# Supplementary material for: Visual Search Strategies of Soccer Players Executing a Power vs. Placement Penalty Kick
Source: PLoS One. 2014 Dec 17;9(12):e115179. doi: 10.1371/journal.pone.0115179 (PMC4269429; doi:10.1371/journal.pone.0115179)
Supplement: S1 File — Raw visual search data from participant group in each test condition. (ZIP) [file pone.0115179.s001.zip]

Archive with 122 entries (98 files):
- PLoS ONE Supporting Information/Part 1/
- PLoS ONE Supporting Information/Part 1/Output/
- PLoS ONE Supporting Information/Part 1/Output/S1 attempt 1 LA placement GK move.xlsx
- PLoS ONE Supporting Information/Part 1/Output/S1 attempt 1 LA placement no GK.xlsx
- PLoS ONE Supporting Information/Part 1/Output/S1 attempt 1 LA power GK move.xlsx
- PLoS ONE Supporting Information/Part 1/Output/S1 attempt 1 LA power no GK.xlsx
- PLoS ONE Supporting Information/Part 1/Output/S1 attempt 2 LA placement GK move.xlsx
- PLoS ONE Supporting Information/Part 1/Output/S1 attempt 2 LA placement no GK.xlsx
- PLoS ONE Supporting Information/Part 1/Output/S1 attempt 2 LA power GK move.xlsx
- PLoS ONE Supporting Information/Part 1/Output/S1 attempt 2 LA power no GK.xlsx
- PLoS ONE Supporting Information/Part 10/
- PLoS ONE Supporting Information/Part 10/Output/
- PLoS ONE Supporting Information/Part 10/Output/S1 attempt 1 LA placement GK move.xlsx
- PLoS ONE Supporting Information/Part 10/Output/S1 attempt 1 LA placement no GK.xlsx
- PLoS ONE Supporting Information/Part 10/Output/S1 attempt 1 LA power GK move.xlsx
- PLoS ONE Supporting Information/Part 10/Output/S1 attempt 1 LA power no GK.xlsx
- PLoS ONE Supporting Information/Part 10/Output/S1 attempt 2 LA placement GK move.xlsx
- PLoS ONE Supporting Information/Part 10/Output/S1 attempt 2 LA placement no GK.xlsx
- PLoS ONE Supporting Information/Part 10/Output/S1 attempt 2 LA power GK move.xlsx
- PLoS ONE Supporting Information/Part 10/Output/S1 attempt 2 LA power no GK.xlsx
- PLoS ONE Supporting Information/Part 11/
- PLoS ONE Supporting Information/Part 11/Output/
- PLoS ONE Supporting Information/Part 11/Output/S1 attempt 1 LA placement GK move.xlsx
- PLoS ONE Supporting Information/Part 11/Output/S1 attempt 1 LA placement no GK.xlsx
- PLoS ONE Supporting Information/Part 11/Output/S1 attempt 1 LA power GK move.xlsx
- PLoS ONE Supporting Information/Part 11/Output/S1 attempt 1 LA power no GK.xlsx
- PLoS ONE Supporting Information/Part 11/Output/S1 attempt 2 LA placement GK move.xlsx
- PLoS ONE Supporting Information/Part 11/Output/S1 attempt 2 LA placement no GK.xlsx
- PLoS ONE Supporting Information/Part 11/Output/S1 attempt 2 LA power GK move.xlsx
- PLoS ONE Supporting Information/Part 11/Output/S1 attempt 2 LA power no GK.xlsx
- PLoS ONE Supporting Information/Part 12/
- PLoS ONE Supporting Information/Part 12/Output/
- PLoS ONE Supporting Information/Part 12/Output/S1 attempt 1 LA placement GK move.xlsx
- PLoS ONE Supporting Information/Part 12/Output/S1 attempt 1 LA placement no GK.xlsx
- PLoS ONE Supporting Information/Part 12/Output/S1 attempt 1 LA power GK move.xlsx
- PLoS ONE Supporting Information/Part 12/Output/S1 attempt 1 LA power no GK.xlsx
- PLoS ONE Supporting Information/Part 12/Output/S1 attempt 2 LA placement GK move.xlsx
- PLoS ONE Supporting Information/Part 12/Output/S1 attempt 2 LA placement no GK.xlsx
- PLoS ONE Supporting Information/Part 12/Output/S1 attempt 2 LA power GK move.xlsx
- PLoS ONE Supporting Information/Part 12/Output/S1 attempt 2 LA power no GK.xlsx
- PLoS ONE Supporting Information/Part 2/
- PLoS ONE Supporting Information/Part 2/Output/
- PLoS ONE Supporting Information/Part 2/Output/~$alex attempt 2 LA placement no GK.xlsx
- PLoS ONE Supporting Information/Part 2/Output/S1 attempt 1 LA placement GK move.xlsx
- PLoS ONE Supporting Information/Part 2/Output/S1 attempt 1 LA placement no GK.xlsx
- PLoS ONE Supporting Information/Part 2/Output/S1 attempt 1 LA power GK move.xlsx
- PLoS ONE Supporting Information/Part 2/Output/S1 attempt 1 LA power no GK.xlsx
- PLoS ONE Supporting Information/Part 2/Output/S1 attempt 2 LA placement GK move.xlsx
- PLoS ONE Supporting Information/Part 2/Output/S1 attempt 2 LA placement no GK.xlsx
- PLoS ONE Supporting Information/Part 2/Output/S1 attempt 2 LA power GK move.xlsx
- PLoS ONE Supporting Information/Part 2/Output/S1 attempt 2 LA power no GK.xlsx
- PLoS ONE Supporting Information/Part 3/
- PLoS ONE Supporting Information/Part 3/Output/
- PLoS ONE Supporting Information/Part 3/Output/S1 attempt 1 LA placement GK move.xlsx
- PLoS ONE Supporting Information/Part 3/Output/S1 attempt 1 LA placement no GK.xlsx
- PLoS ONE Supporting Information/Part 3/Output/S1 attempt 1 LA power GK move.xlsx
- PLoS ONE Supporting Information/Part 3/Output/S1 attempt 1 LA power no GK.xlsx
- PLoS ONE Supporting Information/Part 3/Output/S1 attempt 2 LA placement GK move.xlsx
- PLoS ONE Supporting Information/Part 3/Output/S1 attempt 2 LA placement no GK.xlsx
- PLoS ONE Supporting Information/Part 3/Output/S1 attempt 2 LA power GK move.xlsx
- PLoS ONE Supporting Information/Part 3/Output/S1 attempt 2 LA power no GK.xlsx
- PLoS ONE Supporting Information/Part 4/
- PLoS ONE Supporting Information/Part 4/Output/
- PLoS ONE Supporting Information/Part 4/Output/S1 attempt 1 LA placement GK move.xlsx
- PLoS ONE Supporting Information/Part 4/Output/S1 attempt 1 LA placement no GK.xlsx
- PLoS ONE Supporting Information/Part 4/Output/S1 attempt 1 LA power GK move.xlsx
- PLoS ONE Supporting Information/Part 4/Output/S1 attempt 1 LA power no GK.xlsx
- PLoS ONE Supporting Information/Part 4/Output/S1 attempt 2 LA placement GK move.xlsx
- PLoS ONE Supporting Information/Part 4/Output/S1 attempt 2 LA placement no GK.xlsx
- PLoS ONE Supporting Information/Part 4/Output/S1 attempt 2 LA power GK move.xlsx
- PLoS ONE Supporting Information/Part 4/Output/S1 attempt 2 LA power no GK.xlsx
- PLoS ONE Supporting Information/Part 5/
- PLoS ONE Supporting Information/Part 5/Output/
- PLoS ONE Supporting Information/Part 5/Output/S1 attempt 1 LA placement GK move.xlsx
- PLoS ONE Supporting Information/Part 5/Output/S1 attempt 1 LA placement no GK.xlsx
- PLoS ONE Supporting Information/Part 5/Output/S1 attempt 1 LA power GK move.xlsx
- PLoS ONE Supporting Information/Part 5/Output/S1 attempt 1 LA power no GK.xlsx
- PLoS ONE Supporting Information/Part 5/Output/S1 attempt 2 LA placement GK move.xlsx
- PLoS ONE Supporting Information/Part 5/Output/S1 attempt 2 LA placement no GK.xlsx
- PLoS ONE Supporting Information/Part 5/Output/S1 attempt 2 LA power GK move.xlsx
- PLoS ONE Supporting Information/Part 5/Output/S1 attempt 2 LA power no GK.xlsx
- PLoS ONE Supporting Information/Part 6/
- PLoS ONE Supporting Information/Part 6/Output/
- PLoS ONE Supporting Information/Part 6/Output/S1 attempt 1 LA placement GK move.xlsx
- PLoS ONE Supporting Information/Part 6/Output/S1 attempt 1 LA placement no GK.xlsx
- PLoS ONE Supporting Information/Part 6/Output/S1 attempt 1 LA power GK move.xlsx
- PLoS ONE Supporting Information/Part 6/Output/S1 attempt 1 LA power no GK.xlsx
- PLoS ONE Supporting Information/Part 6/Output/S1 attempt 2 LA placement GK move.xlsx
- PLoS ONE Supporting Information/Part 6/Output/S1 attempt 2 LA placement no GK.xlsx
- PLoS ONE Supporting Information/Part 6/Output/S1 attempt 2 LA power GK move.xlsx
- PLoS ONE Supporting Information/Part 6/Output/S1 attempt 2 LA power no GK.xlsx
- PLoS ONE Supporting Information/Part 7/
- PLoS ONE Supporting Information/Part 7/Output/
- PLoS ONE Supporting Information/Part 7/Output/S1 attempt 1 LA placement GK move.xlsx
- PLoS ONE Supporting Information/Part 7/Output/S1 attempt 1 LA placement no GK.xlsx
- PLoS ONE Supporting Information/Part 7/Output/S1 attempt 1 LA power GK move.xlsx
- PLoS ONE Supporting Information/Part 7/Output/S1 attempt 1 LA power no GK.xlsx
- PLoS ONE Supporting Information/Part 7/Output/S1 attempt 2 LA placement GK move.xlsx
- PLoS ONE Supporting Information/Part 7/Output/S1 attempt 2 LA placement no GK.xlsx
- PLoS ONE Supporting Information/Part 7/Output/S1 attempt 2 LA power GK move.xlsx
- PLoS ONE Supporting Information/Part 7/Output/S1 attempt 2 LA power no GK.xlsx
- PLoS ONE Supporting Information/Part 8/
- PLoS ONE Supporting Information/Part 8/Output/
- PLoS ONE Supporting Information/Part 8/Output/S1 attempt 1 LA placement GK move.xlsx
- PLoS ONE Supporting Information/Part 8/Output/S1 attempt 1 LA placement no GK.xlsx
- PLoS ONE Supporting Information/Part 8/Output/S1 attempt 1 LA power GK move.xlsx
- PLoS ONE Supporting Information/Part 8/Output/S1 attempt 1 LA power no GK.xlsx
- PLoS ONE Supporting Information/Part 8/Output/S1 attempt 2 LA placement GK move.xlsx
- PLoS ONE Supporting Information/Part 8/Output/S1 attempt 2 LA placement no GK.xlsx
- PLoS ONE Supporting Information/Part 8/Output/S1 attempt 2 LA power GK move.xlsx
- PLoS ONE Supporting Information/Part 8/Output/S1 attempt 2 LA power no GK.xlsx
- PLoS ONE Supporting Information/Part 9/
- PLoS ONE Supporting Information/Part 9/Output/
- PLoS ONE Supporting Information/Part 9/Output/~$lex attempt 4 LA placement GK move.xlsx
- PLoS ONE Supporting Information/Part 9/Output/S1 attempt 1 LA placement GK move.xlsx
- PLoS ONE Supporting Information/Part 9/Output/S1 attempt 1 LA placement no GK.xlsx
- PLoS ONE Supporting Information/Part 9/Output/S1 attempt 1 LA power GK move.xlsx
- PLoS ONE Supporting Information/Part 9/Output/S1 attempt 1 LA power no GK.xlsx
- PLoS ONE Supporting Information/Part 9/Output/S1 attempt 2 LA placement GK move.xlsx
- PLoS ONE Supporting Information/Part 9/Output/S1 attempt 2 LA placement no GK.xlsx
- PLoS ONE Supporting Information/Part 9/Output/S1 attempt 2 LA power GK move.xlsx
- PLoS ONE Supporting Information/Part 9/Output/S1 attempt 2 LA power no GK.xlsx
