# Supplementary material for: Visual Search Strategies of Soccer Players Executing a Power vs. Placement Penalty Kick
Source: PLoS One. 2014 Dec 17;9(12):e115179. doi: 10.1371/journal.pone.0115179 (PMC4269429; doi:10.1371/journal.pone.0115179)
Supplement: S1 File — Raw visual search data from participant group in each test condition. (ZIP) [file pone.0115179.s001.zip › PLoS ONE Supporting Information/Part 1/Output/S1 attempt 1 LA placement GK move.xlsx]

## Sheet: Sheet1
## [BeGaze]
## Converted from:
## Date:	19.07.2013 16:54:26
## Version:	BeGaze 3.2.28
## IDF Version:	10
## Sample Rate:	30
## Separator Type:	Trial
## Trial Count:	1
## Uses Plane File:	FALSE
## Stimulus:	attempt 1
## Number of Samples:	151
## Reversed:	none
## [Run]
## Subject:	Adam Waters Low Anxiety
## Description:	Reference View 1 Adam Waters Low Anxiety 0
## [Calibration]
## Calibration Type:	n.a.
## Calibration Area:	1280	960
## [Geometry]
## Stimulus Dimension [mm]:	1280	960
## Head Distance [mm]:	1450
## [Hardware Setup]
## System ID:
## Operating System :
## IView X Version:
## [Filter Settings]
## Heuristics:	FALSE
## Heuristics Stage:	0
## Bilateral:	FALSE
## Gaze Cursor Filter:	FALSE
## Saccade Length [px]:	0
## Filter Depth [ms]:	0
## Format:	LEFT, RIGHT, POR, AOI, EYEPOSITION, TRIGGER
##
Time	Type	Trial	B POR X [px]	B POR Y [px]	L POR X [px]	L POR Y [px]	R POR X [px]	R POR Y [px]	B Object Hit	L EPOS X	L EPOS Y	L EPOS Z	R EPOS X	R EPOS Y	R EPOS Z	Trigger	B Event Info	Stimulus
29470	SMP	1	288	40.07	653.75	261.7	288	40.07	ball	31.53	-5.07	-26.53	-30.75	-5.83	-26.15	0	-	attempt 1
62845	SMP	1	288	40.07	651.05	267.03	288	40.07	ball	31.53	-5.07	-26.53	-30.75	-5.83	-26.15	0	-	attempt 1
95657	SMP	1	288	40.07	0	0	288	40.07	ball	0	0	0	-30.75	-5.83	-26.15	0	-	attempt 1
128981	SMP	1	288	40.07	716.64	294.68	288	40.07	ball	31.53	-5.07	-26.53	-30.75	-5.83	-26.15	0	-	attempt 1
162111	SMP	1	288	40.07	712.77	322.58	288	40.07	ball	31.53	-5.07	-26.53	-30.75	-5.83	-26.15	0	-	attempt 1
195899	SMP	1	288	40.07	704.4	341.33	288	40.07	ball	31.53	-5.07	-26.53	-30.75	-5.83	-26.15	0	-	attempt 1
228930	SMP	1	288	40.07	709.51	336.94	288	40.07	ball	31.53	-5.07	-26.53	-30.75	-5.83	-26.15	0	-	attempt 1
262111	SMP	1	288	40.07	706.34	340.26	288	40.07	ball	31.53	-5.07	-26.53	-30.75	-5.83	-26.15	0	-	attempt 1
295540	SMP	1	288	40.07	705.38	351.93	288	40.07	ball	31.53	-5.07	-26.53	-30.75	-5.83	-26.15	0	-	attempt 1
328493	SMP	1	288	40.07	701.34	374.45	288	40.07	ball	31.53	-5.07	-26.53	-30.75	-5.83	-26.15	0	-	attempt 1
361877	SMP	1	288	40.07	696.62	378.56	288	40.07	ball	31.53	-5.07	-26.53	-30.75	-5.83	-26.15	0	-	attempt 1
395995	SMP	1	290	47.07	689.72	387.49	290	47.07	ball	31.53	-5.07	-26.53	-30.75	-5.83	-26.15	0	-	attempt 1
428540	SMP	1	290	47.07	692.78	414.46	290	47.07	ball	31.53	-5.07	-26.53	-30.75	-5.83	-26.15	0	-	attempt 1
461758	SMP	1	297	95.07	710.13	475.35	297	95.07	ball	31.53	-5.07	-26.53	-30.75	-5.83	-26.15	0	-	attempt 1
495181	SMP	1	297	95.07	700.14	460.73	297	95.07	ball	31.53	-5.07	-26.52	-30.75	-5.83	-26.15	0	-	attempt 1
528163	SMP	1	292	43.07	687.8	444.59	292	43.07	ball	31.53	-5.07	-26.52	-30.75	-5.83	-26.15	0	-	attempt 1
561505	SMP	1	292	43.07	675.31	432.03	292	43.07	ball	31.53	-5.07	-26.52	-30.75	-5.83	-26.15	0	-	attempt 1
596313	SMP	1	294	98.07	670.4	435.98	294	98.07	ball	31.53	-5.07	-26.52	-30.75	-5.83	-26.15	0	-	attempt 1
628167	SMP	1	294	98.07	666.69	426.13	294	98.07	ball	31.53	-5.07	-26.52	-30.75	-5.83	-26.15	0	-	attempt 1
662134	SMP	1	294	98.07	669.5	421.17	294	98.07	ball	31.53	-5.07	-26.52	-30.75	-5.83	-26.15	0	-	attempt 1
694739	SMP	1	294	98.07	678.78	438.05	294	98.07	ball	31.53	-5.07	-26.52	-30.75	-5.83	-26.15	0	-	attempt 1
727970	SMP	1	290	39.07	627.25	366.63	290	39.07	ball	31.53	-5.07	-26.52	-30.75	-5.83	-26.15	0	-	attempt 1
761264	SMP	1	295	44.07	634.77	385.11	295	44.07	ball	31.53	-5.07	-26.52	-30.75	-5.83	-26.15	0	-	attempt 1
794364	SMP	1	295	44.07	638.17	403.47	295	44.07	ball	31.53	-5.07	-26.52	-30.75	-5.83	-26.15	0	-	attempt 1
828824	SMP	1	295	47.07	633.27	413.9	295	47.07	ball	31.53	-5.08	-26.52	-30.75	-5.83	-26.15	0	-	attempt 1
861098	SMP	1	295	47.07	629.99	429.66	295	47.07	ball	31.53	-5.08	-26.52	-30.75	-5.83	-26.15	0	-	attempt 1
894780	SMP	1	295	47.07	628.09	438.22	295	47.07	ball	31.53	-5.08	-26.52	-30.75	-5.83	-26.15	0	-	attempt 1
927934	SMP	1	295	47.07	631.61	444.11	295	47.07	ball	31.53	-5.08	-26.52	-30.75	-5.83	-26.15	0	-	attempt 1
960818	SMP	1	295	47.07	643.4	463.01	295	47.07	ball	31.53	-5.08	-26.52	-30.75	-5.83	-26.15	0	-	attempt 1
994343	SMP	1	295	47.07	653.66	478.76	295	47.07	ball	31.53	-5.08	-26.52	-30.75	-5.83	-26.15	0	-	attempt 1
1027401	SMP	1	295	47.07	659.45	488.65	295	47.07	ball	31.53	-5.08	-26.52	-30.75	-5.83	-26.15	0	-	attempt 1
1060698	SMP	1	295	47.07	658.81	500.12	295	47.07	ball	31.53	-5.08	-26.52	-30.75	-5.83	-26.15	0	-	attempt 1
1094176	SMP	1	287	40.07	652	494.51	287	40.07	ball	31.53	-5.08	-26.52	-30.75	-5.83	-26.15	0	-	attempt 1
1127460	SMP	1	287	40.07	649	519.52	287	40.07	ball	31.53	-5.08	-26.52	-30.75	-5.83	-26.15	0	-	attempt 1
1160474	SMP	1	287	40.07	648.31	535.53	287	40.07	ball	31.53	-5.08	-26.52	-30.75	-5.83	-26.15	0	-	attempt 1
1193759	SMP	1	287	40.07	646.33	550.12	287	40.07	ball	31.53	-5.08	-26.52	-30.75	-5.83	-26.15	0	-	attempt 1
1227094	SMP	1	287	40.07	645.04	560.89	287	40.07	ball	31.53	-5.08	-26.52	-30.75	-5.83	-26.15	0	-	attempt 1
1260342	SMP	1	287	37.07	637.08	560.45	287	37.07	ball	31.53	-5.08	-26.52	-30.75	-5.83	-26.15	0	-	attempt 1
1293550	SMP	1	287	37.07	628.57	560.69	287	37.07	ball	31.53	-5.08	-26.52	-30.75	-5.83	-26.15	0	-	attempt 1
1326977	SMP	1	287	37.07	622.69	553.41	287	37.07	ball	31.53	-5.08	-26.52	-30.75	-5.83	-26.15	0	-	attempt 1
1360154	SMP	1	287	37.07	614.79	545.46	287	37.07	ball	31.53	-5.08	-26.52	-30.75	-5.83	-26.15	0	-	attempt 1
1393440	SMP	1	290	33.07	602.64	509.91	290	33.07	ball	31.53	-5.08	-26.52	-30.75	-5.83	-26.15	0	-	attempt 1
1426884	SMP	1	290	32.07	603.2	565.43	290	32.07	ball	31.53	-5.08	-26.52	0	0	0	0	-	attempt 1
1460026	SMP	1	0	0	0	0	0	0		0	0	0	0	0	0	0	-	attempt 1
1493275	SMP	1	289	29.07	599.15	548.88	289	29.07	ball	31.53	-5.08	-26.52	0	0	0	0	-	attempt 1
1526588	SMP	1	289	29.07	611.66	517.89	289	29.07	ball	31.53	-5.08	-26.52	-30.75	-5.83	-26.15	0	-	attempt 1
1559856	SMP	1	289	29.07	628.8	512.62	289	29.07	ball	31.53	-5.08	-26.52	-30.75	-5.83	-26.15	0	-	attempt 1
1593352	SMP	1	289	29.07	643.01	501.3	289	29.07	ball	31.53	-5.07	-26.52	-30.75	-5.83	-26.15	0	-	attempt 1
1626378	SMP	1	289	29.07	655.11	484.98	289	29.07	ball	31.53	-5.07	-26.52	-30.75	-5.83	-26.15	0	-	attempt 1
1660124	SMP	1	289	29.07	664.78	477.3	289	29.07	ball	31.53	-5.07	-26.52	-30.75	-5.83	-26.15	0	-	attempt 1
1726234	SMP	1	289	29.07	665.36	486.54	289	29.07	ball	31.53	-5.07	-26.52	-30.75	-5.83	-26.15	0	-	attempt 1
1759546	SMP	1	289	29.07	659.23	498.7	289	29.07	ball	31.53	-5.07	-26.52	-30.75	-5.83	-26.15	0	-	attempt 1
1792909	SMP	1	289	29.07	651.45	510.5	289	29.07	ball	31.53	-5.07	-26.52	0	0	0	0	-	attempt 1
1825884	SMP	1	289	29.07	643.56	516.92	289	29.07	ball	31.53	-5.07	-26.52	-30.75	-5.83	-26.15	0	-	attempt 1
1859670	SMP	1	289	29.07	634.03	509.71	289	29.07	ball	31.53	-5.07	-26.52	-30.75	-5.83	-26.15	0	-	attempt 1
1892723	SMP	1	289	29.07	629.47	493.19	289	29.07	ball	31.53	-5.07	-26.52	-30.75	-5.83	-26.15	0	-	attempt 1
1925829	SMP	1	292	29.07	631.65	484.39	292	29.07	ball	31.53	-5.07	-26.52	-30.75	-5.83	-26.15	0	-	attempt 1
1959109	SMP	1	292	29.07	635.73	478.59	292	29.07	ball	31.53	-5.07	-26.52	0	0	0	0	-	attempt 1
1992707	SMP	1	292	29.07	642.15	475.12	292	29.07	ball	31.53	-5.07	-26.52	-30.75	-5.83	-26.15	0	-	attempt 1
2026442	SMP	1	293	28.07	648.37	474.74	293	28.07	ball	31.53	-5.07	-26.52	0	0	0	0	-	attempt 1
2059122	SMP	1	293	28.07	650.49	467.24	293	28.07	ball	31.53	-5.07	-26.52	0	0	0	0	-	attempt 1
2092447	SMP	1	296	31.07	656.6	462.53	296	31.07	ball	31.53	-5.07	-26.52	-30.75	-5.83	-26.15	0	-	attempt 1
2125880	SMP	1	0	0	0	0	0	0		0	0	0	0	0	0	0	-	attempt 1
2158987	SMP	1	286	28.07	641.26	451.86	286	28.07	ball	31.53	-5.07	-26.52	0	0	0	0	-	attempt 1
2191996	SMP	1	286	28.07	636.71	420.42	286	28.07	ball	31.53	-5.07	-26.52	-30.75	-5.83	-26.15	0	-	attempt 1
2225405	SMP	1	286	28.07	626.93	403.15	286	28.07	ball	31.53	-5.07	-26.52	-30.75	-5.83	-26.15	0	-	attempt 1
2266337	SMP	1	286	28.07	619.85	389.58	286	28.07	ball	31.53	-5.07	-26.52	-30.75	-5.83	-26.15	0	-	attempt 1
2299191	SMP	1	286	28.07	608.41	385.11	286	28.07	ball	31.53	-5.07	-26.52	-30.75	-5.83	-26.15	0	-	attempt 1
2325272	SMP	1	281	26.07	599.72	382.89	281	26.07	ball	31.53	-5.07	-26.52	-30.75	-5.83	-26.15	0	-	attempt 1
2358379	SMP	1	284	27.07	594.48	380.39	284	27.07	ball	31.53	-5.07	-26.52	-30.75	-5.83	-26.15	0	-	attempt 1
2391712	SMP	1	284	27.07	593.68	370.65	284	27.07	ball	31.53	-5.07	-26.52	-30.75	-5.83	-26.15	0	-	attempt 1
2425312	SMP	1	288	33.07	595.58	378.8	288	33.07	ball	31.53	-5.07	-26.52	-30.75	-5.83	-26.15	0	-	attempt 1
2458235	SMP	1	296	33.07	601.54	386.22	296	33.07	ball	31.53	-5.07	-26.52	-30.75	-5.83	-26.15	0	-	attempt 1
2492030	SMP	1	296	33.07	609.96	397.83	296	33.07	ball	31.53	-5.07	-26.52	-30.75	-5.83	-26.15	0	-	attempt 1
2525230	SMP	1	295	29.07	618.15	407.95	295	29.07	ball	31.53	-5.07	-26.52	-30.75	-5.83	-26.15	0	-	attempt 1
2558134	SMP	1	295	29.07	623.78	418.8	295	29.07	ball	31.53	-5.07	-26.52	-30.75	-5.83	-26.15	0	-	attempt 1
2591267	SMP	1	293	29.07	628.1	431.05	293	29.07	ball	31.53	-5.07	-26.52	-30.75	-5.83	-26.15	0	-	attempt 1
2624548	SMP	1	293	29.07	628.93	431.87	293	29.07	ball	31.53	-5.07	-26.52	-30.75	-5.83	-26.15	0	-	attempt 1
2657746	SMP	1	293	29.07	623.77	432.69	293	29.07	ball	31.53	-5.07	-26.52	-30.75	-5.83	-26.15	0	-	attempt 1
2691201	SMP	1	293	29.07	618.66	435.12	293	29.07	ball	31.53	-5.07	-26.52	-30.75	-5.83	-26.15	0	-	attempt 1
2724476	SMP	1	293	29.07	609	438.59	293	29.07	ball	31.53	-5.07	-26.52	-30.75	-5.83	-26.15	0	-	attempt 1
2757733	SMP	1	293	29.07	604.59	449.01	293	29.07	ball	31.53	-5.07	-26.52	-30.75	-5.84	-26.15	0	-	attempt 1
2790964	SMP	1	292	32.07	602.18	455.44	292	32.07	ball	31.53	-5.07	-26.52	-30.75	-5.84	-26.15	0	-	attempt 1
2824182	SMP	1	292	32.07	600.24	461.7	292	32.07	ball	31.53	-5.07	-26.52	-30.75	-5.84	-26.15	0	-	attempt 1
2857855	SMP	1	292	32.07	597.78	455.01	292	32.07	ball	31.53	-5.07	-26.52	-30.75	-5.84	-26.15	0	-	attempt 1
2891340	SMP	1	292	32.07	594.88	441.4	292	32.07	ball	31.53	-5.07	-26.52	-30.75	-5.84	-26.15	0	-	attempt 1
2924050	SMP	1	292	32.07	595.68	427.78	292	32.07	ball	31.53	-5.07	-26.52	-30.75	-5.84	-26.14	0	-	attempt 1
2957231	SMP	1	292	29.07	596.35	413.01	292	29.07	ball	31.53	-5.07	-26.52	-30.75	-5.84	-26.14	0	-	attempt 1
2998705	SMP	1	292	29.07	600.03	402.26	292	29.07	ball	31.53	-5.07	-26.52	-30.75	-5.84	-26.14	0	-	attempt 1
3026173	SMP	1	292	29.07	605.4	375.17	292	29.07	ball	31.53	-5.07	-26.52	-30.75	-5.84	-26.14	0	-	attempt 1
3063978	SMP	1	292	25.07	610.22	375.12	292	25.07	ball	31.53	-5.07	-26.52	-30.75	-5.84	-26.14	0	-	attempt 1
3090548	SMP	1	292	25.07	613.34	363.53	292	25.07	ball	31.53	-5.07	-26.52	-30.75	-5.84	-26.14	0	-	attempt 1
3125802	SMP	1	292	25.07	619.62	344.24	292	25.07	ball	31.53	-5.07	-26.52	-30.75	-5.84	-26.14	0	-	attempt 1
3157066	SMP	1	292	25.07	625.13	328.58	292	25.07	ball	31.53	-5.07	-26.52	-30.75	-5.84	-26.14	0	-	attempt 1
3190258	SMP	1	292	25.07	628.51	317.53	292	25.07	ball	31.53	-5.07	-26.52	-30.75	-5.84	-26.14	0	-	attempt 1
3223633	SMP	1	293	22.07	629.06	311.67	293	22.07	ball	31.53	-5.07	-26.52	-30.75	-5.84	-26.14	0	-	attempt 1
3256856	SMP	1	293	22.07	626.95	308.75	293	22.07	ball	31.53	-5.07	-26.52	-30.75	-5.84	-26.14	0	-	attempt 1
3290100	SMP	1	292	30.07	622.06	314.26	292	30.07	ball	31.53	-5.07	-26.52	-30.75	-5.84	-26.14	0	-	attempt 1
3323315	SMP	1	292	30.07	614.92	324.67	292	30.07	ball	31.53	-5.07	-26.52	-30.75	-5.84	-26.14	0	-	attempt 1
3357121	SMP	1	292	30.07	606.61	323.14	292	30.07	ball	31.53	-5.07	-26.52	-30.75	-5.84	-26.14	0	-	attempt 1
3390364	SMP	1	292	30.07	598.88	328.58	292	30.07	ball	31.53	-5.07	-26.52	-30.75	-5.84	-26.14	0	-	attempt 1
3423211	SMP	1	292	30.07	591.3	330.56	292	30.07	ball	31.53	-5.07	-26.52	-30.75	-5.84	-26.14	0	-	attempt 1
3457158	SMP	1	292	30.07	585.49	332.05	292	30.07	ball	31.53	-5.07	-26.52	-30.75	-5.84	-26.14	0	-	attempt 1
3490295	SMP	1	292	30.07	580.8	333.89	292	30.07	ball	31.53	-5.07	-26.52	-30.75	-5.84	-26.14	0	-	attempt 1
3522980	SMP	1	292	30.07	578.73	335.52	292	30.07	ball	31.53	-5.07	-26.52	-30.75	-5.84	-26.14	0	-	attempt 1
3556829	SMP	1	292	30.07	579.21	336.81	292	30.07	ball	31.53	-5.07	-26.52	-30.75	-5.84	-26.14	0	-	attempt 1
3589891	SMP	1	292	30.07	582.76	345.17	292	30.07	ball	31.53	-5.07	-26.52	-30.75	-5.84	-26.14	0	-	attempt 1
3622722	SMP	1	292	107.07	644.77	303.71	292	107.07	ball	31.53	-5.07	-26.52	-30.75	-5.84	-26.14	0	-	attempt 1
3656319	SMP	1	292	107.07	653.6	294.61	292	107.07	ball	31.53	-5.07	-26.52	-30.75	-5.84	-26.14	0	-	attempt 1
3689414	SMP	1	292	107.07	643.59	308.43	292	107.07	ball	31.53	-5.07	-26.52	-30.75	-5.84	-26.14	0	-	attempt 1
3722919	SMP	1	292	107.07	751.44	210.29	292	107.07	ball	31.53	-5.07	-26.52	-30.75	-5.84	-26.14	0	-	attempt 1
3755967	SMP	1	292	107.07	780.3	165.48	292	107.07	ball	31.53	-5.07	-26.52	-30.75	-5.84	-26.14	0	-	attempt 1
3789279	SMP	1	291	102.07	767.43	178.63	291	102.07	ball	31.53	-5.07	-26.52	-30.75	-5.84	-26.14	0	-	attempt 1
3822591	SMP	1	291	102.07	756.07	189.88	291	102.07	ball	31.53	-5.07	-26.52	-30.75	-5.84	-26.14	0	-	attempt 1
3855825	SMP	1	291	102.07	746.45	195.01	291	102.07	ball	31.53	-5.07	-26.52	-30.75	-5.84	-26.14	0	-	attempt 1
3888993	SMP	1	291	102.07	744.41	184.57	291	102.07	ball	31.53	-5.07	-26.52	-30.75	-5.84	-26.14	0	-	attempt 1
3923142	SMP	1	291	102.07	637.79	288.11	291	102.07	ball	31.53	-5.07	-26.52	-30.75	-5.84	-26.14	0	-	attempt 1
3955634	SMP	1	291	102.07	612.23	313.46	291	102.07	ball	31.53	-5.07	-26.52	-30.75	-5.84	-26.14	0	-	attempt 1
3988923	SMP	1	291	102.07	623.41	303.22	291	102.07	ball	31.53	-5.07	-26.52	-30.75	-5.84	-26.14	0	-	attempt 1
4022397	SMP	1	291	102.07	634.69	295.25	291	102.07	ball	31.53	-5.07	-26.52	-30.75	-5.84	-26.14	0	-	attempt 1
4055639	SMP	1	292	103.07	640.57	276.93	292	103.07	ball	31.53	-5.07	-26.52	-30.75	-5.84	-26.14	0	-	attempt 1
4088821	SMP	1	292	103.07	647.15	272.56	292	103.07	ball	31.53	-5.07	-26.52	-30.75	-5.84	-26.14	0	-	attempt 1
4121999	SMP	1	292	103.07	648.75	287.63	292	103.07	ball	31.53	-5.07	-26.52	-30.75	-5.84	-26.14	0	-	attempt 1
4155227	SMP	1	292	103.07	650.83	311.2	292	103.07	ball	31.53	-5.07	-26.52	-30.75	-5.84	-26.14	0	-	attempt 1
4208309	SMP	1	292	103.07	657	343.77	292	103.07	ball	31.53	-5.07	-26.52	-30.75	-5.84	-26.14	0	-	attempt 1
4255807	SMP	1	292	103.07	675.24	394.86	292	103.07	ball	31.53	-5.07	-26.52	-30.75	-5.84	-26.14	0	-	attempt 1
4322334	SMP	1	292	103.07	677.96	423.45	292	103.07	ball	31.53	-5.07	-26.52	-30.75	-5.85	-26.14	0	-	attempt 1
4354908	SMP	1	292	103.07	706.98	434.74	292	103.07	ball	31.53	-5.07	-26.52	-30.75	-5.85	-26.14	0	-	attempt 1
4388208	SMP	1	292	103.07	708.4	324.37	292	103.07	ball	31.53	-5.07	-26.52	-30.75	-5.85	-26.14	0	-	attempt 1
4422086	SMP	1	292	103.07	694.84	366.04	292	103.07	ball	31.53	-5.07	-26.52	-30.75	-5.85	-26.14	0	-	attempt 1
4454640	SMP	1	292	103.07	689.01	436.37	292	103.07	ball	31.53	-5.07	-26.52	-30.75	-5.85	-26.14	0	-	attempt 1
4488051	SMP	1	292	103.07	704.7	481.98	292	103.07	ball	31.53	-5.07	-26.52	-30.75	-5.85	-26.14	0	-	attempt 1
4521334	SMP	1	292	103.07	687.1	543.49	292	103.07	ball	31.53	-5.07	-26.52	-30.75	-5.85	-26.14	0	-	attempt 1
4554812	SMP	1	292	103.07	684.46	476.63	292	103.07	ball	31.53	-5.07	-26.52	-30.75	-5.85	-26.14	0	-	attempt 1
4588100	SMP	1	0	0	0	0	0	0	-	0	0	0	0	0	0	0	-	attempt 1
4620998	SMP	1	0	0	0	0	0	0	-	0	0	0	0	0	0	0	-	attempt 1
4654490	SMP	1	0	0	0	0	0	0	-	0	0	0	0	0	0	0	-	attempt 1
4687896	SMP	1	0	0	0	0	0	0	-	0	0	0	0	0	0	0	-	attempt 1
4720955	SMP	1	0	0	0	0	0	0	-	0	0	0	0	0	0	0	-	attempt 1
4754204	SMP	1	0	0	0	0	0	0	-	0	0	0	0	0	0	0	-	attempt 1
4820827	SMP	1	0	0	0	0	0	0	-	0	0	0	0	0	0	0	-	attempt 1
4854590	SMP	1	0	0	0	0	0	0	-	0	0	0	0	0	0	0	-	attempt 1
4887759	SMP	1	0	0	0	0	0	0	-	0	0	0	0	0	0	0	-	attempt 1
4920671	SMP	1	0	0	0	0	0	0	-	0	0	0	0	0	0	0	-	attempt 1
4954096	SMP	1	16	49.07	516.82	118.42	16	49.07	Middle Left	31.53	-5.07	-26.52	-30.75	-5.85	-26.14	0	-	attempt 1
4987103	SMP	1	0	0	0	0	0	0	-	0	0	0	0	0	0	0	-	attempt 1
5021235	SMP	1	0	0	0	0	0	0	-	0	0	0	0	0	0	0	-	attempt 1
5053652	SMP	1	0	0	0	0	0	0	-	0	0	0	0	0	0	0	-	attempt 1
5087339	SMP	1	0	0	0	0	0	0	-	0	0	0	0	0	0	0	-	attempt 1	%
5120097	SMP	1	0	0	0	0	0	0	-	0	0	0	0	0	0	0	-	attempt 1
5154016	SMP	1	0	0	0	0	0	0	-	0	0	0	0	0	0	0	-	attempt 1
