# Supplementary material for: Visual Search Strategies of Soccer Players Executing a Power vs. Placement Penalty Kick
Source: PLoS One. 2014 Dec 17;9(12):e115179. doi: 10.1371/journal.pone.0115179 (PMC4269429; doi:10.1371/journal.pone.0115179)
Supplement: S1 File — Raw visual search data from participant group in each test condition. (ZIP) [file pone.0115179.s001.zip › PLoS ONE Supporting Information/Part 1/Output/S1 attempt 1 LA placement no GK.xlsx]

## Sheet: Sheet1
## [BeGaze]
## Converted from:
## Date:	19.07.2013 18:12:20
## Version:	BeGaze 3.2.28
## IDF Version:	10
## Sample Rate:	30
## Separator Type:	Trial
## Trial Count:	1
## Uses Plane File:	FALSE
## Stimulus:	attempt 2
## Number of Samples:	156
## Reversed:	none
## [Run]
## Subject:	Adam Waters Low Anxiety
## Description:	Reference View 3 Adam Waters Low Anxiety 0
## [Calibration]
## Calibration Type:	n.a.
## Calibration Area:	1280	960
## [Geometry]
## Stimulus Dimension [mm]:	1280	960
## Head Distance [mm]:	1450
## [Hardware Setup]
## System ID:
## Operating System :
## IView X Version:
## [Filter Settings]
## Heuristics:	FALSE
## Heuristics Stage:	0
## Bilateral:	FALSE
## Gaze Cursor Filter:	FALSE
## Saccade Length [px]:	0
## Filter Depth [ms]:	0
## Format:	LEFT, RIGHT, POR, AOI, EYEPOSITION, TRIGGER
##
Time	Type	Trial	B POR X [px]	B POR Y [px]	L POR X [px]	L POR Y [px]	R POR X [px]	R POR Y [px]	B Object Hit	L EPOS X	L EPOS Y	L EPOS Z	R EPOS X	R EPOS Y	R EPOS Z	Trigger	B Event Info	Stimulus
32204	SMP	1	288	31.07	684.18	348.48	288	31.07	ball	31.52	-5.05	-26.53	-30.76	-5.89	-26.1	0	-	attempt 2
65800	SMP	1	288	31.07	679.82	350.2	288	31.07	ball	31.52	-5.05	-26.53	-30.76	-5.89	-26.1	0	-	attempt 2
98868	SMP	1	288	31.07	675.81	350.97	288	31.07	ball	31.52	-5.05	-26.53	-30.76	-5.89	-26.1	0	-	attempt 2
131866	SMP	1	288	31.07	676.65	350.01	288	31.07	ball	31.52	-5.05	-26.53	-30.76	-5.89	-26.1	0	-	attempt 2
165094	SMP	1	288	31.07	680.87	348.14	288	31.07	ball	31.52	-5.05	-26.53	-30.76	-5.89	-26.1	0	-	attempt 2
198264	SMP	1	288	31.07	681.79	346.65	288	31.07	ball	31.52	-5.05	-26.53	-30.76	-5.89	-26.1	0	-	attempt 2
231601	SMP	1	288	31.07	679.66	342.1	288	31.07	ball	31.52	-5.05	-26.53	-30.76	-5.89	-26.1	0	-	attempt 2
265160	SMP	1	288	31.07	678.59	339.82	288	31.07	ball	31.52	-5.05	-26.53	-30.76	-5.89	-26.1	0	-	attempt 2
298273	SMP	1	288	31.07	678.48	338.91	288	31.07	ball	31.52	-5.05	-26.53	-30.76	-5.89	-26.1	0	-	attempt 2
331344	SMP	1	288	31.07	678.92	337.82	288	31.07	ball	31.52	-5.05	-26.53	-30.76	-5.89	-26.1	0	-	attempt 2
364734	SMP	1	288	31.07	678.39	336.1	288	31.07	ball	31.52	-5.05	-26.53	-30.76	-5.89	-26.09	0	-	attempt 2
399421	SMP	1	288	31.07	678.68	342.11	288	31.07	ball	31.52	-5.05	-26.53	-30.76	-5.89	-26.09	0	-	attempt 2
431179	SMP	1	288	31.07	676.22	344.76	288	31.07	ball	31.52	-5.05	-26.53	-30.76	-5.89	-26.09	0	-	attempt 2
465244	SMP	1	288	31.07	671.96	351.49	288	31.07	ball	31.52	-5.05	-26.53	-30.76	-5.89	-26.09	0	-	attempt 2
497812	SMP	1	288	31.07	665.34	359.26	288	31.07	ball	31.52	-5.05	-26.53	-30.76	-5.89	-26.09	0	-	attempt 2
552960	SMP	1	288	31.07	660.72	371.84	288	31.07	ball	31.52	-5.05	-26.53	-30.76	-5.89	-26.09	0	-	attempt 2
564953	SMP	1	288	31.07	656.15	390.71	288	31.07	ball	31.52	-5.05	-26.53	-30.76	-5.89	-26.09	0	-	attempt 2
598885	SMP	1	288	31.07	653.5	400.85	288	31.07	ball	31.52	-5.05	-26.53	-30.76	-5.89	-26.09	0	-	attempt 2
631069	SMP	1	288	31.07	649.1	410.89	288	31.07	ball	31.52	-5.05	-26.53	-30.76	-5.89	-26.09	0	-	attempt 2
671463	SMP	1	288	31.07	641.63	420.97	288	31.07	ball	31.52	-5.05	-26.53	-30.76	-5.89	-26.09	0	-	attempt 2
731315	SMP	1	288	31.07	627.52	423.13	288	31.07	ball	31.52	-5.05	-26.53	-30.76	-5.89	-26.09	0	-	attempt 2
764261	SMP	1	288	31.07	618.89	429.25	288	31.07	ball	31.52	-5.05	-26.53	-30.76	-5.89	-26.09	0	-	attempt 2
797233	SMP	1	288	31.07	628.55	437.82	288	31.07	ball	31.52	-5.05	-26.53	-30.76	-5.89	-26.09	0	-	attempt 2
830439	SMP	1	288	31.07	678.03	464.39	288	31.07	ball	31.52	-5.05	-26.53	-30.76	-5.89	-26.09	0	-	attempt 2
864188	SMP	1	288	31.07	662.26	474.68	288	31.07	ball	31.52	-5.05	-26.53	-30.76	-5.89	-26.09	0	-	attempt 2
897766	SMP	1	297	31.07	638.28	480.43	297	31.07	ball	31.52	-5.05	-26.53	-30.76	-5.89	-26.09	0	-	attempt 2
930437	SMP	1	297	31.07	617.29	502	297	31.07	ball	31.52	-5.05	-26.52	-30.76	-5.89	-26.09	0	-	attempt 2
963909	SMP	1	297	38.07	594.58	518.39	297	38.07	ball	31.52	-5.05	-26.52	-30.76	-5.89	-26.09	0	-	attempt 2
996911	SMP	1	297	38.07	587.55	514.55	297	38.07	ball	31.52	-5.05	-26.52	-30.76	-5.89	-26.09	0	-	attempt 2
1030228	SMP	1	297	37.07	567.22	516.8	297	37.07	ball	31.52	-5.05	-26.52	-30.76	-5.89	-26.09	0	-	attempt 2
1063536	SMP	1	283	46.07	544.44	533.23	283	46.07	ball	31.52	-5.05	-26.52	-30.76	-5.89	-26.09	0	-	attempt 2
1097013	SMP	1	286	38.07	559.22	518.13	286	38.07	ball	31.52	-5.05	-26.52	-30.76	-5.89	-26.09	0	-	attempt 2
1130136	SMP	1	286	39.07	573.21	503.59	286	39.07	ball	31.52	-5.05	-26.52	-30.76	-5.89	-26.09	0	-	attempt 2
1163416	SMP	1	285	39.07	587.69	490.93	285	39.07	ball	31.52	-5.05	-26.52	-30.76	-5.89	-26.09	0	-	attempt 2
1196933	SMP	1	283	38.07	600.79	486.09	283	38.07	ball	31.52	-5.05	-26.52	-30.76	-5.89	-26.09	0	-	attempt 2
1230002	SMP	1	286	39.07	616.51	489.17	286	39.07	ball	31.52	-5.05	-26.52	-30.76	-5.89	-26.09	0	-	attempt 2
1263093	SMP	1	285	38.07	626.25	519.87	285	38.07	ball	31.52	-5.05	-26.52	-30.76	-5.89	-26.09	0	-	attempt 2
1296478	SMP	1	285	38.07	629.13	529.86	285	38.07	ball	31.52	-5.05	-26.52	-30.76	-5.89	-26.09	0	-	attempt 2
1329732	SMP	1	285	38.07	622.81	526.34	285	38.07	ball	31.52	-5.05	-26.52	-30.76	-5.89	-26.09	0	-	attempt 2
1362867	SMP	1	290	35.07	623.59	513.03	290	35.07	ball	31.52	-5.05	-26.52	-30.76	-5.89	-26.09	0	-	attempt 2
1396993	SMP	1	287	30.07	620.66	485.9	287	30.07	ball	31.52	-5.05	-26.52	-30.76	-5.89	-26.09	0	-	attempt 2
1430067	SMP	1	287	30.07	615.62	470.44	287	30.07	ball	31.52	-5.05	-26.52	-30.76	-5.89	-26.09	0	-	attempt 2
1463151	SMP	1	287	30.07	618.5	471	287	30.07	ball	31.52	-5.05	-26.52	-30.76	-5.89	-26.09	0	-	attempt 2
1495965	SMP	1	287	30.07	615.09	492.81	287	30.07	ball	31.52	-5.05	-26.52	-30.76	-5.89	-26.09	0	-	attempt 2
1529879	SMP	1	271	30.07	621.87	520.43	271	30.07	ball	31.52	-5.05	-26.52	-30.76	-5.89	-26.09	0	-	attempt 2
1562996	SMP	1	286	31.07	634.55	553.78	286	31.07	ball	31.52	-5.05	-26.52	0	0	0	0	-	attempt 2
1596007	SMP	1	286	31.07	642.56	561.35	286	31.07	ball	31.52	-5.05	-26.52	-30.76	-5.89	-26.09	0	-	attempt 2
1629061	SMP	1	286	39.07	649.06	556.59	286	39.07	ball	31.52	-5.05	-26.52	-30.76	-5.89	-26.09	0	-	attempt 2
1662485	SMP	1	286	39.07	650.8	545.15	286	39.07	ball	31.52	-5.05	-26.52	0	0	0	0	-	attempt 2
1729258	SMP	1	286	35.07	655.6	518.06	286	35.07	ball	31.52	-5.05	-26.52	-30.76	-5.89	-26.09	0	-	attempt 2
1762449	SMP	1	285	38.07	658.24	507.47	285	38.07	ball	31.52	-5.05	-26.52	-30.76	-5.89	-26.09	0	-	attempt 2
1795535	SMP	1	284	34.07	663.72	506.01	284	34.07	ball	31.52	-5.05	-26.52	-30.76	-5.89	-26.09	0	-	attempt 2
1829132	SMP	1	284	32.07	669.38	506.51	284	32.07	ball	31.52	-5.05	-26.52	-30.76	-5.89	-26.09	0	-	attempt 2
1862346	SMP	1	284	30.07	672.13	493.22	284	30.07	ball	31.52	-5.05	-26.52	-30.76	-5.89	-26.09	0	-	attempt 2
1895501	SMP	1	284	30.07	678.59	485.21	284	30.07	ball	31.52	-5.05	-26.52	-30.76	-5.89	-26.09	0	-	attempt 2
1928571	SMP	1	282	26.07	681.71	484.59	282	26.07	ball	31.52	-5.05	-26.52	0	0	0	0	-	attempt 2
1961813	SMP	1	282	26.07	692.28	491.23	282	26.07	ball	31.52	-5.05	-26.52	0	0	0	0	-	attempt 2
1995396	SMP	1	0	0	0	0	0	0	ball	0	0	0	0	0	0	0	-	attempt 2
2028499	SMP	1	0	0	0	0	0	0	ball	0	0	0	0	0	0	0	-	attempt 2
2061995	SMP	1	0	0	0	0	0	0	ball	0	0	0	0	0	0	0	-	attempt 2
2095007	SMP	1	295	31.07	699.31	444.43	295	31.07	ball	31.52	-5.05	-26.52	-30.76	-5.89	-26.09	0	-	attempt 2
2129332	SMP	1	299	27.07	696.42	414.81	299	27.07	ball	31.52	-5.05	-26.52	-30.76	-5.89	-26.09	0	-	attempt 2
2165448	SMP	1	299	28.07	693.78	411.25	299	28.07	ball	31.52	-5.05	-26.52	-30.76	-5.89	-26.09	0	-	attempt 2
2196956	SMP	1	299	28.07	689.23	401.82	299	28.07	ball	31.52	-5.05	-26.52	-30.76	-5.89	-26.09	0	-	attempt 2
2228408	SMP	1	297	29.07	684.52	396.18	297	29.07	ball	31.52	-5.05	-26.52	-30.76	-5.89	-26.09	0	-	attempt 2
2261354	SMP	1	297	29.07	681.17	393.36	297	29.07	ball	31.52	-5.05	-26.52	-30.76	-5.89	-26.09	0	-	attempt 2
2294601	SMP	1	294	22.07	676.92	404.9	294	22.07	ball	31.52	-5.05	-26.52	-30.76	-5.89	-26.09	0	-	attempt 2
2328445	SMP	1	294	26.07	672.74	422.78	294	26.07	ball	31.52	-5.05	-26.52	-30.76	-5.89	-26.09	0	-	attempt 2
2362120	SMP	1	292	98.07	658.14	271.47	292	98.07	Other	31.52	-5.05	-26.52	-30.76	-5.89	-26.09	0	-	attempt 2
2394861	SMP	1	0	0	0	0	0	0	-	0	0	0	0	0	0	0	-	attempt 2
2428667	SMP	1	0	0	0	0	0	0	-	0	0	0	0	0	0	0	-	attempt 2
2460907	SMP	1	0	0	0	0	0	0	-	0	0	0	0	0	0	0	-	attempt 2
2494331	SMP	1	0	0	0	0	0	0	Bottom Middle	0	0	0	0	0	0	0	-	attempt 2
2527895	SMP	1	79	105.07	942.83	37.59	79	105.07	Front Left	31.52	-5.05	-26.52	-30.76	-5.89	-26.09	0	-	attempt 2
2561409	SMP	1	99	73.07	913.64	79.71	99	73.07	Bottom Middle	31.52	-5.05	-26.52	-30.76	-5.89	-26.09	0	-	attempt 2
2594189	SMP	1	98	82.07	884.67	121.66	98	82.07	Bottom Middle	31.52	-5.05	-26.52	-30.76	-5.89	-26.09	0	-	attempt 2
2627793	SMP	1	99	88.07	852.42	156.91	99	88.07	Bottom Middle	31.52	-5.05	-26.52	-30.76	-5.89	-26.09	0	-	attempt 2
2660571	SMP	1	106	67.07	885.48	112.25	106	67.07	Middle Middle	31.52	-5.05	-26.52	-30.76	-5.89	-26.09	0	-	attempt 2
2694122	SMP	1	129	47.07	898.35	98.46	129	47.07	Middle Middle	31.52	-5.05	-26.52	-30.76	-5.89	-26.09	0	-	attempt 2
2727341	SMP	1	129	47.07	863.57	124.26	129	47.07	Middle Middle	31.52	-5.05	-26.52	-30.76	-5.9	-26.09	0	-	attempt 2
2760730	SMP	1	154	49.07	834.63	154	154	49.07	Middle Middle	31.52	-5.05	-26.52	-30.76	-5.9	-26.09	0	-	attempt 2
2793684	SMP	1	155	60.07	810.5	172.75	155	60.07	Middle Middle	31.52	-5.05	-26.52	-30.76	-5.9	-26.09	0	-	attempt 2
2838175	SMP	1	155	60.07	792.85	177.66	155	60.07	Middle Middle	31.52	-5.05	-26.52	-30.76	-5.9	-26.09	0	-	attempt 2
2865621	SMP	1	153	58.07	785.74	172.15	153	58.07	Middle Middle	31.52	-5.05	-26.52	-30.76	-5.9	-26.09	0	-	attempt 2
2926999	SMP	1	156	60.07	773.16	167.94	156	60.07	Middle Middle	31.52	-5.05	-26.52	-30.76	-5.9	-26.09	0	-	attempt 2
2960224	SMP	1	148	65.07	777.49	157.63	148	65.07	Middle Middle	31.52	-5.05	-26.52	-30.76	-5.9	-26.09	0	-	attempt 2
2994610	SMP	1	154	64.07	793.84	158.32	154	64.07	Middle Middle	31.52	-5.05	-26.52	-30.76	-5.9	-26.09	0	-	attempt 2
3026894	SMP	1	143	70.07	825.89	160.84	143	70.07	Middle Middle	31.52	-5.05	-26.52	-30.76	-5.9	-26.09	0	-	attempt 2
3060115	SMP	1	152	61.07	848.25	141.22	152	61.07	Middle Middle	31.52	-5.05	-26.52	-30.76	-5.9	-26.09	0	-	attempt 2
3093212	SMP	1	148	59.07	862.9	96.03	148	59.07	Middle Middle	31.52	-5.05	-26.52	-30.76	-5.9	-26.09	0	-	attempt 2
3126557	SMP	1	162	58.07	867.59	54.33	162	58.07	Middle Middle	31.52	-5.05	-26.52	-30.76	-5.9	-26.09	0	-	attempt 2
3160488	SMP	1	132	87.07	822.06	68.64	132	87.07	Bottom Middle	31.52	-5.05	-26.52	-30.76	-5.9	-26.09	0	-	attempt 2
3193347	SMP	1	0	0	0	0	0	0	-	0	0	0	0	0	0	0	-	attempt 2
3226542	SMP	1	292	103.07	616.94	339.94	292	103.07	ball	31.52	-5.05	-26.52	0	0	0	0	-	attempt 2
3259681	SMP	1	288	39.07	599.86	533.52	288	39.07	ball	31.52	-5.05	-26.52	-30.76	-5.9	-26.09	0	-	attempt 2
3292950	SMP	1	288	39.07	604.5	487.28	288	39.07	ball	31.52	-5.05	-26.52	-30.76	-5.9	-26.09	0	-	attempt 2
3326207	SMP	1	288	39.07	613.35	464.89	288	39.07	ball	31.52	-5.05	-26.52	-30.76	-5.9	-26.09	0	-	attempt 2
3359456	SMP	1	288	39.07	621.72	429.61	288	39.07	ball	31.52	-5.05	-26.52	-30.76	-5.9	-26.09	0	-	attempt 2
3393314	SMP	1	297	40.07	624.58	412.65	297	40.07	ball	31.52	-5.05	-26.52	-30.76	-5.9	-26.09	0	-	attempt 2
3425971	SMP	1	297	40.07	630.13	396.81	297	40.07	ball	31.52	-5.05	-26.52	-30.76	-5.9	-26.09	0	-	attempt 2
3459350	SMP	1	297	40.07	637.63	380.95	297	40.07	ball	31.52	-5.05	-26.52	-30.76	-5.9	-26.09	0	-	attempt 2
3492674	SMP	1	297	40.07	643.67	370.38	297	40.07	ball	31.52	-5.05	-26.52	-30.76	-5.9	-26.09	0	-	attempt 2
3525876	SMP	1	297	40.07	647.48	374.48	297	40.07	ball	31.52	-5.05	-26.52	-30.76	-5.9	-26.09	0	-	attempt 2
3559167	SMP	1	297	27.07	658.21	316.41	297	27.07	ball	31.52	-5.05	-26.52	-30.76	-5.9	-26.09	0	-	attempt 2
3592288	SMP	1	297	27.07	662.3	302.6	297	27.07	ball	31.52	-5.05	-26.52	-30.76	-5.9	-26.09	0	-	attempt 2
3626509	SMP	1	298	25.07	662.07	303.86	298	25.07	ball	31.52	-5.05	-26.52	-30.76	-5.9	-26.09	0	-	attempt 2
3659532	SMP	1	298	25.07	657.19	310.07	298	25.07	ball	31.52	-5.05	-26.52	-30.76	-5.9	-26.09	0	-	attempt 2
3692475	SMP	1	298	25.07	652.15	314.97	298	25.07	ball	31.52	-5.05	-26.52	-30.76	-5.9	-26.09	0	-	attempt 2
3725574	SMP	1	298	25.07	648.59	332.45	298	25.07	ball	31.52	-5.05	-26.52	-30.76	-5.9	-26.09	0	-	attempt 2
3758780	SMP	1	292	104.07	642.02	346.49	292	104.07	ball	31.52	-5.05	-26.52	-30.76	-5.9	-26.09	0	-	attempt 2
3792089	SMP	1	292	104.07	662.04	260.93	292	104.07	ball	31.52	-5.05	-26.52	-30.76	-5.9	-26.09	0	-	attempt 2
3825725	SMP	1	293	101.07	659.08	306.22	293	101.07	ball	31.52	-5.05	-26.52	-30.76	-5.9	-26.09	0	-	attempt 2
3859169	SMP	1	293	101.07	651.45	347.98	293	101.07	ball	31.52	-5.05	-26.52	-30.76	-5.9	-26.09	0	-	attempt 2
3891990	SMP	1	293	101.07	645.33	362.64	293	101.07	ball	31.52	-5.05	-26.52	-30.76	-5.9	-26.09	0	-	attempt 2
3925100	SMP	1	293	101.07	653.53	375.53	293	101.07	ball	31.52	-5.05	-26.52	-30.76	-5.9	-26.09	0	-	attempt 2
3958745	SMP	1	293	101.07	653.34	402.04	293	101.07	ball	31.52	-5.05	-26.52	-30.76	-5.9	-26.09	0	-	attempt 2
3992344	SMP	1	293	101.07	642.07	459.64	293	101.07	ball	31.52	-5.05	-26.52	-30.76	-5.9	-26.09	0	-	attempt 2
4025015	SMP	1	290	103.07	633.29	428.36	290	103.07	ball	31.52	-5.05	-26.52	-30.76	-5.9	-26.09	0	-	attempt 2
4058402	SMP	1	290	103.07	635.6	432.15	290	103.07	ball	31.52	-5.05	-26.52	-30.76	-5.9	-26.09	0	-	attempt 2
4091590	SMP	1	290	103.07	655.54	471.39	290	103.07	ball	31.52	-5.05	-26.52	-30.76	-5.9	-26.09	0	-	attempt 2
4124684	SMP	1	290	103.07	675.28	498.76	290	103.07	ball	31.52	-5.05	-26.52	-30.76	-5.9	-26.09	0	-	attempt 2
4158089	SMP	1	290	103.07	678.27	567.84	290	103.07	ball	31.52	-5.05	-26.52	-30.76	-5.9	-26.09	0	-	attempt 2
4191329	SMP	1	290	103.07	677.81	558.83	290	103.07	ball	31.52	-5.05	-26.52	-30.76	-5.9	-26.09	0	-	attempt 2
4225493	SMP	1	0	0	0	0	0	0	-	0	0	0	0	0	0	0	-	attempt 2
4258093	SMP	1	0	0	0	0	0	0	-	0	0	0	0	0	0	0	-	attempt 2
4291612	SMP	1	0	0	0	0	0	0	-	0	0	0	0	0	0	0	-	attempt 2
4324469	SMP	1	0	0	0	0	0	0	-	0	0	0	0	0	0	0	-	attempt 2
4357844	SMP	1	0	0	0	0	0	0	-	0	0	0	0	0	0	0	-	attempt 2
4390942	SMP	1	0	0	0	0	0	0	-	0	0	0	0	0	0	0	-	attempt 2
4424159	SMP	1	0	0	0	0	0	0	-	0	0	0	0	0	0	0	-	attempt 2
4457627	SMP	1	0	0	0	0	0	0	-	0	0	0	0	0	0	0	-	attempt 2
4491645	SMP	1	123	85.07	654.53	81.55	123	85.07	Bottom Middle	31.52	-5.05	-26.52	-30.76	-5.9	-26.09	0	-	attempt 2
4524101	SMP	1	0	0	0	0	0	0	-	0	0	0	0	0	0	0	-	attempt 2
4557826	SMP	1	0	0	0	0	0	0	-	0	0	0	0	0	0	0	-	attempt 2
4590701	SMP	1	0	0	0	0	0	0	-	0	0	0	0	0	0	0	-	attempt 2
4624447	SMP	1	0	0	0	0	0	0	-	0	0	0	0	0	0	0	-	attempt 2	%
4657094	SMP	1	0	0	0	0	0	0	-	0	0	0	0	0	0	0	-	attempt 2
4690420	SMP	1	0	0	0	0	0	0	-	0	0	0	0	0	0	0	-	attempt 2
4724012	SMP	1	0	0	0	0	0	0	-	0	0	0	0	0	0	0	-	attempt 2
4756923	SMP	1	0	0	0	0	0	0	-	0	0	0	0	0	0	0	-	attempt 2
4790172	SMP	1	0	0	0	0	0	0	-	0	0	0	0	0	0	0	-	attempt 2
4825969	SMP	1	0	0	0	0	0	0	-	0	0	0	0	0	0	0	-	attempt 2
4890319	SMP	1	0	0	0	0	0	0	-	0	0	0	0	0	0	0	-	attempt 2
4923432	SMP	1	0	0	0	0	0	0	-	0	0	0	0	0	0	0	-	attempt 2
4957406	SMP	1	0	0	0	0	0	0	-	0	0	0	0	0	0	0	-	attempt 2
4990424	SMP	1	0	0	0	0	0	0	-	0	0	0	0	0	0	0	-	attempt 2
5023428	SMP	1	0	0	0	0	0	0	-	0	0	0	0	0	0	0	-	attempt 2
5056531	SMP	1	0	0	0	0	0	0	-	0	0	0	0	0	0	0	-	attempt 2
5089729	SMP	1	0	0	0	0	0	0	-	0	0	0	0	0	0	0	-	attempt 2
5123073	SMP	1	0	0	0	0	0	0	-	0	0	0	0	0	0	0	-	attempt 2
5156309	SMP	1	0	0	0	0	0	0	-	0	0	0	0	0	0	0	-	attempt 2
5189800	SMP	1	0	0	0	0	0	0	-	0	0	0	0	0	0	0	-	attempt 2
5222873	SMP	1	0	0	0	0	0	0	-	0	0	0	0	0	0	0	-	attempt 2
5256188	SMP	1	0	0	0	0	0	0	-	0	0	0	0	0	0	0	-	attempt 2
5289844	SMP	1	0	0	0	0	0	0	-	0	0	0	0	0	0	0	-	attempt 2
5356103	SMP	1	0	0	0	0	0	0	-	0	0	0	0	0	0	0	-	attempt 2
