# Supplementary material for: Visual Search Strategies of Soccer Players Executing a Power vs. Placement Penalty Kick
Source: PLoS One. 2014 Dec 17;9(12):e115179. doi: 10.1371/journal.pone.0115179 (PMC4269429; doi:10.1371/journal.pone.0115179)
Supplement: S1 File — Raw visual search data from participant group in each test condition. (ZIP) [file pone.0115179.s001.zip › PLoS ONE Supporting Information/Part 1/Output/S1 attempt 1 LA power GK move.xlsx]

## Sheet: Sheet1
## [BeGaze]
## Converted from:
## Date:	19.07.2013 18:12:25
## Version:	BeGaze 3.2.28
## IDF Version:	10
## Sample Rate:	30
## Separator Type:	Trial
## Trial Count:	1
## Uses Plane File:	FALSE
## Stimulus:	attempt 3
## Number of Samples:	131
## Reversed:	none
## [Run]
## Subject:	Adam Waters Low Anxiety
## Description:	Reference View 4 Adam Waters Low Anxiety 0
## [Calibration]
## Calibration Type:	n.a.
## Calibration Area:	1280	960
## [Geometry]
## Stimulus Dimension [mm]:	1280	960
## Head Distance [mm]:	1450
## [Hardware Setup]
## System ID:
## Operating System :
## IView X Version:
## [Filter Settings]
## Heuristics:	FALSE
## Heuristics Stage:	0
## Bilateral:	FALSE
## Gaze Cursor Filter:	FALSE
## Saccade Length [px]:	0
## Filter Depth [ms]:	0
## Format:	LEFT, RIGHT, POR, AOI, EYEPOSITION, TRIGGER
##
Time	Type	Trial	B POR X [px]	B POR Y [px]	L POR X [px]	L POR Y [px]	R POR X [px]	R POR Y [px]	B Object Hit	L EPOS X	L EPOS Y	L EPOS Z	R EPOS X	R EPOS Y	R EPOS Z	Trigger	B Event Info	Stimulus
19669	SMP	1	290	39.07	701.09	365.9	290	39.07	ball	31.51	-5.03	-26.53	-30.76	-5.96	-26.04	0	-	attempt 3
52826	SMP	1	290	39.07	694.06	374.47	290	39.07	ball	31.51	-5.03	-26.53	-30.76	-5.96	-26.04	0	-	attempt 3
86350	SMP	1	290	39.07	688.06	389.74	290	39.07	ball	31.51	-5.03	-26.53	-30.76	-5.96	-26.04	0	-	attempt 3
119549	SMP	1	290	39.07	685.71	412.56	290	39.07	ball	31.51	-5.03	-26.53	-30.76	-5.96	-26.04	0	-	attempt 3
152633	SMP	1	290	39.07	715.61	382.44	290	39.07	ball	31.51	-5.03	-26.53	-30.76	-5.96	-26.04	0	-	attempt 3
186062	SMP	1	290	39.07	712.95	410.81	290	39.07	ball	31.51	-5.03	-26.53	-30.76	-5.96	-26.04	0	-	attempt 3
219985	SMP	1	290	39.07	700.53	443.2	290	39.07	ball	31.51	-5.03	-26.53	-30.76	-5.97	-26.04	0	-	attempt 3
252665	SMP	1	295	37.07	691.15	465.16	295	37.07	ball	31.51	-5.03	-26.53	-30.76	-5.97	-26.04	0	-	attempt 3
285872	SMP	1	295	37.07	679.49	490.41	295	37.07	ball	31.51	-5.03	-26.53	-30.76	-5.97	-26.04	0	-	attempt 3
319058	SMP	1	292	37.07	669.76	499.97	292	37.07	ball	31.51	-5.03	-26.53	-30.76	-5.97	-26.04	0	-	attempt 3
353437	SMP	1	292	37.07	663.9	508.91	292	37.07	ball	31.51	-5.03	-26.53	-30.76	-5.97	-26.04	0	-	attempt 3
385554	SMP	1	292	37.07	662.49	521.29	292	37.07	ball	31.51	-5.03	-26.53	-30.76	-5.97	-26.04	0	-	attempt 3
419473	SMP	1	292	37.07	657.52	526.22	292	37.07	ball	31.51	-5.03	-26.53	-30.76	-5.97	-26.04	0	-	attempt 3
452610	SMP	1	292	37.07	655.53	537.84	292	37.07	ball	31.51	-5.03	-26.53	-30.76	-5.97	-26.04	0	-	attempt 3
485366	SMP	1	292	37.07	647.35	553.28	292	37.07	ball	31.51	-5.03	-26.53	-30.76	-5.97	-26.04	0	-	attempt 3
518943	SMP	1	292	37.07	605.56	557.07	292	37.07	ball	31.51	-5.03	-26.53	-30.76	-5.97	-26.04	0	-	attempt 3
552203	SMP	1	292	37.07	591.67	561.22	292	37.07	ball	31.51	-5.03	-26.53	-30.76	-5.97	-26.04	0	-	attempt 3
585398	SMP	1	292	37.07	588.47	571.76	292	37.07	ball	31.51	-5.03	-26.53	-30.76	-5.97	-26.04	0	-	attempt 3
618619	SMP	1	292	37.07	587.28	573.12	292	37.07	ball	31.51	-5.03	-26.53	-30.76	-5.97	-26.04	0	-	attempt 3
651752	SMP	1	290	26.07	585.14	578.35	290	26.07	ball	31.51	-5.03	-26.53	-30.76	-5.97	-26.04	0	-	attempt 3
685054	SMP	1	295	98.07	641.47	366.29	295	98.07	Other	31.51	-5.03	-26.53	-30.76	-5.97	-26.04	0	-	attempt 3
718412	SMP	1	295	100.07	0	0	295	100.07	Other	0	0	0	-30.76	-5.97	-26.04	0	-	attempt 3
751663	SMP	1	298	97.07	774.8	104.76	298	97.07	Other	31.51	-5.03	-26.53	-30.76	-5.97	-26.04	0	-	attempt 3
784991	SMP	1	298	97.07	776.75	95.15	298	97.07	Other	31.51	-5.03	-26.53	-30.76	-5.97	-26.04	0	-	attempt 3
818137	SMP	1	290	101.07	765.23	149.64	290	101.07	Other	31.51	-5.03	-26.53	-30.76	-5.97	-26.04	0	-	attempt 3
851586	SMP	1	290	101.07	756.5	207.03	290	101.07	Other	31.51	-5.03	-26.53	-30.76	-5.97	-26.04	0	-	attempt 3
884928	SMP	1	290	101.07	750.37	250.82	290	101.07	Other	31.51	-5.03	-26.53	-30.76	-5.97	-26.04	0	-	attempt 3
918373	SMP	1	290	101.07	744.89	272.83	290	101.07	Other	31.51	-5.03	-26.53	-30.76	-5.97	-26.04	0	-	attempt 3
951244	SMP	1	290	101.07	880.07	146.56	290	101.07	Other	31.51	-5.03	-26.53	-30.76	-5.97	-26.04	0	-	attempt 3
984929	SMP	1	290	101.07	881.03	131.46	290	101.07	Other	31.51	-5.03	-26.53	-30.76	-5.97	-26.04	0	-	attempt 3
1018437	SMP	1	290	101.07	871.1	157.24	290	101.07	Other	31.51	-5.03	-26.53	-30.76	-5.97	-26.04	0	-	attempt 3
1051120	SMP	1	290	101.07	849.93	182.78	290	101.07	Other	31.51	-5.03	-26.53	-30.76	-5.97	-26.04	0	-	attempt 3
1084406	SMP	1	150	120.07	892.27	97.65	150	120.07	Front middle	31.51	-5.03	-26.53	-30.76	-5.97	-26.04	0	-	attempt 3
1117826	SMP	1	289	106.07	0	0	289	106.07	Other	0	0	0	-30.76	-5.97	-26.04	0	-	attempt 3
1151034	SMP	1	296	103.07	970.64	-79.96	296	103.07	Other	31.51	-5.03	-26.53	-30.76	-5.97	-26.04	0	-	attempt 3
1184380	SMP	1	385	47.07	940.45	-15.06	385	47.07	Keeper	31.51	-5.03	-26.53	-30.76	-5.97	-26.04	0	-	attempt 3
1218377	SMP	1	387	47.07	913.12	45.46	387	47.07	Keeper	31.51	-5.03	-26.53	-30.76	-5.97	-26.04	0	-	attempt 3
1251393	SMP	1	387	60.07	890.12	88.66	387	60.07	Keeper	31.51	-5.03	-26.53	-30.76	-5.97	-26.04	0	-	attempt 3
1284148	SMP	1	386	43.07	898.11	54.37	386	43.07	Keeper	31.51	-5.03	-26.53	-30.76	-5.97	-26.04	0	-	attempt 3
1317296	SMP	1	387	35.07	874.73	93.96	387	35.07	Keeper	31.51	-5.03	-26.53	-30.76	-5.97	-26.04	0	-	attempt 3
1350696	SMP	1	387	35.07	855.78	123.87	387	35.07	Keeper	31.51	-5.03	-26.53	-30.76	-5.97	-26.04	0	-	attempt 3
1384637	SMP	1	387	35.07	843.54	142.11	387	35.07	Keeper	31.51	-5.03	-26.52	-30.76	-5.97	-26.04	0	-	attempt 3
1417641	SMP	1	387	35.07	831.67	162.68	387	35.07	Keeper	31.51	-5.03	-26.52	-30.76	-5.97	-26.04	0	-	attempt 3
1450568	SMP	1	387	33.07	821.46	198.18	387	33.07	Keeper	31.51	-5.03	-26.52	-30.76	-5.97	-26.04	0	-	attempt 3
1483616	SMP	1	387	33.07	813.12	219.1	387	33.07	Keeper	31.51	-5.03	-26.52	-30.76	-5.97	-26.04	0	-	attempt 3
1516984	SMP	1	387	33.07	806.01	228.23	387	33.07	Keeper	31.51	-5.03	-26.52	-30.76	-5.97	-26.04	0	-	attempt 3
1550741	SMP	1	387	33.07	799.36	231.21	387	33.07	Keeper	31.51	-5.03	-26.52	-30.76	-5.97	-26.04	0	-	attempt 3
1584616	SMP	1	386	31.07	795.31	235.65	386	31.07	Keeper	31.51	-5.03	-26.52	-30.76	-5.97	-26.04	0	-	attempt 3
1616796	SMP	1	386	27.07	796.05	218.39	386	27.07	Keeper	31.51	-5.03	-26.52	-30.76	-5.97	-26.04	0	-	attempt 3
1650100	SMP	1	386	23.07	800.12	202.28	386	23.07	Keeper	31.51	-5.03	-26.52	-30.76	-5.97	-26.04	0	-	attempt 3
1683429	SMP	1	386	19.07	801.17	192.6	386	19.07	Keeper	31.51	-5.03	-26.52	-30.76	-5.97	-26.04	0	-	attempt 3
1716680	SMP	1	386	15.07	808.74	176.44	386	15.07	Keeper	31.51	-5.03	-26.52	-30.76	-5.97	-26.04	0	-	attempt 3
1749819	SMP	1	386	15.07	810.68	157.01	386	15.07	Keeper	31.51	-5.03	-26.52	-30.76	-5.97	-26.04	0	-	attempt 3
1783231	SMP	1	386	15.07	804.75	153.08	386	15.07	Keeper	31.51	-5.03	-26.52	-30.76	-5.97	-26.04	0	-	attempt 3
1816537	SMP	1	386	20.07	797.58	155.02	386	20.07	Keeper	31.51	-5.03	-26.52	-30.76	-5.97	-26.04	0	-	attempt 3
1850058	SMP	1	386	23.07	798.55	141.15	386	23.07	Keeper	31.51	-5.03	-26.52	-30.76	-5.97	-26.04	0	-	attempt 3
1883039	SMP	1	386	23.07	800.48	127.55	386	23.07	Keeper	31.51	-5.03	-26.52	-30.76	-5.97	-26.04	0	-	attempt 3
1916616	SMP	1	386	23.07	803.23	119.79	386	23.07	Keeper	31.51	-5.03	-26.52	-30.76	-5.98	-26.04	0	-	attempt 3
1949669	SMP	1	387	24.07	810.32	101.63	387	24.07	Keeper	31.51	-5.03	-26.52	-30.76	-5.98	-26.04	0	-	attempt 3
1982965	SMP	1	387	22.07	820.63	79.21	387	22.07	Keeper	31.51	-5.03	-26.52	-30.76	-5.98	-26.04	0	-	attempt 3
2016132	SMP	1	386	17.07	838.15	42.36	386	17.07	Keeper	31.51	-5.03	-26.52	-30.76	-5.98	-26.04	0	-	attempt 3
2049506	SMP	1	355	49.07	0	0	355	49.07	Keeper	0	0	0	-30.76	-5.98	-26.04	0	-	attempt 3
2083588	SMP	1	295	105.07	1019.57	439.38	295	105.07	Other	31.51	-5.03	-26.52	-30.76	-5.98	-26.04	0	-	attempt 3
2116040	SMP	1	295	102.07	541.34	577.15	295	102.07	ball	31.51	-5.03	-26.52	0	0	0	0	-	attempt 3
2149152	SMP	1	290	42.07	525.53	554.38	290	42.07	ball	31.51	-5.03	-26.52	-30.76	-5.98	-26.04	0	-	attempt 3
2182651	SMP	1	299	40.07	537.72	525.42	299	40.07	ball	31.51	-5.03	-26.52	-30.76	-5.98	-26.04	0	-	attempt 3
2216046	SMP	1	300	27.07	547.91	505.68	300	27.07	ball	31.51	-5.03	-26.52	-30.76	-5.98	-26.04	0	-	attempt 3
2249059	SMP	1	297	26.07	558.04	486.81	297	26.07	ball	31.51	-5.03	-26.52	-30.76	-5.98	-26.04	0	-	attempt 3
2282257	SMP	1	297	26.07	567.85	477.59	297	26.07	ball	31.51	-5.03	-26.52	-30.76	-5.98	-26.04	0	-	attempt 3
2315677	SMP	1	290	31.07	578.78	459.29	290	31.07	ball	31.51	-5.03	-26.52	-30.76	-5.98	-26.04	0	-	attempt 3
2348896	SMP	1	292	34.07	592.1	443.58	292	34.07	ball	31.51	-5.03	-26.52	-30.76	-5.98	-26.04	0	-	attempt 3
2382263	SMP	1	294	35.07	600.25	430.02	294	35.07	ball	31.51	-5.03	-26.52	-30.76	-5.98	-26.04	0	-	attempt 3
2415468	SMP	1	294	35.07	609.19	417.96	294	35.07	ball	31.51	-5.03	-26.52	-30.76	-5.98	-26.04	0	-	attempt 3
2448761	SMP	1	302	32.07	618.53	403.99	302	32.07	ball	31.51	-5.03	-26.52	-30.76	-5.98	-26.04	0	-	attempt 3
2481958	SMP	1	298	29.07	624.46	391.25	298	29.07	ball	31.51	-5.03	-26.52	-30.76	-5.98	-26.04	0	-	attempt 3
2515539	SMP	1	298	29.07	623.71	401.24	298	29.07	ball	31.51	-5.03	-26.53	-30.76	-5.98	-26.04	0	-	attempt 3
2548572	SMP	1	298	29.07	623.33	389.73	298	29.07	ball	31.51	-5.03	-26.53	-30.76	-5.98	-26.04	0	-	attempt 3
2581917	SMP	1	298	29.07	623.3	387.63	298	29.07	ball	31.51	-5.03	-26.53	-30.76	-5.98	-26.04	0	-	attempt 3
2615167	SMP	1	298	29.07	623.84	382.86	298	29.07	ball	31.51	-5.03	-26.53	-30.76	-5.98	-26.03	0	-	attempt 3
2648276	SMP	1	298	29.07	623.3	382.66	298	29.07	ball	31.51	-5.03	-26.53	-30.76	-5.98	-26.03	0	-	attempt 3
2681520	SMP	1	298	29.07	621.97	382.76	298	29.07	ball	31.51	-5.03	-26.53	-30.76	-5.98	-26.03	0	-	attempt 3
2714962	SMP	1	298	36.07	620.7	362.63	298	36.07	ball	31.51	-5.03	-26.53	-30.76	-5.98	-26.03	0	-	attempt 3
2748251	SMP	1	298	36.07	618.19	357.29	298	36.07	ball	31.51	-5.03	-26.53	-30.76	-5.98	-26.03	0	-	attempt 3
2781439	SMP	1	298	34.07	617.1	356.49	298	34.07	ball	31.51	-5.03	-26.53	-30.76	-5.98	-26.03	0	-	attempt 3
2815288	SMP	1	298	34.07	615.93	354.64	298	34.07	ball	31.51	-5.03	-26.53	-30.76	-5.98	-26.03	0	-	attempt 3
2848423	SMP	1	298	34.07	617.2	351.93	298	34.07	ball	31.51	-5.03	-26.53	-30.76	-5.98	-26.03	0	-	attempt 3
2881473	SMP	1	298	34.07	619.68	345.43	298	34.07	ball	31.51	-5.03	-26.53	-30.76	-5.98	-26.03	0	-	attempt 3
2914633	SMP	1	298	34.07	619.62	345.17	298	34.07	ball	31.51	-5.03	-26.53	-30.76	-5.98	-26.03	0	-	attempt 3
2947944	SMP	1	298	34.07	624.53	333.01	298	34.07	ball	31.51	-5.03	-26.53	-30.76	-5.98	-26.03	0	-	attempt 3
2981026	SMP	1	299	29.07	635.45	317.12	299	29.07	ball	31.51	-5.03	-26.53	-30.76	-5.98	-26.03	0	-	attempt 3
3014407	SMP	1	299	29.07	638.62	314.08	299	29.07	ball	31.51	-5.03	-26.53	-30.76	-5.98	-26.03	0	-	attempt 3
3047707	SMP	1	299	29.07	642.95	316.93	299	29.07	ball	31.51	-5.03	-26.53	-30.76	-5.98	-26.03	0	-	attempt 3
3081308	SMP	1	302	27.07	649.53	320.86	302	27.07	ball	31.51	-5.03	-26.53	-30.76	-5.98	-26.03	0	-	attempt 3
3114107	SMP	1	302	27.07	652.98	320.44	302	27.07	ball	31.51	-5.03	-26.53	-30.76	-5.98	-26.03	0	-	attempt 3
3147716	SMP	1	302	27.07	658.54	323.54	302	27.07	ball	31.51	-5.03	-26.53	-30.76	-5.98	-26.03	0	-	attempt 3
3181203	SMP	1	298	30.07	662.36	328.59	298	30.07	ball	31.51	-5.03	-26.53	-30.76	-5.98	-26.03	0	-	attempt 3
3214813	SMP	1	298	30.07	662.18	332.97	298	30.07	ball	31.51	-5.03	-26.53	-30.76	-5.98	-26.03	0	-	attempt 3
3247300	SMP	1	298	30.07	664.54	338.56	298	30.07	ball	31.51	-5.03	-26.53	-30.76	-5.98	-26.03	0	-	attempt 3
3280493	SMP	1	297	98.07	663.77	302.7	297	98.07	ball	31.51	-5.03	-26.53	-30.76	-5.98	-26.03	0	-	attempt 3
3313951	SMP	1	297	98.07	664.65	296.25	297	98.07	ball	31.51	-5.03	-26.53	-30.76	-5.98	-26.03	0	-	attempt 3
3347159	SMP	1	286	38.07	660.22	327.31	286	38.07	ball	31.51	-5.03	-26.53	-30.76	-5.98	-26.03	0	-	attempt 3
3380412	SMP	1	286	38.07	654.06	344.91	286	38.07	ball	31.51	-5.03	-26.53	-30.76	-5.98	-26.03	0	-	attempt 3
3413829	SMP	1	292	101.07	651.34	345.72	292	101.07	ball	31.51	-5.03	-26.53	-30.76	-5.98	-26.03	0	-	attempt 3
3446895	SMP	1	292	101.07	647.24	362.14	292	101.07	ball	31.51	-5.03	-26.53	-30.76	-5.98	-26.03	0	-	attempt 3
3480218	SMP	1	288	42.07	645.3	389.45	288	42.07	ball	31.51	-5.03	-26.53	-30.76	-5.98	-26.03	0	-	attempt 3
3513917	SMP	1	288	42.07	645.3	389.44	288	42.07	ball	31.51	-5.03	-26.53	-30.76	-5.98	-26.03	0	-	attempt 3
3546847	SMP	1	297	112.07	632.42	409.88	297	112.07	ball	31.51	-5.03	-26.53	-30.76	-5.98	-26.03	0	-	attempt 3
3580342	SMP	1	296	107.07	811.54	369.9	296	107.07	ball	31.51	-5.03	-26.53	-30.76	-5.98	-26.03	0	-	attempt 3
3613364	SMP	1	296	107.07	781.96	315.26	296	107.07	ball	31.51	-5.03	-26.53	-30.76	-5.98	-26.03	0	-	attempt 3
3646577	SMP	1	296	107.07	727.76	415.11	296	107.07	ball	31.51	-5.03	-26.53	-30.76	-5.98	-26.03	0	-	attempt 3
3680015	SMP	1	296	107.07	725.7	471.81	296	107.07	ball	31.51	-5.03	-26.53	-30.76	-5.98	-26.03	0	-	attempt 3
3713084	SMP	1	296	107.07	743.88	467.99	296	107.07	ball	31.51	-5.03	-26.53	-30.76	-5.98	-26.03	0	-	attempt 3
3746838	SMP	1	296	107.07	752.39	388.4	296	107.07	ball	31.51	-5.03	-26.53	-30.76	-5.98	-26.03	0	-	attempt 3
3779724	SMP	1	0	0	0	0	0	0	-	0	0	0	0	0	0	0	-	attempt 3
3812874	SMP	1	0	0	0	0	0	0	-	0	0	0	0	0	0	0	-	attempt 3
3862612	SMP	1	0	0	0	0	0	0	-	0	0	0	0	0	0	0	-	attempt 3
3912981	SMP	1	0	0	0	0	0	0	-	0	0	0	0	0	0	0	-	attempt 3
3946170	SMP	1	0	0	0	0	0	0	-	0	0	0	0	0	0	0	-	attempt 3
3980045	SMP	1	0	0	0	0	0	0	-	0	0	0	0	0	0	0	-	attempt 3
4012567	SMP	1	0	0	0	0	0	0	-	0	0	0	0	0	0	0	-	attempt 3
4045920	SMP	1	0	0	0	0	0	0	-	0	0	0	0	0	0	0	-	attempt 3
4079273	SMP	1	247	85.07	598.87	234.04	247	85.07	Bottom Right	31.51	-5.03	-26.53	-30.76	-5.98	-26.03	0	-	attempt 3
4112540	SMP	1	0	0	0	0	0	0	-	0	0	0	0	0	0	0	-	attempt 3
4145743	SMP	1	0	0	0	0	0	0	-	0	0	0	0	0	0	0	-	attempt 3
4179269	SMP	1	0	0	0	0	0	0	-	0	0	0	0	0	0	0	-	attempt 3
4212321	SMP	1	0	0	0	0	0	0	-	0	0	0	0	0	0	0	-	attempt 3
4245644	SMP	1	0	0	0	0	0	0	-	0	0	0	0	0	0	0	-	attempt 3
4279395	SMP	1	0	0	0	0	0	0	-	0	0	0	0	0	0	0	-	attempt 3
4312516	SMP	1	0	0	0	0	0	0	-	0	0	0	0	0	0	0	-	attempt 3
4345373	SMP	1	0	0	0	0	0	0	-	0	0	0	0	0	0	0	-	attempt 3
4378700	SMP	1	0	0	0	0	0	0	-	0	0	0	0	0	0	0	-	attempt 3
