# Supplementary material for: Visual Search Strategies of Soccer Players Executing a Power vs. Placement Penalty Kick
Source: PLoS One. 2014 Dec 17;9(12):e115179. doi: 10.1371/journal.pone.0115179 (PMC4269429; doi:10.1371/journal.pone.0115179)
Supplement: S1 File — Raw visual search data from participant group in each test condition. (ZIP) [file pone.0115179.s001.zip › PLoS ONE Supporting Information/Part 1/Output/S1 attempt 1 LA power no GK.xlsx]

## Sheet: Sheet1
## [BeGaze]
## Converted from:
## Date:	23.07.2013 10:54:15
## Version:	BeGaze 3.2.28
## IDF Version:	10
## Sample Rate:	30
## Separator Type:	Trial
## Trial Count:	1
## Uses Plane File:	FALSE
## Stimulus:	attempt 6
## Number of Samples:	137
## Reversed:	none
## [Run]
## Subject:	Adam Waters Low Anxiety
## Description:	Reference View 8 Adam Waters Low Anxiety 0
## [Calibration]
## Calibration Type:	n.a.
## Calibration Area:	1280	960
## [Geometry]
## Stimulus Dimension [mm]:	1280	960
## Head Distance [mm]:	1450
## [Hardware Setup]
## System ID:
## Operating System :
## IView X Version:
## [Filter Settings]
## Heuristics:	FALSE
## Heuristics Stage:	0
## Bilateral:	FALSE
## Gaze Cursor Filter:	FALSE
## Saccade Length [px]:	0
## Filter Depth [ms]:	0
## Format:	LEFT, RIGHT, POR, AOI, EYEPOSITION, TRIGGER
##
Time	Type	Trial	B POR X [px]	B POR Y [px]	L POR X [px]	L POR Y [px]	R POR X [px]	R POR Y [px]	B Object Hit	L EPOS X	L EPOS Y	L EPOS Z	R EPOS X	R EPOS Y	R EPOS Z	Trigger	B Event Info	Stimulus
27571	SMP	1	287	36.07	740.2	217.03	287	36.07	ball	31.48	-5.02	-26.52	-30.78	-6.12	-25.92	0	-	attempt 6
60226	SMP	1	287	36.07	740.07	216.23	287	36.07	ball	31.48	-5.02	-26.52	-30.78	-6.12	-25.92	0	-	attempt 6
93638	SMP	1	287	36.07	733.33	217.56	287	36.07	ball	31.48	-5.02	-26.52	-30.78	-6.12	-25.92	0	-	attempt 6
127293	SMP	1	287	36.07	726.84	218.47	287	36.07	ball	31.48	-5.02	-26.52	-30.78	-6.12	-25.92	0	-	attempt 6
160404	SMP	1	287	36.07	724.17	218.97	287	36.07	ball	31.48	-5.02	-26.52	-30.78	-6.12	-25.92	0	-	attempt 6
193678	SMP	1	286	36.07	721.43	217.22	286	36.07	ball	31.48	-5.02	-26.52	-30.78	-6.12	-25.92	0	-	attempt 6
226615	SMP	1	286	36.07	711.43	223.94	286	36.07	ball	31.48	-5.02	-26.52	-30.78	-6.12	-25.92	0	-	attempt 6
260136	SMP	1	286	36.07	709.85	220.89	286	36.07	ball	31.48	-5.02	-26.52	-30.78	-6.12	-25.92	0	-	attempt 6
294075	SMP	1	286	36.07	712.75	231.19	286	36.07	ball	31.48	-5.02	-26.52	-30.78	-6.12	-25.92	0	-	attempt 6
326757	SMP	1	286	36.07	713.33	249.91	286	36.07	ball	31.48	-5.02	-26.51	-30.78	-6.12	-25.92	0	-	attempt 6
359849	SMP	1	286	36.07	710.16	267.08	286	36.07	ball	31.48	-5.02	-26.51	-30.78	-6.12	-25.92	0	-	attempt 6
392975	SMP	1	286	36.07	704.09	286.5	286	36.07	ball	31.48	-5.02	-26.51	-30.78	-6.12	-25.92	0	-	attempt 6
426850	SMP	1	286	36.07	694.23	303.57	286	36.07	ball	31.48	-5.02	-26.51	-30.78	-6.12	-25.92	0	-	attempt 6
459573	SMP	1	286	36.07	680.63	313.53	286	36.07	ball	31.48	-5.02	-26.51	-30.78	-6.12	-25.92	0	-	attempt 6
492875	SMP	1	286	36.07	668.01	318.74	286	36.07	ball	31.48	-5.02	-26.51	-30.78	-6.12	-25.92	0	-	attempt 6
526072	SMP	1	286	36.07	656.62	327.74	286	36.07	ball	31.48	-5.02	-26.51	-30.78	-6.12	-25.92	0	-	attempt 6
559539	SMP	1	286	36.07	645.51	337.89	286	36.07	ball	31.48	-5.02	-26.51	-30.78	-6.12	-25.92	0	-	attempt 6
592611	SMP	1	286	36.07	699.26	359.92	286	36.07	ball	31.48	-5.02	-26.51	-30.78	-6.12	-25.92	0	-	attempt 6
626287	SMP	1	286	36.07	714.88	377.17	286	36.07	ball	31.48	-5.02	-26.51	-30.78	-6.12	-25.92	0	-	attempt 6
659979	SMP	1	289	37.07	715.5	384.78	289	37.07	ball	31.48	-5.02	-26.51	-30.78	-6.12	-25.92	0	-	attempt 6
692815	SMP	1	289	37.07	709.13	390.1	289	37.07	ball	31.48	-5.02	-26.51	-30.78	-6.13	-25.92	0	-	attempt 6
726447	SMP	1	289	37.07	695.42	390.73	289	37.07	ball	31.48	-5.02	-26.51	-30.78	-6.13	-25.92	0	-	attempt 6
759200	SMP	1	289	37.07	688.09	397.29	289	37.07	ball	31.48	-5.02	-26.51	-30.78	-6.13	-25.92	0	-	attempt 6
792977	SMP	1	289	37.07	683.34	428.39	289	37.07	ball	31.48	-5.02	-26.51	-30.78	-6.13	-25.92	0	-	attempt 6
825773	SMP	1	289	37.07	679.53	440.53	289	37.07	ball	31.48	-5.02	-26.51	-30.78	-6.13	-25.92	0	-	attempt 6
858962	SMP	1	288	37.07	684.36	446.81	288	37.07	ball	31.48	-5.02	-26.51	-30.78	-6.13	-25.92	0	-	attempt 6
892098	SMP	1	288	37.07	685.71	459.01	288	37.07	ball	31.48	-5.02	-26.51	-30.78	-6.13	-25.92	0	-	attempt 6
925390	SMP	1	288	37.07	677.55	465.1	288	37.07	ball	31.48	-5.02	-26.51	-30.78	-6.13	-25.92	0	-	attempt 6
958788	SMP	1	288	37.07	668.51	480.51	288	37.07	ball	31.48	-5.02	-26.51	-30.78	-6.13	-25.92	0	-	attempt 6
992013	SMP	1	288	37.07	657.26	487.49	288	37.07	ball	31.48	-5.02	-26.51	-30.78	-6.13	-25.92	0	-	attempt 6
1025424	SMP	1	288	37.07	646.49	483.69	288	37.07	ball	31.48	-5.02	-26.51	-30.78	-6.13	-25.92	0	-	attempt 6
1059125	SMP	1	288	37.07	597.26	476.02	288	37.07	ball	31.48	-5.02	-26.51	-30.78	-6.13	-25.92	0	-	attempt 6
1091735	SMP	1	286	38.07	599.2	483.68	286	38.07	ball	31.48	-5.02	-26.51	-30.78	-6.13	-25.92	0	-	attempt 6
1125338	SMP	1	286	38.07	600.51	481.07	286	38.07	ball	31.48	-5.02	-26.51	-30.78	-6.13	-25.92	0	-	attempt 6
1158708	SMP	1	286	38.07	605.94	482.06	286	38.07	ball	31.48	-5.02	-26.51	-30.78	-6.13	-25.92	0	-	attempt 6
1191680	SMP	1	286	38.07	611.71	488.65	286	38.07	ball	31.48	-5.02	-26.51	-30.78	-6.13	-25.92	0	-	attempt 6
1225116	SMP	1	286	38.07	615.17	496.35	286	38.07	ball	31.48	-5.02	-26.51	-30.78	-6.13	-25.92	0	-	attempt 6
1258139	SMP	1	286	38.07	613.93	502.2	286	38.07	ball	31.48	-5.02	-26.51	-30.78	-6.13	-25.92	0	-	attempt 6
1291490	SMP	1	286	38.07	611.27	505.16	286	38.07	ball	31.48	-5.02	-26.51	-30.78	-6.13	-25.92	0	-	attempt 6
1325033	SMP	1	286	38.07	603.97	504.59	286	38.07	ball	31.48	-5.02	-26.51	-30.78	-6.13	-25.92	0	-	attempt 6
1358094	SMP	1	286	38.07	597.18	503.57	286	38.07	ball	31.48	-5.02	-26.51	-30.78	-6.13	-25.92	0	-	attempt 6
1391487	SMP	1	286	38.07	595.08	502.61	286	38.07	ball	31.48	-5.02	-26.51	-30.78	-6.13	-25.92	0	-	attempt 6
1425049	SMP	1	286	38.07	594.97	495.74	286	38.07	ball	31.48	-5.02	-26.51	-30.78	-6.13	-25.92	0	-	attempt 6
1457910	SMP	1	286	38.07	596.1	503.18	286	38.07	ball	31.48	-5.02	-26.51	-30.78	-6.13	-25.92	0	-	attempt 6
1491248	SMP	1	286	38.07	604.58	498.44	286	38.07	ball	31.48	-5.02	-26.51	-30.78	-6.13	-25.92	0	-	attempt 6
1525193	SMP	1	286	38.07	614.55	494.81	286	38.07	ball	31.48	-5.02	-26.51	-30.78	-6.13	-25.92	0	-	attempt 6
1557592	SMP	1	286	38.07	626.59	490.53	286	38.07	ball	31.48	-5.02	-26.51	-30.78	-6.13	-25.92	0	-	attempt 6
1591474	SMP	1	286	38.07	640.95	488.8	286	38.07	ball	31.48	-5.02	-26.51	-30.78	-6.13	-25.92	0	-	attempt 6
1624360	SMP	1	286	38.07	653.37	491.86	286	38.07	ball	31.48	-5.02	-26.51	-30.78	-6.13	-25.92	0	-	attempt 6
1657535	SMP	1	288	35.07	662.64	499.11	288	35.07	ball	31.48	-5.02	-26.51	-30.78	-6.13	-25.92	0	-	attempt 6
1691584	SMP	1	286	42.07	666.91	488.67	286	42.07	ball	31.48	-5.02	-26.51	-30.78	-6.13	-25.92	0	-	attempt 6
1724094	SMP	1	286	42.07	667.86	496.75	286	42.07	ball	31.48	-5.02	-26.51	-30.78	-6.13	-25.92	0	-	attempt 6
1757355	SMP	1	286	42.07	661.08	521.22	286	42.07	ball	31.48	-5.02	-26.51	-30.78	-6.13	-25.92	0	-	attempt 6
1790635	SMP	1	286	42.07	649.87	517.67	286	42.07	ball	31.48	-5.02	-26.51	-30.78	-6.13	-25.92	0	-	attempt 6
1824059	SMP	1	286	43.07	639.85	513.32	286	43.07	ball	31.48	-5.02	-26.51	-30.78	-6.13	-25.92	0	-	attempt 6
1857072	SMP	1	292	103.07	724.37	378.46	292	103.07	Other	31.48	-5.02	-26.51	-30.78	-6.13	-25.92	0	-	attempt 6
1890658	SMP	1	0	0	0	0	0	0	-	0	0	0	0	0	0	0	-	attempt 6
1923748	SMP	1	294	103.07	0	0	294	103.07	Middle Middle	0	0	0	-30.78	-6.13	-25.92	0	-	attempt 6
1957581	SMP	1	0	0	0	0	0	0	-	0	0	0	0	0	0	0	-	attempt 6
1990359	SMP	1	175	48.07	824.17	12.71	175	48.07	Middle Right	31.48	-5.02	-26.51	-30.78	-6.13	-25.92	0	-	attempt 6
2023751	SMP	1	175	58.07	788.59	76.32	175	58.07	Middle Right	31.48	-5.02	-26.51	-30.78	-6.13	-25.92	0	-	attempt 6
2056957	SMP	1	177	56.07	759.43	124.83	177	56.07	Middle Right	31.48	-5.02	-26.51	-30.78	-6.13	-25.92	0	-	attempt 6
2090153	SMP	1	189	38.07	783.88	87.34	189	38.07	Top Right	31.48	-5.02	-26.51	-30.78	-6.13	-25.92	0	-	attempt 6
2123873	SMP	1	198	27.07	809.3	89.12	198	27.07	Top Right	31.48	-5.02	-26.51	-30.78	-6.13	-25.92	0	-	attempt 6
2156684	SMP	1	199	28.07	788.72	121.78	199	28.07	Top Right	31.48	-5.02	-26.51	-30.78	-6.13	-25.92	0	-	attempt 6
2190161	SMP	1	216	26.07	773.51	150.7	216	26.07	Top Right	31.48	-5.02	-26.51	-30.78	-6.13	-25.92	0	-	attempt 6
2223346	SMP	1	212	29.07	758.28	165.75	212	29.07	Top Right	31.48	-5.02	-26.51	-30.78	-6.13	-25.92	0	-	attempt 6
2256493	SMP	1	211	29.07	749.59	175.53	211	29.07	Top Right	31.48	-5.02	-26.51	-30.78	-6.13	-25.92	0	-	attempt 6
2290227	SMP	1	211	29.07	741.69	183.66	211	29.07	Top Right	31.48	-5.02	-26.51	-30.78	-6.13	-25.92	0	-	attempt 6
2323324	SMP	1	211	29.07	740.06	194.1	211	29.07	Top Right	31.48	-5.02	-26.51	-30.78	-6.13	-25.92	0	-	attempt 6
2356204	SMP	1	211	29.07	735.83	194.02	211	29.07	Top Right	31.48	-5.02	-26.51	-30.78	-6.13	-25.92	0	-	attempt 6
2389716	SMP	1	211	29.07	734.41	191.04	211	29.07	Top Right	31.48	-5.02	-26.51	-30.78	-6.13	-25.92	0	-	attempt 6
2423001	SMP	1	218	28.07	739.66	183.74	218	28.07	Top Right	31.48	-5.02	-26.51	-30.78	-6.13	-25.91	0	-	attempt 6
2456161	SMP	1	208	28.07	747.66	169.25	208	28.07	Top Right	31.48	-5.02	-26.51	-30.78	-6.13	-25.91	0	-	attempt 6
2489522	SMP	1	211	28.07	764.88	146.7	211	28.07	Top Right	31.48	-5.02	-26.51	-30.78	-6.13	-25.91	0	-	attempt 6
2522690	SMP	1	160	84.07	693.92	214.31	160	84.07	Bottom Middle	31.48	-5.02	-26.51	-30.78	-6.13	-25.91	0	-	attempt 6
2556135	SMP	1	292	103.07	569.55	449.55	292	103.07	Other	31.48	-5.02	-26.51	-30.78	-6.13	-25.91	0	-	attempt 6
2589224	SMP	1	287	38.07	516.34	595.76	287	38.07	ball	31.48	-5.02	-26.51	0	0	0	0	-	attempt 6
2623024	SMP	1	287	38.07	524.71	534.25	287	38.07	ball	31.48	-5.02	-26.51	-30.78	-6.13	-25.91	0	-	attempt 6
2655903	SMP	1	287	38.07	547.81	480.64	287	38.07	ball	31.48	-5.02	-26.51	-30.78	-6.13	-25.91	0	-	attempt 6
2689373	SMP	1	287	38.07	567.36	449	287	38.07	ball	31.48	-5.02	-26.51	-30.78	-6.13	-25.91	0	-	attempt 6
2722353	SMP	1	287	38.07	583.69	433.37	287	38.07	ball	31.48	-5.02	-26.51	-30.78	-6.13	-25.91	0	-	attempt 6
2755738	SMP	1	287	38.07	598.37	411.46	287	38.07	ball	31.48	-5.02	-26.51	-30.78	-6.13	-25.91	0	-	attempt 6
2789583	SMP	1	287	38.07	608.25	387.31	287	38.07	ball	31.48	-5.02	-26.51	-30.78	-6.13	-25.91	0	-	attempt 6
2822252	SMP	1	287	38.07	614.23	376.61	287	38.07	ball	31.48	-5.02	-26.51	-30.78	-6.13	-25.91	0	-	attempt 6
2855619	SMP	1	287	38.07	620.06	354.83	287	38.07	ball	31.48	-5.02	-26.51	-30.78	-6.13	-25.91	0	-	attempt 6
2889046	SMP	1	287	38.07	621.11	339.39	287	38.07	ball	31.48	-5.02	-26.51	-30.78	-6.13	-25.91	0	-	attempt 6
2921872	SMP	1	287	38.07	620.02	317.78	287	38.07	ball	31.48	-5.02	-26.51	-30.78	-6.13	-25.91	0	-	attempt 6
2955184	SMP	1	287	38.07	615.87	299.81	287	38.07	ball	31.48	-5.02	-26.51	-30.78	-6.13	-25.91	0	-	attempt 6
2989430	SMP	1	287	38.07	613.99	287.54	287	38.07	ball	31.48	-5.02	-26.51	-30.78	-6.14	-25.91	0	-	attempt 6
3021818	SMP	1	287	38.07	613.47	270.6	287	38.07	ball	31.48	-5.02	-26.51	-30.78	-6.14	-25.91	0	-	attempt 6
3055133	SMP	1	287	38.07	613.04	252.06	287	38.07	ball	31.48	-5.02	-26.51	-30.78	-6.14	-25.91	0	-	attempt 6
3088574	SMP	1	287	38.07	613.16	231.99	287	38.07	ball	31.48	-5.02	-26.51	-30.78	-6.14	-25.91	0	-	attempt 6
3121691	SMP	1	287	38.07	614.95	214.93	287	38.07	ball	31.48	-5.02	-26.51	-30.78	-6.14	-25.91	0	-	attempt 6
3154926	SMP	1	287	38.07	620.23	196.76	287	38.07	ball	31.48	-5.02	-26.51	-30.78	-6.14	-25.91	0	-	attempt 6
3188108	SMP	1	287	38.07	623.55	164.14	287	38.07	ball	31.48	-5.02	-26.51	-30.78	-6.14	-25.91	0	-	attempt 6
3221928	SMP	1	287	38.07	620.69	152.73	287	38.07	ball	31.48	-5.02	-26.51	-30.78	-6.14	-25.91	0	-	attempt 6
3255307	SMP	1	287	38.07	623.25	133.42	287	38.07	ball	31.48	-5.02	-26.51	-30.78	-6.14	-25.91	0	-	attempt 6
3288052	SMP	1	287	38.07	633.15	116.56	287	38.07	ball	31.48	-5.02	-26.51	-30.78	-6.14	-25.91	0	-	attempt 6
3322065	SMP	1	287	38.07	645.9	109.97	287	38.07	ball	31.48	-5.02	-26.51	-30.78	-6.14	-25.91	0	-	attempt 6
3354542	SMP	1	286	39.07	652.56	106.23	286	39.07	ball	31.48	-5.02	-26.51	-30.78	-6.14	-25.91	0	-	attempt 6
3387912	SMP	1	286	39.07	652.59	106.23	286	39.07	ball	31.48	-5.02	-26.51	-30.78	-6.14	-25.91	0	-	attempt 6
3421128	SMP	1	288	40.07	676.96	94.45	288	40.07	ball	31.48	-5.02	-26.51	-30.78	-6.14	-25.91	0	-	attempt 6
3454787	SMP	1	288	44.07	685.49	92.58	288	44.07	ball	31.48	-5.02	-26.51	-30.78	-6.14	-25.91	0	-	attempt 6
3488079	SMP	1	289	38.07	682.46	103.51	289	38.07	ball	31.48	-5.02	-26.51	-30.78	-6.14	-25.91	0	-	attempt 6
3520891	SMP	1	291	103.07	665.84	95.83	291	103.07	ball	31.48	-5.02	-26.51	-30.78	-6.14	-25.91	0	-	attempt 6
3554101	SMP	1	291	103.07	650.74	164.61	291	103.07	ball	31.48	-5.02	-26.51	-30.78	-6.14	-25.91	0	-	attempt 6
3587790	SMP	1	291	103.07	643.89	239.6	291	103.07	ball	31.48	-5.02	-26.51	-30.78	-6.14	-25.91	0	-	attempt 6
3620779	SMP	1	287	40.07	643.6	252.9	287	40.07	ball	31.48	-5.02	-26.51	-30.78	-6.14	-25.91	0	-	attempt 6
3654361	SMP	1	287	40.07	631.54	285.74	287	40.07	ball	31.48	-5.02	-26.51	-30.78	-6.14	-25.91	0	-	attempt 6
3687254	SMP	1	287	40.07	635.28	317.97	287	40.07	ball	31.48	-5.02	-26.51	-30.78	-6.14	-25.91	0	-	attempt 6
3720486	SMP	1	292	102.07	716.34	373.84	292	102.07	ball	31.48	-5.02	-26.51	-30.78	-6.14	-25.91	0	-	attempt 6
3753777	SMP	1	292	102.07	740.67	273.82	292	102.07	ball	31.48	-5.02	-26.51	-30.78	-6.14	-25.91	0	-	attempt 6
3787193	SMP	1	292	102.07	707.89	326.73	292	102.07	ball	31.48	-5.02	-26.51	-30.78	-6.14	-25.91	0	-	attempt 6
3820916	SMP	1	292	105.07	663.96	445	292	105.07	ball	31.48	-5.02	-26.51	-30.78	-6.14	-25.91	0	-	attempt 6
3853655	SMP	1	292	105.07	672.83	425.86	292	105.07	ball	31.48	-5.02	-26.51	-30.78	-6.14	-25.91	0	-	attempt 6
3886982	SMP	1	292	105.07	660.7	395.1	292	105.07	ball	31.48	-5.02	-26.51	-30.78	-6.14	-25.91	0	-	attempt 6
3921705	SMP	1	292	105.07	745.47	303.25	292	105.07	ball	31.48	-5.02	-26.51	-30.78	-6.14	-25.91	0	-	attempt 6
3987270	SMP	1	0	0	0	0	0	0	-	0	0	0	0	0	0	0	-	attempt 6
4020263	SMP	1	0	0	0	0	0	0	-	0	0	0	0	0	0	0	-	attempt 6
4086932	SMP	1	0	0	0	0	0	0	-	0	0	0	0	0	0	0	-	attempt 6
4119967	SMP	1	0	0	0	0	0	0	-	0	0	0	0	0	0	0	-	attempt 6
4153426	SMP	1	0	0	0	0	0	0	-	0	0	0	0	0	0	0	-	attempt 6
4186519	SMP	1	0	0	0	0	0	0	-	0	0	0	0	0	0	0	-	attempt 6
4219802	SMP	1	0	0	0	0	0	0	-	0	0	0	0	0	0	0	-	attempt 6
4253070	SMP	1	176	38.07	655.64	160.95	176	38.07	Top Right	31.48	-5.02	-26.51	-30.78	-6.14	-25.91	0	-	attempt 6
4286243	SMP	1	0	0	0	0	0	0	-	0	0	0	0	0	0	0	-	attempt 6
4319800	SMP	1	0	0	0	0	0	0	-	0	0	0	0	0	0	0	-	attempt 6
4352932	SMP	1	0	0	0	0	0	0	-	0	0	0	0	0	0	0	-	attempt 6
4386031	SMP	1	0	0	0	0	0	0	-	0	0	0	0	0	0	0	-	attempt 6
4419278	SMP	1	0	0	0	0	0	0	-	0	0	0	0	0	0	0	-	attempt 6
4452696	SMP	1	0	0	0	0	0	0	-	0	0	0	0	0	0	0	-	attempt 6
4486062	SMP	1	0	0	0	0	0	0	-	0	0	0	0	0	0	0	-	attempt 6
4519179	SMP	1	0	0	0	0	0	0	-	0	0	0	0	0	0	0	-	attempt 6
4552623	SMP	1	0	0	0	0	0	0	-	0	0	0	0	0	0	0	-	attempt 6
4585767	SMP	1	0	0	0	0	0	0	-	0	0	0	0	0	0	0	-	attempt 6
4619110	SMP	1	0	0	0	0	0	0	-	0	0	0	0	0	0	0	-	attempt 6
