# Supplementary material for: Visual Search Strategies of Soccer Players Executing a Power vs. Placement Penalty Kick
Source: PLoS One. 2014 Dec 17;9(12):e115179. doi: 10.1371/journal.pone.0115179 (PMC4269429; doi:10.1371/journal.pone.0115179)
Supplement: S1 File — Raw visual search data from participant group in each test condition. (ZIP) [file pone.0115179.s001.zip › PLoS ONE Supporting Information/Part 1/Output/S1 attempt 2 LA placement GK move.xlsx]

## Sheet: Sheet1
## [BeGaze]
## Converted from:
## Date:	28.07.2013 13:34:50
## Version:	BeGaze 3.2.28
## IDF Version:	10
## Sample Rate:	30
## Separator Type:	Trial
## Trial Count:	1
## Uses Plane File:	FALSE
## Stimulus:	attempt 7
## Number of Samples:	137
## Reversed:	none
## [Run]
## Subject:	Adam Waters Low Anxiety
## Description:	Reference View 13 Adam Waters Low Anxiety 0
## [Calibration]
## Calibration Type:	n.a.
## Calibration Area:	1280	960
## [Geometry]
## Stimulus Dimension [mm]:	1280	960
## Head Distance [mm]:	1450
## [Hardware Setup]
## System ID:
## Operating System :
## IView X Version:
## [Filter Settings]
## Heuristics:	FALSE
## Heuristics Stage:	0
## Bilateral:	FALSE
## Gaze Cursor Filter:	FALSE
## Saccade Length [px]:	0
## Filter Depth [ms]:	0
## Format:	LEFT, RIGHT, POR, AOI, EYEPOSITION, TRIGGER
##
Time	Type	Trial	B POR X [px]	B POR Y [px]	L POR X [px]	L POR Y [px]	R POR X [px]	R POR Y [px]	B Object Hit	L EPOS X	L EPOS Y	L EPOS Z	R EPOS X	R EPOS Y	R EPOS Z	Trigger	B Event Info	Stimulus
19079	SMP	1	285	37.07	689.49	320.9	285	37.07	ball	31.47	-4.99	-26.54	-30.78	-6.17	-25.9	0	-	attempt 7
52700	SMP	1	285	37.07	693.17	317.53	285	37.07	ball	31.47	-4.99	-26.54	-30.78	-6.17	-25.9	0	-	attempt 7
86228	SMP	1	285	37.07	694.59	318.18	285	37.07	ball	31.47	-4.99	-26.54	-30.78	-6.17	-25.9	0	-	attempt 7
119466	SMP	1	285	37.07	697.81	320.47	285	37.07	ball	31.47	-4.99	-26.54	-30.78	-6.17	-25.9	0	-	attempt 7
152174	SMP	1	285	37.07	728.18	316.61	285	37.07	ball	31.47	-4.99	-26.54	-30.78	-6.17	-25.9	0	-	attempt 7
185655	SMP	1	285	37.07	731.21	321.83	285	37.07	ball	31.47	-4.99	-26.53	-30.78	-6.17	-25.9	0	-	attempt 7
218992	SMP	1	290	37.07	727.71	340.93	290	37.07	ball	31.47	-4.99	-26.53	-30.78	-6.17	-25.9	0	-	attempt 7
252072	SMP	1	288	36.07	726.75	358.3	288	36.07	ball	31.47	-4.99	-26.53	-30.78	-6.17	-25.9	0	-	attempt 7
286011	SMP	1	288	36.07	723.82	402.2	288	36.07	ball	31.47	-4.99	-26.53	-30.78	-6.17	-25.89	0	-	attempt 7
318678	SMP	1	288	37.07	717.42	423.83	288	37.07	ball	31.47	-4.99	-26.53	-30.78	-6.17	-25.89	0	-	attempt 7
353069	SMP	1	288	37.07	707.53	458.38	288	37.07	ball	31.47	-4.99	-26.53	-30.78	-6.17	-25.89	0	-	attempt 7
385104	SMP	1	288	37.07	697.41	484.28	288	37.07	ball	31.47	-4.99	-26.53	-30.78	-6.17	-25.89	0	-	attempt 7
419095	SMP	1	288	37.07	690.34	503.91	288	37.07	ball	31.47	-4.99	-26.53	-30.78	-6.17	-25.89	0	-	attempt 7
451765	SMP	1	288	37.07	683.79	526.12	288	37.07	ball	31.47	-4.99	-26.53	-30.78	-6.17	-25.89	0	-	attempt 7
484860	SMP	1	288	37.07	683.98	548.1	288	37.07	ball	31.47	-4.99	-26.53	-30.78	-6.17	-25.89	0	-	attempt 7
518819	SMP	1	288	37.07	680.21	561	288	37.07	ball	31.47	-4.99	-26.53	-30.78	-6.17	-25.89	0	-	attempt 7
551747	SMP	1	288	37.07	678.78	575.41	288	37.07	ball	31.47	-4.99	-26.53	-30.78	-6.17	-25.89	0	-	attempt 7
585126	SMP	1	288	37.07	679.96	589.52	288	37.07	ball	31.47	-4.99	-26.53	-30.78	-6.17	-25.89	0	-	attempt 7
617943	SMP	1	288	37.07	673.85	586.07	288	37.07	ball	31.47	-4.99	-26.53	-30.78	-6.17	-25.89	0	-	attempt 7
651799	SMP	1	290	105.07	687.67	467.53	290	105.07	ball	31.47	-4.99	-26.53	-30.78	-6.17	-25.89	0	-	attempt 7
684659	SMP	1	290	105.07	0	0	290	105.07	Other	0	0	0	-30.78	-6.17	-25.89	0	-	attempt 7
717877	SMP	1	0	0	0	0	0	0	-	0	0	0	0	0	0	0	-	attempt 7
751674	SMP	1	0	0	0	0	0	0	-	0	0	0	0	0	0	0	-	attempt 7
784519	SMP	1	0	0	0	0	0	0	-	0	0	0	0	0	0	0	-	attempt 7
817602	SMP	1	0	0	0	0	0	0	-	0	0	0	0	0	0	0	-	attempt 7
851133	SMP	1	0	0	0	0	0	0	-	0	0	0	0	0	0	0	-	attempt 7
884112	SMP	1	290	107.07	910.18	-6.57	290	107.07	keeper	31.47	-4.99	-26.53	-30.78	-6.17	-25.89	0	-	attempt 7
917723	SMP	1	0	0	0	0	0	0	-	0	0	0	0	0	0	0	-	attempt 7
950927	SMP	1	295	103.07	931.61	-135.04	295	103.07	Other	31.47	-4.99	-26.53	-30.78	-6.17	-25.89	0	-	attempt 7
984104	SMP	1	295	103.07	887.33	-14.55	295	103.07	Other	31.47	-4.99	-26.53	-30.78	-6.17	-25.89	0	-	attempt 7
1018509	SMP	1	149	20.07	850.82	73.89	149	20.07	Top Middle	31.47	-4.99	-26.53	-30.78	-6.17	-25.89	0	-	attempt 7
1050996	SMP	1	150	20.07	830.7	137.14	150	20.07	Top Middle	31.47	-4.99	-26.53	-30.78	-6.17	-25.89	0	-	attempt 7
1084248	SMP	1	386	31.07	816.8	220.05	386	31.07	Keeper	31.47	-4.99	-26.53	-30.78	-6.17	-25.89	0	-	attempt 7
1117486	SMP	1	386	31.07	806.38	236.7	386	31.07	Keeper	31.47	-4.99	-26.53	-30.78	-6.17	-25.89	0	-	attempt 7
1150483	SMP	1	386	31.07	808.98	270.88	386	31.07	Keeper	31.47	-4.99	-26.53	-30.78	-6.17	-25.89	0	-	attempt 7
1183709	SMP	1	386	31.07	808.24	290.89	386	31.07	Keeper	31.47	-4.99	-26.53	-30.78	-6.17	-25.89	0	-	attempt 7
1217091	SMP	1	386	31.07	819.55	302.91	386	31.07	Keeper	31.47	-4.99	-26.53	-30.78	-6.17	-25.89	0	-	attempt 7
1250704	SMP	1	386	31.07	818.95	316.43	386	31.07	Keeper	31.46	-4.99	-26.53	-30.78	-6.17	-25.89	0	-	attempt 7
1283727	SMP	1	386	31.07	817.42	318.85	386	31.07	Keeper	31.46	-4.99	-26.53	-30.78	-6.17	-25.89	0	-	attempt 7
1317065	SMP	1	390	36.07	815.25	304.21	390	36.07	Keeper	31.46	-4.99	-26.53	-30.78	-6.17	-25.89	0	-	attempt 7
1350370	SMP	1	388	35.07	812.62	275.57	388	35.07	Keeper	31.46	-4.99	-26.53	-30.78	-6.17	-25.89	0	-	attempt 7
1383525	SMP	1	387	33.07	808.65	250.76	387	33.07	Keeper	31.46	-4.99	-26.53	-30.78	-6.17	-25.89	0	-	attempt 7
1416884	SMP	1	387	31.07	802.95	238.2	387	31.07	Keeper	31.46	-4.99	-26.53	-30.78	-6.17	-25.89	0	-	attempt 7
1449935	SMP	1	387	30.07	796.65	219.19	387	30.07	Keeper	31.46	-4.99	-26.53	-30.78	-6.17	-25.89	0	-	attempt 7
1483347	SMP	1	387	30.07	795.51	202.3	387	30.07	Keeper	31.46	-4.99	-26.53	-30.78	-6.17	-25.89	0	-	attempt 7
1516501	SMP	1	387	30.07	801.96	181.46	387	30.07	Keeper	31.46	-4.99	-26.53	-30.78	-6.17	-25.89	0	-	attempt 7
1549769	SMP	1	387	30.07	812.3	157.47	387	30.07	Keeper	31.46	-4.99	-26.53	-30.78	-6.17	-25.89	0	-	attempt 7
1584334	SMP	1	133	17.07	827.36	122.19	133	17.07	Top Middle	31.46	-4.99	-26.53	-30.78	-6.17	-25.89	0	-	attempt 7
1616311	SMP	1	133	17.07	840.39	82.42	133	17.07	Top Middle	31.46	-4.99	-26.53	-30.78	-6.17	-25.89	0	-	attempt 7
1650738	SMP	1	0	0	0	0	0	0	-	0	0	0	0	0	0	0	-	attempt 7
1683022	SMP	1	292	102.07	612.1	453.46	292	102.07	Other	31.46	-4.99	-26.53	-30.78	-6.17	-25.89	0	-	attempt 7
1716382	SMP	1	292	102.07	581.37	468.92	292	102.07	Other	31.46	-4.99	-26.53	0	0	0	0	-	attempt 7
1749422	SMP	1	291	38.07	517.73	585.61	291	38.07	ball	31.46	-4.99	-26.53	-30.78	-6.17	-25.89	0	-	attempt 7
1782555	SMP	1	291	38.07	543.61	552.21	291	38.07	ball	31.46	-4.99	-26.53	-30.78	-6.17	-25.89	0	-	attempt 7
1815879	SMP	1	286	37.07	566.94	510.98	286	37.07	ball	31.46	-4.99	-26.53	-30.78	-6.17	-25.89	0	-	attempt 7
1849315	SMP	1	286	37.07	605.72	531.06	286	37.07	ball	31.46	-4.99	-26.53	-30.78	-6.17	-25.89	0	-	attempt 7
1883048	SMP	1	286	37.07	614.01	486.34	286	37.07	ball	31.46	-4.99	-26.53	-30.78	-6.17	-25.89	0	-	attempt 7
1915795	SMP	1	286	37.07	625.92	464.51	286	37.07	ball	31.46	-4.99	-26.53	-30.78	-6.17	-25.89	0	-	attempt 7
1949224	SMP	1	286	37.07	636.84	479.34	286	37.07	ball	31.46	-4.99	-26.53	-30.78	-6.17	-25.89	0	-	attempt 7
1982219	SMP	1	286	37.07	643.53	466.49	286	37.07	ball	31.46	-4.99	-26.53	-30.78	-6.17	-25.89	0	-	attempt 7
2015691	SMP	1	286	37.07	646.3	456.43	286	37.07	ball	31.46	-4.99	-26.53	-30.78	-6.17	-25.89	0	-	attempt 7
2048886	SMP	1	286	37.07	650.53	421.68	286	37.07	ball	31.46	-4.99	-26.53	-30.78	-6.17	-25.89	0	-	attempt 7
2082377	SMP	1	286	37.07	655.07	418.97	286	37.07	ball	31.46	-4.99	-26.53	-30.78	-6.17	-25.89	0	-	attempt 7
2149186	SMP	1	286	37.07	656.27	461.64	286	37.07	ball	31.46	-4.99	-26.53	-30.78	-6.17	-25.89	0	-	attempt 7
2181986	SMP	1	286	37.07	650.14	465.79	286	37.07	ball	31.46	-4.99	-26.53	-30.78	-6.17	-25.89	0	-	attempt 7
2217811	SMP	1	293	37.07	642.66	465.51	293	37.07	ball	31.46	-4.99	-26.53	-30.78	-6.17	-25.89	0	-	attempt 7
2282597	SMP	1	292	33.07	631.64	472.35	292	33.07	ball	31.46	-4.99	-26.53	-30.78	-6.17	-25.89	0	-	attempt 7
2348533	SMP	1	291	34.07	624.05	479.83	291	34.07	ball	31.46	-4.99	-26.53	-30.78	-6.17	-25.89	0	-	attempt 7
2381544	SMP	1	292	101.07	687.18	350.74	292	101.07	Other	31.46	-4.99	-26.53	-30.78	-6.17	-25.89	0	-	attempt 7
2414925	SMP	1	292	101.07	0	0	292	101.07	Other	0	0	0	-30.78	-6.17	-25.89	0	-	attempt 7
2448680	SMP	1	292	101.07	822.5	140.15	292	101.07	Other	31.46	-4.99	-26.53	-30.78	-6.17	-25.89	0	-	attempt 7
2481562	SMP	1	292	101.07	825.57	109.44	292	101.07	Other	31.46	-4.99	-26.53	-30.78	-6.17	-25.89	0	-	attempt 7
2514969	SMP	1	292	101.07	807.57	127.07	292	101.07	Other	31.46	-4.99	-26.53	-30.78	-6.17	-25.89	0	-	attempt 7
2548012	SMP	1	292	101.07	794.88	133.82	292	101.07	Other	31.46	-4.99	-26.53	-30.78	-6.17	-25.89	0	-	attempt 7
2581150	SMP	1	292	101.07	781.17	140.16	292	101.07	Other	31.46	-4.99	-26.53	-30.78	-6.17	-25.89	0	-	attempt 7
2614407	SMP	1	292	101.07	766.92	133.91	292	101.07	Other	31.46	-4.99	-26.53	-30.78	-6.17	-25.89	0	-	attempt 7
2648332	SMP	1	291	104.07	753.36	120.81	291	104.07	Other	31.46	-4.99	-26.53	-30.78	-6.17	-25.89	0	-	attempt 7
2681107	SMP	1	292	103.07	746.42	87.09	292	103.07	Other	31.46	-4.99	-26.53	-30.78	-6.17	-25.89	0	-	attempt 7
2714913	SMP	1	292	103.07	738.63	48.79	292	103.07	Other	31.46	-4.99	-26.53	-30.78	-6.17	-25.89	0	-	attempt 7
2747786	SMP	1	292	103.07	717.49	60.02	292	103.07	Other	31.46	-4.99	-26.53	-30.78	-6.17	-25.89	0	-	attempt 7
2781549	SMP	1	292	103.07	587.07	345.96	292	103.07	ball	31.46	-4.99	-26.53	-30.78	-6.17	-25.89	0	-	attempt 7
2814250	SMP	1	284	37.07	532.38	453.69	284	37.07	ball	31.46	-4.99	-26.53	-30.78	-6.18	-25.89	0	-	attempt 7
2847427	SMP	1	288	36.07	529.06	423.04	288	36.07	ball	31.46	-4.99	-26.53	-30.78	-6.18	-25.89	0	-	attempt 7
2880780	SMP	1	288	36.07	529.65	422.15	288	36.07	ball	31.46	-4.99	-26.53	-30.78	-6.18	-25.89	0	-	attempt 7
2914002	SMP	1	288	36.07	531.45	414.96	288	36.07	ball	31.46	-4.99	-26.53	-30.78	-6.18	-25.89	0	-	attempt 7
2947395	SMP	1	288	36.07	534.48	408.93	288	36.07	ball	31.46	-4.99	-26.53	-30.78	-6.18	-25.89	0	-	attempt 7
2980966	SMP	1	288	36.07	539.17	399.59	288	36.07	ball	31.46	-4.99	-26.53	-30.78	-6.18	-25.89	0	-	attempt 7
3013833	SMP	1	288	36.07	545.3	386.69	288	36.07	ball	31.46	-4.99	-26.53	-30.78	-6.18	-25.89	0	-	attempt 7
3047161	SMP	1	288	36.07	548.74	381.41	288	36.07	ball	31.46	-4.99	-26.53	-30.78	-6.18	-25.89	0	-	attempt 7
3080859	SMP	1	288	36.07	557.16	376.27	288	36.07	ball	31.46	-4.99	-26.53	-30.78	-6.18	-25.89	0	-	attempt 7
3113672	SMP	1	288	36.07	564.12	375.55	288	36.07	ball	31.46	-4.99	-26.53	-30.78	-6.18	-25.89	0	-	attempt 7
3147595	SMP	1	288	36.07	571.76	379.63	288	36.07	ball	31.46	-4.99	-26.53	-30.78	-6.18	-25.89	0	-	attempt 7
3180230	SMP	1	288	36.07	579.94	387.08	288	36.07	ball	31.46	-4.99	-26.53	-30.78	-6.18	-25.89	0	-	attempt 7
3213523	SMP	1	288	36.07	585.38	393.83	288	36.07	ball	31.46	-4.99	-26.53	-30.78	-6.18	-25.89	0	-	attempt 7
3246813	SMP	1	288	36.07	591.37	403.55	288	36.07	ball	31.46	-4.99	-26.53	-30.78	-6.18	-25.89	0	-	attempt 7
3280058	SMP	1	294	104.07	672.39	304.96	294	104.07	ball	31.46	-4.99	-26.53	-30.78	-6.18	-25.89	0	-	attempt 7
3313281	SMP	1	292	104.07	678.52	293.38	292	104.07	ball	31.46	-4.99	-26.53	-30.78	-6.18	-25.89	0	-	attempt 7
3347025	SMP	1	291	103.07	679.21	297.11	291	103.07	ball	31.46	-4.99	-26.53	-30.78	-6.18	-25.89	0	-	attempt 7
3380348	SMP	1	291	103.07	679.81	298.87	291	103.07	ball	31.46	-4.99	-26.53	-30.78	-6.18	-25.89	0	-	attempt 7
3413160	SMP	1	291	103.07	679.23	307.63	291	103.07	ball	31.46	-4.99	-26.53	-30.78	-6.18	-25.89	0	-	attempt 7
3446490	SMP	1	291	103.07	679.46	319.06	291	103.07	ball	31.46	-4.99	-26.53	-30.78	-6.18	-25.89	0	-	attempt 7
3480271	SMP	1	291	103.07	683.33	313.15	291	103.07	ball	31.46	-4.99	-26.53	-30.78	-6.18	-25.89	0	-	attempt 7
3513069	SMP	1	291	103.07	687.92	320.98	291	103.07	ball	31.46	-4.99	-26.53	-30.78	-6.18	-25.89	0	-	attempt 7
3546151	SMP	1	291	103.07	695.72	326.95	291	103.07	ball	31.46	-4.99	-26.53	-30.78	-6.18	-25.89	0	-	attempt 7
3579499	SMP	1	291	103.07	717.34	284.82	291	103.07	ball	31.46	-4.99	-26.53	-30.78	-6.18	-25.89	0	-	attempt 7
3612867	SMP	1	291	103.07	732.2	277.23	291	103.07	ball	31.46	-4.99	-26.53	-30.78	-6.18	-25.89	0	-	attempt 7
3646437	SMP	1	291	103.07	739.07	283.09	291	103.07	ball	31.46	-4.99	-26.53	-30.78	-6.18	-25.89	0	-	attempt 7
3679560	SMP	1	291	103.07	738.84	291.5	291	103.07	ball	31.46	-4.99	-26.53	-30.78	-6.18	-25.89	0	-	attempt 7
3712598	SMP	1	291	103.07	739.45	292.88	291	103.07	ball	31.46	-4.99	-26.53	-30.78	-6.18	-25.89	0	-	attempt 7
3745845	SMP	1	291	103.07	728.46	290.2	291	103.07	ball	31.46	-4.99	-26.53	-30.78	-6.18	-25.89	0	-	attempt 7
3780113	SMP	1	291	103.07	716.91	321.57	291	103.07	ball	31.46	-4.99	-26.53	-30.78	-6.18	-25.89	0	-	attempt 7
3819635	SMP	1	291	103.07	710.67	329.08	291	103.07	ball	31.46	-4.99	-26.53	-30.78	-6.18	-25.89	0	-	attempt 7
3852624	SMP	1	291	103.07	704.29	335.02	291	103.07	ball	31.46	-4.99	-26.53	-30.78	-6.18	-25.89	0	-	attempt 7
3912498	SMP	1	291	103.07	686.73	351.42	291	103.07	ball	31.46	-4.99	-26.53	-30.78	-6.18	-25.89	0	-	attempt 7
3946296	SMP	1	291	103.07	677.55	363.96	291	103.07	ball	31.46	-4.99	-26.53	-30.78	-6.18	-25.89	0	-	attempt 7
3978842	SMP	1	291	103.07	640.09	508.24	291	103.07	ball	31.46	-4.99	-26.53	-30.78	-6.18	-25.89	0	-	attempt 7
4012555	SMP	1	291	103.07	697.4	420.26	291	103.07	ball	31.46	-4.99	-26.53	-30.78	-6.18	-25.89	0	-	attempt 7
4045531	SMP	1	291	103.07	708.33	401.69	291	103.07	ball	31.46	-4.99	-26.53	-30.78	-6.18	-25.89	0	-	attempt 7
4078623	SMP	1	291	103.07	725.18	413.59	291	103.07	ball	31.46	-4.99	-26.53	-30.78	-6.18	-25.89	0	-	attempt 7
4111928	SMP	1	291	103.07	857.38	127.48	291	103.07	Other	31.46	-4.99	-26.53	-30.78	-6.18	-25.89	0	-	attempt 7
4145347	SMP	1	291	103.07	771.65	333.56	291	103.07	Other	31.46	-4.99	-26.53	-30.78	-6.18	-25.89	0	-	attempt 7
4178607	SMP	1	0	0	0	0	0	0	-	0	0	0	0	0	0	0	-	attempt 7
4211842	SMP	1	0	0	0	0	0	0	-	0	0	0	0	0	0	0	-	attempt 7
4245400	SMP	1	0	0	0	0	0	0	-	0	0	0	0	0	0	0	-	attempt 7
4279054	SMP	1	0	0	0	0	0	0	-	0	0	0	0	0	0	0	-	attempt 7
4311529	SMP	1	0	0	0	0	0	0	-	0	0	0	0	0	0	0	-	attempt 7
4345555	SMP	1	0	0	0	0	0	0	-	0	0	0	0	0	0	0	-	attempt 7
4378029	SMP	1	0	0	0	0	0	0	-	0	0	0	0	0	0	0	-	attempt 7
4411435	SMP	1	0	0	0	0	0	0	-	0	0	0	0	0	0	0	-	attempt 7
4478013	SMP	1	0	0	0	0	0	0	-	0	0	0	0	0	0	0	-	attempt 7
4511244	SMP	1	218	67.07	843.97	132.95	218	67.07	Middle Right	31.46	-4.99	-26.53	-30.78	-6.18	-25.89	0	-	attempt 7
4544481	SMP	1	0	0	0	0	0	0	-	0	0	0	0	0	0	0	-	attempt 7
4577751	SMP	1	0	0	0	0	0	0	-	0	0	0	0	0	0	0	-	attempt 7
4611204	SMP	1	0	0	0	0	0	0	-	0	0	0	0	0	0	0	-	attempt 7
4644274	SMP	1	0	0	0	0	0	0	-	0	0	0	0	0	0	0	-	attempt 7
4677728	SMP	1	0	0	0	0	0	0	-	0	0	0	0	0	0	0	-	attempt 7
4711447	SMP	1	0	0	0	0	0	0	-	0	0	0	0	0	0	0	-	attempt 7
