# Supplementary material for: Visual Search Strategies of Soccer Players Executing a Power vs. Placement Penalty Kick
Source: PLoS One. 2014 Dec 17;9(12):e115179. doi: 10.1371/journal.pone.0115179 (PMC4269429; doi:10.1371/journal.pone.0115179)
Supplement: S1 File — Raw visual search data from participant group in each test condition. (ZIP) [file pone.0115179.s001.zip › PLoS ONE Supporting Information/Part 1/Output/S1 attempt 2 LA placement no GK.xlsx]

## Sheet: Sheet1
## [BeGaze]
## Converted from:
## Date:	23.07.2013 10:54:05
## Version:	BeGaze 3.2.28
## IDF Version:	10
## Sample Rate:	30
## Separator Type:	Trial
## Trial Count:	1
## Uses Plane File:	FALSE
## Stimulus:	attempt 5
## Number of Samples:	135
## Reversed:	none
## [Run]
## Subject:	Adam Waters Low Anxiety
## Description:	Reference View 6 Adam Waters Low Anxiety 0
## [Calibration]
## Calibration Type:	n.a.
## Calibration Area:	1280	960
## [Geometry]
## Stimulus Dimension [mm]:	1280	960
## Head Distance [mm]:	1450
## [Hardware Setup]
## System ID:
## Operating System :
## IView X Version:
## [Filter Settings]
## Heuristics:	FALSE
## Heuristics Stage:	0
## Bilateral:	FALSE
## Gaze Cursor Filter:	FALSE
## Saccade Length [px]:	0
## Filter Depth [ms]:	0
## Format:	LEFT, RIGHT, POR, AOI, EYEPOSITION, TRIGGER
##
Time	Type	Trial	B POR X [px]	B POR Y [px]	L POR X [px]	L POR Y [px]	R POR X [px]	R POR Y [px]	B Object Hit	L EPOS X	L EPOS Y	L EPOS Z	R EPOS X	R EPOS Y	R EPOS Z	Trigger	B Event Info	Stimulus
25889	SMP	1	289	37.07	694	348.83	289	37.07	ball	31.49	-5.01	-26.53	-30.77	-6.07	-25.96	0	-	attempt 5
58907	SMP	1	289	37.07	692.44	347.38	289	37.07	ball	31.49	-5.01	-26.53	-30.77	-6.07	-25.96	0	-	attempt 5
92695	SMP	1	289	37.07	693.52	340.95	289	37.07	ball	31.49	-5.01	-26.53	-30.77	-6.07	-25.96	0	-	attempt 5
125414	SMP	1	289	37.07	692.11	336.93	289	37.07	ball	31.49	-5.01	-26.53	-30.77	-6.07	-25.96	0	-	attempt 5
158826	SMP	1	289	37.07	687.16	335.3	289	37.07	ball	31.49	-5.01	-26.53	-30.77	-6.07	-25.96	0	-	attempt 5
192013	SMP	1	289	37.07	686.31	333.4	289	37.07	ball	31.49	-5.01	-26.53	-30.77	-6.07	-25.96	0	-	attempt 5
225671	SMP	1	289	37.07	683.82	331.56	289	37.07	ball	31.49	-5.01	-26.52	-30.77	-6.07	-25.96	0	-	attempt 5
258517	SMP	1	289	37.07	678.4	336.4	289	37.07	ball	31.49	-5.01	-26.52	-30.77	-6.07	-25.96	0	-	attempt 5
291790	SMP	1	289	37.07	677.98	341.19	289	37.07	ball	31.49	-5.01	-26.52	-30.77	-6.07	-25.96	0	-	attempt 5
325114	SMP	1	289	37.07	677.46	348.65	289	37.07	ball	31.49	-5.01	-26.52	-30.77	-6.07	-25.96	0	-	attempt 5
358401	SMP	1	289	37.07	719.69	321.51	289	37.07	ball	31.49	-5.01	-26.52	-30.77	-6.07	-25.96	0	-	attempt 5
391754	SMP	1	292	35.07	720.93	330.05	292	35.07	ball	31.49	-5.01	-26.52	-30.77	-6.07	-25.96	0	-	attempt 5
425283	SMP	1	292	35.07	721.03	329.94	292	35.07	ball	31.49	-5.01	-26.52	-30.77	-6.07	-25.96	0	-	attempt 5
458169	SMP	1	292	35.07	716.09	332.55	292	35.07	ball	31.49	-5.01	-26.52	-30.77	-6.07	-25.96	0	-	attempt 5
492067	SMP	1	292	35.07	706.78	340.17	292	35.07	ball	31.49	-5.01	-26.52	-30.77	-6.07	-25.96	0	-	attempt 5
524844	SMP	1	292	35.07	704.43	332.87	292	35.07	ball	31.49	-5.01	-26.52	-30.77	-6.07	-25.96	0	-	attempt 5
558046	SMP	1	291	35.07	703.79	339.17	291	35.07	ball	31.49	-5.01	-26.52	-30.77	-6.07	-25.96	0	-	attempt 5
591930	SMP	1	290	35.07	701.5	353.36	290	35.07	ball	31.49	-5.01	-26.52	-30.77	-6.07	-25.96	0	-	attempt 5
624650	SMP	1	297	32.07	694.66	365.22	297	32.07	ball	31.49	-5.01	-26.52	-30.77	-6.07	-25.96	0	-	attempt 5
658470	SMP	1	292	34.07	689.89	379.01	292	34.07	ball	31.49	-5.01	-26.52	-30.77	-6.07	-25.96	0	-	attempt 5
691386	SMP	1	292	34.07	683.71	406.72	292	34.07	ball	31.49	-5.02	-26.52	-30.77	-6.07	-25.96	0	-	attempt 5
724865	SMP	1	292	34.07	673.91	424.6	292	34.07	ball	31.49	-5.02	-26.52	-30.77	-6.07	-25.96	0	-	attempt 5
757739	SMP	1	292	34.07	664.83	435.66	292	34.07	ball	31.49	-5.02	-26.52	-30.77	-6.07	-25.96	0	-	attempt 5
791266	SMP	1	292	34.07	657.07	430.13	292	34.07	ball	31.49	-5.02	-26.52	-30.77	-6.07	-25.96	0	-	attempt 5
824351	SMP	1	292	34.07	657.64	420.05	292	34.07	ball	31.49	-5.02	-26.52	-30.77	-6.07	-25.96	0	-	attempt 5
862389	SMP	1	292	34.07	628.09	392.43	292	34.07	ball	31.49	-5.02	-26.52	-30.77	-6.07	-25.96	0	-	attempt 5
925123	SMP	1	292	34.07	631.82	431.73	292	34.07	ball	31.49	-5.02	-26.52	-30.77	-6.07	-25.96	0	-	attempt 5
990702	SMP	1	286	38.07	634.75	406.57	286	38.07	ball	31.49	-5.02	-26.52	-30.77	-6.07	-25.96	0	-	attempt 5
1023957	SMP	1	286	38.07	645.68	346.87	286	38.07	ball	31.49	-5.02	-26.52	-30.77	-6.07	-25.96	0	-	attempt 5
1057268	SMP	1	286	38.07	659.28	376.28	286	38.07	ball	31.49	-5.02	-26.52	-30.77	-6.07	-25.96	0	-	attempt 5
1090382	SMP	1	286	38.07	674.17	400.59	286	38.07	ball	31.49	-5.02	-26.52	-30.77	-6.07	-25.96	0	-	attempt 5
1123837	SMP	1	286	38.07	689.88	399.99	286	38.07	ball	31.49	-5.02	-26.52	-30.77	-6.07	-25.96	0	-	attempt 5
1157044	SMP	1	286	38.07	696.08	412.45	286	38.07	ball	31.49	-5.02	-26.52	-30.77	-6.07	-25.96	0	-	attempt 5
1190834	SMP	1	288	29.07	705.77	418.22	288	29.07	ball	31.49	-5.02	-26.52	-30.77	-6.07	-25.96	0	-	attempt 5
1223661	SMP	1	288	29.07	707.78	444.05	288	29.07	ball	31.49	-5.02	-26.52	-30.77	-6.07	-25.96	0	-	attempt 5
1257479	SMP	1	287	30.07	708.83	468.88	287	30.07	ball	31.49	-5.02	-26.52	-30.77	-6.07	-25.96	0	-	attempt 5
1290142	SMP	1	287	30.07	703.31	492.29	287	30.07	ball	31.49	-5.02	-26.52	-30.77	-6.07	-25.96	0	-	attempt 5
1323327	SMP	1	287	30.07	694.09	517.51	287	30.07	ball	31.49	-5.01	-26.52	-30.77	-6.07	-25.96	0	-	attempt 5
1356750	SMP	1	287	30.07	678.5	537.93	287	30.07	ball	31.49	-5.01	-26.52	-30.77	-6.07	-25.96	0	-	attempt 5
1389998	SMP	1	289	36.07	665.91	550.59	289	36.07	ball	31.49	-5.01	-26.52	-30.77	-6.07	-25.96	0	-	attempt 5
1424633	SMP	1	289	36.07	661.44	539.26	289	36.07	ball	31.49	-5.01	-26.52	-30.77	-6.07	-25.96	0	-	attempt 5
1456784	SMP	1	292	103.07	666.36	359.9	292	103.07	Other	31.49	-5.01	-26.52	-30.77	-6.07	-25.96	0	-	attempt 5
1489774	SMP	1	0	0	0	0	0	0	-	0	0	0	0	0	0	0	-	attempt 5
1523003	SMP	1	292	102.07	0	0	292	102.07	Other	0	0	0	-30.77	-6.07	-25.96	0	-	attempt 5
1556302	SMP	1	292	102.07	900.14	11.26	292	102.07	Other	31.49	-5.01	-26.52	-30.77	-6.07	-25.96	0	-	attempt 5
1589646	SMP	1	292	102.07	871.77	71.62	292	102.07	Other	31.49	-5.01	-26.52	-30.77	-6.07	-25.96	0	-	attempt 5
1622939	SMP	1	292	102.07	846.91	133.29	292	102.07	Other	31.49	-5.01	-26.52	-30.77	-6.07	-25.96	0	-	attempt 5
1657321	SMP	1	292	102.07	866.84	51.04	292	102.07	Other	31.49	-5.01	-26.52	-30.77	-6.08	-25.96	0	-	attempt 5
1689915	SMP	1	45	103.07	852.55	39.75	45	103.07	Front Left	31.49	-5.01	-26.52	-30.77	-6.08	-25.96	0	-	attempt 5
1722754	SMP	1	31	96.07	823.86	95.97	31	96.07	Bottom Left	31.49	-5.01	-26.52	-30.77	-6.08	-25.96	0	-	attempt 5
1756159	SMP	1	31	93.07	797.17	125.39	31	93.07	Bottom Left	31.49	-5.01	-26.52	-30.77	-6.08	-25.96	0	-	attempt 5
1789216	SMP	1	45	92.07	767.78	143.34	45	92.07	Bottom Left	31.49	-5.01	-26.52	-30.77	-6.08	-25.96	0	-	attempt 5
1822595	SMP	1	80	89.07	874.13	109.46	80	89.07	Bottom Left	31.49	-5.01	-26.52	-30.77	-6.08	-25.96	0	-	attempt 5
1856550	SMP	1	216	74.07	1175.71	85.34	216	74.07	Bottom Right	31.49	-5.01	-26.52	-30.77	-6.08	-25.96	0	-	attempt 5
1889119	SMP	1	217	62.07	1102.06	50.65	217	62.07	Middle Right	31.49	-5.01	-26.52	-30.77	-6.08	-25.96	0	-	attempt 5
1922398	SMP	1	222	62.07	1041.91	91.16	222	62.07	Middle Right	31.49	-5.01	-26.52	-30.77	-6.08	-25.96	0	-	attempt 5
1956148	SMP	1	208	71.07	988.61	128.9	208	71.07	Bottom Right	31.49	-5.01	-26.52	-30.77	-6.08	-25.96	0	-	attempt 5
1989021	SMP	1	212	74.07	938.71	168.57	212	74.07	Bottom Right	31.49	-5.01	-26.52	-30.77	-6.08	-25.96	0	-	attempt 5
2022239	SMP	1	211	75.07	902.84	199.46	211	75.07	Bottom Right	31.49	-5.02	-26.52	-30.77	-6.08	-25.96	0	-	attempt 5
2055524	SMP	1	85	56.07	609.33	174.69	85	56.07	Middle Left	31.49	-5.02	-26.52	-30.77	-6.08	-25.96	0	-	attempt 5
2088719	SMP	1	27	85.07	495.04	172.77	27	85.07	Bottom Left	31.49	-5.02	-26.52	-30.77	-6.08	-25.96	0	-	attempt 5
2122600	SMP	1	24	57.07	501	185.62	24	57.07	Middle Left	31.49	-5.02	-26.52	-30.77	-6.08	-25.96	0	-	attempt 5
2155522	SMP	1	28	57.07	511.35	187.65	28	57.07	Middle Left	31.49	-5.02	-26.52	-30.77	-6.08	-25.96	0	-	attempt 5
2188588	SMP	1	33	58.07	524.92	181.55	33	58.07	Middle Left	31.49	-5.02	-26.52	-30.77	-6.08	-25.96	0	-	attempt 5
2221844	SMP	1	29	56.07	535.36	167.79	29	56.07	Middle Left	31.49	-5.02	-26.52	-30.77	-6.08	-25.96	0	-	attempt 5
2255031	SMP	1	28	57.07	548	144.08	28	57.07	Middle Left	31.49	-5.02	-26.52	-30.77	-6.08	-25.96	0	-	attempt 5
2288460	SMP	1	24	67.07	529.86	192.02	24	67.07	Middle Left	31.49	-5.02	-26.52	-30.77	-6.08	-25.96	0	-	attempt 5
2321760	SMP	1	294	105.07	0	0	294	105.07	Other	0	0	0	-30.77	-6.08	-25.96	0	-	attempt 5
2354991	SMP	1	288	38.07	508.25	583.45	288	38.07	ball	31.49	-5.02	-26.52	0	0	0	0	-	attempt 5
2388263	SMP	1	288	38.07	494.88	591.64	288	38.07	ball	31.49	-5.02	-26.52	0	0	0	0	-	attempt 5
2422120	SMP	1	288	38.07	522.54	526.96	288	38.07	ball	31.49	-5.02	-26.52	-30.77	-6.08	-25.96	0	-	attempt 5
2454766	SMP	1	288	38.07	555.69	492.51	288	38.07	ball	31.49	-5.02	-26.52	-30.77	-6.08	-25.96	0	-	attempt 5
2488415	SMP	1	288	38.07	579.61	469.98	288	38.07	ball	31.49	-5.02	-26.52	-30.77	-6.08	-25.96	0	-	attempt 5
2521502	SMP	1	288	38.07	628.83	389.85	288	38.07	ball	31.49	-5.02	-26.52	-30.77	-6.08	-25.96	0	-	attempt 5
2554585	SMP	1	288	38.07	644.77	364.88	288	38.07	ball	31.49	-5.02	-26.52	-30.77	-6.08	-25.96	0	-	attempt 5
2587777	SMP	1	290	39.07	649.59	351.55	290	39.07	ball	31.49	-5.02	-26.52	-30.77	-6.08	-25.96	0	-	attempt 5
2621582	SMP	1	288	39.07	653.29	337.58	288	39.07	ball	31.49	-5.02	-26.52	-30.77	-6.08	-25.95	0	-	attempt 5
2654511	SMP	1	286	39.07	656.08	328.31	286	39.07	ball	31.49	-5.02	-26.52	-30.77	-6.08	-25.95	0	-	attempt 5
2687646	SMP	1	289	39.07	656.56	322.12	289	39.07	ball	31.49	-5.02	-26.52	-30.77	-6.08	-25.95	0	-	attempt 5
2721164	SMP	1	290	38.07	651.15	322.39	290	38.07	ball	31.49	-5.02	-26.52	-30.77	-6.08	-25.95	0	-	attempt 5
2754653	SMP	1	290	38.07	646.93	314.07	290	38.07	ball	31.49	-5.02	-26.52	-30.77	-6.08	-25.95	0	-	attempt 5
2787485	SMP	1	290	38.07	641.82	311.19	290	38.07	ball	31.49	-5.02	-26.52	-30.77	-6.08	-25.95	0	-	attempt 5
2821097	SMP	1	290	38.07	636.42	307.42	290	38.07	ball	31.49	-5.02	-26.52	-30.77	-6.08	-25.95	0	-	attempt 5
2854795	SMP	1	290	38.07	640.47	303.42	290	38.07	ball	31.49	-5.02	-26.52	-30.77	-6.08	-25.95	0	-	attempt 5
2887452	SMP	1	290	38.07	647.46	306.37	290	38.07	ball	31.49	-5.02	-26.52	-30.77	-6.08	-25.95	0	-	attempt 5
2920745	SMP	1	290	38.07	655.38	305.91	290	38.07	ball	31.49	-5.02	-26.52	-30.77	-6.08	-25.95	0	-	attempt 5
2953897	SMP	1	292	105.07	729.32	131.74	292	105.07	ball	31.49	-5.02	-26.52	-30.77	-6.08	-25.95	0	-	attempt 5
2987100	SMP	1	293	105.07	751.42	40.17	293	105.07	ball	31.49	-5.02	-26.52	-30.77	-6.08	-25.95	0	-	attempt 5
3021133	SMP	1	296	104.07	738.84	103.64	296	104.07	ball	31.49	-5.02	-26.52	-30.77	-6.08	-25.95	0	-	attempt 5
3053774	SMP	1	296	104.07	721.72	157.49	296	104.07	ball	31.49	-5.02	-26.52	-30.77	-6.08	-25.95	0	-	attempt 5
3087250	SMP	1	294	104.07	712.64	181.51	294	104.07	ball	31.49	-5.02	-26.52	-30.77	-6.08	-25.95	0	-	attempt 5
3120347	SMP	1	292	98.07	705.48	194.21	292	98.07	ball	31.49	-5.02	-26.52	-30.77	-6.08	-25.95	0	-	attempt 5
3154096	SMP	1	292	98.07	676.29	339.57	292	98.07	ball	31.49	-5.02	-26.52	-30.77	-6.08	-25.95	0	-	attempt 5
3187025	SMP	1	292	98.07	672.17	321.58	292	98.07	ball	31.49	-5.02	-26.52	-30.77	-6.08	-25.95	0	-	attempt 5
3220126	SMP	1	292	98.07	677.91	306.21	292	98.07	ball	31.49	-5.02	-26.52	-30.77	-6.08	-25.95	0	-	attempt 5
3253447	SMP	1	292	98.07	679.96	298.83	292	98.07	ball	31.49	-5.02	-26.52	-30.77	-6.08	-25.95	0	-	attempt 5
3286755	SMP	1	292	98.07	682.57	306.32	292	98.07	ball	31.49	-5.02	-26.52	-30.77	-6.08	-25.95	0	-	attempt 5
3319938	SMP	1	295	102.07	683.89	319.01	295	102.07	ball	31.49	-5.02	-26.52	-30.77	-6.08	-25.95	0	-	attempt 5
3353234	SMP	1	295	102.07	685.01	318.85	295	102.07	ball	31.49	-5.02	-26.52	-30.77	-6.08	-25.95	0	-	attempt 5
3386758	SMP	1	291	101.07	685.68	340.94	291	101.07	ball	31.49	-5.02	-26.52	-30.77	-6.08	-25.95	0	-	attempt 5
3419879	SMP	1	291	101.07	692.02	396.6	291	101.07	ball	31.49	-5.02	-26.52	-30.77	-6.08	-25.95	0	-	attempt 5
3452977	SMP	1	291	101.07	692.01	397.88	291	101.07	ball	31.49	-5.02	-26.52	-30.77	-6.08	-25.95	0	-	attempt 5
3487316	SMP	1	291	101.07	681.51	429.93	291	101.07	ball	31.49	-5.02	-26.52	-30.77	-6.08	-25.95	0	-	attempt 5
3519740	SMP	1	291	101.07	686.47	499.82	291	101.07	ball	31.49	-5.02	-26.52	-30.77	-6.08	-25.95	0	-	attempt 5
3553011	SMP	1	291	101.07	662.33	560.8	291	101.07	ball	31.49	-5.02	-26.52	-30.77	-6.08	-25.95	0	-	attempt 5
3586307	SMP	1	0	0	0	0	0	0	-	0	0	0	0	0	0	0	-	attempt 5
3619917	SMP	1	0	0	0	0	0	0	-	0	0	0	0	0	0	0	-	attempt 5
3652717	SMP	1	0	0	0	0	0	0	-	0	0	0	0	0	0	0	-	attempt 5
3686005	SMP	1	0	0	0	0	0	0	-	0	0	0	0	0	0	0	-	attempt 5
3719125	SMP	1	0	0	0	0	0	0	-	0	0	0	0	0	0	0	-	attempt 5
3752522	SMP	1	0	0	0	0	0	0	-	0	0	0	0	0	0	0	-	attempt 5
3785769	SMP	1	0	0	0	0	0	0	-	0	0	0	0	0	0	0	-	attempt 5
3819220	SMP	1	0	0	0	0	0	0	-	0	0	0	0	0	0	0	-	attempt 5
3852786	SMP	1	0	0	0	0	0	0	-	0	0	0	0	0	0	0	-	attempt 5
3885575	SMP	1	0	0	0	0	0	0	-	0	0	0	0	0	0	0	-	attempt 5
3919013	SMP	1	39	40.07	545.06	93.03	39	40.07	Top Left	31.49	-5.02	-26.52	-30.77	-6.08	-25.95	0	-	attempt 5
3952050	SMP	1	0	0	0	0	0	0	-	0	0	0	0	0	0	0	-	attempt 5
3985414	SMP	1	0	0	0	0	0	0	-	0	0	0	0	0	0	0	-	attempt 5
4018738	SMP	1	0	0	0	0	0	0	-	0	0	0	0	0	0	0	-	attempt 5
4052870	SMP	1	0	0	0	0	0	0	-	0	0	0	0	0	0	0	-	attempt 5
4118797	SMP	1	0	0	0	0	0	0	-	0	0	0	0	0	0	0	-	attempt 5
4151790	SMP	1	0	0	0	0	0	0	-	0	0	0	0	0	0	0	-	attempt 5
4185117	SMP	1	0	0	0	0	0	0	-	0	0	0	0	0	0	0	-	attempt 5
4218465	SMP	1	0	0	0	0	0	0	-	0	0	0	0	0	0	0	-	attempt 5
4251936	SMP	1	0	0	0	0	0	0	-	0	0	0	0	0	0	0	-	attempt 5
4284866	SMP	1	0	0	0	0	0	0	-	0	0	0	0	0	0	0	-	attempt 5
4318456	SMP	1	0	0	0	0	0	0	-	0	0	0	0	0	0	0	-	attempt 5
4352778	SMP	1	0	0	0	0	0	0	-	0	0	0	0	0	0	0	-	attempt 5
4384648	SMP	1	0	0	0	0	0	0	-	0	0	0	0	0	0	0	-	attempt 5
4418047	SMP	1	0	0	0	0	0	0	-	0	0	0	0	0	0	0	-	attempt 5
4451265	SMP	1	0	0	0	0	0	0	-	0	0	0	0	0	0	0	-	attempt 5
4484663	SMP	1	0	0	0	0	0	0	-	0	0	0	0	0	0	0	-	attempt 5
4517906	SMP	1	0	0	0	0	0	0	-	0	0	0	0	0	0	0	-	attempt 5
4551157	SMP	1	0	0	0	0	0	0	-	0	0	0	0	0	0	0	-	attempt 5
4584291	SMP	1	0	0	0	0	0	0	-	0	0	0	0	0	0	0	-	attempt 5
