# Supplementary material for: Visual Search Strategies of Soccer Players Executing a Power vs. Placement Penalty Kick
Source: PLoS One. 2014 Dec 17;9(12):e115179. doi: 10.1371/journal.pone.0115179 (PMC4269429; doi:10.1371/journal.pone.0115179)
Supplement: S1 File — Raw visual search data from participant group in each test condition. (ZIP) [file pone.0115179.s001.zip › PLoS ONE Supporting Information/Part 1/Output/S1 attempt 2 LA power GK move.xlsx]

## Sheet: Sheet1
## [BeGaze]
## Converted from:
## Date:	22.07.2013 17:02:56
## Version:	BeGaze 3.2.28
## IDF Version:	10
## Sample Rate:	30
## Separator Type:	Trial
## Trial Count:	1
## Uses Plane File:	FALSE
## Stimulus:	attempt 4
## Number of Samples:	135
## Reversed:	none
## [Run]
## Subject:	Adam Waters Low Anxiety
## Description:	Reference View 5 Adam Waters Low Anxiety 0
## [Calibration]
## Calibration Type:	n.a.
## Calibration Area:	1280	960
## [Geometry]
## Stimulus Dimension [mm]:	1280	960
## Head Distance [mm]:	1450
## [Hardware Setup]
## System ID:
## Operating System :
## IView X Version:
## [Filter Settings]
## Heuristics:	FALSE
## Heuristics Stage:	0
## Bilateral:	FALSE
## Gaze Cursor Filter:	FALSE
## Saccade Length [px]:	0
## Filter Depth [ms]:	0
## Format:	LEFT, RIGHT, POR, AOI, EYEPOSITION, TRIGGER
##
Time	Type	Trial	B POR X [px]	B POR Y [px]	L POR X [px]	L POR Y [px]	R POR X [px]	R POR Y [px]	B Object Hit	L EPOS X	L EPOS Y	L EPOS Z	R EPOS X	R EPOS Y	R EPOS Z	Trigger	B Event Info	Stimulus
5653	SMP	1	288	38.07	665.53	314.47	288	38.07	ball	31.5	-5.02	-26.52	-30.76	-6.02	-26	0	-	attempt 4
39061	SMP	1	288	38.07	665.87	314.26	288	38.07	ball	31.5	-5.02	-26.52	-30.76	-6.02	-26	0	-	attempt 4
71821	SMP	1	288	38.07	664.43	309.78	288	38.07	ball	31.5	-5.02	-26.51	-30.76	-6.02	-26	0	-	attempt 4
105187	SMP	1	288	38.07	661.12	308.92	288	38.07	ball	31.5	-5.02	-26.51	-30.76	-6.02	-26	0	-	attempt 4
138670	SMP	1	288	38.07	658.21	307.96	288	38.07	ball	31.5	-5.02	-26.51	-30.76	-6.02	-26	0	-	attempt 4
172753	SMP	1	288	38.07	657.46	310.75	288	38.07	ball	31.5	-5.02	-26.51	-30.76	-6.02	-26	0	-	attempt 4
205283	SMP	1	288	38.07	655.33	316.41	288	38.07	ball	31.5	-5.02	-26.51	-30.76	-6.02	-26	0	-	attempt 4
238324	SMP	1	288	38.07	655.8	325.28	288	38.07	ball	31.5	-5.03	-26.51	-30.76	-6.02	-26	0	-	attempt 4
271942	SMP	1	288	38.07	652.57	341.12	288	38.07	ball	31.5	-5.03	-26.51	-30.76	-6.02	-26	0	-	attempt 4
304886	SMP	1	288	38.07	650.68	358.95	288	38.07	ball	31.5	-5.03	-26.51	-30.76	-6.02	-25.99	0	-	attempt 4
337995	SMP	1	288	38.07	647.46	371.87	288	38.07	ball	31.5	-5.03	-26.51	-30.76	-6.02	-25.99	0	-	attempt 4
371722	SMP	1	288	38.07	646.78	380.37	288	38.07	ball	31.5	-5.03	-26.51	-30.76	-6.02	-25.99	0	-	attempt 4
404716	SMP	1	289	36.07	643.89	390.56	289	36.07	ball	31.5	-5.03	-26.51	-30.76	-6.02	-25.99	0	-	attempt 4
437924	SMP	1	289	36.07	641.71	437.62	289	36.07	ball	31.5	-5.03	-26.51	-30.76	-6.02	-25.99	0	-	attempt 4
471133	SMP	1	289	36.07	639.35	451.34	289	36.07	ball	31.5	-5.03	-26.51	-30.76	-6.02	-25.99	0	-	attempt 4
504483	SMP	1	289	36.07	640.87	468.17	289	36.07	ball	31.5	-5.03	-26.51	-30.76	-6.02	-25.99	0	-	attempt 4
537742	SMP	1	289	36.07	643.04	479.93	289	36.07	ball	31.5	-5.03	-26.51	-30.76	-6.02	-25.99	0	-	attempt 4
572168	SMP	1	289	36.07	646.95	486.22	289	36.07	ball	31.5	-5.03	-26.51	-30.76	-6.02	-25.99	0	-	attempt 4
604607	SMP	1	289	36.07	657.11	502.98	289	36.07	ball	31.5	-5.03	-26.51	0	0	0	0	-	attempt 4
637626	SMP	1	0	0	0	0	0	0	ball	0	0	0	0	0	0	0	-	attempt 4
670858	SMP	1	288	33.07	639.04	506.52	288	33.07	ball	31.5	-5.03	-26.51	0	0	0	0	-	attempt 4
704177	SMP	1	288	33.07	628.6	532.5	288	33.07	ball	31.5	-5.03	-26.51	-30.76	-6.02	-25.99	0	-	attempt 4
737833	SMP	1	288	33.07	613.93	569.93	288	33.07	ball	31.5	-5.03	-26.51	0	0	0	0	-	attempt 4
770791	SMP	1	288	36.07	598.31	606.07	288	36.07	ball	31.5	-5.03	-26.51	0	0	0	0	-	attempt 4
803833	SMP	1	288	36.07	578.49	653.76	288	36.07	ball	31.5	-5.03	-26.51	-30.76	-6.02	-25.99	0	-	attempt 4
837796	SMP	1	288	36.07	556.21	680.12	288	36.07	ball	31.5	-5.03	-26.51	-30.76	-6.02	-25.99	0	-	attempt 4
870589	SMP	1	288	36.07	541.85	708.98	288	36.07	ball	31.5	-5.03	-26.51	0	0	0	0	-	attempt 4
903943	SMP	1	288	36.07	533.14	723.58	288	36.07	ball	31.5	-5.03	-26.51	0	0	0	0	-	attempt 4
936914	SMP	1	289	103.07	528.39	707.22	289	103.07	ball	31.5	-5.03	-26.51	0	0	0	0	-	attempt 4
970418	SMP	1	288	41.07	528.86	685.78	288	41.07	ball	31.5	-5.03	-26.51	-30.76	-6.02	-25.99	0	-	attempt 4
1003707	SMP	1	292	101.07	536.4	666.19	292	101.07	ball	31.5	-5.03	-26.51	-30.76	-6.02	-25.99	0	-	attempt 4
1036902	SMP	1	292	101.07	554.38	647.82	292	101.07	ball	31.5	-5.03	-26.51	-30.76	-6.02	-25.99	0	-	attempt 4
1070227	SMP	1	292	101.07	571.75	622.39	292	101.07	ball	31.5	-5.03	-26.51	-30.76	-6.02	-25.99	0	-	attempt 4
1103747	SMP	1	292	101.07	583.2	607.05	292	101.07	ball	31.5	-5.03	-26.51	-30.76	-6.02	-25.99	0	-	attempt 4
1136731	SMP	1	287	38.07	595.2	600.88	287	38.07	ball	31.5	-5.03	-26.51	-30.76	-6.02	-25.99	0	-	attempt 4
1169976	SMP	1	290	40.07	602.91	586.48	290	40.07	ball	31.5	-5.03	-26.51	-30.76	-6.02	-25.99	0	-	attempt 4
1203724	SMP	1	290	40.07	609.93	579.7	290	40.07	ball	31.5	-5.02	-26.51	-30.76	-6.02	-25.99	0	-	attempt 4
1236986	SMP	1	297	99.07	630.67	450.61	297	99.07	Other	31.5	-5.02	-26.51	-30.76	-6.02	-25.99	0	-	attempt 4
1269975	SMP	1	297	99.07	0	0	297	99.07	Other	0	0	0	-30.76	-6.02	-25.99	0	-	attempt 4
1303701	SMP	1	286	98.07	797.86	44.12	286	98.07	Other	31.5	-5.02	-26.51	-30.76	-6.02	-25.99	0	-	attempt 4
1336713	SMP	1	0	0	0	0	0	0	-	0	0	0	0	0	0	0	-	attempt 4
1369679	SMP	1	297	98.07	820.6	8.09	297	98.07	Other	31.5	-5.02	-26.51	-30.76	-6.02	-25.99	0	-	attempt 4
1403107	SMP	1	297	98.07	805.46	-0.62	297	98.07	Other	31.5	-5.02	-26.51	-30.76	-6.02	-25.99	0	-	attempt 4
1436212	SMP	1	296	103.07	795.87	49.02	296	103.07	Front Left	31.5	-5.02	-26.51	-30.76	-6.02	-25.99	0	-	attempt 4
1469338	SMP	1	72	110.07	786.35	84.22	72	110.07	Front Left	31.5	-5.02	-26.51	-30.76	-6.02	-25.99	0	-	attempt 4
1502648	SMP	1	51	106.07	782.84	108.4	51	106.07	Front Left	31.5	-5.02	-26.51	-30.76	-6.02	-25.99	0	-	attempt 4
1536048	SMP	1	29	101.07	741.5	90.1	29	101.07	Front Left	31.5	-5.02	-26.51	-30.76	-6.02	-25.99	0	-	attempt 4
1569792	SMP	1	25	92.07	736.54	118.15	25	92.07	Bottom Left	31.5	-5.02	-26.51	-30.76	-6.02	-25.99	0	-	attempt 4
1602887	SMP	1	23	92.07	732.42	144.01	23	92.07	Bottom Left	31.5	-5.02	-26.51	-30.76	-6.02	-25.99	0	-	attempt 4
1635867	SMP	1	25	92.07	728.91	160.7	25	92.07	Bottom Left	31.5	-5.02	-26.51	-30.76	-6.02	-25.99	0	-	attempt 4
1669102	SMP	1	25	91.07	722.9	174.9	25	91.07	Bottom Left	31.5	-5.02	-26.51	-30.76	-6.03	-25.99	0	-	attempt 4
1702681	SMP	1	28	91.07	727.11	176.07	28	91.07	Bottom Left	31.5	-5.02	-26.51	-30.76	-6.03	-25.99	0	-	attempt 4
1735964	SMP	1	30	87.07	739.47	154.58	30	87.07	Bottom Left	31.5	-5.02	-26.51	-30.76	-6.03	-25.99	0	-	attempt 4
1768786	SMP	1	34	72.07	757.85	115.32	34	72.07	Bottom Left	31.5	-5.02	-26.51	-30.76	-6.03	-25.99	0	-	attempt 4
1802367	SMP	1	22	109.07	0	0	22	109.07	Front Left	0	0	0	-30.76	-6.03	-25.99	0	-	attempt 4
1835895	SMP	1	293	101.07	0	0	293	101.07	Other	0	0	0	-30.76	-6.03	-25.99	0	-	attempt 4
1868627	SMP	1	287	37.07	592.66	676.02	287	37.07	ball	31.5	-5.02	-26.51	0	0	0	0	-	attempt 4
1902132	SMP	1	287	37.07	590.46	633.69	287	37.07	ball	31.5	-5.02	-26.51	-30.76	-6.03	-25.99	0	-	attempt 4
1935154	SMP	1	287	37.07	583.28	613.93	287	37.07	ball	31.5	-5.02	-26.51	-30.76	-6.03	-25.99	0	-	attempt 4
1969044	SMP	1	285	38.07	580.39	605.06	285	38.07	ball	31.5	-5.02	-26.51	-30.76	-6.03	-25.99	0	-	attempt 4
2002247	SMP	1	285	38.07	581.63	593.46	285	38.07	ball	31.5	-5.02	-26.51	-30.76	-6.03	-25.99	0	-	attempt 4
2035124	SMP	1	285	38.07	600.74	552.6	285	38.07	ball	31.5	-5.02	-26.51	-30.76	-6.03	-25.99	0	-	attempt 4
2068358	SMP	1	285	38.07	595.72	544.56	285	38.07	ball	31.5	-5.02	-26.51	-30.76	-6.03	-25.99	0	-	attempt 4
2102817	SMP	1	285	38.07	594.57	532.23	285	38.07	ball	31.5	-5.02	-26.51	-30.76	-6.03	-25.99	0	-	attempt 4
2135040	SMP	1	285	38.07	594.19	521.34	285	38.07	ball	31.5	-5.02	-26.51	-30.76	-6.03	-25.99	0	-	attempt 4
2168343	SMP	1	295	99.07	0	0	295	99.07	Other	0	0	0	-30.76	-6.03	-25.99	0	-	attempt 4
2201472	SMP	1	292	101.07	788.38	105.14	292	101.07	Other	31.5	-5.02	-26.51	-30.76	-6.03	-25.99	0	-	attempt 4
2235312	SMP	1	294	98.07	831.89	66.43	294	98.07	Front Left	31.5	-5.02	-26.51	-30.76	-6.03	-25.99	0	-	attempt 4
2268053	SMP	1	72	114.07	807.5	118.96	72	114.07	Front Left	31.5	-5.02	-26.51	-30.76	-6.03	-25.99	0	-	attempt 4
2301979	SMP	1	31	111.07	788.12	146.98	31	111.07	Front Left	31.5	-5.02	-26.51	-30.76	-6.03	-25.99	0	-	attempt 4
2334636	SMP	1	39	123.07	767.61	187.99	39	123.07	Front Left	31.5	-5.02	-26.51	-30.76	-6.03	-25.99	0	-	attempt 4
2401234	SMP	1	42	117.07	742.03	242.17	42	117.07	Front Left	31.5	-5.02	-26.51	-30.76	-6.03	-25.99	0	-	attempt 4
2434587	SMP	1	356	116.07	897.69	236.69	356	116.07	Keeper	31.5	-5.02	-26.51	-30.76	-6.03	-25.99	0	-	attempt 4
2467795	SMP	1	354	118.07	872.42	240.48	354	118.07	Keeper	31.5	-5.02	-26.51	-30.76	-6.03	-25.99	0	-	attempt 4
2501600	SMP	1	355	117.07	853.3	235.5	355	117.07	Keeper	31.5	-5.02	-26.51	-30.76	-6.03	-25.99	0	-	attempt 4
2534341	SMP	1	355	105.07	836.88	234.41	355	105.07	Keeper	31.5	-5.02	-26.51	-30.76	-6.03	-25.99	0	-	attempt 4
2567549	SMP	1	357	105.07	820.61	229.01	357	105.07	Keeper	31.5	-5.02	-26.51	-30.76	-6.03	-25.99	0	-	attempt 4
2600920	SMP	1	357	105.07	804.68	227.63	357	105.07	Keeper	31.5	-5.02	-26.51	-30.76	-6.03	-25.99	0	-	attempt 4
2634834	SMP	1	359	106.07	792.98	223.59	359	106.07	Keeper	31.5	-5.02	-26.51	-30.76	-6.03	-25.99	0	-	attempt 4
2668224	SMP	1	359	96.07	786.38	203.98	359	96.07	Keeper	31.5	-5.02	-26.51	-30.76	-6.03	-25.99	0	-	attempt 4
2700707	SMP	1	359	96.07	778.2	201.72	359	96.07	Keeper	31.5	-5.02	-26.51	-30.76	-6.03	-25.99	0	-	attempt 4
2733907	SMP	1	290	99.07	0	0	290	99.07	Other	0	0	0	-30.76	-6.03	-25.99	0	-	attempt 4
2767794	SMP	1	290	99.07	519.28	543.81	290	99.07	Other	31.5	-5.02	-26.51	-30.76	-6.03	-25.99	0	-	attempt 4
2800926	SMP	1	290	42.07	497.38	516.07	290	42.07	ball	31.5	-5.02	-26.51	-30.76	-6.03	-25.99	0	-	attempt 4
2834547	SMP	1	290	42.07	511.95	461.4	290	42.07	ball	31.5	-5.02	-26.51	-30.76	-6.03	-25.99	0	-	attempt 4
2867476	SMP	1	296	99.07	524.84	436.25	296	99.07	ball	31.5	-5.02	-26.51	-30.76	-6.03	-25.99	0	-	attempt 4
2900476	SMP	1	292	102.07	532.73	427.98	292	102.07	ball	31.5	-5.02	-26.51	-30.76	-6.03	-25.99	0	-	attempt 4
2933607	SMP	1	290	40.07	538.92	406.64	290	40.07	ball	31.5	-5.02	-26.51	-30.76	-6.03	-25.99	0	-	attempt 4
2966870	SMP	1	290	42.07	549.9	385.07	290	42.07	ball	31.5	-5.02	-26.51	-30.76	-6.03	-25.99	0	-	attempt 4
3000184	SMP	1	290	42.07	561.24	386.27	290	42.07	ball	31.5	-5.02	-26.51	-30.76	-6.03	-25.99	0	-	attempt 4
3033244	SMP	1	290	42.07	570.37	377.7	290	42.07	ball	31.5	-5.02	-26.51	-30.76	-6.03	-25.99	0	-	attempt 4
3066938	SMP	1	290	42.07	579.33	363.35	290	42.07	ball	31.5	-5.02	-26.51	-30.76	-6.03	-25.99	0	-	attempt 4
3133133	SMP	1	290	42.07	592.38	332.61	290	42.07	ball	31.5	-5.02	-26.51	-30.76	-6.03	-25.99	0	-	attempt 4
3166460	SMP	1	290	42.07	594.92	316.64	290	42.07	ball	31.5	-5.02	-26.51	-30.76	-6.03	-25.99	0	-	attempt 4
3233057	SMP	1	290	42.07	605.7	305.16	290	42.07	ball	31.5	-5.02	-26.51	-30.76	-6.03	-25.99	0	-	attempt 4
3266195	SMP	1	288	33.07	613.85	296.87	288	33.07	ball	31.5	-5.02	-26.51	-30.76	-6.03	-25.99	0	-	attempt 4
3299488	SMP	1	288	33.07	620.41	295.69	288	33.07	ball	31.5	-5.02	-26.51	-30.76	-6.03	-25.99	0	-	attempt 4
3333081	SMP	1	288	33.07	628.65	293.32	288	33.07	ball	31.5	-5.02	-26.51	-30.76	-6.03	-25.99	0	-	attempt 4
3366157	SMP	1	288	34.07	635.29	293.52	288	34.07	ball	31.5	-5.02	-26.51	-30.76	-6.03	-25.99	0	-	attempt 4
3399407	SMP	1	288	34.07	640.25	292.72	288	34.07	ball	31.5	-5.02	-26.51	-30.76	-6.03	-25.99	0	-	attempt 4
3432707	SMP	1	288	34.07	645.31	293.1	288	34.07	ball	31.5	-5.02	-26.51	-30.76	-6.03	-25.99	0	-	attempt 4
3465888	SMP	1	288	34.07	647.8	285.38	288	34.07	ball	31.5	-5.02	-26.51	-30.76	-6.03	-25.99	0	-	attempt 4
3499213	SMP	1	288	34.07	648.54	290.38	288	34.07	ball	31.5	-5.02	-26.51	-30.76	-6.03	-25.99	0	-	attempt 4
3532901	SMP	1	289	38.07	644.27	291.96	289	38.07	ball	31.5	-5.02	-26.51	-30.76	-6.03	-25.99	0	-	attempt 4
3565719	SMP	1	289	38.07	637.58	292.8	289	38.07	ball	31.5	-5.02	-26.51	-30.76	-6.03	-25.99	0	-	attempt 4
3598958	SMP	1	289	38.07	634.97	304.54	289	38.07	ball	31.5	-5.02	-26.51	-30.76	-6.03	-25.99	0	-	attempt 4
3632423	SMP	1	296	103.07	653.23	307.68	296	103.07	ball	31.5	-5.02	-26.51	-30.76	-6.03	-25.99	0	-	attempt 4
3665583	SMP	1	296	103.07	658.1	301.74	296	103.07	ball	31.5	-5.02	-26.51	-30.76	-6.03	-25.99	0	-	attempt 4
3699481	SMP	1	296	103.07	657.85	323.02	296	103.07	ball	31.5	-5.02	-26.51	-30.76	-6.03	-25.99	0	-	attempt 4
3732133	SMP	1	296	103.07	660.99	342.07	296	103.07	ball	31.5	-5.02	-26.51	-30.76	-6.03	-25.99	0	-	attempt 4
3765372	SMP	1	296	103.07	662.7	370.72	296	103.07	ball	31.5	-5.02	-26.51	-30.76	-6.03	-25.99	0	-	attempt 4
3798662	SMP	1	287	37.07	657.82	426.03	287	37.07	ball	31.5	-5.02	-26.51	-30.76	-6.03	-25.99	0	-	attempt 4
3832114	SMP	1	292	102.07	719.24	370.23	292	102.07	ball	31.5	-5.02	-26.51	-30.76	-6.03	-25.99	0	-	attempt 4
3865460	SMP	1	292	102.07	793.81	426.45	292	102.07	ball	31.5	-5.02	-26.51	-30.76	-6.03	-25.99	0	-	attempt 4
3898625	SMP	1	292	102.07	743.24	347.73	292	102.07	ball	31.5	-5.02	-26.51	-30.76	-6.03	-25.99	0	-	attempt 4
3931788	SMP	1	292	102.07	715.76	414.31	292	102.07	ball	31.5	-5.02	-26.51	-30.76	-6.03	-25.99	0	-	attempt 4
3964995	SMP	1	290	100.07	732.92	398.57	290	100.07	ball	31.5	-5.02	-26.51	-30.76	-6.03	-25.99	0	-	attempt 4
3999341	SMP	1	290	100.07	729.82	333.84	290	100.07	ball	31.5	-5.02	-26.51	-30.76	-6.03	-25.99	0	-	attempt 4
4031634	SMP	1	290	100.07	0	0	290	100.07	ball	0	0	0	-30.76	-6.03	-25.99	0	-	attempt 4
4065236	SMP	1	0	0	0	0	0	0	-	0	0	0	0	0	0	0	-	attempt 4
4098109	SMP	1	0	0	0	0	0	0	-	0	0	0	0	0	0	0	-	attempt 4
4133105	SMP	1	0	0	0	0	0	0	-	0	0	0	0	0	0	0	-	attempt 4
4177764	SMP	1	0	0	0	0	0	0	-	0	0	0	0	0	0	0	-	attempt 4
4198907	SMP	1	0	0	0	0	0	0	-	0	0	0	0	0	0	0	-	attempt 4
4231394	SMP	1	0	0	0	0	0	0	-	0	0	0	0	0	0	0	-	attempt 4
4264873	SMP	1	0	0	0	0	0	0	-	0	0	0	0	0	0	0	-	attempt 4
4298616	SMP	1	0	0	0	0	0	0	-	0	0	0	0	0	0	0	-	attempt 4
4331788	SMP	1	0	0	0	0	0	0	-	0	0	0	0	0	0	0	-	attempt 4
4364502	SMP	1	213	76.07	647.55	284.25	213	76.07	Bottom Right	31.5	-5.02	-26.51	-30.76	-6.03	-25.99	0	-	attempt 4
4397571	SMP	1	0	0	0	0	0	0	-	0	0	0	0	0	0	0	-	attempt 4
4430835	SMP	1	0	0	0	0	0	0	-	0	0	0	0	0	0	0	-	attempt 4
4464171	SMP	1	0	0	0	0	0	0	-	0	0	0	0	0	0	0	-	attempt 4
4497482	SMP	1	0	0	0	0	0	0	-	0	0	0	0	0	0	0	-	attempt 4
4530708	SMP	1	0	0	0	0	0	0	-	0	0	0	0	0	0	0	-	attempt 4
4564088	SMP	1	0	0	0	0	0	0	-	0	0	0	0	0	0	0	-	attempt 4
