# Supplementary material for: Visual Search Strategies of Soccer Players Executing a Power vs. Placement Penalty Kick
Source: PLoS One. 2014 Dec 17;9(12):e115179. doi: 10.1371/journal.pone.0115179 (PMC4269429; doi:10.1371/journal.pone.0115179)
Supplement: S1 File — Raw visual search data from participant group in each test condition. (ZIP) [file pone.0115179.s001.zip › PLoS ONE Supporting Information/Part 1/Output/S1 attempt 2 LA power no GK.xlsx]

## Sheet: Sheet1
## [BeGaze]
## Converted from:
## Date:	28.07.2013 13:34:56
## Version:	BeGaze 3.2.28
## IDF Version:	10
## Sample Rate:	30
## Separator Type:	Trial
## Trial Count:	1
## Uses Plane File:	FALSE
## Stimulus:	attempt 8
## Number of Samples:	140
## Reversed:	none
## [Run]
## Subject:	Adam Waters Low Anxiety
## Description:	Reference View 14 Adam Waters Low Anxiety 0
## [Calibration]
## Calibration Type:	n.a.
## Calibration Area:	1280	960
## [Geometry]
## Stimulus Dimension [mm]:	1280	960
## Head Distance [mm]:	1450
## [Hardware Setup]
## System ID:
## Operating System :
## IView X Version:
## [Filter Settings]
## Heuristics:	FALSE
## Heuristics Stage:	0
## Bilateral:	FALSE
## Gaze Cursor Filter:	FALSE
## Saccade Length [px]:	0
## Filter Depth [ms]:	0
## Format:	LEFT, RIGHT, POR, AOI, EYEPOSITION, TRIGGER
##
Time	Type	Trial	B POR X [px]	B POR Y [px]	L POR X [px]	L POR Y [px]	R POR X [px]	R POR Y [px]	B Object Hit	L EPOS X	L EPOS Y	L EPOS Z	R EPOS X	R EPOS Y	R EPOS Z	Trigger	B Event Info	Stimulus
2229	SMP	1	288	39.07	667.26	299.97	288	39.07	ball	31.46	-4.98	-26.54	-30.78	-6.19	-25.88	0	-	attempt 8
35279	SMP	1	288	39.07	665.45	301	288	39.07	ball	31.46	-4.98	-26.54	-30.78	-6.19	-25.88	0	-	attempt 8
68441	SMP	1	288	39.07	662.99	301.48	288	39.07	ball	31.46	-4.98	-26.54	-30.78	-6.19	-25.88	0	-	attempt 8
102331	SMP	1	288	39.07	659.69	302.24	288	39.07	ball	31.46	-4.98	-26.54	-30.78	-6.19	-25.88	0	-	attempt 8
135420	SMP	1	288	39.07	656.23	308.55	288	39.07	ball	31.46	-4.98	-26.53	-30.78	-6.19	-25.88	0	-	attempt 8
168749	SMP	1	288	39.07	653.94	320.42	288	39.07	ball	31.46	-4.98	-26.53	-30.78	-6.19	-25.88	0	-	attempt 8
201611	SMP	1	288	39.07	649.67	338.66	288	39.07	ball	31.46	-4.98	-26.53	-30.78	-6.19	-25.88	0	-	attempt 8
234847	SMP	1	288	39.07	645.33	362.08	288	39.07	ball	31.46	-4.98	-26.53	-30.78	-6.19	-25.88	0	-	attempt 8
268809	SMP	1	288	39.07	642.31	381.13	288	39.07	ball	31.46	-4.98	-26.53	-30.78	-6.19	-25.88	0	-	attempt 8
301475	SMP	1	288	39.07	639.17	401.74	288	39.07	ball	31.46	-4.98	-26.53	-30.78	-6.19	-25.88	0	-	attempt 8
334592	SMP	1	288	39.07	637.63	418.59	288	39.07	ball	31.46	-4.98	-26.53	-30.78	-6.19	-25.88	0	-	attempt 8
368560	SMP	1	288	39.07	638.08	437.29	288	39.07	ball	31.46	-4.98	-26.53	-30.78	-6.19	-25.88	0	-	attempt 8
401491	SMP	1	288	39.07	636.73	463.83	288	39.07	ball	31.46	-4.98	-26.53	-30.78	-6.19	-25.88	0	-	attempt 8
435184	SMP	1	288	39.07	660.86	417.18	288	39.07	ball	31.46	-4.98	-26.53	-30.78	-6.19	-25.88	0	-	attempt 8
468052	SMP	1	288	39.07	659.5	465.82	288	39.07	ball	31.46	-4.98	-26.53	-30.78	-6.19	-25.88	0	-	attempt 8
501091	SMP	1	288	39.07	656.63	495.72	288	39.07	ball	31.46	-4.98	-26.53	-30.78	-6.19	-25.88	0	-	attempt 8
534386	SMP	1	288	39.07	650.05	519.97	288	39.07	ball	31.46	-4.98	-26.53	-30.78	-6.19	-25.88	0	-	attempt 8
567791	SMP	1	288	39.07	637.87	535.64	288	39.07	ball	31.46	-4.98	-26.53	-30.78	-6.19	-25.88	0	-	attempt 8
601162	SMP	1	288	39.07	611.88	535.81	288	39.07	ball	31.46	-4.98	-26.53	-30.78	-6.19	-25.88	0	-	attempt 8
634267	SMP	1	288	39.07	581.62	510.58	288	39.07	ball	31.46	-4.98	-26.53	-30.78	-6.19	-25.88	0	-	attempt 8
668688	SMP	1	288	39.07	557.22	384.28	288	39.07	ball	31.46	-4.98	-26.53	-30.78	-6.19	-25.88	0	-	attempt 8
700792	SMP	1	288	39.07	551.11	464.76	288	39.07	ball	31.46	-4.98	-26.53	-30.78	-6.19	-25.88	0	-	attempt 8
733915	SMP	1	288	39.07	555.11	490.07	288	39.07	ball	31.46	-4.98	-26.53	-30.78	-6.19	-25.88	0	-	attempt 8
767396	SMP	1	288	39.07	561.74	482.79	288	39.07	ball	31.46	-4.98	-26.53	-30.78	-6.19	-25.88	0	-	attempt 8
800571	SMP	1	288	39.07	562.82	468.66	288	39.07	ball	31.46	-4.98	-26.53	-30.78	-6.19	-25.88	0	-	attempt 8
839022	SMP	1	288	39.07	568.86	470.72	288	39.07	ball	31.46	-4.98	-26.53	-30.78	-6.19	-25.88	0	-	attempt 8
900719	SMP	1	288	39.07	549.37	489.49	288	39.07	ball	31.46	-4.98	-26.53	-30.78	-6.19	-25.88	0	-	attempt 8
933612	SMP	1	288	39.07	561.26	496.27	288	39.07	ball	31.46	-4.98	-26.53	-30.78	-6.19	-25.88	0	-	attempt 8
966875	SMP	1	288	39.07	571.93	502.47	288	39.07	ball	31.46	-4.98	-26.53	-30.78	-6.19	-25.88	0	-	attempt 8
1000191	SMP	1	288	39.07	578.64	503.77	288	39.07	ball	31.46	-4.98	-26.53	-30.78	-6.19	-25.88	0	-	attempt 8
1034251	SMP	1	288	39.07	587.28	515.28	288	39.07	ball	31.46	-4.98	-26.53	-30.78	-6.19	-25.88	0	-	attempt 8
1066795	SMP	1	288	39.07	589.49	531.16	288	39.07	ball	31.46	-4.98	-26.53	-30.78	-6.19	-25.88	0	-	attempt 8
1100895	SMP	1	288	39.07	591.36	542.52	288	39.07	ball	31.46	-4.98	-26.53	-30.78	-6.19	-25.88	0	-	attempt 8
1133246	SMP	1	288	39.07	589.48	551.34	288	39.07	ball	31.46	-4.98	-26.53	-30.78	-6.19	-25.88	0	-	attempt 8
1166872	SMP	1	288	39.07	594.9	560.39	288	39.07	ball	31.46	-4.98	-26.53	-30.78	-6.19	-25.88	0	-	attempt 8
1200092	SMP	1	288	39.07	596.8	570.69	288	39.07	ball	31.46	-4.98	-26.53	-30.78	-6.19	-25.88	0	-	attempt 8
1233351	SMP	1	291	105.07	619.33	499.82	291	105.07	ball	31.46	-4.98	-26.53	-30.78	-6.19	-25.88	0	-	attempt 8
1266429	SMP	1	291	105.07	697.03	257.51	291	105.07	Other	31.46	-4.98	-26.53	-30.78	-6.19	-25.88	0	-	attempt 8
1300038	SMP	1	291	105.07	730.03	98.27	291	105.07	Other	31.46	-4.98	-26.53	-30.78	-6.19	-25.88	0	-	attempt 8
1332860	SMP	1	290	102.07	769.29	1.2	290	102.07	Other	31.46	-4.98	-26.53	-30.78	-6.19	-25.88	0	-	attempt 8
1366531	SMP	1	290	102.07	748.89	72.02	290	102.07	Other	31.46	-4.98	-26.53	-30.78	-6.19	-25.88	0	-	attempt 8
1399548	SMP	1	290	102.07	730.56	101.15	290	102.07	Other	31.46	-4.98	-26.53	-30.78	-6.19	-25.88	0	-	attempt 8
1432679	SMP	1	290	102.07	712.14	130.36	290	102.07	Other	31.46	-4.98	-26.53	-30.78	-6.19	-25.88	0	-	attempt 8
1466098	SMP	1	290	102.07	690.18	150.75	290	102.07	Other	31.46	-4.98	-26.53	-30.78	-6.19	-25.88	0	-	attempt 8
1499303	SMP	1	39	111.07	663.36	93.7	39	111.07	Front Left	31.46	-4.98	-26.53	-30.78	-6.19	-25.88	0	-	attempt 8
1532803	SMP	1	38	91.07	646.5	99.58	38	91.07	Bottom Left	31.46	-4.98	-26.53	-30.78	-6.19	-25.88	0	-	attempt 8
1566077	SMP	1	40	91.07	628.03	101	40	91.07	Bottom Left	31.46	-4.98	-26.53	-30.78	-6.19	-25.88	0	-	attempt 8
1599160	SMP	1	33	87.07	614.9	103.19	33	87.07	Bottom Left	31.46	-4.98	-26.53	-30.78	-6.19	-25.88	0	-	attempt 8
1632973	SMP	1	33	89.07	612.26	107.55	33	89.07	Bottom Left	31.46	-4.98	-26.53	-30.78	-6.19	-25.88	0	-	attempt 8
1665784	SMP	1	29	87.07	611.92	114.37	29	87.07	Bottom Left	31.46	-4.98	-26.53	-30.78	-6.19	-25.88	0	-	attempt 8
1699023	SMP	1	23	49.07	572.64	36.16	23	49.07	Middle Left	31.46	-4.98	-26.53	-30.78	-6.19	-25.88	0	-	attempt 8
1732462	SMP	1	18	30.07	581.26	30.25	18	30.07	Top Left	31.46	-4.98	-26.53	-30.78	-6.19	-25.88	0	-	attempt 8
1766250	SMP	1	18	36.07	585.47	55.49	18	36.07	Top Left	31.46	-4.98	-26.53	-30.78	-6.19	-25.88	0	-	attempt 8
1799279	SMP	1	18	36.07	587.42	71.41	18	36.07	Top Left	31.46	-4.98	-26.53	-30.78	-6.19	-25.88	0	-	attempt 8
1832055	SMP	1	18	49.07	589.23	87.29	18	49.07	Middle Left	31.46	-4.98	-26.53	-30.78	-6.19	-25.88	0	-	attempt 8
1865335	SMP	1	19	57.07	588.95	103.78	19	57.07	Middle Left	31.46	-4.98	-26.53	-30.78	-6.19	-25.88	0	-	attempt 8
1899077	SMP	1	20	56.07	590.14	115.59	20	56.07	Middle Left	31.46	-4.98	-26.53	-30.78	-6.19	-25.88	0	-	attempt 8
1940851	SMP	1	20	56.07	589.54	124.62	20	56.07	Middle Left	31.46	-4.98	-26.53	-30.78	-6.19	-25.88	0	-	attempt 8
1998714	SMP	1	20	54.07	590.4	130.42	20	54.07	Middle Left	31.46	-4.98	-26.53	-30.78	-6.19	-25.88	0	-	attempt 8
2031849	SMP	1	20	57.07	590.43	128.21	20	57.07	Middle Left	31.46	-4.98	-26.53	-30.78	-6.19	-25.88	0	-	attempt 8
2065325	SMP	1	19	45.07	589.92	106.48	19	45.07	Middle Left	31.46	-4.98	-26.53	-30.78	-6.19	-25.88	0	-	attempt 8
2098637	SMP	1	18	71.07	581.88	117.25	18	71.07	Middle Left	31.46	-4.98	-26.53	0	0	0	0	-	attempt 8
2131513	SMP	1	294	105.07	0	0	294	105.07	Other	0	0	0	-30.78	-6.19	-25.88	0	-	attempt 8
2164750	SMP	1	294	105.07	569.4	499.49	294	105.07	Other	31.46	-4.98	-26.53	-30.78	-6.19	-25.88	0	-	attempt 8
2199026	SMP	1	286	41.07	577.69	501.15	286	41.07	ball	31.46	-4.98	-26.53	-30.78	-6.19	-25.88	0	-	attempt 8
2231372	SMP	1	286	41.07	587.05	482.36	286	41.07	ball	31.46	-4.98	-26.53	-30.78	-6.19	-25.88	0	-	attempt 8
2264686	SMP	1	288	38.07	591.78	458.54	288	38.07	ball	31.46	-4.98	-26.53	-30.78	-6.19	-25.88	0	-	attempt 8
2297993	SMP	1	288	38.07	594.29	446.7	288	38.07	ball	31.46	-4.98	-26.53	-30.78	-6.19	-25.88	0	-	attempt 8
2331180	SMP	1	288	38.07	595.32	424.11	288	38.07	ball	31.46	-4.98	-26.53	-30.78	-6.19	-25.88	0	-	attempt 8
2365653	SMP	1	288	38.07	594.98	417.88	288	38.07	ball	31.46	-4.98	-26.53	-30.78	-6.19	-25.88	0	-	attempt 8
2398902	SMP	1	288	38.07	594.15	409.62	288	38.07	ball	31.46	-4.98	-26.53	-30.78	-6.19	-25.88	0	-	attempt 8
2431162	SMP	1	288	38.07	599.68	426.59	288	38.07	ball	31.46	-4.98	-26.53	-30.78	-6.19	-25.88	0	-	attempt 8
2464682	SMP	1	288	39.07	606.83	449.87	288	39.07	ball	31.46	-4.98	-26.53	-30.78	-6.19	-25.88	0	-	attempt 8
2497502	SMP	1	288	39.07	612.64	445.41	288	39.07	ball	31.46	-4.98	-26.53	-30.78	-6.19	-25.88	0	-	attempt 8
2530961	SMP	1	288	39.07	618.38	434.7	288	39.07	ball	31.46	-4.98	-26.53	-30.78	-6.19	-25.88	0	-	attempt 8
2564751	SMP	1	288	39.07	621.73	428.74	288	39.07	ball	31.46	-4.98	-26.53	-30.78	-6.2	-25.88	0	-	attempt 8
2598513	SMP	1	288	39.07	625.92	423.23	288	39.07	ball	31.46	-4.98	-26.53	-30.78	-6.2	-25.88	0	-	attempt 8
2630577	SMP	1	288	39.07	628.28	426.36	288	39.07	ball	31.46	-4.98	-26.53	-30.78	-6.2	-25.88	0	-	attempt 8
2663925	SMP	1	288	39.07	628.32	429.88	288	39.07	ball	31.46	-4.98	-26.53	-30.78	-6.2	-25.88	0	-	attempt 8
2697307	SMP	1	288	39.07	624.29	438.31	288	39.07	ball	31.46	-4.98	-26.53	-30.78	-6.2	-25.88	0	-	attempt 8
2730597	SMP	1	288	39.07	622.4	447.85	288	39.07	ball	31.46	-4.98	-26.53	-30.78	-6.2	-25.88	0	-	attempt 8
2763865	SMP	1	288	39.07	622.61	449.7	288	39.07	ball	31.46	-4.98	-26.53	-30.78	-6.2	-25.88	0	-	attempt 8
2797049	SMP	1	288	39.07	621.38	460.64	288	39.07	ball	31.46	-4.98	-26.53	-30.78	-6.2	-25.88	0	-	attempt 8
2830557	SMP	1	288	39.07	634.53	431.49	288	39.07	ball	31.46	-4.98	-26.53	-30.78	-6.2	-25.88	0	-	attempt 8
2863778	SMP	1	300	103.07	634.51	431.51	300	103.07	Other	31.46	-4.98	-26.53	-30.78	-6.2	-25.88	0	-	attempt 8
2896965	SMP	1	300	103.07	803.93	57.41	300	103.07	Other	31.46	-4.98	-26.53	-30.78	-6.2	-25.88	0	-	attempt 8
2930238	SMP	1	16	105.07	783.17	69.21	16	105.07	Front Left	31.46	-4.98	-26.53	-30.78	-6.2	-25.88	0	-	attempt 8
2963949	SMP	1	18	92.07	757.49	94.31	18	92.07	Bottom Left	31.46	-4.98	-26.53	-30.78	-6.2	-25.88	0	-	attempt 8
2996939	SMP	1	18	92.07	732.22	122.85	18	92.07	Bottom Left	31.46	-4.98	-26.53	-30.78	-6.2	-25.88	0	-	attempt 8
3030360	SMP	1	16	94.07	708.69	150.89	16	94.07	Bottom Left	31.46	-4.98	-26.53	-30.78	-6.2	-25.88	0	-	attempt 8
3063358	SMP	1	16	92.07	691.67	169.93	16	92.07	Bottom Left	31.46	-4.98	-26.53	-30.78	-6.2	-25.87	0	-	attempt 8
3096427	SMP	1	18	90.07	679.3	183.16	18	90.07	Bottom Left	31.46	-4.98	-26.53	-30.78	-6.2	-25.87	0	-	attempt 8
3129836	SMP	1	18	91.07	677.61	190.73	18	91.07	Bottom Left	31.46	-4.98	-26.53	-30.78	-6.2	-25.87	0	-	attempt 8
3163690	SMP	1	15	104.07	688.49	184.43	15	104.07	Front Left	31.46	-4.98	-26.53	-30.78	-6.2	-25.87	0	-	attempt 8
3196528	SMP	1	296	101.07	615.94	369.73	296	101.07	Other	31.46	-4.98	-26.53	-30.78	-6.2	-25.87	0	-	attempt 8
3229723	SMP	1	286	39.07	607.88	508.54	286	39.07	ball	31.46	-4.98	-26.53	-30.78	-6.2	-25.87	0	-	attempt 8
3263412	SMP	1	288	40.07	564.25	524.4	288	40.07	ball	31.46	-4.98	-26.53	-30.78	-6.2	-25.87	0	-	attempt 8
3296283	SMP	1	288	40.07	577.2	488.52	288	40.07	ball	31.46	-4.98	-26.53	-30.78	-6.2	-25.87	0	-	attempt 8
3329511	SMP	1	288	40.07	586.84	439.46	288	40.07	ball	31.46	-4.98	-26.53	-30.78	-6.2	-25.87	0	-	attempt 8
3362986	SMP	1	288	40.07	590	417.81	288	40.07	ball	31.46	-4.98	-26.53	-30.78	-6.2	-25.87	0	-	attempt 8
3396552	SMP	1	288	40.07	590.89	383.37	288	40.07	ball	31.46	-4.98	-26.53	-30.78	-6.2	-25.87	0	-	attempt 8
3429311	SMP	1	288	40.07	599.62	359.18	288	40.07	ball	31.46	-4.98	-26.53	-30.78	-6.2	-25.87	0	-	attempt 8
3462698	SMP	1	288	40.07	612.69	312.11	288	40.07	ball	31.46	-4.98	-26.53	-30.78	-6.2	-25.87	0	-	attempt 8
3495714	SMP	1	291	40.07	620.85	286.5	291	40.07	ball	31.46	-4.98	-26.53	-30.78	-6.2	-25.87	0	-	attempt 8
3529106	SMP	1	291	40.07	617.63	268.92	291	40.07	ball	31.46	-4.98	-26.53	-30.78	-6.2	-25.87	0	-	attempt 8
3562957	SMP	1	290	40.07	618.48	239.57	290	40.07	ball	31.46	-4.98	-26.53	-30.78	-6.2	-25.87	0	-	attempt 8
3595977	SMP	1	290	40.07	627.82	210.95	290	40.07	ball	31.46	-4.98	-26.53	-30.78	-6.2	-25.87	0	-	attempt 8
3630111	SMP	1	290	40.07	640.43	188.03	290	40.07	ball	31.46	-4.98	-26.53	-30.78	-6.2	-25.87	0	-	attempt 8
3670414	SMP	1	290	40.07	645.62	162.75	290	40.07	ball	31.46	-4.98	-26.53	-30.78	-6.2	-25.87	0	-	attempt 8
3696705	SMP	1	288	39.07	645.53	147.42	288	39.07	ball	31.46	-4.98	-26.53	-30.78	-6.2	-25.87	0	-	attempt 8
3728926	SMP	1	288	39.07	642.01	153.25	288	39.07	ball	31.46	-4.98	-26.53	-30.78	-6.2	-25.87	0	-	attempt 8
3761965	SMP	1	288	39.07	641.61	174.84	288	39.07	ball	31.46	-4.98	-26.53	-30.78	-6.2	-25.87	0	-	attempt 8
3795305	SMP	1	288	39.07	643.32	177.62	288	39.07	ball	31.46	-4.98	-26.53	-30.78	-6.2	-25.87	0	-	attempt 8
3828470	SMP	1	288	39.07	644.58	170.99	288	39.07	ball	31.46	-4.98	-26.53	-30.78	-6.2	-25.87	0	-	attempt 8
3862386	SMP	1	288	40.07	634.64	191.09	288	40.07	ball	31.46	-4.98	-26.53	-30.78	-6.2	-25.87	0	-	attempt 8
3895238	SMP	1	288	40.07	623.32	243	288	40.07	ball	31.46	-4.98	-26.53	-30.78	-6.2	-25.87	0	-	attempt 8
3928466	SMP	1	288	40.07	623.35	309.15	288	40.07	ball	31.46	-4.98	-26.53	-30.78	-6.2	-25.87	0	-	attempt 8
3961557	SMP	1	288	40.07	633.74	337.49	288	40.07	ball	31.46	-4.98	-26.53	-30.78	-6.2	-25.87	0	-	attempt 8
3994888	SMP	1	288	40.07	628.55	370.9	288	40.07	ball	31.46	-4.98	-26.53	-30.78	-6.2	-25.87	0	-	attempt 8
4028307	SMP	1	294	98.07	683.91	334.3	294	98.07	ball	31.46	-4.98	-26.53	-30.78	-6.2	-25.87	0	-	attempt 8
4061558	SMP	1	294	98.07	712.34	357.41	294	98.07	ball	31.46	-4.98	-26.53	-30.78	-6.2	-25.87	0	-	attempt 8
4094837	SMP	1	294	98.07	741.03	390.18	294	98.07	ball	31.46	-4.98	-26.53	-30.78	-6.2	-25.87	0	-	attempt 8
4128126	SMP	1	294	98.07	737.19	417.42	294	98.07	ball	31.46	-4.98	-26.53	-30.78	-6.2	-25.87	0	-	attempt 8
4161233	SMP	1	294	98.07	691.3	574.79	294	98.07	ball	31.46	-4.98	-26.53	-30.78	-6.2	-25.87	0	-	attempt 8
4194631	SMP	1	294	98.07	758.31	413.39	294	98.07	ball	31.46	-4.98	-26.53	-30.78	-6.2	-25.87	0	-	attempt 8
4227922	SMP	1	295	99.07	782.27	391.88	295	99.07	ball	31.46	-4.98	-26.53	-30.78	-6.2	-25.87	0	-	attempt 8
4261211	SMP	1	0	0	0	0	0	0	-	0	0	0	0	0	0	0	-	attempt 8
4294420	SMP	1	0	0	0	0	0	0	-	0	0	0	0	0	0	0	-	attempt 8
4327892	SMP	1	0	0	0	0	0	0	-	0	0	0	0	0	0	0	-	attempt 8
4361272	SMP	1	0	0	0	0	0	0	-	0	0	0	0	0	0	0	-	attempt 8
4394292	SMP	1	0	0	0	0	0	0	-	0	0	0	0	0	0	0	-	attempt 8
4427914	SMP	1	0	0	0	0	0	0	-	0	0	0	0	0	0	0	-	attempt 8
4461552	SMP	1	20	56.07	804.98	151.68	20	56.07	Middle Left	31.46	-4.98	-26.53	-30.78	-6.2	-25.87	0	-	attempt 8
4494405	SMP	1	0	0	0	0	0	0	-	0	0	0	0	0	0	0	-	attempt 8
4527255	SMP	1	0	0	0	0	0	0	-	0	0	0	0	0	0	0	-	attempt 8
4560549	SMP	1	0	0	0	0	0	0	-	0	0	0	0	0	0	0	-	attempt 8
4593891	SMP	1	0	0	0	0	0	0	-	0	0	0	0	0	0	0	-	attempt 8
4627194	SMP	1	0	0	0	0	0	0	-	0	0	0	0	0	0	0	-	attempt 8
4699938	SMP	1	0	0	0	0	0	0	-	0	0	0	0	0	0	0	-	attempt 8
4760327	SMP	1	0	0	0	0	0	0	-	0	0	0	0	0	0	0	-	attempt 8
