# Supplementary material for: Visual Search Strategies of Soccer Players Executing a Power vs. Placement Penalty Kick
Source: PLoS One. 2014 Dec 17;9(12):e115179. doi: 10.1371/journal.pone.0115179 (PMC4269429; doi:10.1371/journal.pone.0115179)
Supplement: S1 File — Raw visual search data from participant group in each test condition. (ZIP) [file pone.0115179.s001.zip › PLoS ONE Supporting Information/Part 10/Output/S1 attempt 1 LA placement GK move.xlsx]

## Sheet: Sheet1
## [BeGaze]
## Converted from:
## Date:	19.07.2013 16:54:28
## Version:	BeGaze 3.2.28
## IDF Version:	10
## Sample Rate:	30
## Separator Type:	Trial
## Trial Count:	1
## Uses Plane File:	FALSE
## Stimulus:	attempt 1
## Number of Samples:	167
## Reversed:	none
## [Run]
## Subject:	Liam Conroy Low Anxiety 2
## Description:	Reference View 1 Liam Conroy Low Anxiety 2 0
## [Calibration]
## Calibration Type:	n.a.
## Calibration Area:	1280	960
## [Geometry]
## Stimulus Dimension [mm]:	1280	960
## Head Distance [mm]:	1450
## [Hardware Setup]
## System ID:
## Operating System :
## IView X Version:
## [Filter Settings]
## Heuristics:	FALSE
## Heuristics Stage:	0
## Bilateral:	FALSE
## Gaze Cursor Filter:	FALSE
## Saccade Length [px]:	0
## Filter Depth [ms]:	0
## Format:	LEFT, RIGHT, POR, AOI, EYEPOSITION, TRIGGER
##
Time	Type	Trial	B POR X [px]	B POR Y [px]	L POR X [px]	L POR Y [px]	R POR X [px]	R POR Y [px]	B Object Hit	L EPOS X	L EPOS Y	L EPOS Z	R EPOS X	R EPOS Y	R EPOS Z	Trigger	B Event Info	Stimulus
10748	SMP	1	293	103.07	712.81	222.1	293	103.07	ball	28.25	0.84	-25.14	-30.01	1.16	-23.07	0	-	attempt 1
44630	SMP	1	293	103.07	695.73	233.11	293	103.07	ball	28.25	0.84	-25.14	-30.01	1.16	-23.07	0	-	attempt 1
77351	SMP	1	293	103.07	673.09	267.47	293	103.07	ball	28.25	0.84	-25.14	-30.01	1.16	-23.07	0	-	attempt 1
111018	SMP	1	293	103.07	665.9	258.03	293	103.07	ball	28.25	0.84	-25.14	-30.01	1.16	-23.07	0	-	attempt 1
143848	SMP	1	290	40.07	748.55	259.98	290	40.07	ball	28.25	0.84	-25.14	-30.01	1.16	-23.07	0	-	attempt 1
177582	SMP	1	290	40.07	721.8	277.09	290	40.07	ball	28.25	0.84	-25.14	-30.01	1.16	-23.07	0	-	attempt 1
243667	SMP	1	290	40.07	638.42	340.75	290	40.07	ball	28.25	0.84	-25.14	-30.01	1.16	-23.07	0	-	attempt 1
276910	SMP	1	290	40.07	598.38	363.79	290	40.07	ball	28.25	0.84	-25.14	-30.01	1.16	-23.07	0	-	attempt 1
310116	SMP	1	290	40.07	0	0	290	40.07	ball	0	0	0	0	0	0	0	-	attempt 1
343380	SMP	1	290	105.07	0	0	290	105.07	ball	0	0	0	-30.01	1.16	-23.07	0	-	attempt 1
376876	SMP	1	0	0	0	0	0	0	-	0	0	0	0	0	0	0	-	attempt 1
410181	SMP	1	0	0	0	0	0	0	-	0	0	0	0	0	0	0	-	attempt 1
443499	SMP	1	0	0	0	0	0	0	-	0	0	0	0	0	0	0	-	attempt 1
476585	SMP	1	0	0	0	0	0	0	-	0	0	0	0	0	0	0	-	attempt 1
509868	SMP	1	0	0	0	0	0	0	-	0	0	0	0	0	0	0	-	attempt 1
543218	SMP	1	0	0	0	0	0	0	-	0	0	0	0	0	0	0	-	attempt 1
576338	SMP	1	0	0	0	0	0	0	-	0	0	0	0	0	0	0	-	attempt 1
616604	SMP	1	0	0	0	0	0	0	-	0	0	0	0	0	0	0	-	attempt 1
676206	SMP	1	0	0	0	0	0	0	-	0	0	0	0	0	0	0	-	attempt 1
711218	SMP	1	289	103.07	0	0	289	103.07	Other	0	0	0	-30.01	1.16	-23.07	0	-	attempt 1
742713	SMP	1	289	103.07	0	0	289	103.07	Other	0	0	0	-30.01	1.16	-23.07	0	-	attempt 1
776124	SMP	1	289	103.07	0	0	289	103.07	Other	0	0	0	-30.01	1.16	-23.07	0	-	attempt 1
809408	SMP	1	289	103.07	0	0	289	103.07	Other	0	0	0	-30.01	1.16	-23.07	0	-	attempt 1
842716	SMP	1	289	103.07	0	0	289	103.07	Other	0	0	0	-30.01	1.16	-23.07	0	-	attempt 1
876618	SMP	1	289	103.07	0	0	289	103.07	Other	0	0	0	-30.01	1.16	-23.07	0	-	attempt 1
909723	SMP	1	289	103.07	0	0	289	103.07	Other	0	0	0	-30.01	1.16	-23.07	0	-	attempt 1
942500	SMP	1	289	103.07	0	0	289	103.07	Other	0	0	0	-30.01	1.16	-23.07	0	-	attempt 1
975765	SMP	1	289	103.07	0	0	289	103.07	Other	0	0	0	-30.01	1.16	-23.07	0	-	attempt 1
1008957	SMP	1	289	103.07	0	0	289	103.07	Other	0	0	0	-30.01	1.16	-23.07	0	-	attempt 1
1042310	SMP	1	289	103.07	0	0	289	103.07	Other	0	0	0	-30.01	1.16	-23.07	0	-	attempt 1
1075794	SMP	1	289	103.07	0	0	289	103.07	Other	0	0	0	-30.01	1.16	-23.07	0	-	attempt 1
1108891	SMP	1	289	103.07	0	0	289	103.07	Other	0	0	0	-30.01	1.16	-23.07	0	-	attempt 1
1142100	SMP	1	289	103.07	0	0	289	103.07	Other	0	0	0	-30.01	1.16	-23.07	0	-	attempt 1
1175329	SMP	1	289	103.07	0	0	289	103.07	Other	0	0	0	-30.01	1.16	-23.07	0	-	attempt 1
1209648	SMP	1	289	103.07	1231.23	88.72	289	103.07	Other	28.25	0.84	-25.14	-30.01	1.16	-23.07	0	-	attempt 1
1281627	SMP	1	289	103.07	0	0	289	103.07	Other	0	0	0	-30.01	1.16	-23.07	0	-	attempt 1
1308513	SMP	1	289	103.07	0	0	289	103.07	Other	0	0	0	-30.01	1.16	-23.07	0	-	attempt 1
1341795	SMP	1	0	0	0	0	0	0	-	0	0	0	0	0	0	0	-	attempt 1
1375086	SMP	1	0	0	0	0	0	0	-	0	0	0	0	0	0	0	-	attempt 1
1408953	SMP	1	0	0	0	0	0	0	-	0	0	0	0	0	0	0	-	attempt 1
1441595	SMP	1	0	0	0	0	0	0	-	0	0	0	0	0	0	0	-	attempt 1
1475244	SMP	1	0	0	0	0	0	0	-	0	0	0	0	0	0	0	-	attempt 1
1508697	SMP	1	0	0	0	0	0	0	-	0	0	0	0	0	0	0	-	attempt 1
1541596	SMP	1	0	0	0	0	0	0	-	0	0	0	0	0	0	0	-	attempt 1
1575117	SMP	1	0	0	0	0	0	0	-	0	0	0	0	0	0	0	-	attempt 1
1608124	SMP	1	0	0	0	0	0	0	-	0	0	0	0	0	0	0	-	attempt 1
1641330	SMP	1	291	103.07	499.46	147.96	291	103.07	Other	28.25	0.84	-25.14	0	0	0	0	-	attempt 1
1674410	SMP	1	291	103.07	383.48	676.54	291	103.07	Other	28.25	0.84	-25.14	0	0	0	0	-	attempt 1
1707961	SMP	1	291	103.07	392.07	595.79	291	103.07	Other	28.25	0.84	-25.14	0	0	0	0	-	attempt 1
1741264	SMP	1	291	103.07	414.19	552.58	291	103.07	Other	28.25	0.84	-25.14	0	0	0	0	-	attempt 1
1774927	SMP	1	291	103.07	382.96	639.67	291	103.07	Other	28.25	0.84	-25.14	-30.01	1.16	-23.07	0	-	attempt 1
1807746	SMP	1	291	103.07	382.81	735.83	291	103.07	Other	28.25	0.84	-25.14	-30.01	1.16	-23.07	0	-	attempt 1
1840918	SMP	1	291	103.07	401.08	658.25	291	103.07	Other	28.25	0.84	-25.14	-30.01	1.16	-23.07	0	-	attempt 1
1874222	SMP	1	291	103.07	439.17	585.26	291	103.07	Other	28.25	0.84	-25.14	-30.01	1.16	-23.07	0	-	attempt 1
1907495	SMP	1	291	103.07	483.02	538.33	291	103.07	Other	28.25	0.84	-25.14	-30.01	1.16	-23.07	0	-	attempt 1
1940981	SMP	1	291	103.07	424.31	732.09	291	103.07	Other	28.25	0.84	-25.14	0	0	0	0	-	attempt 1
1974155	SMP	1	291	103.07	402.5	823.26	291	103.07	Other	28.25	0.84	-25.14	0	0	0	0	-	attempt 1
2007152	SMP	1	291	103.07	416.79	760.98	291	103.07	Other	28.25	0.84	-25.14	-30.01	1.16	-23.07	0	-	attempt 1
2040833	SMP	1	291	103.07	460.57	693.66	291	103.07	Other	28.25	0.84	-25.14	-30.01	1.16	-23.07	0	-	attempt 1
2074369	SMP	1	291	103.07	498.27	664.13	291	103.07	Other	28.25	0.84	-25.14	-30.01	1.16	-23.07	0	-	attempt 1
2107423	SMP	1	291	103.07	503.87	713.81	291	103.07	Other	28.25	0.84	-25.14	0	0	0	0	-	attempt 1
2140237	SMP	1	291	103.07	470.97	910.5	291	103.07	Other	28.25	0.84	-25.14	-30.01	1.16	-23.07	0	-	attempt 1
2173682	SMP	1	291	103.07	470.56	821.79	291	103.07	Other	28.25	0.84	-25.14	-30.01	1.16	-23.07	0	-	attempt 1
2206867	SMP	1	291	103.07	489.4	788.22	291	103.07	Other	28.25	0.84	-25.14	-30.01	1.16	-23.07	0	-	attempt 1
2240166	SMP	1	291	103.07	508.58	741.27	291	103.07	Other	28.25	0.84	-25.14	-30.01	1.16	-23.07	0	-	attempt 1
2273820	SMP	1	291	103.07	529.28	742.48	291	103.07	Other	28.25	0.84	-25.14	-30.01	1.16	-23.07	0	-	attempt 1
2308025	SMP	1	291	103.07	541.55	790.1	291	103.07	Other	28.25	0.84	-25.14	-30.01	1.16	-23.07	0	-	attempt 1
2342181	SMP	1	291	103.07	550.89	761.55	291	103.07	Other	28.25	0.84	-25.14	-30.01	1.16	-23.07	0	-	attempt 1
2373768	SMP	1	291	103.07	562.38	736.27	291	103.07	Other	28.25	0.84	-25.14	-30.01	1.16	-23.07	0	-	attempt 1
2407352	SMP	1	291	103.07	572.67	719.64	291	103.07	Other	28.25	0.84	-25.14	-30.01	1.16	-23.07	0	-	attempt 1
2439847	SMP	1	291	103.07	678.82	683.57	291	103.07	Other	28.25	0.84	-25.14	-30.01	1.16	-23.07	0	-	attempt 1
2473474	SMP	1	291	103.07	889.51	603.31	291	103.07	Other	28.25	0.84	-25.14	-30.01	1.16	-23.07	0	-	attempt 1
2507760	SMP	1	291	103.07	822.67	619.45	291	103.07	Other	28.25	0.84	-25.14	-30.01	1.16	-23.07	0	-	attempt 1
2540766	SMP	1	291	103.07	796.55	625.97	291	103.07	Other	28.25	0.84	-25.14	-30.01	1.16	-23.07	0	-	attempt 1
2573156	SMP	1	291	103.07	770.24	634.46	291	103.07	Other	28.25	0.84	-25.14	-30.01	1.16	-23.07	0	-	attempt 1
2606479	SMP	1	291	103.07	748.15	646.18	291	103.07	Other	28.25	0.84	-25.14	-30.01	1.16	-23.07	0	-	attempt 1
2639531	SMP	1	291	103.07	728.99	657.29	291	103.07	Other	28.25	0.84	-25.14	-30.01	1.16	-23.07	0	-	attempt 1
2672776	SMP	1	291	103.07	714.09	671.92	291	103.07	Other	28.25	0.84	-25.14	-30.01	1.16	-23.07	0	-	attempt 1
2706037	SMP	1	291	103.07	699.69	679.23	291	103.07	Other	28.25	0.84	-25.14	-30.01	1.16	-23.07	0	-	attempt 1
2739896	SMP	1	291	103.07	686.53	695.63	291	103.07	Other	28.25	0.84	-25.14	-30.01	1.16	-23.07	0	-	attempt 1
2772673	SMP	1	291	103.07	679.13	709.11	291	103.07	Other	28.25	0.84	-25.14	-30.01	1.16	-23.07	0	-	attempt 1
2805853	SMP	1	291	103.07	735.48	520.14	291	103.07	Other	28.25	0.84	-25.14	-30.01	1.16	-23.07	0	-	attempt 1
2839595	SMP	1	0	0	0	0	0	0	-	0	0	0	0	0	0	0	-	attempt 1
2872930	SMP	1	0	0	0	0	0	0	-	0	0	0	0	0	0	0	-	attempt 1
2906123	SMP	1	0	0	0	0	0	0	-	0	0	0	0	0	0	0	-	attempt 1
2939307	SMP	1	0	0	0	0	0	0	-	0	0	0	0	0	0	0	-	attempt 1
2972231	SMP	1	0	0	0	0	0	0	-	0	0	0	0	0	0	0	-	attempt 1
3006049	SMP	1	0	0	0	0	0	0	-	0	0	0	0	0	0	0	-	attempt 1
3038770	SMP	1	283	108.07	951.68	-280.39	283	108.07	Other	28.25	0.84	-25.14	0	0	0	0	-	attempt 1
3071988	SMP	1	283	108.07	1033.99	-225.96	283	108.07	Other	28.25	0.84	-25.14	-30.01	1.16	-23.07	0	-	attempt 1
3105331	SMP	1	283	108.07	755.35	-176.4	283	108.07	Other	28.25	0.84	-25.14	0	0	0	0	-	attempt 1
3138619	SMP	1	283	108.07	883	-92.94	283	108.07	Other	28.25	0.84	-25.14	-30.01	1.16	-23.07	0	-	attempt 1
3172306	SMP	1	283	108.07	736.85	-40.02	283	108.07	Other	28.25	0.84	-25.14	-30.01	1.16	-23.07	0	-	attempt 1
3205072	SMP	1	283	108.07	731.44	4.61	283	108.07	Other	28.25	0.84	-25.14	-30.01	1.16	-23.07	0	-	attempt 1
3239039	SMP	1	283	108.07	733.46	67.06	283	108.07	Other	28.25	0.84	-25.14	-30.01	1.16	-23.07	0	-	attempt 1
3272210	SMP	1	292	102.07	798.72	330.03	292	102.07	ball	28.25	0.84	-25.14	-30.01	1.16	-23.07	0	-	attempt 1
3305230	SMP	1	292	102.07	766.72	367.3	292	102.07	ball	28.25	0.84	-25.14	-30.01	1.16	-23.07	0	-	attempt 1
3338438	SMP	1	295	104.07	749.48	380.96	295	104.07	ball	28.25	0.84	-25.14	-30.01	1.16	-23.07	0	-	attempt 1
3371475	SMP	1	295	104.07	737.04	384.93	295	104.07	ball	28.25	0.84	-25.14	-30.01	1.16	-23.07	0	-	attempt 1
3404864	SMP	1	282	96.07	730.43	387.47	282	96.07	ball	28.25	0.85	-25.14	-30.01	1.16	-23.07	0	-	attempt 1
3438088	SMP	1	282	96.07	722.77	390.21	282	96.07	ball	28.25	0.85	-25.14	-30.01	1.16	-23.07	0	-	attempt 1
3471368	SMP	1	282	96.07	715.77	395.18	282	96.07	ball	28.25	0.85	-25.14	-30.01	1.16	-23.07	0	-	attempt 1
3504612	SMP	1	288	103.07	712.1	403.07	288	103.07	ball	28.25	0.85	-25.14	-30.01	1.16	-23.07	0	-	attempt 1
3538303	SMP	1	288	103.07	708.04	411	288	103.07	ball	28.25	0.85	-25.14	-30.01	1.16	-23.07	0	-	attempt 1
3571359	SMP	1	288	103.07	699.83	404.19	288	103.07	ball	28.25	0.85	-25.14	-30.01	1.16	-23.07	0	-	attempt 1
3604712	SMP	1	288	103.07	566.18	142.21	288	103.07	ball	28.25	0.85	-25.14	-30.01	1.16	-23.07	0	-	attempt 1
3637902	SMP	1	288	103.07	0	0	288	103.07	ball	0	0	0	-30.01	1.16	-23.07	0	-	attempt 1
3670889	SMP	1	288	103.07	509.14	37.93	288	103.07	Other	28.25	0.85	-25.14	0	0	0	0	-	attempt 1
3704370	SMP	1	288	103.07	496.84	31.58	288	103.07	Other	28.25	0.85	-25.14	-30.01	1.16	-23.07	0	-	attempt 1
3737838	SMP	1	288	103.07	492.6	26.26	288	103.07	Other	28.25	0.85	-25.14	-30.01	1.16	-23.07	0	-	attempt 1
3770913	SMP	1	288	103.07	495.66	40.5	288	103.07	Other	28.25	0.85	-25.14	-30.01	1.16	-23.07	0	-	attempt 1
3804088	SMP	1	168	115.07	479.33	45.26	168	115.07	Front middle	28.25	0.85	-25.14	0	0	0	0	-	attempt 1
3837262	SMP	1	175	93.07	469.96	13.48	175	93.07	Bottom Right	28.25	0.85	-25.14	0	0	0	0	-	attempt 1
3870773	SMP	1	175	93.07	467.93	12.72	175	93.07	Bottom Right	28.25	0.85	-25.14	0	0	0	0	-	attempt 1
3904567	SMP	1	421	114.07	469.99	16.6	421	114.07	Keeper	28.25	0.85	-25.14	0	0	0	0	-	attempt 1
3937530	SMP	1	421	114.07	479.32	21.06	421	114.07	Keeper	28.25	0.85	-25.14	0	0	0	0	-	attempt 1
3970879	SMP	1	292	101.07	478.82	26.15	292	101.07	Other	28.25	0.85	-25.14	-30.01	1.16	-23.07	0	-	attempt 1
4003833	SMP	1	292	101.07	480.32	28.1	292	101.07	Other	28.25	0.85	-25.14	-30.01	1.16	-23.07	0	-	attempt 1
4037481	SMP	1	418	101.07	482.18	24.25	418	101.07	Keeper	28.25	0.85	-25.14	0	0	0	0	-	attempt 1
4070804	SMP	1	418	101.07	485.09	17.08	418	101.07	Keeper	28.25	0.85	-25.14	0	0	0	0	-	attempt 1
4104133	SMP	1	416	100.07	479.72	-2.27	416	100.07	Keeper	28.25	0.85	-25.14	0	0	0	0	-	attempt 1
4137506	SMP	1	360	93.07	376.56	-6.76	360	93.07	Keeper	28.25	0.85	-25.14	0	0	0	0	-	attempt 1
4203611	SMP	1	0	0	0	0	0	0	-	0	0	0	0	0	0	0	-	attempt 1
4236722	SMP	1	290	104.07	532.27	64.93	290	104.07	Other	28.25	0.85	-25.14	0	0	0	0	-	attempt 1
4269857	SMP	1	244	123.07	520.78	69.44	244	123.07	Front right	28.25	0.85	-25.14	-30.01	1.16	-23.07	0	-	attempt 1
4303465	SMP	1	293	98.07	498.23	96.14	293	98.07	Other	28.25	0.85	-25.14	-30.01	1.16	-23.07	0	-	attempt 1
4336815	SMP	1	295	105.07	629.16	88.96	295	105.07	Other	28.25	0.85	-25.14	-30.01	1.16	-23.07	0	-	attempt 1
4370444	SMP	1	295	105.07	633.34	189.61	295	105.07	Other	28.25	0.85	-25.14	-30.01	1.16	-23.07	0	-	attempt 1
4403076	SMP	1	295	105.07	627.98	154.86	295	105.07	ball	28.25	0.85	-25.14	-30.01	1.16	-23.07	0	-	attempt 1
4436390	SMP	1	295	105.07	649.48	296.56	295	105.07	ball	28.25	0.85	-25.14	-30.01	1.16	-23.07	0	-	attempt 1
4469587	SMP	1	295	105.07	634.94	164.09	295	105.07	ball	28.25	0.85	-25.14	-30.01	1.16	-23.07	0	-	attempt 1
4504374	SMP	1	294	99.07	668.03	347.15	294	99.07	ball	28.25	0.85	-25.14	-30.01	1.16	-23.07	0	-	attempt 1
4536119	SMP	1	294	99.07	668.52	166.71	294	99.07	ball	28.25	0.85	-25.14	-30.01	1.16	-23.07	0	-	attempt 1
4576579	SMP	1	294	99.07	593.39	195.61	294	99.07	ball	28.25	0.85	-25.14	-30.01	1.16	-23.07	0	-	attempt 1
4636441	SMP	1	294	99.07	606.96	194.85	294	99.07	ball	28.25	0.85	-25.14	-30.01	1.16	-23.07	0	-	attempt 1
4669340	SMP	1	294	99.07	628.42	219.05	294	99.07	ball	28.25	0.85	-25.14	-30.01	1.16	-23.07	0	-	attempt 1
4702456	SMP	1	294	99.07	627.34	218.33	294	99.07	ball	28.25	0.85	-25.14	-30.01	1.16	-23.07	0	-	attempt 1
4736446	SMP	1	294	99.07	688.38	445.28	294	99.07	ball	28.25	0.85	-25.14	-30.01	1.16	-23.07	0	-	attempt 1
4769075	SMP	1	294	99.07	609.61	246.46	294	99.07	ball	28.25	0.85	-25.14	-30.01	1.16	-23.07	0	-	attempt 1
4803271	SMP	1	294	99.07	574.13	333.86	294	99.07	Other	28.25	0.85	-25.14	-30.01	1.16	-23.07	0	-	attempt 1
4835665	SMP	1	294	99.07	521.28	338.37	294	99.07	Other	28.25	0.85	-25.14	-30.01	1.16	-23.07	0	-	attempt 1
4869115	SMP	1	294	99.07	530.87	399.02	294	99.07	Other	28.25	0.85	-25.14	-30.01	1.16	-23.07	0	-	attempt 1
4902195	SMP	1	294	99.07	502.08	344.86	294	99.07	Other	28.25	0.85	-25.14	-30.01	1.16	-23.07	0	-	attempt 1
4935345	SMP	1	0	0	0	0	0	0	-	0	0	0	0	0	0	0	-	attempt 1
4968716	SMP	1	0	0	0	0	0	0	-	0	0	0	0	0	0	0	-	attempt 1
5002225	SMP	1	0	0	0	0	0	0	-	0	0	0	0	0	0	0	-	attempt 1
5035361	SMP	1	0	0	0	0	0	0	-	0	0	0	0	0	0	0	-	attempt 1
5068447	SMP	1	0	0	0	0	0	0	-	0	0	0	0	0	0	0	-	attempt 1
5102117	SMP	1	0	0	0	0	0	0	-	0	0	0	0	0	0	0	-	attempt 1
5135715	SMP	1	0	0	0	0	0	0	-	0	0	0	0	0	0	0	-	attempt 1
5169983	SMP	1	0	0	0	0	0	0	-	0	0	0	0	0	0	0	-	attempt 1
5201681	SMP	1	0	0	0	0	0	0	-	0	0	0	0	0	0	0	-	attempt 1
5235723	SMP	1	0	0	0	0	0	0	-	0	0	0	0	0	0	0	-	attempt 1
5268992	SMP	1	0	0	0	0	0	0	-	0	0	0	0	0	0	0	-	attempt 1
5301458	SMP	1	0	0	0	0	0	0	-	0	0	0	0	0	0	0	-	attempt 1
5334884	SMP	1	15	80.07	516.97	223.7	15	80.07	Bottom Left	28.25	0.85	-25.14	-30.01	1.16	-23.07	0	-	attempt 1
5368676	SMP	1	0	0	0	0	0	0	-	0	0	0	0	0	0	0	-	attempt 1
5401493	SMP	1	0	0	0	0	0	0	-	0	0	0	0	0	0	0	-	attempt 1
5434603	SMP	1	0	0	0	0	0	0	-	0	0	0	0	0	0	0	-	attempt 1
5468704	SMP	1	0	0	0	0	0	0	-	0	0	0	0	0	0	0	-	attempt 1
5501047	SMP	1	0	0	0	0	0	0	-	0	0	0	0	0	0	0	-	attempt 1
5534869	SMP	1	0	0	0	0	0	0	-	0	0	0	0	0	0	0	-	attempt 1
5567642	SMP	1	0	0	0	0	0	0	-	0	0	0	0	0	0	0	-	attempt 1
5600964	SMP	1	0	0	0	0	0	0	-	0	0	0	0	0	0	0	-	attempt 1
5634177	SMP	1	0	0	0	0	0	0	-	0	0	0	0	0	0	0	-	attempt 1
5667765	SMP	1	0	0	0	0	0	0	-	0	0	0	0	0	0	0	-	attempt 1
5700689	SMP	1	0	0	0	0	0	0	-	0	0	0	0	0	0	0	-	attempt 1
