# Supplementary material for: Visual Search Strategies of Soccer Players Executing a Power vs. Placement Penalty Kick
Source: PLoS One. 2014 Dec 17;9(12):e115179. doi: 10.1371/journal.pone.0115179 (PMC4269429; doi:10.1371/journal.pone.0115179)
Supplement: S1 File — Raw visual search data from participant group in each test condition. (ZIP) [file pone.0115179.s001.zip › PLoS ONE Supporting Information/Part 10/Output/S1 attempt 1 LA placement no GK.xlsx]

## Sheet: Sheet1
## [BeGaze]
## Converted from:
## Date:	19.07.2013 18:12:23
## Version:	BeGaze 3.2.28
## IDF Version:	10
## Sample Rate:	30
## Separator Type:	Trial
## Trial Count:	1
## Uses Plane File:	FALSE
## Stimulus:	attempt 2
## Number of Samples:	152
## Reversed:	none
## [Run]
## Subject:	Liam Conroy Low Anxiety
## Description:	Reference View 3 Liam Conroy Low Anxiety 0
## [Calibration]
## Calibration Type:	n.a.
## Calibration Area:	1280	960
## [Geometry]
## Stimulus Dimension [mm]:	1280	960
## Head Distance [mm]:	1450
## [Hardware Setup]
## System ID:
## Operating System :
## IView X Version:
## [Filter Settings]
## Heuristics:	FALSE
## Heuristics Stage:	0
## Bilateral:	FALSE
## Gaze Cursor Filter:	FALSE
## Saccade Length [px]:	0
## Filter Depth [ms]:	0
## Format:	LEFT, RIGHT, POR, AOI, EYEPOSITION, TRIGGER
##
Time	Type	Trial	B POR X [px]	B POR Y [px]	L POR X [px]	L POR Y [px]	R POR X [px]	R POR Y [px]	B Object Hit	L EPOS X	L EPOS Y	L EPOS Z	R EPOS X	R EPOS Y	R EPOS Z	Trigger	B Event Info	Stimulus
22859	SMP	1	295	99.07	443.42	397.02	295	99.07	Other	29	-0.33	-25.3	0	0	0	0	-	attempt 2
56246	SMP	1	295	99.07	490.28	384.19	295	99.07	Other	29	-0.33	-25.3	0	0	0	0	-	attempt 2
89835	SMP	1	295	99.07	556.45	349.24	295	99.07	Other	29	-0.33	-25.3	0	0	0	0	-	attempt 2
122672	SMP	1	295	99.07	507.55	433.68	295	99.07	Other	29	-0.33	-25.3	0	0	0	0	-	attempt 2
169703	SMP	1	295	99.07	390.79	614.71	295	99.07	Other	29	-0.33	-25.3	0	0	0	0	-	attempt 2
189297	SMP	1	295	99.07	286.87	756.78	295	99.07	Other	29	-0.33	-25.3	0	0	0	0	-	attempt 2
222514	SMP	1	295	99.07	250.63	777.13	295	99.07	Other	29	-0.33	-25.3	0	0	0	0	-	attempt 2
256123	SMP	1	295	99.07	295.33	686.2	295	99.07	Other	29	-0.33	-25.3	0	0	0	0	-	attempt 2
289150	SMP	1	295	99.07	337.99	601.96	295	99.07	Other	29	-0.33	-25.3	0	0	0	0	-	attempt 2
322429	SMP	1	295	99.07	366.8	542.09	295	99.07	Other	29	-0.33	-25.3	0	0	0	0	-	attempt 2
355717	SMP	1	295	99.07	373.43	530.52	295	99.07	Other	29	-0.33	-25.3	0	0	0	0	-	attempt 2
389168	SMP	1	295	99.07	298.07	630.81	295	99.07	Other	29	-0.33	-25.3	0	0	0	0	-	attempt 2
422217	SMP	1	295	99.07	295.29	609.13	295	99.07	Other	29	-0.33	-25.3	0	0	0	0	-	attempt 2
455700	SMP	1	295	99.07	285.37	594.77	295	99.07	Other	29	-0.33	-25.3	0	0	0	0	-	attempt 2
488659	SMP	1	295	99.07	263.53	586.6	295	99.07	Other	29	-0.33	-25.3	0	0	0	0	-	attempt 2
522830	SMP	1	295	99.07	221.94	593.32	295	99.07	Other	29	-0.33	-25.3	0	0	0	0	-	attempt 2
555270	SMP	1	0	0	0	0	0	0	-	0	0	0	0	0	0	0	-	attempt 2
588617	SMP	1	0	0	0	0	0	0	-	0	0	0	0	0	0	0	-	attempt 2
622038	SMP	1	0	0	0	0	0	0	-	0	0	0	0	0	0	0	-	attempt 2
655518	SMP	1	0	0	0	0	0	0	-	0	0	0	0	0	0	0	-	attempt 2
688705	SMP	1	292	99.07	1254.41	394.13	292	99.07	ball	29	-0.33	-25.3	-30.09	0.3	-22.94	0	-	attempt 2
722099	SMP	1	292	100.07	1188.57	436.16	292	100.07	ball	29	-0.33	-25.3	-30.09	0.3	-22.94	0	-	attempt 2
755798	SMP	1	293	103.07	1078.92	398.07	293	103.07	ball	29	-0.33	-25.3	-30.09	0.3	-22.94	0	-	attempt 2
788473	SMP	1	292	104.07	986.95	485	292	104.07	ball	29	-0.33	-25.3	-30.09	0.3	-22.94	0	-	attempt 2
821566	SMP	1	292	104.07	942.79	484.89	292	104.07	ball	29	-0.33	-25.3	-30.09	0.3	-22.94	0	-	attempt 2
855964	SMP	1	292	104.07	907.02	485.1	292	104.07	ball	29	-0.33	-25.3	-30.09	0.3	-22.94	0	-	attempt 2
888650	SMP	1	292	104.07	886.17	477.19	292	104.07	ball	29	-0.33	-25.3	-30.09	0.3	-22.94	0	-	attempt 2
921423	SMP	1	292	104.07	876.87	471.55	292	104.07	ball	29	-0.33	-25.3	-30.09	0.3	-22.94	0	-	attempt 2
954672	SMP	1	284	41.07	878.99	474.87	284	41.07	ball	29	-0.33	-25.3	-30.09	0.3	-22.94	0	-	attempt 2
987901	SMP	1	284	41.07	888.49	478.59	284	41.07	ball	29	-0.33	-25.3	-30.09	0.3	-22.94	0	-	attempt 2
1021410	SMP	1	284	41.07	901.42	493.69	284	41.07	ball	29	-0.33	-25.3	-30.09	0.3	-22.94	0	-	attempt 2
1054686	SMP	1	292	106.07	625.47	615.74	292	106.07	Other	29	-0.33	-25.3	-30.09	0.3	-22.94	0	-	attempt 2
1088172	SMP	1	292	106.07	476.85	718.23	292	106.07	Other	29	-0.33	-25.3	-30.09	0.3	-22.94	0	-	attempt 2
1121091	SMP	1	292	109.07	379.31	740.45	292	109.07	Other	29	-0.33	-25.3	0	0	0	0	-	attempt 2
1154259	SMP	1	292	109.07	355.95	740.36	292	109.07	Other	29	-0.33	-25.3	-30.09	0.3	-22.94	0	-	attempt 2
1188214	SMP	1	292	109.07	444.87	651.76	292	109.07	Other	29	-0.33	-25.3	-30.09	0.3	-22.94	0	-	attempt 2
1220906	SMP	1	292	109.07	467.2	667.81	292	109.07	Other	29	-0.33	-25.3	-30.09	0.3	-22.94	0	-	attempt 2
1253995	SMP	1	292	109.07	358.01	785.84	292	109.07	Other	29	-0.33	-25.3	-30.09	0.3	-22.94	0	-	attempt 2
1287561	SMP	1	292	109.07	407.97	717	292	109.07	Other	29	-0.33	-25.3	-30.09	0.3	-22.94	0	-	attempt 2
1320731	SMP	1	292	109.07	442.27	678.94	292	109.07	Other	29	-0.33	-25.3	-30.09	0.3	-22.94	0	-	attempt 2
1353786	SMP	1	292	109.07	465.89	659.93	292	109.07	Other	29	-0.33	-25.3	-30.09	0.3	-22.94	0	-	attempt 2
1387976	SMP	1	292	109.07	472.39	651.08	292	109.07	Other	29	-0.33	-25.3	-30.09	0.3	-22.94	0	-	attempt 2
1454109	SMP	1	292	109.07	418.9	702.01	292	109.07	Other	29	-0.33	-25.3	-30.09	0.3	-22.94	0	-	attempt 2
1487062	SMP	1	292	109.07	311.19	758.58	292	109.07	Other	29	-0.33	-25.3	-30.09	0.3	-22.94	0	-	attempt 2
1520483	SMP	1	292	109.07	319.87	724.42	292	109.07	Other	29	-0.33	-25.3	-30.09	0.3	-22.94	0	-	attempt 2
1553794	SMP	1	292	109.07	331.04	719.29	292	109.07	Other	29	-0.32	-25.3	-30.09	0.3	-22.94	0	-	attempt 2
1586864	SMP	1	292	109.07	347.47	711.54	292	109.07	Other	29	-0.32	-25.3	-30.09	0.3	-22.94	0	-	attempt 2
1620100	SMP	1	292	109.07	362.08	715.45	292	109.07	Other	29	-0.32	-25.3	-30.09	0.3	-22.94	0	-	attempt 2
1653528	SMP	1	292	109.07	377.23	719.2	292	109.07	Other	29	-0.32	-25.3	-30.09	0.3	-22.94	0	-	attempt 2
1686929	SMP	1	292	109.07	510.81	657.79	292	109.07	Other	29	-0.32	-25.3	-30.09	0.3	-22.94	0	-	attempt 2
1720315	SMP	1	292	109.07	509.59	661.81	292	109.07	Other	29	-0.32	-25.3	-30.09	0.3	-22.94	0	-	attempt 2
1753504	SMP	1	292	109.07	515.6	664.81	292	109.07	Other	29	-0.32	-25.3	-30.09	0.3	-22.94	0	-	attempt 2
1786388	SMP	1	292	109.07	524.95	658.23	292	109.07	Other	29	-0.32	-25.3	-30.09	0.3	-22.94	0	-	attempt 2
1827879	SMP	1	292	109.07	536.65	652.67	292	109.07	Other	29	-0.32	-25.3	-30.09	0.3	-22.94	0	-	attempt 2
1893845	SMP	1	292	109.07	579.84	623.57	292	109.07	Other	29	-0.32	-25.3	-30.09	0.3	-22.94	0	-	attempt 2
1920939	SMP	1	292	109.07	576.2	622.82	292	109.07	Other	29	-0.32	-25.3	-30.09	0.3	-22.94	0	-	attempt 2
1952834	SMP	1	292	109.07	567.02	621.14	292	109.07	Other	29	-0.32	-25.3	-30.09	0.3	-22.94	0	-	attempt 2
1986408	SMP	1	292	109.07	562.41	615.92	292	109.07	Other	29	-0.32	-25.3	-30.09	0.3	-22.94	0	-	attempt 2
2019574	SMP	1	292	109.07	560.41	623.22	292	109.07	Other	29	-0.32	-25.3	-30.09	0.3	-22.94	0	-	attempt 2
2052728	SMP	1	292	109.07	556.07	636.35	292	109.07	Other	29	-0.32	-25.3	-30.09	0.3	-22.94	0	-	attempt 2
2085949	SMP	1	292	109.07	703.77	559.15	292	109.07	Other	29	-0.32	-25.3	-30.09	0.3	-22.94	0	-	attempt 2
2119312	SMP	1	292	109.07	985.04	361.86	292	109.07	Other	29	-0.32	-25.3	-30.09	0.3	-22.94	0	-	attempt 2
2152880	SMP	1	292	109.07	1198.55	198.08	292	109.07	Other	29	-0.32	-25.3	-30.09	0.3	-22.94	0	-	attempt 2
2185983	SMP	1	292	109.07	1064.42	244.18	292	109.07	Other	29	-0.32	-25.3	-30.09	0.31	-22.95	0	-	attempt 2
2218967	SMP	1	292	109.07	1002.6	261.4	292	109.07	Other	28.99	-0.32	-25.3	-30.09	0.31	-22.95	0	-	attempt 2
2252877	SMP	1	292	109.07	928.63	308.28	292	109.07	Other	28.99	-0.32	-25.3	-30.09	0.31	-22.95	0	-	attempt 2
2285540	SMP	1	292	109.07	1137.5	20.99	292	109.07	Other	28.99	-0.32	-25.3	-30.09	0.31	-22.95	0	-	attempt 2
2318978	SMP	1	292	109.07	1501.98	-256.93	292	109.07	Other	28.99	-0.32	-25.3	-30.09	0.31	-22.95	0	-	attempt 2
2352383	SMP	1	292	109.07	0	0	292	109.07	ball	0	0	0	-30.09	0.31	-22.95	0	-	attempt 2
2385783	SMP	1	292	109.07	1224.31	-111.34	292	109.07	ball	28.99	-0.32	-25.3	-30.09	0.31	-22.95	0	-	attempt 2
2419238	SMP	1	292	104.07	1196.27	-185.75	292	104.07	ball	28.99	-0.32	-25.3	-30.09	0.31	-22.95	0	-	attempt 2
2452104	SMP	1	292	104.07	1099.02	-91.95	292	104.07	ball	28.99	-0.32	-25.3	-30.09	0.31	-22.95	0	-	attempt 2
2485665	SMP	1	292	104.07	0	0	292	104.07	ball	0	0	0	-30.09	0.31	-22.95	0	-	attempt 2
2518488	SMP	1	292	104.07	0	0	292	104.07	ball	0	0	0	-30.09	0.31	-22.95	0	-	attempt 2
2551763	SMP	1	292	104.07	999.43	-41.4	292	104.07	ball	28.99	-0.32	-25.3	-30.09	0.31	-22.95	0	-	attempt 2
2585154	SMP	1	294	101.07	991.86	-83.16	294	101.07	ball	28.99	-0.32	-25.3	-30.09	0.31	-22.95	0	-	attempt 2
2618502	SMP	1	294	101.07	977.54	-95.49	294	101.07	ball	28.99	-0.32	-25.3	-30.09	0.31	-22.95	0	-	attempt 2
2652245	SMP	1	294	101.07	975.86	-128.12	294	101.07	ball	28.99	-0.32	-25.3	-30.09	0.31	-22.95	0	-	attempt 2
2684964	SMP	1	290	39.07	969.37	-140.89	290	39.07	ball	28.99	-0.32	-25.3	-30.09	0.31	-22.95	0	-	attempt 2
2718540	SMP	1	290	39.07	960.07	-138.35	290	39.07	ball	28.99	-0.32	-25.3	-30.09	0.31	-22.95	0	-	attempt 2
2751412	SMP	1	290	101.07	834.17	244.84	290	101.07	ball	28.99	-0.32	-25.3	-30.09	0.31	-22.95	0	-	attempt 2
2784814	SMP	1	290	42.07	818.43	-25.07	290	42.07	ball	28.99	-0.32	-25.3	-30.09	0.31	-22.95	0	-	attempt 2
2818304	SMP	1	290	42.07	818.4	20.11	290	42.07	ball	28.99	-0.32	-25.3	-30.09	0.31	-22.95	0	-	attempt 2
2851260	SMP	1	290	42.07	818.4	20.11	290	42.07	ball	28.99	-0.32	-25.3	-30.09	0.31	-22.95	0	-	attempt 2
2884655	SMP	1	292	100.07	653.66	-225.62	292	100.07	ball	28.99	-0.32	-25.3	0	0	0	0	-	attempt 2
2919404	SMP	1	292	100.07	649.72	-241.24	292	100.07	ball	28.99	-0.32	-25.3	-30.09	0.31	-22.95	0	-	attempt 2
2984307	SMP	1	292	100.07	0	0	292	100.07	ball	0	0	0	-30.09	0.31	-22.95	0	-	attempt 2
3017655	SMP	1	292	100.07	0	0	292	100.07	ball	0	0	0	-30.09	0.31	-22.95	0	-	attempt 2
3051701	SMP	1	292	100.07	0	0	292	100.07	ball	0	0	0	-30.09	0.31	-22.95	0	-	attempt 2
3084300	SMP	1	292	100.07	597.89	-233.19	292	100.07	Other	28.99	-0.32	-25.3	0	0	0	0	-	attempt 2
3117439	SMP	1	292	100.07	588.44	-208.4	292	100.07	Other	28.99	-0.32	-25.3	-30.09	0.31	-22.95	0	-	attempt 2
3150964	SMP	1	292	100.07	588.38	-184.35	292	100.07	Other	28.99	-0.32	-25.3	0	0	0	0	-	attempt 2
3184746	SMP	1	22	81.07	593.57	-156.09	22	81.07	Bottom Left	28.99	-0.32	-25.3	-30.09	0.31	-22.95	0	-	attempt 2
3217314	SMP	1	0	0	0	0	0	0	-	0	0	0	0	0	0	0	-	attempt 2
3250578	SMP	1	292	105.07	0	0	292	105.07	Other	0	0	0	-30.09	0.31	-22.95	0	-	attempt 2
3283852	SMP	1	292	105.07	0	0	292	105.07	Other	0	0	0	-30.09	0.31	-22.95	0	-	attempt 2
3317818	SMP	1	292	105.07	0	0	292	105.07	Other	0	0	0	-30.09	0.31	-22.95	0	-	attempt 2
3350411	SMP	1	292	105.07	593.57	-156.09	292	105.07	Other	28.99	-0.32	-25.3	-30.09	0.31	-22.95	0	-	attempt 2
3383701	SMP	1	292	105.07	593.57	-156.09	292	105.07	Other	28.99	-0.32	-25.3	-30.09	0.31	-22.95	0	-	attempt 2
3417202	SMP	1	295	103.07	593.51	-156.1	295	103.07	Other	28.99	-0.32	-25.3	-30.09	0.31	-22.95	0	-	attempt 2
3450339	SMP	1	295	103.07	913.41	11.21	295	103.07	Other	28.99	-0.32	-25.3	-30.09	0.31	-22.95	0	-	attempt 2
3483502	SMP	1	295	103.07	947.58	243.62	295	103.07	ball	28.99	-0.32	-25.3	-30.09	0.31	-22.95	0	-	attempt 2
3516814	SMP	1	294	107.07	897.4	226.68	294	107.07	ball	28.99	-0.32	-25.3	-30.09	0.31	-22.95	0	-	attempt 2
3550007	SMP	1	294	107.07	878.16	206.21	294	107.07	ball	28.99	-0.32	-25.3	-30.09	0.31	-22.95	0	-	attempt 2
3583335	SMP	1	294	107.07	852.43	193.39	294	107.07	ball	28.99	-0.32	-25.3	-30.09	0.31	-22.95	0	-	attempt 2
3616807	SMP	1	294	107.07	846.97	169.88	294	107.07	ball	28.99	-0.32	-25.3	-30.09	0.31	-22.95	0	-	attempt 2
3649923	SMP	1	294	107.07	837.27	157	294	107.07	ball	28.99	-0.32	-25.3	-30.09	0.31	-22.95	0	-	attempt 2
3683222	SMP	1	294	107.07	835.62	141.48	294	107.07	ball	28.99	-0.32	-25.3	-30.09	0.31	-22.95	0	-	attempt 2
3716668	SMP	1	294	107.07	821.59	148.49	294	107.07	ball	28.99	-0.32	-25.3	-30.09	0.31	-22.95	0	-	attempt 2
3749724	SMP	1	294	107.07	819.77	134.57	294	107.07	ball	28.99	-0.32	-25.3	-30.09	0.31	-22.95	0	-	attempt 2
3782973	SMP	1	294	107.07	817.98	113.97	294	107.07	ball	28.99	-0.32	-25.3	-30.09	0.31	-22.95	0	-	attempt 2
3816384	SMP	1	294	107.07	808.17	171.33	294	107.07	ball	28.99	-0.32	-25.3	-30.09	0.31	-22.95	0	-	attempt 2
3850004	SMP	1	290	40.07	806.67	159.52	290	40.07	ball	28.99	-0.32	-25.3	-30.09	0.31	-22.95	0	-	attempt 2
3882729	SMP	1	290	40.07	804.5	139.66	290	40.07	ball	28.99	-0.32	-25.3	-30.09	0.31	-22.95	0	-	attempt 2
3916430	SMP	1	290	40.07	787.26	150.47	290	40.07	ball	28.99	-0.32	-25.3	-30.09	0.31	-22.95	0	-	attempt 2
3949916	SMP	1	290	40.07	773.35	171.41	290	40.07	ball	28.99	-0.32	-25.3	-30.09	0.31	-22.95	0	-	attempt 2
3982690	SMP	1	290	40.07	771.9	182.02	290	40.07	ball	28.99	-0.32	-25.3	-30.09	0.31	-22.95	0	-	attempt 2
4015909	SMP	1	290	40.07	779.81	183.77	290	40.07	ball	28.99	-0.32	-25.3	-30.09	0.31	-22.95	0	-	attempt 2
4049767	SMP	1	288	41.07	788.13	185.81	288	41.07	ball	28.99	-0.32	-25.3	-30.09	0.31	-22.95	0	-	attempt 2
4082812	SMP	1	288	41.07	789.26	221.47	288	41.07	ball	28.99	-0.32	-25.3	-30.09	0.31	-22.95	0	-	attempt 2
4116014	SMP	1	288	41.07	807.11	212.79	288	41.07	ball	28.99	-0.32	-25.3	-30.09	0.31	-22.95	0	-	attempt 2
4149371	SMP	1	292	101.07	826.01	247.29	292	101.07	ball	28.99	-0.31	-25.3	-30.09	0.31	-22.95	0	-	attempt 2
4182335	SMP	1	292	101.07	847.58	282.24	292	101.07	ball	28.99	-0.31	-25.3	-30.09	0.31	-22.95	0	-	attempt 2
4215495	SMP	1	292	101.07	885.95	303.59	292	101.07	ball	28.99	-0.31	-25.3	-30.09	0.31	-22.95	0	-	attempt 2
4248736	SMP	1	288	35.07	908.51	341.88	288	35.07	ball	28.99	-0.31	-25.29	-30.09	0.32	-22.95	0	-	attempt 2
4282233	SMP	1	295	105.07	938.7	379.35	295	105.07	ball	28.98	-0.31	-25.29	-30.09	0.32	-22.95	0	-	attempt 2
4315547	SMP	1	295	105.07	950.71	429.93	295	105.07	ball	28.98	-0.31	-25.29	-30.09	0.32	-22.95	0	-	attempt 2
4348626	SMP	1	295	105.07	1004.68	485.04	295	105.07	ball	28.98	-0.31	-25.29	-30.09	0.32	-22.95	0	-	attempt 2
4381841	SMP	1	296	36.07	990.86	434	296	36.07	ball	28.98	-0.31	-25.29	-30.09	0.32	-22.95	0	-	attempt 2
4415223	SMP	1	296	36.07	964.08	423.06	296	36.07	ball	28.98	-0.31	-25.29	-30.09	0.32	-22.95	0	-	attempt 2
4448562	SMP	1	298	106.07	725.06	209.76	298	106.07	ball	28.98	-0.31	-25.29	-30.09	0.32	-22.95	0	-	attempt 2
4482035	SMP	1	298	106.07	649.93	257.11	298	106.07	ball	28.98	-0.31	-25.29	-30.09	0.32	-22.95	0	-	attempt 2
4515052	SMP	1	292	100.07	561.6	445.39	292	100.07	ball	28.98	-0.31	-25.29	-30.09	0.32	-22.95	0	-	attempt 2
4548331	SMP	1	290	103.07	652.72	289.82	290	103.07	ball	28.98	-0.31	-25.29	-30.09	0.32	-22.95	0	-	attempt 2
4581618	SMP	1	0	0	0	0	0	0	-	0	0	0	0	0	0	0	-	attempt 2
4615168	SMP	1	0	0	0	0	0	0	-	0	0	0	0	0	0	0	-	attempt 2
4648025	SMP	1	0	0	0	0	0	0	-	0	0	0	0	0	0	0	-	attempt 2
4682115	SMP	1	0	0	0	0	0	0	-	0	0	0	0	0	0	0	-	attempt 2
4715315	SMP	1	0	0	0	0	0	0	-	0	0	0	0	0	0	0	-	attempt 2
4748026	SMP	1	0	0	0	0	0	0	-	0	0	0	0	0	0	0	-	attempt 2
4781346	SMP	1	0	0	0	0	0	0	-	0	0	0	0	0	0	0	-	attempt 2
4815167	SMP	1	0	0	0	0	0	0	-	0	0	0	0	0	0	0	-	attempt 2
4848399	SMP	1	0	0	0	0	0	0	-	0	0	0	0	0	0	0	-	attempt 2
4881278	SMP	1	0	0	0	0	0	0	-	0	0	0	0	0	0	0	-	attempt 2
4914317	SMP	1	51	93.07	473.26	89.36	51	93.07	Bottom Left	28.98	-0.31	-25.29	-30.09	0.32	-22.95	0	-	attempt 2
4947608	SMP	1	0	0	0	0	0	0	-	0	0	0	0	0	0	0	-	attempt 2
4981021	SMP	1	0	0	0	0	0	0	-	0	0	0	0	0	0	0	-	attempt 2
5014207	SMP	1	0	0	0	0	0	0	-	0	0	0	0	0	0	0	-	attempt 2
5047303	SMP	1	0	0	0	0	0	0	-	0	0	0	0	0	0	0	-	attempt 2
5081212	SMP	1	0	0	0	0	0	0	-	0	0	0	0	0	0	0	-	attempt 2
5113925	SMP	1	0	0	0	0	0	0	-	0	0	0	0	0	0	0	-	attempt 2
5147458	SMP	1	0	0	0	0	0	0	-	0	0	0	0	0	0	0	-	attempt 2
