# Supplementary material for: Visual Search Strategies of Soccer Players Executing a Power vs. Placement Penalty Kick
Source: PLoS One. 2014 Dec 17;9(12):e115179. doi: 10.1371/journal.pone.0115179 (PMC4269429; doi:10.1371/journal.pone.0115179)
Supplement: S1 File — Raw visual search data from participant group in each test condition. (ZIP) [file pone.0115179.s001.zip › PLoS ONE Supporting Information/Part 10/Output/S1 attempt 1 LA power GK move.xlsx]

## Sheet: Sheet1
## [BeGaze]
## Converted from:
## Date:	19.07.2013 16:54:28
## Version:	BeGaze 3.2.28
## IDF Version:	10
## Sample Rate:	30
## Separator Type:	Trial
## Trial Count:	1
## Uses Plane File:	FALSE
## Stimulus:	attempt 1
## Number of Samples:	161
## Reversed:	none
## [Run]
## Subject:	Liam Conroy Low Anxiety
## Description:	Reference View 1 Liam Conroy Low Anxiety 0
## [Calibration]
## Calibration Type:	n.a.
## Calibration Area:	1280	960
## [Geometry]
## Stimulus Dimension [mm]:	1280	960
## Head Distance [mm]:	1450
## [Hardware Setup]
## System ID:
## Operating System :
## IView X Version:
## [Filter Settings]
## Heuristics:	FALSE
## Heuristics Stage:	0
## Bilateral:	FALSE
## Gaze Cursor Filter:	FALSE
## Saccade Length [px]:	0
## Filter Depth [ms]:	0
## Format:	LEFT, RIGHT, POR, AOI, EYEPOSITION, TRIGGER
##
Time	Type	Trial	B POR X [px]	B POR Y [px]	L POR X [px]	L POR Y [px]	R POR X [px]	R POR Y [px]	B Object Hit	L EPOS X	L EPOS Y	L EPOS Z	R EPOS X	R EPOS Y	R EPOS Z	Trigger	B Event Info	Stimulus
2474	SMP	1	288	41.07	1161.39	-195.05	288	41.07	ball	29.03	-0.37	-25.31	0	0	0	0	-	attempt 1
35145	SMP	1	288	41.07	1161.39	-195.05	288	41.07	ball	29.03	-0.37	-25.31	0	0	0	0	-	attempt 1
68499	SMP	1	288	41.07	1025.72	73.71	288	41.07	ball	29.03	-0.37	-25.31	0	0	0	0	-	attempt 1
101737	SMP	1	288	41.07	992.64	97.29	288	41.07	ball	29.03	-0.37	-25.31	0	0	0	0	-	attempt 1
134982	SMP	1	288	41.07	1002.7	111.04	288	41.07	ball	29.03	-0.37	-25.31	0	0	0	0	-	attempt 1
168367	SMP	1	288	41.07	1122.06	-53.21	288	41.07	ball	29.03	-0.37	-25.31	0	0	0	0	-	attempt 1
201659	SMP	1	288	41.07	1006.93	-65.61	288	41.07	ball	29.03	-0.37	-25.31	-30.09	0.29	-22.94	0	-	attempt 1
235095	SMP	1	288	41.07	989.58	-8.48	288	41.07	ball	29.03	-0.37	-25.31	-30.09	0.29	-22.94	0	-	attempt 1
268166	SMP	1	288	41.07	1156.13	78.62	288	41.07	ball	29.03	-0.37	-25.31	-30.09	0.29	-22.94	0	-	attempt 1
301601	SMP	1	288	41.07	1067.42	169.13	288	41.07	ball	29.03	-0.37	-25.31	0	0	0	0	-	attempt 1
334474	SMP	1	0	0	0	0	0	0	-	0	0	0	0	0	0	0	-	attempt 1
368204	SMP	1	0	0	0	0	0	0	-	0	0	0	0	0	0	0	-	attempt 1
401082	SMP	1	0	0	0	0	0	0	-	0	0	0	0	0	0	0	-	attempt 1
434495	SMP	1	0	0	0	0	0	0	-	0	0	0	0	0	0	0	-	attempt 1
467715	SMP	1	0	0	0	0	0	0	-	0	0	0	0	0	0	0	-	attempt 1
500990	SMP	1	295	103.07	356.48	455.54	295	103.07	Other	29.03	-0.37	-25.31	0	0	0	0	-	attempt 1
534421	SMP	1	290	99.07	259.63	477.3	290	99.07	Other	29.03	-0.37	-25.31	-30.09	0.29	-22.94	0	-	attempt 1
568518	SMP	1	298	103.07	305.41	446.81	298	103.07	Other	29.03	-0.37	-25.31	0	0	0	0	-	attempt 1
600672	SMP	1	298	103.07	374.29	404.9	298	103.07	Other	29.03	-0.37	-25.31	0	0	0	0	-	attempt 1
634039	SMP	1	298	103.07	407.86	424.18	298	103.07	Other	29.03	-0.37	-25.31	0	0	0	0	-	attempt 1
667545	SMP	1	298	103.07	265.7	614.5	298	103.07	Other	29.03	-0.37	-25.31	0	0	0	0	-	attempt 1
700770	SMP	1	298	103.07	302.75	571.12	298	103.07	Other	29.03	-0.37	-25.31	0	0	0	0	-	attempt 1
734422	SMP	1	298	103.07	353.31	530.95	298	103.07	Other	29.03	-0.37	-25.31	0	0	0	0	-	attempt 1
767255	SMP	1	298	103.07	405.65	476.09	298	103.07	Other	29.03	-0.37	-25.31	0	0	0	0	-	attempt 1
800536	SMP	1	298	103.07	461.94	426.48	298	103.07	Other	29.03	-0.37	-25.31	0	0	0	0	-	attempt 1
833704	SMP	1	298	103.07	410.68	527.44	298	103.07	Other	29.03	-0.37	-25.31	0	0	0	0	-	attempt 1
867902	SMP	1	298	103.07	381.95	621.52	298	103.07	Other	29.03	-0.37	-25.31	0	0	0	0	-	attempt 1
900279	SMP	1	298	103.07	404.75	603.89	298	103.07	Other	29.03	-0.37	-25.31	0	0	0	0	-	attempt 1
933466	SMP	1	298	103.07	426.69	589.45	298	103.07	Other	29.03	-0.37	-25.31	0	0	0	0	-	attempt 1
966688	SMP	1	298	103.07	442.92	574.94	298	103.07	Other	29.03	-0.37	-25.31	-30.09	0.29	-22.94	0	-	attempt 1
1000880	SMP	1	298	103.07	455.07	562.71	298	103.07	Other	29.03	-0.37	-25.31	0	0	0	0	-	attempt 1
1033871	SMP	1	298	103.07	464.73	548.18	298	103.07	Other	29.03	-0.37	-25.31	0	0	0	0	-	attempt 1
1066770	SMP	1	298	103.07	473.11	544.5	298	103.07	Other	29.03	-0.37	-25.31	0	0	0	0	-	attempt 1
1099942	SMP	1	298	103.07	637.07	481.39	298	103.07	Other	29.03	-0.37	-25.31	0	0	0	0	-	attempt 1
1133460	SMP	1	298	103.07	794.77	449.78	298	103.07	Other	29.03	-0.37	-25.31	-30.09	0.29	-22.94	0	-	attempt 1
1166621	SMP	1	298	103.07	761.47	451.68	298	103.07	Other	29.03	-0.37	-25.31	-30.09	0.29	-22.94	0	-	attempt 1
1199723	SMP	1	298	103.07	731.35	447.19	298	103.07	Other	29.03	-0.37	-25.31	-30.09	0.29	-22.94	0	-	attempt 1
1232969	SMP	1	298	103.07	708.09	456.51	298	103.07	Other	29.03	-0.37	-25.31	-30.09	0.29	-22.94	0	-	attempt 1
1266663	SMP	1	298	103.07	694.32	470.55	298	103.07	Other	29.03	-0.37	-25.31	-30.09	0.29	-22.94	0	-	attempt 1
1299592	SMP	1	298	103.07	740.84	448.81	298	103.07	Other	29.03	-0.37	-25.31	-30.09	0.29	-22.94	0	-	attempt 1
1333433	SMP	1	298	103.07	749.64	447.73	298	103.07	Other	29.03	-0.37	-25.31	-30.09	0.29	-22.94	0	-	attempt 1
1366523	SMP	1	298	103.07	732.94	449.74	298	103.07	Other	29.03	-0.37	-25.31	-30.09	0.29	-22.94	0	-	attempt 1
1399745	SMP	1	298	103.07	719.42	462.49	298	103.07	Other	29.03	-0.37	-25.31	-30.09	0.29	-22.94	0	-	attempt 1
1432573	SMP	1	298	103.07	716.43	475.77	298	103.07	Other	29.03	-0.37	-25.31	-30.09	0.29	-22.94	0	-	attempt 1
1466181	SMP	1	298	103.07	524.61	634.81	298	103.07	Other	29.03	-0.37	-25.31	-30.09	0.29	-22.94	0	-	attempt 1
1499267	SMP	1	298	103.07	482.77	658.45	298	103.07	Other	29.03	-0.37	-25.31	-30.09	0.29	-22.94	0	-	attempt 1
1532526	SMP	1	298	103.07	492.08	639.89	298	103.07	Other	29.03	-0.37	-25.31	-30.09	0.29	-22.94	0	-	attempt 1
1566027	SMP	1	298	103.07	507.58	635.53	298	103.07	Other	29.03	-0.37	-25.31	-30.09	0.29	-22.94	0	-	attempt 1
1599079	SMP	1	298	103.07	523.16	637.38	298	103.07	Other	29.03	-0.37	-25.31	-30.09	0.29	-22.94	0	-	attempt 1
1632300	SMP	1	298	103.07	532.22	639.11	298	103.07	Other	29.03	-0.36	-25.31	-30.09	0.29	-22.94	0	-	attempt 1
1665816	SMP	1	298	103.07	588.81	580.7	298	103.07	Other	29.03	-0.36	-25.31	-30.09	0.29	-22.94	0	-	attempt 1
1699248	SMP	1	298	103.07	874.35	389.94	298	103.07	Other	29.03	-0.36	-25.31	-30.09	0.29	-22.94	0	-	attempt 1
1732554	SMP	1	298	103.07	904.45	358.93	298	103.07	Other	29.03	-0.36	-25.31	-30.09	0.29	-22.94	0	-	attempt 1
1765336	SMP	1	292	103.07	880.2	379.2	292	103.07	Other	29.03	-0.36	-25.31	-30.09	0.29	-22.94	0	-	attempt 1
1798574	SMP	1	292	103.07	844.67	411.18	292	103.07	Other	29.03	-0.36	-25.31	-30.09	0.29	-22.94	0	-	attempt 1
1832003	SMP	1	292	103.07	812.07	454.04	292	103.07	Other	29.03	-0.36	-25.31	-30.09	0.29	-22.94	0	-	attempt 1
1865716	SMP	1	292	103.07	974.83	201.75	292	103.07	Other	29.03	-0.36	-25.31	-30.09	0.29	-22.94	0	-	attempt 1
1898577	SMP	1	292	103.07	0	0	292	103.07	Other	0	0	0	-30.09	0.29	-22.94	0	-	attempt 1
1931691	SMP	1	292	103.07	0	0	292	103.07	Other	0	0	0	-30.09	0.29	-22.94	0	-	attempt 1
1965372	SMP	1	297	101.07	0	0	297	101.07	Other	0	0	0	-30.09	0.29	-22.94	0	-	attempt 1
1998239	SMP	1	292	103.07	0	0	292	103.07	Other	0	0	0	-30.09	0.29	-22.94	0	-	attempt 1
2031600	SMP	1	292	103.07	1516.48	-331.42	292	103.07	Other	29.03	-0.36	-25.31	-30.09	0.29	-22.94	0	-	attempt 1
2065421	SMP	1	292	103.07	1392.12	-266.74	292	103.07	ball	29.03	-0.36	-25.31	-30.09	0.29	-22.94	0	-	attempt 1
2098128	SMP	1	292	103.07	1315.86	-249.35	292	103.07	ball	29.03	-0.36	-25.31	-30.09	0.29	-22.94	0	-	attempt 1
2131477	SMP	1	292	103.07	1357.3	-335.38	292	103.07	ball	29.03	-0.36	-25.31	-30.09	0.29	-22.94	0	-	attempt 1
2164885	SMP	1	292	104.07	1344.38	-332.99	292	104.07	ball	29.03	-0.36	-25.31	-30.09	0.29	-22.94	0	-	attempt 1
2198021	SMP	1	292	104.07	1277.06	-294.81	292	104.07	ball	29.03	-0.36	-25.31	-30.09	0.29	-22.94	0	-	attempt 1
2231283	SMP	1	292	104.07	0	0	292	104.07	ball	0	0	0	-30.09	0.29	-22.94	0	-	attempt 1
2264448	SMP	1	292	104.07	0	0	292	104.07	ball	0	0	0	-30.09	0.29	-22.94	0	-	attempt 1
2297814	SMP	1	292	42.07	1171.29	-254.53	292	42.07	ball	29.03	-0.36	-25.31	-30.09	0.29	-22.94	0	-	attempt 1
2331308	SMP	1	290	38.07	1149.58	-255.86	290	38.07	ball	29.03	-0.36	-25.31	-30.09	0.29	-22.94	0	-	attempt 1
2364434	SMP	1	290	38.07	1131.7	-256.6	290	38.07	ball	29.03	-0.36	-25.31	-30.09	0.29	-22.94	0	-	attempt 1
2397896	SMP	1	293	101.07	877.79	390.77	293	101.07	ball	29.03	-0.36	-25.31	-30.09	0.29	-22.94	0	-	attempt 1
2430870	SMP	1	293	101.07	0	0	293	101.07	ball	0	0	0	-30.09	0.29	-22.94	0	-	attempt 1
2464715	SMP	1	291	36.07	1056.19	-254.53	291	36.07	ball	29.03	-0.36	-25.31	-30.09	0.29	-22.94	0	-	attempt 1
2497508	SMP	1	291	36.07	973.09	-186.5	291	36.07	ball	29.03	-0.36	-25.31	-30.09	0.29	-22.94	0	-	attempt 1
2531174	SMP	1	296	108.07	950.03	-154.54	296	108.07	ball	29.03	-0.36	-25.31	-30.09	0.29	-22.94	0	-	attempt 1
2564080	SMP	1	296	108.07	951.43	-168.3	296	108.07	ball	29.03	-0.36	-25.31	-30.09	0.29	-22.94	0	-	attempt 1
2597374	SMP	1	296	108.07	924.86	-134.64	296	108.07	ball	29.03	-0.36	-25.31	-30.09	0.29	-22.94	0	-	attempt 1
2630476	SMP	1	0	0	0	0	0	0	-	0	0	0	0	0	0	0	-	attempt 1
2664285	SMP	1	0	0	0	0	0	0	-	0	0	0	0	0	0	0	-	attempt 1
2697125	SMP	1	291	108.07	0	0	291	108.07	Other	0	0	0	-30.09	0.29	-22.94	0	-	attempt 1
2730536	SMP	1	0	0	0	0	0	0	-	0	0	0	0	0	0	0	-	attempt 1
2763652	SMP	1	295	97.07	486.46	-351.4	295	97.07	Other	29.03	-0.36	-25.31	-30.09	0.29	-22.94	0	-	attempt 1
2797559	SMP	1	292	98.07	620.29	-336.98	292	98.07	Other	29.03	-0.36	-25.31	-30.09	0.29	-22.94	0	-	attempt 1
2830459	SMP	1	292	98.07	620.38	-308.77	292	98.07	Other	29.03	-0.36	-25.31	-30.09	0.29	-22.94	0	-	attempt 1
2863544	SMP	1	378	77.07	511.58	-300.83	378	77.07	Keeper	29.03	-0.36	-25.31	0	0	0	0	-	attempt 1
2897344	SMP	1	421	120.07	615.49	-223.31	421	120.07	Keeper	29.03	-0.36	-25.31	0	0	0	0	-	attempt 1
2930079	SMP	1	148	120.07	619.94	-195.8	148	120.07	Front middle	29.03	-0.36	-25.31	-30.09	0.29	-22.94	0	-	attempt 1
2963255	SMP	1	294	101.07	618.32	-157.44	294	101.07	Other	29.03	-0.36	-25.31	-30.09	0.29	-22.94	0	-	attempt 1
2996514	SMP	1	294	101.07	613.95	-133.47	294	101.07	Other	29.03	-0.36	-25.31	-30.09	0.29	-22.94	0	-	attempt 1
3029917	SMP	1	294	101.07	603.63	-157.69	294	101.07	Other	29.03	-0.36	-25.31	-30.09	0.29	-22.94	0	-	attempt 1
3063192	SMP	1	405	69.07	613.12	-254.72	405	69.07	Keeper	29.03	-0.36	-25.31	0	0	0	0	-	attempt 1
3096637	SMP	1	414	52.07	611.42	-248.68	414	52.07	Keeper	29.03	-0.36	-25.31	0	0	0	0	-	attempt 1
3129640	SMP	1	397	47.07	599.43	-245.99	397	47.07	Keeper	29.03	-0.36	-25.31	0	0	0	0	-	attempt 1
3162911	SMP	1	422	119.07	618.75	-236.48	422	119.07	Keeper	29.03	-0.36	-25.31	-30.09	0.29	-22.94	0	-	attempt 1
3196640	SMP	1	417	111.07	598.26	-241.11	417	111.07	Keeper	29.03	-0.36	-25.31	-30.09	0.29	-22.94	0	-	attempt 1
3229458	SMP	1	295	103.07	914.15	-454.6	295	103.07	Other	29.03	-0.36	-25.31	0	0	0	0	-	attempt 1
3262761	SMP	1	295	103.07	0	0	295	103.07	Other	0	0	0	-30.09	0.29	-22.94	0	-	attempt 1
3296085	SMP	1	295	103.07	0	0	295	103.07	Other	0	0	0	-30.09	0.29	-22.94	0	-	attempt 1
3329359	SMP	1	247	89.07	1012.81	-353.87	247	89.07	Bottom Right	29.03	-0.36	-25.31	-30.09	0.29	-22.94	0	-	attempt 1
3363277	SMP	1	208	99.07	0	0	208	99.07	Bottom Right	0	0	0	-30.09	0.29	-22.94	0	-	attempt 1
3396381	SMP	1	246	96.07	1015.52	-337.56	246	96.07	Bottom Right	29.03	-0.36	-25.31	-30.09	0.29	-22.94	0	-	attempt 1
3429388	SMP	1	292	101.07	1104.63	-312.99	292	101.07	Other	29.03	-0.36	-25.31	-30.09	0.29	-22.94	0	-	attempt 1
3462397	SMP	1	292	101.07	0	0	292	101.07	Other	0	0	0	-30.09	0.29	-22.94	0	-	attempt 1
3495693	SMP	1	242	122.07	936.04	-76.5	242	122.07	Front right	29.03	-0.36	-25.31	-30.09	0.29	-22.94	0	-	attempt 1
3529053	SMP	1	242	122.07	935.71	-76.49	242	122.07	Front right	29.03	-0.36	-25.31	-30.09	0.29	-22.94	0	-	attempt 1
3562916	SMP	1	204	106.07	0	0	204	106.07	Front right	0	0	0	-30.09	0.29	-22.94	0	-	attempt 1
3595481	SMP	1	294	99.07	1022.06	-317.97	294	99.07	front right	29.03	-0.36	-25.31	-30.09	0.29	-22.94	0	-	attempt 1
3628958	SMP	1	247	102.07	0	0	247	102.07	Front right	0	0	0	-30.09	0.29	-22.94	0	-	attempt 1
3662141	SMP	1	238	119.07	935.9	-73.74	238	119.07	Front right	29.03	-0.36	-25.31	-30.09	0.29	-22.94	0	-	attempt 1
3695378	SMP	1	236	118.07	937.59	-87.39	236	118.07	Front right	29.03	-0.36	-25.31	-30.09	0.29	-22.94	0	-	attempt 1
3728698	SMP	1	243	101.07	0	0	243	101.07	Front right	0	0	0	-30.09	0.29	-22.94	0	-	attempt 1
3761851	SMP	1	298	102.07	1022.81	-340.54	298	102.07	Other	29.03	-0.36	-25.31	-30.09	0.29	-22.94	0	-	attempt 1
3795195	SMP	1	298	102.07	0	0	298	102.07	Other	0	0	0	-30.09	0.29	-22.94	0	-	attempt 1
3828354	SMP	1	225	88.07	0	0	225	88.07	Bottom Right	0	0	0	-30.09	0.29	-22.94	0	-	attempt 1
3861731	SMP	1	230	114.07	893.94	-56.59	230	114.07	Front right	29.03	-0.36	-25.31	-30.09	0.29	-22.94	0	-	attempt 1
3894905	SMP	1	211	123.07	875.32	-37.2	211	123.07	Front right	29.03	-0.36	-25.31	-30.09	0.29	-22.94	0	-	attempt 1
3928498	SMP	1	240	119.07	862.71	-29.07	240	119.07	Front right	29.03	-0.36	-25.31	-30.09	0.29	-22.94	0	-	attempt 1
3961667	SMP	1	236	115.07	853.63	-47.08	236	115.07	Front right	29.03	-0.36	-25.31	-30.09	0.29	-22.94	0	-	attempt 1
3995722	SMP	1	186	89.07	0	0	186	89.07	Bottom Right	0	0	0	-30.09	0.29	-22.94	0	-	attempt 1
4028175	SMP	1	295	100.07	0	0	295	100.07	Other	0	0	0	-30.09	0.29	-22.94	0	-	attempt 1
4061501	SMP	1	288	42.07	976.29	367.95	288	42.07	ball	29.03	-0.36	-25.31	-30.09	0.29	-22.94	0	-	attempt 1
4094671	SMP	1	288	42.07	923.93	228.95	288	42.07	ball	29.03	-0.36	-25.31	-30.09	0.29	-22.94	0	-	attempt 1
4127962	SMP	1	288	42.07	900.73	196.32	288	42.07	ball	29.02	-0.36	-25.31	-30.09	0.29	-22.94	0	-	attempt 1
4161199	SMP	1	288	42.07	860.5	186.93	288	42.07	ball	29.02	-0.36	-25.31	-30.09	0.29	-22.94	0	-	attempt 1
4194392	SMP	1	288	42.07	843.01	177.31	288	42.07	ball	29.02	-0.36	-25.31	-30.09	0.29	-22.94	0	-	attempt 1
4227921	SMP	1	288	42.07	862.74	174.45	288	42.07	ball	29.02	-0.36	-25.31	-30.09	0.29	-22.94	0	-	attempt 1
4261103	SMP	1	288	42.07	872.3	159.49	288	42.07	ball	29.02	-0.36	-25.31	-30.09	0.29	-22.94	0	-	attempt 1
4295234	SMP	1	288	42.07	874.3	160.08	288	42.07	ball	29.02	-0.36	-25.31	-30.09	0.29	-22.94	0	-	attempt 1
4327645	SMP	1	288	42.07	890.16	152.68	288	42.07	ball	29.02	-0.36	-25.31	-30.09	0.29	-22.94	0	-	attempt 1
4360944	SMP	1	288	42.07	898.59	176.92	288	42.07	ball	29.02	-0.36	-25.31	-30.09	0.29	-22.94	0	-	attempt 1
4394464	SMP	1	295	100.07	886.57	205.05	295	100.07	ball	29.02	-0.36	-25.31	-30.09	0.29	-22.94	0	-	attempt 1
4427313	SMP	1	295	100.07	906.06	240.95	295	100.07	ball	29.02	-0.35	-25.31	-30.09	0.3	-22.94	0	-	attempt 1
4460670	SMP	1	287	35.07	907.27	250.12	287	35.07	ball	29.02	-0.35	-25.31	-30.09	0.3	-22.94	0	-	attempt 1
4494058	SMP	1	290	98.07	917.65	312.25	290	98.07	ball	29.02	-0.35	-25.31	-30.09	0.3	-22.94	0	-	attempt 1
4527395	SMP	1	291	102.07	949.72	450.76	291	102.07	ball	29.02	-0.35	-25.3	-30.09	0.3	-22.94	0	-	attempt 1
4560551	SMP	1	291	102.07	965.29	467.33	291	102.07	ball	29.02	-0.35	-25.3	-30.09	0.3	-22.94	0	-	attempt 1
4593758	SMP	1	291	102.07	985.29	430.81	291	102.07	ball	29.02	-0.35	-25.3	-30.09	0.3	-22.94	0	-	attempt 1
4627322	SMP	1	286	39.07	982.65	422.3	286	39.07	ball	29.02	-0.35	-25.3	-30.09	0.3	-22.94	0	-	attempt 1
4660564	SMP	1	292	105.07	872.52	251.41	292	105.07	ball	29.02	-0.35	-25.3	-30.09	0.3	-22.94	0	-	attempt 1
4693583	SMP	1	292	105.07	790.35	76.75	292	105.07	ball	29.02	-0.35	-25.3	-30.09	0.3	-22.94	0	-	attempt 1
4726763	SMP	1	292	105.07	698.61	220.63	292	105.07	ball	29.02	-0.35	-25.3	-30.09	0.3	-22.94	0	-	attempt 1
4760236	SMP	1	292	105.07	624.09	268.86	292	105.07	ball	29.02	-0.35	-25.31	-30.09	0.3	-22.94	0	-	attempt 1
4826764	SMP	1	0	0	0	0	0	0	-	0	0	0	0	0	0	0	-	attempt 1
4860131	SMP	1	0	0	0	0	0	0	-	0	0	0	0	0	0	0	-	attempt 1
4893484	SMP	1	0	0	0	0	0	0	-	0	0	0	0	0	0	0	-	attempt 1
4926651	SMP	1	0	0	0	0	0	0	-	0	0	0	0	0	0	0	-	attempt 1
4960335	SMP	1	0	0	0	0	0	0	-	0	0	0	0	0	0	0	-	attempt 1
4993075	SMP	1	0	0	0	0	0	0	-	0	0	0	0	0	0	0	-	attempt 1
5027184	SMP	1	0	0	0	0	0	0	-	0	0	0	0	0	0	0	-	attempt 1
5059560	SMP	1	0	0	0	0	0	0	-	0	0	0	0	0	0	0	-	attempt 1
5092917	SMP	1	0	0	0	0	0	0	-	0	0	0	0	0	0	0	-	attempt 1
5126094	SMP	1	0	0	0	0	0	0	-	0	0	0	0	0	0	0	-	attempt 1
5159715	SMP	1	0	0	0	0	0	0	-	0	0	0	0	0	0	0	-	attempt 1
5192845	SMP	1	0	0	0	0	0	0	-	0	0	0	0	0	0	0	-	attempt 1
5226091	SMP	1	0	0	0	0	0	0	-	0	0	0	0	0	0	0	-	attempt 1
5260618	SMP	1	0	0	0	0	0	0	-	0	0	0	0	0	0	0	-	attempt 1
5293116	SMP	1	0	0	0	0	0	0	-	0	0	0	0	0	0	0	-	attempt 1
5325936	SMP	1	0	0	0	0	0	0	-	0	0	0	0	0	0	0	-	attempt 1
5359270	SMP	1	0	0	0	0	0	0	-	0	0	0	0	0	0	0	-	attempt 1
