# Supplementary material for: Visual Search Strategies of Soccer Players Executing a Power vs. Placement Penalty Kick
Source: PLoS One. 2014 Dec 17;9(12):e115179. doi: 10.1371/journal.pone.0115179 (PMC4269429; doi:10.1371/journal.pone.0115179)
Supplement: S1 File — Raw visual search data from participant group in each test condition. (ZIP) [file pone.0115179.s001.zip › PLoS ONE Supporting Information/Part 10/Output/S1 attempt 1 LA power no GK.xlsx]

## Sheet: Sheet1
## [BeGaze]
## Converted from:
## Date:	19.07.2013 18:12:27
## Version:	BeGaze 3.2.28
## IDF Version:	10
## Sample Rate:	30
## Separator Type:	Trial
## Trial Count:	1
## Uses Plane File:	FALSE
## Stimulus:	attempt 3
## Number of Samples:	131
## Reversed:	none
## [Run]
## Subject:	Liam Conroy Low Anxiety 2
## Description:	Reference View 4 Liam Conroy Low Anxiety 2 0
## [Calibration]
## Calibration Type:	n.a.
## Calibration Area:	1280	960
## [Geometry]
## Stimulus Dimension [mm]:	1280	960
## Head Distance [mm]:	1450
## [Hardware Setup]
## System ID:
## Operating System :
## IView X Version:
## [Filter Settings]
## Heuristics:	FALSE
## Heuristics Stage:	0
## Bilateral:	FALSE
## Gaze Cursor Filter:	FALSE
## Saccade Length [px]:	0
## Filter Depth [ms]:	0
## Format:	LEFT, RIGHT, POR, AOI, EYEPOSITION, TRIGGER
##
Time	Type	Trial	B POR X [px]	B POR Y [px]	L POR X [px]	L POR Y [px]	R POR X [px]	R POR Y [px]	B Object Hit	L EPOS X	L EPOS Y	L EPOS Z	R EPOS X	R EPOS Y	R EPOS Z	Trigger	B Event Info	Stimulus
1268	SMP	1	290	40.07	665.37	269.38	290	40.07	ball	28.14	0.99	-25.13	-30	1.23	-23.07	0	-	attempt 3
34191	SMP	1	290	40.07	671.07	262.73	290	40.07	ball	28.14	0.99	-25.13	-30	1.23	-23.07	0	-	attempt 3
67457	SMP	1	290	40.07	684.25	256.14	290	40.07	ball	28.14	0.99	-25.13	-30	1.23	-23.07	0	-	attempt 3
101081	SMP	1	290	40.07	688.5	262.37	290	40.07	ball	28.14	0.99	-25.13	-30	1.23	-23.07	0	-	attempt 3
133794	SMP	1	290	40.07	694.43	281.15	290	40.07	ball	28.14	0.99	-25.12	-30	1.23	-23.07	0	-	attempt 3
167150	SMP	1	290	40.07	698.46	302.16	290	40.07	ball	28.14	0.99	-25.12	-30	1.23	-23.07	0	-	attempt 3
200654	SMP	1	290	40.07	705.13	324.3	290	40.07	ball	28.14	0.99	-25.12	-30	1.23	-23.07	0	-	attempt 3
234001	SMP	1	290	40.07	707.65	351.15	290	40.07	ball	28.14	0.99	-25.12	-30	1.23	-23.07	0	-	attempt 3
267191	SMP	1	290	40.07	706.52	381.79	290	40.07	ball	28.14	0.99	-25.12	-30	1.24	-23.07	0	-	attempt 3
300314	SMP	1	290	40.07	708.01	401.13	290	40.07	ball	28.14	0.99	-25.12	-30	1.24	-23.07	0	-	attempt 3
333617	SMP	1	290	40.07	707.9	426.82	290	40.07	ball	28.14	0.99	-25.12	-30	1.24	-23.07	0	-	attempt 3
366793	SMP	1	290	40.07	704.54	466.16	290	40.07	ball	28.14	0.99	-25.12	-30	1.24	-23.07	0	-	attempt 3
400009	SMP	1	290	40.07	702.91	488.31	290	40.07	ball	28.14	0.99	-25.12	-30	1.24	-23.07	0	-	attempt 3
433339	SMP	1	290	40.07	697.7	510.97	290	40.07	ball	28.14	0.99	-25.12	-30	1.24	-23.07	0	-	attempt 3
466595	SMP	1	290	40.07	686.03	538.55	290	40.07	ball	28.14	0.99	-25.12	-30	1.24	-23.07	0	-	attempt 3
500066	SMP	1	290	40.07	680.76	556.84	290	40.07	ball	28.14	0.99	-25.12	-30	1.24	-23.07	0	-	attempt 3
533169	SMP	1	290	40.07	679.86	566.02	290	40.07	ball	28.14	0.99	-25.12	-30	1.24	-23.07	0	-	attempt 3
566584	SMP	1	290	105.07	615.35	577.14	290	105.07	ball	28.14	0.99	-25.12	-30	1.24	-23.07	0	-	attempt 3
600216	SMP	1	290	106.07	632.87	582.84	290	106.07	ball	28.14	0.99	-25.12	-30	1.24	-23.07	0	-	attempt 3
633221	SMP	1	290	106.07	661.54	579.41	290	106.07	ball	28.14	0.99	-25.12	-30	1.24	-23.07	0	-	attempt 3
666469	SMP	1	290	106.07	703.44	566.63	290	106.07	ball	28.14	0.99	-25.12	-30	1.24	-23.07	0	-	attempt 3
699891	SMP	1	290	106.07	770.94	534.95	290	106.07	ball	28.14	0.99	-25.12	-30	1.24	-23.07	0	-	attempt 3
732905	SMP	1	290	106.07	565.51	575.87	290	106.07	Other	28.14	0.99	-25.12	-30	1.24	-23.07	0	-	attempt 3
766246	SMP	1	0	0	0	0	0	0	-	0	0	0	0	0	0	0	-	attempt 3
799380	SMP	1	0	0	0	0	0	0	-	0	0	0	0	0	0	0	-	attempt 3
832547	SMP	1	0	0	0	0	0	0	-	0	0	0	0	0	0	0	-	attempt 3
866630	SMP	1	294	103.07	0	0	294	103.07	Other	0	0	0	-30	1.24	-23.07	0	-	attempt 3
899358	SMP	1	293	102.07	261.36	924.98	293	102.07	Other	28.14	0.99	-25.12	0	0	0	0	-	attempt 3
932618	SMP	1	293	101.07	173.13	902.54	293	101.07	Other	28.14	0.99	-25.12	-30	1.24	-23.07	0	-	attempt 3
965962	SMP	1	293	101.07	225.83	821.83	293	101.07	Other	28.14	0.99	-25.12	-30	1.24	-23.07	0	-	attempt 3
999126	SMP	1	293	101.07	312.41	776.2	293	101.07	Other	28.14	0.99	-25.12	-30	1.24	-23.07	0	-	attempt 3
1032431	SMP	1	293	101.07	397.59	726.99	293	101.07	Other	28.14	0.99	-25.12	-30	1.24	-23.07	0	-	attempt 3
1065730	SMP	1	293	101.07	440.69	739.69	293	101.07	Other	28.14	0.99	-25.12	-30	1.24	-23.07	0	-	attempt 3
1098775	SMP	1	293	101.07	397.59	886.32	293	101.07	Other	28.14	0.99	-25.12	-30	1.24	-23.07	0	-	attempt 3
1132591	SMP	1	295	100.07	404.83	830.18	295	100.07	Other	28.14	0.99	-25.12	-30	1.24	-23.07	0	-	attempt 3
1165450	SMP	1	295	100.07	418.99	820.33	295	100.07	Other	28.14	0.99	-25.12	-30	1.24	-23.07	0	-	attempt 3
1198732	SMP	1	295	100.07	441.15	796.88	295	100.07	Other	28.14	0.99	-25.12	-30	1.24	-23.07	0	-	attempt 3
1231906	SMP	1	295	100.07	486.22	786.93	295	100.07	Other	28.14	0.99	-25.12	-30	1.24	-23.07	0	-	attempt 3
1266048	SMP	1	295	100.07	580.67	898.74	295	100.07	Other	28.14	0.99	-25.12	-30	1.24	-23.07	0	-	attempt 3
1298865	SMP	1	295	100.07	573.63	814.08	295	100.07	Other	28.14	0.99	-25.12	-30	1.24	-23.07	0	-	attempt 3
1332119	SMP	1	295	100.07	585.61	804.47	295	100.07	Other	28.14	0.99	-25.12	-29.99	1.24	-23.07	0	-	attempt 3
1365208	SMP	1	295	100.07	599.83	794.95	295	100.07	Other	28.14	0.99	-25.12	-29.99	1.24	-23.07	0	-	attempt 3
1398567	SMP	1	295	100.07	612.51	798.19	295	100.07	Other	28.14	0.99	-25.12	-29.99	1.24	-23.07	0	-	attempt 3
1431766	SMP	1	295	100.07	620.59	813.33	295	100.07	Other	28.14	0.99	-25.12	-29.99	1.24	-23.07	0	-	attempt 3
1465069	SMP	1	295	100.07	660.72	799.37	295	100.07	Other	28.14	0.99	-25.12	-29.99	1.24	-23.07	0	-	attempt 3
1499935	SMP	1	295	100.07	838.28	672.06	295	100.07	Other	28.14	0.99	-25.12	-29.99	1.24	-23.07	0	-	attempt 3
1533229	SMP	1	295	100.07	804.31	681.34	295	100.07	Other	28.14	0.99	-25.12	-29.99	1.24	-23.07	0	-	attempt 3
1564794	SMP	1	295	100.07	762.66	711.25	295	100.07	Other	28.14	1	-25.12	-29.99	1.24	-23.07	0	-	attempt 3
1598002	SMP	1	295	100.07	715.13	742.7	295	100.07	Other	28.14	1	-25.12	-29.99	1.24	-23.07	0	-	attempt 3
1631435	SMP	1	295	100.07	655.15	787.79	295	100.07	Other	28.14	1	-25.12	-29.99	1.24	-23.07	0	-	attempt 3
1664593	SMP	1	295	100.07	0	0	295	100.07	Other	0	0	0	-29.99	1.24	-23.07	0	-	attempt 3
1697881	SMP	1	0	0	0	0	0	0	-	0	0	0	0	0	0	0	-	attempt 3
1731294	SMP	1	0	0	0	0	0	0	-	0	0	0	0	0	0	0	-	attempt 3
1764363	SMP	1	0	0	0	0	0	0	-	0	0	0	0	0	0	0	-	attempt 3
1798344	SMP	1	287	42.07	0	0	287	42.07	ball	0	0	0	-29.99	1.24	-23.07	0	-	attempt 3
1831285	SMP	1	287	42.07	0	0	287	42.07	ball	0	0	0	-29.99	1.24	-23.07	0	-	attempt 3
1864222	SMP	1	287	42.07	1169.11	257.93	287	42.07	ball	28.14	1	-25.12	-29.99	1.24	-23.07	0	-	attempt 3
1897337	SMP	1	287	42.07	1074.44	253.45	287	42.07	ball	28.14	1	-25.12	-29.99	1.24	-23.07	0	-	attempt 3
1930765	SMP	1	287	42.07	998.93	272.28	287	42.07	ball	28.14	1	-25.12	-29.99	1.24	-23.07	0	-	attempt 3
1964346	SMP	1	287	42.07	921.76	295.93	287	42.07	ball	28.14	1	-25.12	-29.99	1.24	-23.07	0	-	attempt 3
1997266	SMP	1	287	42.07	851.93	362.05	287	42.07	ball	28.14	1	-25.12	-29.99	1.24	-23.07	0	-	attempt 3
2030843	SMP	1	287	42.07	826.35	371.82	287	42.07	ball	28.14	1	-25.12	-29.99	1.25	-23.07	0	-	attempt 3
2063944	SMP	1	287	42.07	807.41	385.34	287	42.07	ball	28.14	1	-25.12	-29.99	1.25	-23.07	0	-	attempt 3
2097399	SMP	1	287	42.07	792.73	397.24	287	42.07	ball	28.14	1	-25.12	-29.99	1.25	-23.07	0	-	attempt 3
2130293	SMP	1	287	42.07	780.16	408.23	287	42.07	ball	28.14	1	-25.12	-29.99	1.25	-23.07	0	-	attempt 3
2163795	SMP	1	287	42.07	768.61	417.54	287	42.07	ball	28.14	1	-25.12	-29.99	1.25	-23.07	0	-	attempt 3
2196901	SMP	1	287	42.07	758.59	433.24	287	42.07	ball	28.14	1	-25.12	-29.99	1.25	-23.07	0	-	attempt 3
2230438	SMP	1	287	42.07	749.37	450	287	42.07	ball	28.14	1	-25.12	-29.99	1.25	-23.07	0	-	attempt 3
2263561	SMP	1	297	104.07	635.95	244.1	297	104.07	Other	28.14	1	-25.12	-29.99	1.25	-23.07	0	-	attempt 3
2297171	SMP	1	297	104.07	510.82	70.13	297	104.07	Other	28.14	1	-25.12	0	0	0	0	-	attempt 3
2330180	SMP	1	297	104.07	533.84	68.23	297	104.07	Other	28.14	1	-25.12	-29.99	1.25	-23.07	0	-	attempt 3
2363477	SMP	1	297	104.07	515.15	85.16	297	104.07	Other	28.14	1	-25.12	-29.99	1.25	-23.07	0	-	attempt 3
2396766	SMP	1	297	104.07	515.92	92.09	297	104.07	Other	28.14	1	-25.12	-29.99	1.25	-23.07	0	-	attempt 3
2429840	SMP	1	153	118.07	516.63	68.22	153	118.07	Front middle	28.14	1	-25.12	-29.99	1.25	-23.07	0	-	attempt 3
2463724	SMP	1	290	103.07	523.27	99.2	290	103.07	Other	28.14	1	-25.12	-29.99	1.25	-23.07	0	-	attempt 3
2496450	SMP	1	290	103.07	526.86	107.66	290	103.07	Other	28.14	1	-25.12	-29.99	1.25	-23.07	0	-	attempt 3
2529873	SMP	1	0	0	0	0	0	0	-	0	0	0	0	0	0	0	-	attempt 3
2563115	SMP	1	159	88.07	525.2	57.11	159	88.07	Bottom Middle	28.14	1	-25.12	0	0	0	0	-	attempt 3
2596945	SMP	1	156	80.07	502.46	65.41	156	80.07	Bottom Middle	28.14	1	-25.12	0	0	0	0	-	attempt 3
2629564	SMP	1	156	80.07	500.55	69.62	156	80.07	Bottom Middle	28.14	1	-25.12	0	0	0	0	-	attempt 3
2662913	SMP	1	155	96.07	511.91	52.32	155	96.07	Bottom Middle	28.14	1	-25.12	-29.99	1.25	-23.07	0	-	attempt 3
2696788	SMP	1	158	94.07	506.59	60.55	158	94.07	Bottom Middle	28.14	1	-25.12	-29.99	1.25	-23.07	0	-	attempt 3
2729247	SMP	1	158	94.07	506.17	70.22	158	94.07	Bottom Middle	28.14	1	-25.12	-29.99	1.25	-23.07	0	-	attempt 3
2762517	SMP	1	155	92.07	510.39	73.72	155	92.07	Bottom Middle	28.14	1	-25.12	-29.99	1.25	-23.07	0	-	attempt 3
2796528	SMP	1	151	92.07	514.92	67.23	151	92.07	Bottom Middle	28.14	1	-25.12	-29.99	1.25	-23.07	0	-	attempt 3
2829648	SMP	1	153	71.07	535.72	77.67	153	71.07	Bottom Middle	28.14	1	-25.12	-29.99	1.25	-23.07	0	-	attempt 3
2863427	SMP	1	215	92.07	672.61	59.51	215	92.07	Bottom Right	28.14	1	-25.12	-29.99	1.25	-23.07	0	-	attempt 3
2895748	SMP	1	213	92.07	682.14	93.12	213	92.07	Bottom Right	28.14	1	-25.12	-29.99	1.25	-23.07	0	-	attempt 3
2929414	SMP	1	217	92.07	686.65	110.46	217	92.07	Bottom Right	28.14	1	-25.12	-29.99	1.25	-23.07	0	-	attempt 3
2962288	SMP	1	223	86.07	675.15	96.66	223	86.07	Bottom Right	28.14	1	-25.12	-29.99	1.25	-23.07	0	-	attempt 3
2995403	SMP	1	223	86.07	683.17	90.33	223	86.07	Bottom Right	28.14	1	-25.12	-29.99	1.25	-23.07	0	-	attempt 3
3028883	SMP	1	223	86.07	672.24	90.06	223	86.07	Bottom Right	28.14	1	-25.12	-29.99	1.25	-23.07	0	-	attempt 3
3095983	SMP	1	223	85.07	669.72	77.27	223	85.07	Bottom Right	28.14	1	-25.12	-29.99	1.25	-23.07	0	-	attempt 3
3129101	SMP	1	225	85.07	668.69	69.35	225	85.07	Bottom Right	28.14	1	-25.12	-29.99	1.25	-23.07	0	-	attempt 3
3162315	SMP	1	228	85.07	663.33	70.08	228	85.07	Bottom Right	28.14	1	-25.12	-29.99	1.25	-23.07	0	-	attempt 3
3195347	SMP	1	211	118.07	663.33	70.08	211	118.07	Front right	28.14	1	-25.12	-29.99	1.25	-23.07	0	-	attempt 3
3228398	SMP	1	243	94.07	0	0	243	94.07	Bottom Right	0	0	0	-29.99	1.25	-23.07	0	-	attempt 3
3261777	SMP	1	292	101.07	815.67	345.69	292	101.07	ball	28.14	1	-25.12	-29.99	1.25	-23.07	0	-	attempt 3
3295024	SMP	1	292	101.07	793.65	541.11	292	101.07	ball	28.14	1	-25.12	-29.99	1.25	-23.07	0	-	attempt 3
3328403	SMP	1	287	43.07	750.45	490.67	287	43.07	ball	28.14	1	-25.12	-29.99	1.25	-23.07	0	-	attempt 3
3361730	SMP	1	287	43.07	728.33	446.25	287	43.07	ball	28.14	1	-25.12	-29.99	1.25	-23.07	0	-	attempt 3
3394792	SMP	1	287	43.07	713.82	419.41	287	43.07	ball	28.14	1	-25.12	-29.99	1.25	-23.07	0	-	attempt 3
3428168	SMP	1	287	43.07	703.02	406.99	287	43.07	ball	28.14	1	-25.12	-29.99	1.25	-23.07	0	-	attempt 3
3461311	SMP	1	287	43.07	693.89	391.09	287	43.07	ball	28.14	1	-25.12	-29.99	1.25	-23.07	0	-	attempt 3
3494574	SMP	1	287	43.07	683.08	392.37	287	43.07	ball	28.14	1	-25.12	-29.99	1.25	-23.07	0	-	attempt 3
3528181	SMP	1	287	43.07	693.61	377.65	287	43.07	ball	28.14	1	-25.12	-29.99	1.25	-23.07	0	-	attempt 3
3561437	SMP	1	287	43.07	698.09	379.77	287	43.07	ball	28.14	1	-25.12	-29.99	1.25	-23.07	0	-	attempt 3
3594509	SMP	1	287	43.07	712.5	389.99	287	43.07	ball	28.14	1	-25.12	-29.99	1.25	-23.07	0	-	attempt 3
3635956	SMP	1	287	43.07	730.92	405.09	287	43.07	ball	28.14	1	-25.12	-29.99	1.25	-23.07	0	-	attempt 3
3694235	SMP	1	287	42.07	789.93	449.98	287	42.07	ball	28.14	1.01	-25.12	-29.99	1.25	-23.07	0	-	attempt 3
3727576	SMP	1	287	42.07	824.41	461.34	287	42.07	ball	28.13	1.01	-25.12	-29.99	1.26	-23.07	0	-	attempt 3
3761004	SMP	1	287	42.07	936.82	618.37	287	42.07	ball	28.13	1.01	-25.12	-29.99	1.26	-23.07	0	-	attempt 3
3794127	SMP	1	287	42.07	896.43	635.99	287	42.07	ball	28.13	1.01	-25.12	-29.99	1.26	-23.07	0	-	attempt 3
3827497	SMP	1	287	40.07	924.06	539.71	287	40.07	ball	28.13	1.01	-25.12	-29.99	1.26	-23.07	0	-	attempt 3
3860872	SMP	1	294	102.07	927.03	564.75	294	102.07	ball	28.13	1.01	-25.12	-29.99	1.26	-23.07	0	-	attempt 3
3893864	SMP	1	292	102.07	763.93	334.14	292	102.07	ball	28.13	1.01	-25.12	-29.99	1.26	-23.07	0	-	attempt 3
3927674	SMP	1	292	102.07	635.23	324.94	292	102.07	ball	28.13	1.01	-25.12	-29.99	1.26	-23.07	0	-	attempt 3
3960745	SMP	1	292	102.07	588.03	417.86	292	102.07	ball	28.13	1.01	-25.12	-29.99	1.26	-23.07	0	-	attempt 3
3993793	SMP	1	0	0	0	0	0	0	-	0	0	0	0	0	0	0	-	attempt 3
4027533	SMP	1	0	0	0	0	0	0	-	0	0	0	0	0	0	0	-	attempt 3
4060345	SMP	1	0	0	0	0	0	0	-	0	0	0	0	0	0	0	-	attempt 3
4102034	SMP	1	0	0	0	0	0	0	-	0	0	0	0	0	0	0	-	attempt 3
4162232	SMP	1	0	0	0	0	0	0	-	0	0	0	0	0	0	0	-	attempt 3
4193474	SMP	1	0	0	0	0	0	0	-	0	0	0	0	0	0	0	-	attempt 3
4227165	SMP	1	0	0	0	0	0	0	-	0	0	0	0	0	0	0	-	attempt 3
4259995	SMP	1	0	0	0	0	0	0	-	0	0	0	0	0	0	0	-	attempt 3
4293284	SMP	1	60	60.07	226.1	442.67	60	60.07	Middle Left	28.13	1.01	-25.12	-29.99	1.26	-23.07	0	-	attempt 3
4326697	SMP	1	0	0	0	0	0	0	-	0	0	0	0	0	0	0	-	attempt 3
4359839	SMP	1	0	0	0	0	0	0	-	0	0	0	0	0	0	0	-	attempt 3
4393164	SMP	1	0	0	0	0	0	0	-	0	0	0	0	0	0	0	-	attempt 3
4426436	SMP	1	0	0	0	0	0	0	-	0	0	0	0	0	0	0	-	attempt 3
