# Supplementary material for: Visual Search Strategies of Soccer Players Executing a Power vs. Placement Penalty Kick
Source: PLoS One. 2014 Dec 17;9(12):e115179. doi: 10.1371/journal.pone.0115179 (PMC4269429; doi:10.1371/journal.pone.0115179)
Supplement: S1 File — Raw visual search data from participant group in each test condition. (ZIP) [file pone.0115179.s001.zip › PLoS ONE Supporting Information/Part 10/Output/S1 attempt 2 LA placement GK move.xlsx]

## Sheet: Sheet1
## [BeGaze]
## Converted from:
## Date:	19.07.2013 18:12:27
## Version:	BeGaze 3.2.28
## IDF Version:	10
## Sample Rate:	30
## Separator Type:	Trial
## Trial Count:	1
## Uses Plane File:	FALSE
## Stimulus:	attempt 3
## Number of Samples:	180
## Reversed:	none
## [Run]
## Subject:	Liam Conroy Low Anxiety
## Description:	Reference View 4 Liam Conroy Low Anxiety 0
## [Calibration]
## Calibration Type:	n.a.
## Calibration Area:	1280	960
## [Geometry]
## Stimulus Dimension [mm]:	1280	960
## Head Distance [mm]:	1450
## [Hardware Setup]
## System ID:
## Operating System :
## IView X Version:
## [Filter Settings]
## Heuristics:	FALSE
## Heuristics Stage:	0
## Bilateral:	FALSE
## Gaze Cursor Filter:	FALSE
## Saccade Length [px]:	0
## Filter Depth [ms]:	0
## Format:	LEFT, RIGHT, POR, AOI, EYEPOSITION, TRIGGER
##
Time	Type	Trial	B POR X [px]	B POR Y [px]	L POR X [px]	L POR Y [px]	R POR X [px]	R POR Y [px]	B Object Hit	L EPOS X	L EPOS Y	L EPOS Z	R EPOS X	R EPOS Y	R EPOS Z	Trigger	B Event Info	Stimulus
8825	SMP	1	290	37.07	803.1	187.81	290	37.07	ball	28.93	-0.23	-25.28	-30.07	0.43	-23	0	-	attempt 3
42487	SMP	1	290	37.07	798.69	198.2	290	37.07	ball	28.93	-0.23	-25.28	-30.07	0.43	-23	0	-	attempt 3
75312	SMP	1	290	37.07	801.08	224.84	290	37.07	ball	28.93	-0.23	-25.28	-30.07	0.43	-23	0	-	attempt 3
108474	SMP	1	290	37.07	798.04	268.17	290	37.07	ball	28.93	-0.23	-25.28	-30.07	0.43	-23	0	-	attempt 3
141899	SMP	1	290	37.07	797.45	279.1	290	37.07	ball	28.93	-0.23	-25.28	-30.07	0.43	-23	0	-	attempt 3
175192	SMP	1	290	37.07	791.41	297.27	290	37.07	ball	28.93	-0.23	-25.28	-30.07	0.43	-23	0	-	attempt 3
208199	SMP	1	290	37.07	775.38	330.33	290	37.07	ball	28.93	-0.23	-25.28	-30.07	0.43	-23	0	-	attempt 3
242137	SMP	1	290	37.07	781.18	307.37	290	37.07	ball	28.93	-0.23	-25.28	-30.07	0.43	-23	0	-	attempt 3
274851	SMP	1	290	37.07	770.5	343.48	290	37.07	ball	28.93	-0.23	-25.28	-30.07	0.43	-23	0	-	attempt 3
308157	SMP	1	290	37.07	748.53	412.47	290	37.07	ball	28.93	-0.23	-25.28	-30.07	0.43	-23	0	-	attempt 3
341498	SMP	1	287	41.07	754.39	394.53	287	41.07	ball	28.93	-0.23	-25.28	-30.07	0.43	-23	0	-	attempt 3
374792	SMP	1	287	41.07	752.71	417.06	287	41.07	ball	28.93	-0.23	-25.28	-30.07	0.43	-23	0	-	attempt 3
407984	SMP	1	287	41.07	760.41	429.98	287	41.07	ball	28.93	-0.23	-25.28	-30.07	0.43	-23	0	-	attempt 3
441800	SMP	1	287	41.07	790.5	441.38	287	41.07	ball	28.93	-0.23	-25.28	-30.07	0.43	-23	0	-	attempt 3
474426	SMP	1	292	101.07	807.3	487.34	292	101.07	ball	28.93	-0.23	-25.28	0	0	0	0	-	attempt 3
508339	SMP	1	292	101.07	786.12	518	292	101.07	ball	28.93	-0.23	-25.28	-30.07	0.43	-23	0	-	attempt 3
541109	SMP	1	292	101.07	831.58	514.38	292	101.07	ball	28.93	-0.23	-25.28	-30.07	0.43	-23	0	-	attempt 3
574310	SMP	1	292	101.07	880.19	538.37	292	101.07	ball	28.93	-0.23	-25.28	0	0	0	0	-	attempt 3
607514	SMP	1	292	101.07	0	0	292	101.07	ball	0	0	0	-30.07	0.43	-23	0	-	attempt 3
641309	SMP	1	0	0	0	0	0	0	-	0	0	0	0	0	0	0	-	attempt 3
674385	SMP	1	0	0	0	0	0	0	-	0	0	0	0	0	0	0	-	attempt 3
707685	SMP	1	0	0	0	0	0	0	-	0	0	0	0	0	0	0	-	attempt 3
740668	SMP	1	294	104.07	521.44	223.37	294	104.07	Other	28.93	-0.23	-25.28	0	0	0	0	-	attempt 3
773929	SMP	1	292	104.07	308.3	767.31	292	104.07	Other	28.93	-0.23	-25.28	0	0	0	0	-	attempt 3
807324	SMP	1	292	104.07	255.59	778.52	292	104.07	Other	28.93	-0.23	-25.28	0	0	0	0	-	attempt 3
841060	SMP	1	292	104.07	311.53	687.7	292	104.07	Other	28.93	-0.23	-25.28	0	0	0	0	-	attempt 3
873883	SMP	1	292	104.07	365.43	619.18	292	104.07	Other	28.93	-0.23	-25.28	0	0	0	0	-	attempt 3
907078	SMP	1	292	104.07	404.51	572.94	292	104.07	Other	28.93	-0.23	-25.28	0	0	0	0	-	attempt 3
940278	SMP	1	292	104.07	435.07	546.48	292	104.07	Other	28.93	-0.22	-25.28	0	0	0	0	-	attempt 3
973734	SMP	1	292	104.07	358.56	647.55	292	104.07	Other	28.93	-0.22	-25.28	0	0	0	0	-	attempt 3
1006814	SMP	1	292	104.07	375.37	616.19	292	104.07	Other	28.93	-0.22	-25.28	-30.07	0.43	-23	0	-	attempt 3
1040392	SMP	1	292	104.07	396.94	597.45	292	104.07	Other	28.93	-0.22	-25.28	-30.07	0.43	-23	0	-	attempt 3
1073478	SMP	1	292	104.07	420.26	580.06	292	104.07	Other	28.93	-0.22	-25.28	0	0	0	0	-	attempt 3
1106876	SMP	1	292	104.07	444.05	561.6	292	104.07	Other	28.93	-0.22	-25.28	-30.07	0.43	-23	0	-	attempt 3
1140107	SMP	1	292	104.07	451.53	553.41	292	104.07	Other	28.93	-0.22	-25.28	-30.07	0.43	-23	0	-	attempt 3
1173378	SMP	1	292	104.07	457.98	548.52	292	104.07	Other	28.93	-0.22	-25.28	-30.07	0.43	-23	0	-	attempt 3
1206833	SMP	1	292	104.07	463.07	553.88	292	104.07	Other	28.93	-0.22	-25.28	-30.07	0.43	-23	0	-	attempt 3
1239873	SMP	1	292	104.07	461.82	564.92	292	104.07	Other	28.93	-0.22	-25.28	-30.07	0.43	-23	0	-	attempt 3
1273332	SMP	1	292	104.07	459.88	580.38	292	104.07	Other	28.93	-0.22	-25.28	-30.07	0.43	-23	0	-	attempt 3
1306390	SMP	1	292	104.07	523.09	558.79	292	104.07	Other	28.93	-0.22	-25.28	-30.07	0.43	-23	0	-	attempt 3
1340908	SMP	1	292	104.07	652.73	513.96	292	104.07	Other	28.93	-0.22	-25.28	-30.07	0.43	-23	0	-	attempt 3
1372931	SMP	1	292	104.07	657.07	478.14	292	104.07	Other	28.93	-0.22	-25.28	-30.07	0.43	-23	0	-	attempt 3
1410801	SMP	1	292	104.07	634.29	492.37	292	104.07	Other	28.93	-0.22	-25.28	-30.07	0.43	-23	0	-	attempt 3
1439548	SMP	1	292	104.07	612.66	489.32	292	104.07	Other	28.93	-0.22	-25.28	-30.07	0.43	-23	0	-	attempt 3
1472898	SMP	1	292	104.07	586.45	509.22	292	104.07	Other	28.93	-0.22	-25.28	-30.07	0.43	-23	0	-	attempt 3
1506103	SMP	1	292	104.07	707.49	489.15	292	104.07	Other	28.93	-0.22	-25.28	-30.07	0.43	-23	0	-	attempt 3
1539449	SMP	1	292	104.07	756.47	465.46	292	104.07	Other	28.93	-0.22	-25.28	-30.07	0.43	-23	0	-	attempt 3
1572697	SMP	1	292	103.07	718.33	471.63	292	103.07	Other	28.93	-0.22	-25.28	-30.07	0.43	-23	0	-	attempt 3
1605846	SMP	1	292	103.07	691.45	471.51	292	103.07	Other	28.93	-0.22	-25.28	-30.07	0.43	-23	0	-	attempt 3
1639112	SMP	1	292	103.07	674.25	460.01	292	103.07	Other	28.93	-0.22	-25.28	-30.07	0.43	-23	0	-	attempt 3
1672549	SMP	1	292	103.07	661.74	447.19	292	103.07	Other	28.93	-0.22	-25.28	-30.07	0.43	-23	0	-	attempt 3
1705743	SMP	1	292	103.07	800.56	361.31	292	103.07	Other	28.93	-0.22	-25.28	-30.07	0.43	-23	0	-	attempt 3
1739028	SMP	1	292	103.07	0	0	292	103.07	Other	0	0	0	-30.07	0.43	-23	0	-	attempt 3
1772816	SMP	1	292	103.07	866.25	302.37	292	103.07	Other	28.93	-0.22	-25.28	-30.07	0.43	-23	0	-	attempt 3
1805540	SMP	1	292	103.07	843.23	300.35	292	103.07	Other	28.93	-0.22	-25.28	-30.07	0.43	-23	0	-	attempt 3
1838701	SMP	1	292	103.07	811.18	319.68	292	103.07	Other	28.93	-0.22	-25.28	-30.07	0.43	-23	0	-	attempt 3
1872294	SMP	1	291	103.07	774.51	355.66	291	103.07	Other	28.93	-0.22	-25.28	-30.07	0.43	-23	0	-	attempt 3
1905596	SMP	1	292	103.07	745.62	374.69	292	103.07	Other	28.93	-0.22	-25.28	-30.07	0.43	-23	0	-	attempt 3
1938573	SMP	1	292	103.07	723.91	392.35	292	103.07	Other	28.93	-0.21	-25.28	-30.07	0.43	-23	0	-	attempt 3
1971936	SMP	1	292	103.07	713.95	392.55	292	103.07	Other	28.92	-0.21	-25.28	-30.07	0.43	-23	0	-	attempt 3
2005292	SMP	1	292	103.07	904.31	180.04	292	103.07	Other	28.92	-0.21	-25.28	-30.07	0.43	-23	0	-	attempt 3
2038348	SMP	1	292	103.07	884.73	180.44	292	103.07	Other	28.92	-0.21	-25.28	-30.07	0.43	-23	0	-	attempt 3
2071688	SMP	1	292	103.07	839.11	206.44	292	103.07	Other	28.92	-0.21	-25.28	-30.07	0.43	-23	0	-	attempt 3
2105032	SMP	1	0	0	0	0	0	0	-	0	0	0	0	0	0	0	-	attempt 3
2138712	SMP	1	0	0	0	0	0	0	-	0	0	0	0	0	0	0	-	attempt 3
2171629	SMP	1	0	0	0	0	0	0	-	0	0	0	0	0	0	0	-	attempt 3
2204945	SMP	1	0	0	0	0	0	0	-	0	0	0	0	0	0	0	-	attempt 3
2238106	SMP	1	0	0	0	0	0	0	-	0	0	0	0	0	0	0	-	attempt 3
2271421	SMP	1	293	104.07	0	0	293	104.07	ball	0	0	0	-30.07	0.43	-23	0	-	attempt 3
2304641	SMP	1	293	104.07	0	0	293	104.07	ball	0	0	0	-30.07	0.43	-23	0	-	attempt 3
2337929	SMP	1	0	0	0	0	0	0	-	0	0	0	0	0	0	0	-	attempt 3
2371758	SMP	1	295	105.07	0	0	295	105.07	ball	0	0	0	-30.07	0.43	-23	0	-	attempt 3
2404386	SMP	1	295	105.07	914.94	-54.78	295	105.07	ball	28.92	-0.21	-25.28	-30.07	0.43	-23	0	-	attempt 3
2437764	SMP	1	295	105.07	919.23	-69.9	295	105.07	ball	28.92	-0.21	-25.28	-30.07	0.43	-23	0	-	attempt 3
2471541	SMP	1	295	105.07	917.4	-72.86	295	105.07	ball	28.92	-0.21	-25.28	-30.07	0.43	-23	0	-	attempt 3
2504347	SMP	1	295	105.07	0	0	295	105.07	ball	0	0	0	-30.07	0.43	-23	0	-	attempt 3
2538071	SMP	1	295	105.07	0	0	295	105.07	ball	0	0	0	-30.07	0.43	-23	0	-	attempt 3
2570790	SMP	1	295	105.07	882.47	74.82	295	105.07	ball	28.92	-0.21	-25.28	-30.07	0.43	-23	0	-	attempt 3
2604162	SMP	1	295	105.07	854.16	94.13	295	105.07	ball	28.92	-0.21	-25.28	-30.07	0.43	-23	0	-	attempt 3
2637523	SMP	1	295	105.07	815.19	150.03	295	105.07	ball	28.92	-0.21	-25.28	-30.07	0.43	-23	0	-	attempt 3
2670709	SMP	1	295	105.07	797.81	185.52	295	105.07	ball	28.92	-0.21	-25.28	-30.07	0.43	-23	0	-	attempt 3
2703961	SMP	1	295	105.07	813.19	182.08	295	105.07	ball	28.92	-0.21	-25.28	-30.07	0.43	-23	0	-	attempt 3
2737276	SMP	1	299	105.07	799.94	192.34	299	105.07	ball	28.92	-0.21	-25.28	-30.07	0.43	-23	0	-	attempt 3
2770687	SMP	1	299	105.07	781.72	210.38	299	105.07	ball	28.92	-0.21	-25.28	-30.07	0.43	-23	0	-	attempt 3
2804300	SMP	1	299	105.07	777.02	226.97	299	105.07	ball	28.92	-0.21	-25.28	-30.07	0.43	-23	0	-	attempt 3
2837088	SMP	1	299	105.07	775.1	238.85	299	105.07	ball	28.92	-0.21	-25.28	-30.07	0.43	-23	0	-	attempt 3
2870304	SMP	1	299	105.07	772.06	247.82	299	105.07	ball	28.92	-0.21	-25.28	-30.07	0.43	-23	0	-	attempt 3
2903538	SMP	1	291	42.07	771.46	261.68	291	42.07	ball	28.92	-0.21	-25.28	-30.07	0.43	-23	0	-	attempt 3
2936854	SMP	1	291	42.07	744.66	167.1	291	42.07	ball	28.92	-0.21	-25.28	-30.07	0.43	-23	0	-	attempt 3
2970265	SMP	1	0	0	0	0	0	0	-	0	0	0	0	0	0	0	-	attempt 3
3003380	SMP	1	0	0	0	0	0	0	-	0	0	0	0	0	0	0	-	attempt 3
3036713	SMP	1	0	0	0	0	0	0	-	0	0	0	0	0	0	0	-	attempt 3
3069912	SMP	1	0	0	0	0	0	0	-	0	0	0	0	0	0	0	-	attempt 3
3103370	SMP	1	290	103.07	0	0	290	103.07	Other	0	0	0	-30.07	0.43	-23	0	-	attempt 3
3136866	SMP	1	290	103.07	0	0	290	103.07	Other	0	0	0	-30.07	0.43	-23	0	-	attempt 3
3170129	SMP	1	290	103.07	0	0	290	103.07	Other	0	0	0	-30.07	0.43	-23	0	-	attempt 3
3204109	SMP	1	290	103.07	713.92	-121.8	290	103.07	Other	28.92	-0.21	-25.28	-30.07	0.43	-23	0	-	attempt 3
3236217	SMP	1	290	103.07	683.06	-112.73	290	103.07	Other	28.92	-0.21	-25.28	-30.07	0.43	-23	0	-	attempt 3
3270080	SMP	1	0	0	0	0	0	0	-	0	0	0	0	0	0	0	-	attempt 3
3302880	SMP	1	216	94.07	621.03	-146.69	216	94.07	Bottom Right	28.92	-0.21	-25.28	0	0	0	0	-	attempt 3
3336262	SMP	1	216	88.07	627	-174.9	216	88.07	Bottom Right	28.92	-0.21	-25.28	0	0	0	0	-	attempt 3
3369323	SMP	1	178	65.07	549.95	-198.95	178	65.07	Middle Right	28.92	-0.21	-25.28	0	0	0	0	-	attempt 3
3403243	SMP	1	177	60.07	567.48	-199.17	177	60.07	Middle Right	28.92	-0.21	-25.28	0	0	0	0	-	attempt 3
3436528	SMP	1	177	67.07	566.48	-184.11	177	67.07	Middle Right	28.92	-0.21	-25.28	0	0	0	0	-	attempt 3
3469157	SMP	1	184	69.07	582.09	-172.97	184	69.07	Middle Right	28.92	-0.21	-25.28	0	0	0	0	-	attempt 3
3502520	SMP	1	435	58.07	595.35	-178.73	435	58.07	Keeper	28.92	-0.21	-25.28	0	0	0	0	-	attempt 3
3569162	SMP	1	420	52.07	583.53	-168.76	420	52.07	Keeper	28.92	-0.21	-25.28	0	0	0	0	-	attempt 3
3602431	SMP	1	412	49.07	580.58	-166.87	412	49.07	Keeper	28.92	-0.21	-25.28	0	0	0	0	-	attempt 3
3635958	SMP	1	412	49.07	583.98	-159.31	412	49.07	Keeper	28.92	-0.21	-25.28	0	0	0	0	-	attempt 3
3668952	SMP	1	409	47.07	581.28	-158.33	409	47.07	Keeper	28.92	-0.21	-25.28	0	0	0	0	-	attempt 3
3702104	SMP	1	405	45.07	579.17	-169.02	405	45.07	Keeper	28.92	-0.21	-25.28	0	0	0	0	-	attempt 3
3735479	SMP	1	0	0	0	0	0	0	-	0	0	0	0	0	0	0	-	attempt 3
3768850	SMP	1	297	103.07	559.53	-192.15	297	103.07	Other	28.92	-0.21	-25.28	-30.07	0.43	-23	0	-	attempt 3
3802060	SMP	1	297	103.07	499.69	-201.07	297	103.07	Other	28.92	-0.21	-25.28	-30.07	0.43	-23	0	-	attempt 3
3835238	SMP	1	297	103.07	555.55	-198.08	297	103.07	Other	28.92	-0.21	-25.28	-30.07	0.43	-23	0	-	attempt 3
3868559	SMP	1	297	103.07	624.46	-213.6	297	103.07	Other	28.92	-0.21	-25.28	-30.07	0.43	-23	0	-	attempt 3
3902142	SMP	1	226	56.07	718.38	-198.55	226	56.07	Middle Right	28.92	-0.21	-25.28	0	0	0	0	-	attempt 3
3935259	SMP	1	0	0	0	0	0	0	-	0	0	0	0	0	0	0	-	attempt 3
3968445	SMP	1	294	101.07	789.18	92.15	294	101.07	Other	28.92	-0.21	-25.28	-30.07	0.43	-23	0	-	attempt 3
4001698	SMP	1	236	114.07	797.94	-77.46	236	114.07	Front right	28.92	-0.21	-25.28	0	0	0	0	-	attempt 3
4034940	SMP	1	236	85.07	797.94	-77.46	236	85.07	Bottom Right	28.92	-0.21	-25.28	-30.07	0.43	-23	0	-	attempt 3
4068826	SMP	1	295	105.07	521.38	194.24	295	105.07	Other	28.92	-0.21	-25.28	-30.07	0.43	-23	0	-	attempt 3
4102246	SMP	1	295	105.07	936.89	203.44	295	105.07	ball	28.92	-0.21	-25.28	0	0	0	0	-	attempt 3
4134925	SMP	1	293	105.07	901.38	305.11	293	105.07	ball	28.92	-0.21	-25.28	-30.07	0.43	-23	0	-	attempt 3
4168428	SMP	1	293	105.07	891.43	293.3	293	105.07	ball	28.92	-0.21	-25.28	-30.07	0.43	-23	0	-	attempt 3
4201342	SMP	1	293	105.07	876.43	266.87	293	105.07	ball	28.92	-0.21	-25.28	-30.07	0.43	-23	0	-	attempt 3
4234566	SMP	1	293	105.07	858.31	235.49	293	105.07	ball	28.92	-0.21	-25.28	-30.07	0.43	-23	0	-	attempt 3
4268457	SMP	1	293	105.07	856.28	222.62	293	105.07	ball	28.92	-0.21	-25.28	-30.07	0.44	-23	0	-	attempt 3
4301201	SMP	1	293	105.07	856.28	200.71	293	105.07	ball	28.92	-0.21	-25.28	-30.07	0.44	-23	0	-	attempt 3
4334406	SMP	1	293	105.07	850.57	175.08	293	105.07	ball	28.92	-0.21	-25.28	-30.07	0.44	-23	0	-	attempt 3
4401172	SMP	1	293	105.07	831.32	126.55	293	105.07	ball	28.92	-0.21	-25.28	-30.07	0.44	-23	0	-	attempt 3
4434619	SMP	1	293	105.07	0	0	293	105.07	ball	0	0	0	-30.07	0.44	-23	0	-	attempt 3
4467540	SMP	1	293	105.07	703.65	-202	293	105.07	Other	28.92	-0.21	-25.28	0	0	0	0	-	attempt 3
4500788	SMP	1	293	105.07	609.44	-250.81	293	105.07	Other	28.92	-0.21	-25.28	-30.07	0.44	-23	0	-	attempt 3
4534160	SMP	1	105	120.07	633.55	-267.71	105	120.07	Front middle	28.92	-0.21	-25.28	-30.07	0.44	-23	0	-	attempt 3
4567285	SMP	1	94	110.07	620.57	-285.88	94	110.07	Front middle	28.92	-0.21	-25.28	-30.07	0.44	-23	0	-	attempt 3
4601255	SMP	1	0	0	0	0	0	0	-	0	0	0	0	0	0	0	-	attempt 3
4633858	SMP	1	0	0	0	0	0	0	-	0	0	0	0	0	0	0	-	attempt 3
4667171	SMP	1	292	105.07	0	0	292	105.07	ball	0	0	0	-30.07	0.44	-23	0	-	attempt 3
4700336	SMP	1	292	106.07	830.68	5.75	292	106.07	ball	28.92	-0.21	-25.28	0	0	0	0	-	attempt 3
4733901	SMP	1	292	106.07	807.47	-10.25	292	106.07	ball	28.92	-0.21	-25.28	-30.07	0.44	-23	0	-	attempt 3
4767514	SMP	1	292	106.07	793.93	-4.28	292	106.07	ball	28.92	-0.21	-25.28	-30.07	0.44	-23	0	-	attempt 3
4800208	SMP	1	292	106.07	784.3	9.45	292	106.07	ball	28.92	-0.21	-25.28	-30.07	0.44	-23	0	-	attempt 3
4833505	SMP	1	292	106.07	792.21	38.63	292	106.07	ball	28.92	-0.21	-25.28	-30.07	0.44	-23	0	-	attempt 3
4866809	SMP	1	292	106.07	813.25	89.97	292	106.07	ball	28.92	-0.21	-25.28	-30.07	0.44	-23	0	-	attempt 3
4899984	SMP	1	292	106.07	876.08	-30.08	292	106.07	ball	28.92	-0.21	-25.28	-30.07	0.44	-23	0	-	attempt 3
4933630	SMP	1	292	106.07	823.98	79.9	292	106.07	ball	28.92	-0.21	-25.28	-30.07	0.44	-23	0	-	attempt 3
4966989	SMP	1	292	106.07	919.92	-139.16	292	106.07	ball	28.92	-0.21	-25.28	-30.07	0.44	-23	0	-	attempt 3
5000030	SMP	1	292	106.07	790.26	-3.97	292	106.07	ball	28.92	-0.21	-25.28	-30.07	0.44	-23	0	-	attempt 3
5033275	SMP	1	292	106.07	802.22	74.97	292	106.07	ball	28.92	-0.21	-25.28	-30.07	0.44	-23	0	-	attempt 3
5066442	SMP	1	292	106.07	797.51	95.61	292	106.07	ball	28.92	-0.21	-25.28	-30.07	0.44	-23	0	-	attempt 3
5099886	SMP	1	292	106.07	816.58	127.83	292	106.07	ball	28.92	-0.21	-25.28	-30.07	0.44	-23	0	-	attempt 3
5133314	SMP	1	292	106.07	804.29	191.46	292	106.07	ball	28.92	-0.21	-25.28	-30.07	0.44	-23	0	-	attempt 3
5166252	SMP	1	292	106.07	791.96	115.87	292	106.07	ball	28.92	-0.21	-25.28	-30.07	0.44	-23	0	-	attempt 3
5200184	SMP	1	292	101.07	796.63	85.91	292	101.07	ball	28.92	-0.21	-25.28	-30.07	0.44	-23	0	-	attempt 3
5233361	SMP	1	290	99.07	740.96	139.96	290	99.07	ball	28.92	-0.21	-25.28	-30.07	0.44	-23	0	-	attempt 3
5266131	SMP	1	290	99.07	738.46	210.68	290	99.07	ball	28.92	-0.21	-25.28	-30.07	0.44	-23	0	-	attempt 3
5299544	SMP	1	290	99.07	808.1	192.32	290	99.07	ball	28.92	-0.21	-25.28	-30.07	0.44	-23	0	-	attempt 3
5333107	SMP	1	290	99.07	857.75	156.67	290	99.07	ball	28.92	-0.21	-25.28	-30.07	0.44	-23	0	-	attempt 3
5365983	SMP	1	0	0	0	0	0	0	-	0	0	0	0	0	0	0	-	attempt 3
5399138	SMP	1	0	0	0	0	0	0	-	0	0	0	0	0	0	0	-	attempt 3
5432529	SMP	1	0	0	0	0	0	0	-	0	0	0	0	0	0	0	-	attempt 3
5465921	SMP	1	0	0	0	0	0	0	-	0	0	0	0	0	0	0	-	attempt 3
5499023	SMP	1	0	0	0	0	0	0	-	0	0	0	0	0	0	0	-	attempt 3
5532204	SMP	1	0	0	0	0	0	0	-	0	0	0	0	0	0	0	-	attempt 3
5566104	SMP	1	0	0	0	0	0	0	-	0	0	0	0	0	0	0	-	attempt 3
5599416	SMP	1	0	0	0	0	0	0	-	0	0	0	0	0	0	0	-	attempt 3
5632358	SMP	1	0	0	0	0	0	0	-	0	0	0	0	0	0	0	-	attempt 3
5665428	SMP	1	0	0	0	0	0	0	-	0	0	0	0	0	0	0	-	attempt 3
5698605	SMP	1	215	92.07	1039.49	-71.37	215	92.07	Bottom Right	28.92	-0.21	-25.28	-30.07	0.44	-23	0	-	attempt 3
5732066	SMP	1	0	0	0	0	0	0	-	0	0	0	0	0	0	0	-	attempt 3
5765693	SMP	1	0	0	0	0	0	0	-	0	0	0	0	0	0	0	-	attempt 3
5798668	SMP	1	0	0	0	0	0	0	-	0	0	0	0	0	0	0	-	attempt 3
5831804	SMP	1	0	0	0	0	0	0	-	0	0	0	0	0	0	0	-	attempt 3
5864943	SMP	1	0	0	0	0	0	0	-	0	0	0	0	0	0	0	-	attempt 3
5898789	SMP	1	0	0	0	0	0	0	-	0	0	0	0	0	0	0	-	attempt 3
5931755	SMP	1	0	0	0	0	0	0	-	0	0	0	0	0	0	0	-	attempt 3
5964768	SMP	1	0	0	0	0	0	0	-	0	0	0	0	0	0	0	-	attempt 3
5998270	SMP	1	0	0	0	0	0	0	-	0	0	0	0	0	0	0	-	attempt 3
6031930	SMP	1	0	0	0	0	0	0	-	0	0	0	0	0	0	0	-	attempt 3
