# Supplementary material for: Visual Search Strategies of Soccer Players Executing a Power vs. Placement Penalty Kick
Source: PLoS One. 2014 Dec 17;9(12):e115179. doi: 10.1371/journal.pone.0115179 (PMC4269429; doi:10.1371/journal.pone.0115179)
Supplement: S1 File — Raw visual search data from participant group in each test condition. (ZIP) [file pone.0115179.s001.zip › PLoS ONE Supporting Information/Part 10/Output/S1 attempt 2 LA placement no GK.xlsx]

## Sheet: Sheet1
## [BeGaze]
## Converted from:
## Date:	22.07.2013 17:02:59
## Version:	BeGaze 3.2.28
## IDF Version:	10
## Sample Rate:	30
## Separator Type:	Trial
## Trial Count:	1
## Uses Plane File:	FALSE
## Stimulus:	attempt 4
## Number of Samples:	148
## Reversed:	none
## [Run]
## Subject:	Liam Conroy Low Anxiety 2
## Description:	Reference View 5 Liam Conroy Low Anxiety 2 0
## [Calibration]
## Calibration Type:	n.a.
## Calibration Area:	1280	960
## [Geometry]
## Stimulus Dimension [mm]:	1280	960
## Head Distance [mm]:	1450
## [Hardware Setup]
## System ID:
## Operating System :
## IView X Version:
## [Filter Settings]
## Heuristics:	FALSE
## Heuristics Stage:	0
## Bilateral:	FALSE
## Gaze Cursor Filter:	FALSE
## Saccade Length [px]:	0
## Filter Depth [ms]:	0
## Format:	LEFT, RIGHT, POR, AOI, EYEPOSITION, TRIGGER
##
Time	Type	Trial	B POR X [px]	B POR Y [px]	L POR X [px]	L POR Y [px]	R POR X [px]	R POR Y [px]	B Object Hit	L EPOS X	L EPOS Y	L EPOS Z	R EPOS X	R EPOS Y	R EPOS Z	Trigger	B Event Info	Stimulus
2926	SMP	1	288	36.07	719.64	310.14	288	36.07	ball	28.09	1.06	-25.1	-29.99	1.27	-23.07	0	-	attempt 4
36439	SMP	1	288	36.07	720.99	319.45	288	36.07	ball	28.09	1.06	-25.1	-29.99	1.27	-23.07	0	-	attempt 4
69335	SMP	1	288	36.07	719.41	337.95	288	36.07	ball	28.09	1.06	-25.1	-29.99	1.27	-23.07	0	-	attempt 4
102608	SMP	1	288	36.07	717.38	361.08	288	36.07	ball	28.09	1.06	-25.1	-29.99	1.27	-23.07	0	-	attempt 4
135783	SMP	1	288	36.07	714.95	391.08	288	36.07	ball	28.09	1.06	-25.1	-29.99	1.27	-23.07	0	-	attempt 4
169022	SMP	1	288	36.07	715.63	427.56	288	36.07	ball	28.09	1.06	-25.1	-29.99	1.27	-23.07	0	-	attempt 4
202633	SMP	1	288	36.07	719.69	457.33	288	36.07	ball	28.09	1.06	-25.1	-29.99	1.27	-23.07	0	-	attempt 4
235700	SMP	1	288	36.07	658.06	506.59	288	36.07	ball	28.09	1.06	-25.1	-29.99	1.27	-23.07	0	-	attempt 4
268869	SMP	1	295	103.07	615.54	551.44	295	103.07	ball	28.09	1.06	-25.1	-29.99	1.27	-23.07	0	-	attempt 4
302760	SMP	1	293	105.07	635.03	581.63	293	105.07	ball	28.09	1.06	-25.1	-29.99	1.28	-23.07	0	-	attempt 4
335439	SMP	1	293	105.07	678.58	596.6	293	105.07	ball	28.09	1.06	-25.1	-29.99	1.28	-23.07	0	-	attempt 4
368701	SMP	1	293	105.07	592.76	611.67	293	105.07	ball	28.09	1.06	-25.1	-29.99	1.28	-23.07	0	-	attempt 4
402179	SMP	1	0	0	0	0	0	0	-	0	0	0	0	0	0	0	-	attempt 4
435490	SMP	1	0	0	0	0	0	0	-	0	0	0	0	0	0	0	-	attempt 4
468695	SMP	1	0	0	0	0	0	0	-	0	0	0	0	0	0	0	-	attempt 4
501851	SMP	1	0	0	0	0	0	0	-	0	0	0	0	0	0	0	-	attempt 4
535611	SMP	1	0	0	0	0	0	0	-	0	0	0	0	0	0	0	-	attempt 4
568454	SMP	1	0	0	0	0	0	0	-	0	0	0	0	0	0	0	-	attempt 4
601700	SMP	1	285	107.07	30.97	792.91	285	107.07	Other	28.09	1.06	-25.1	0	0	0	0	-	attempt 4
634877	SMP	1	285	107.07	152.77	672.67	285	107.07	Other	28.09	1.06	-25.1	0	0	0	0	-	attempt 4
668369	SMP	1	285	107.07	257.05	595.55	285	107.07	Other	28.09	1.06	-25.1	0	0	0	0	-	attempt 4
702114	SMP	1	285	107.07	136.28	792.33	285	107.07	Other	28.09	1.06	-25.1	-29.99	1.28	-23.07	0	-	attempt 4
734963	SMP	1	285	107.07	61.32	913.81	285	107.07	Other	28.09	1.06	-25.1	0	0	0	0	-	attempt 4
768161	SMP	1	285	107.07	131.28	836.99	285	107.07	Other	28.09	1.06	-25.1	-29.99	1.28	-23.07	0	-	attempt 4
801272	SMP	1	285	107.07	215.8	779.1	285	107.07	Other	28.09	1.06	-25.1	-29.99	1.28	-23.07	0	-	attempt 4
835154	SMP	1	285	107.07	284.91	722.38	285	107.07	Other	28.09	1.06	-25.1	-29.99	1.28	-23.07	0	-	attempt 4
868483	SMP	1	285	107.07	333.32	687.79	285	107.07	Other	28.09	1.06	-25.1	-29.99	1.28	-23.07	0	-	attempt 4
901158	SMP	1	285	107.07	349.24	705.85	285	107.07	Other	28.09	1.06	-25.1	-29.99	1.28	-23.07	0	-	attempt 4
934514	SMP	1	285	107.07	371.31	701.55	285	107.07	Other	28.09	1.06	-25.1	-29.99	1.28	-23.07	0	-	attempt 4
967808	SMP	1	285	107.07	393.22	683.38	285	107.07	Other	28.09	1.06	-25.1	-29.99	1.28	-23.07	0	-	attempt 4
1000943	SMP	1	285	107.07	405.82	675.99	285	107.07	Other	28.09	1.06	-25.1	-29.99	1.28	-23.07	0	-	attempt 4
1034169	SMP	1	285	107.07	415.09	676.54	285	107.07	Other	28.09	1.06	-25.1	-29.99	1.28	-23.07	0	-	attempt 4
1067702	SMP	1	285	107.07	413.38	682.45	285	107.07	Other	28.09	1.06	-25.1	-29.99	1.28	-23.07	0	-	attempt 4
1101385	SMP	1	285	107.07	400.97	717.4	285	107.07	Other	28.09	1.06	-25.1	-29.99	1.28	-23.07	0	-	attempt 4
1135040	SMP	1	285	107.07	455.45	657.85	285	107.07	Other	28.09	1.06	-25.1	-29.99	1.28	-23.07	0	-	attempt 4
1167466	SMP	1	285	107.07	647.7	462.94	285	107.07	Other	28.09	1.06	-25.1	-29.99	1.28	-23.07	0	-	attempt 4
1200846	SMP	1	0	0	0	0	0	0	-	0	0	0	0	0	0	0	-	attempt 4
1234469	SMP	1	297	104.07	0	0	297	104.07	Other	0	0	0	-29.99	1.28	-23.07	0	-	attempt 4
1267734	SMP	1	0	0	0	0	0	0	-	0	0	0	0	0	0	0	-	attempt 4
1300566	SMP	1	0	0	0	0	0	0	-	0	0	0	0	0	0	0	-	attempt 4
1333953	SMP	1	0	0	0	0	0	0	-	0	0	0	0	0	0	0	-	attempt 4
1367062	SMP	1	0	0	0	0	0	0	-	0	0	0	0	0	0	0	-	attempt 4
1400454	SMP	1	0	0	0	0	0	0	-	0	0	0	0	0	0	0	-	attempt 4
1433674	SMP	1	292	103.07	0	0	292	103.07	ball	0	0	0	-29.99	1.28	-23.07	0	-	attempt 4
1466871	SMP	1	292	103.07	0	0	292	103.07	ball	0	0	0	-29.99	1.28	-23.07	0	-	attempt 4
1500186	SMP	1	292	103.07	1015.04	90.24	292	103.07	ball	28.09	1.06	-25.1	-29.99	1.28	-23.07	0	-	attempt 4
1533379	SMP	1	286	38.07	926.33	150.81	286	38.07	ball	28.09	1.06	-25.1	-29.99	1.28	-23.07	0	-	attempt 4
1567241	SMP	1	286	38.07	939.38	242.98	286	38.07	ball	28.09	1.06	-25.1	-29.99	1.28	-23.07	0	-	attempt 4
1600541	SMP	1	286	38.07	887.63	277.43	286	38.07	ball	28.09	1.06	-25.1	-29.99	1.28	-23.07	0	-	attempt 4
1633258	SMP	1	286	38.07	851.24	298.79	286	38.07	ball	28.09	1.06	-25.1	-29.99	1.28	-23.07	0	-	attempt 4
1666457	SMP	1	286	38.07	825.01	325.36	286	38.07	ball	28.09	1.06	-25.1	-29.99	1.28	-23.07	0	-	attempt 4
1699763	SMP	1	286	38.07	796.41	347.48	286	38.07	ball	28.09	1.06	-25.1	-29.99	1.28	-23.07	0	-	attempt 4
1733095	SMP	1	286	38.07	779	362.6	286	38.07	ball	28.09	1.06	-25.1	-29.99	1.28	-23.07	0	-	attempt 4
1766322	SMP	1	286	38.07	759.16	377.67	286	38.07	ball	28.09	1.06	-25.1	-29.99	1.28	-23.07	0	-	attempt 4
1800023	SMP	1	286	38.07	746.33	384.42	286	38.07	ball	28.09	1.06	-25.1	-29.99	1.28	-23.07	0	-	attempt 4
1833020	SMP	1	286	38.07	733.77	390.75	286	38.07	ball	28.09	1.06	-25.1	-29.99	1.28	-23.07	0	-	attempt 4
1868770	SMP	1	286	38.07	722.78	401.02	286	38.07	ball	28.09	1.06	-25.1	-29.99	1.28	-23.07	0	-	attempt 4
1932826	SMP	1	286	38.07	710.27	410.9	286	38.07	ball	28.09	1.07	-25.1	-29.99	1.28	-23.07	0	-	attempt 4
1966409	SMP	1	286	38.07	704.05	423.34	286	38.07	ball	28.09	1.07	-25.1	-29.99	1.28	-23.07	0	-	attempt 4
1999331	SMP	1	286	38.07	695.75	428.53	286	38.07	ball	28.09	1.07	-25.1	-29.99	1.28	-23.07	0	-	attempt 4
2032621	SMP	1	286	38.07	690.47	456.48	286	38.07	ball	28.09	1.07	-25.1	-29.99	1.28	-23.07	0	-	attempt 4
2065727	SMP	1	0	0	0	0	0	0	-	0	0	0	0	0	0	0	-	attempt 4
2099417	SMP	1	0	0	0	0	0	0	-	0	0	0	0	0	0	0	-	attempt 4
2132314	SMP	1	0	0	0	0	0	0	-	0	0	0	0	0	0	0	-	attempt 4
2165868	SMP	1	0	0	0	0	0	0	-	0	0	0	0	0	0	0	-	attempt 4
2199454	SMP	1	0	0	0	0	0	0	-	0	0	0	0	0	0	0	-	attempt 4
2232155	SMP	1	0	0	0	0	0	0	-	0	0	0	0	0	0	0	-	attempt 4
2265363	SMP	1	0	0	0	0	0	0	-	0	0	0	0	0	0	0	-	attempt 4
2298645	SMP	1	105	114.07	342.08	133.74	105	114.07	Front middle	28.09	1.07	-25.1	0	0	0	0	-	attempt 4
2332261	SMP	1	121	98.07	369.71	127.87	121	98.07	Bottom Middle	28.09	1.07	-25.1	0	0	0	0	-	attempt 4
2366272	SMP	1	125	114.07	391.43	136.85	125	114.07	Front middle	28.09	1.07	-25.1	0	0	0	0	-	attempt 4
2398659	SMP	1	132	100.07	417.76	148.86	132	100.07	Front middle	28.09	1.07	-25.1	0	0	0	0	-	attempt 4
2431708	SMP	1	127	95.07	433.62	160.74	127	95.07	Bottom Middle	28.09	1.07	-25.1	0	0	0	0	-	attempt 4
2465052	SMP	1	155	114.07	489.65	126.9	155	114.07	Front middle	28.09	1.07	-25.1	-29.99	1.28	-23.07	0	-	attempt 4
2498402	SMP	1	159	92.07	499.27	153.04	159	92.07	Bottom Middle	28.09	1.07	-25.1	-29.99	1.28	-23.07	0	-	attempt 4
2531957	SMP	1	159	90.07	511.12	159.38	159	90.07	Bottom Middle	28.09	1.07	-25.1	-29.99	1.28	-23.07	0	-	attempt 4
2564961	SMP	1	159	93.07	517.23	186.5	159	93.07	Bottom Middle	28.09	1.07	-25.1	-29.99	1.28	-23.07	0	-	attempt 4
2598201	SMP	1	153	74.07	526.64	193	153	74.07	Bottom Middle	28.09	1.07	-25.1	-29.99	1.28	-23.07	0	-	attempt 4
2631530	SMP	1	153	92.07	530.79	199.64	153	92.07	Bottom Middle	28.09	1.07	-25.1	-29.99	1.28	-23.07	0	-	attempt 4
2664738	SMP	1	153	92.07	539.16	205.09	153	92.07	Bottom Middle	28.09	1.07	-25.1	-29.99	1.28	-23.07	0	-	attempt 4
2697913	SMP	1	153	92.07	545.85	214.68	153	92.07	Bottom Middle	28.09	1.07	-25.1	-29.99	1.28	-23.07	0	-	attempt 4
2732030	SMP	1	140	95.07	506.54	295.68	140	95.07	Bottom Middle	28.09	1.07	-25.1	-29.99	1.28	-23.07	0	-	attempt 4
2764649	SMP	1	119	110.07	513.91	300.48	119	110.07	Front middle	28.09	1.07	-25.1	-29.99	1.28	-23.07	0	-	attempt 4
2798868	SMP	1	120	101.07	519.04	295.77	120	101.07	Front middle	28.09	1.07	-25.1	-29.99	1.28	-23.07	0	-	attempt 4
2831492	SMP	1	103	82.07	517.98	289.46	103	82.07	Bottom Middle	28.09	1.07	-25.1	-29.99	1.28	-23.07	0	-	attempt 4
2864424	SMP	1	112	108.07	516.09	279.01	112	108.07	Front middle	28.09	1.07	-25.1	-29.99	1.28	-23.07	0	-	attempt 4
2897560	SMP	1	114	99.07	513.35	266.61	114	99.07	Bottom Middle	28.09	1.07	-25.1	-29.99	1.28	-23.07	0	-	attempt 4
2930849	SMP	1	119	115.07	511.25	255.36	119	115.07	Front middle	28.09	1.07	-25.1	-29.99	1.28	-23.07	0	-	attempt 4
2964248	SMP	1	178	112.07	700.69	261.32	178	112.07	Front right	28.09	1.07	-25.1	-29.99	1.28	-23.07	0	-	attempt 4
2997426	SMP	1	198	112.07	720.05	247.36	198	112.07	Front right	28.09	1.07	-25.1	-29.99	1.28	-23.07	0	-	attempt 4
3030777	SMP	1	207	112.07	712.8	226.36	207	112.07	Front right	28.09	1.07	-25.1	-29.99	1.28	-23.07	0	-	attempt 4
3064062	SMP	1	207	112.07	700.3	210.43	207	112.07	Front right	28.09	1.07	-25.1	-29.99	1.28	-23.07	0	-	attempt 4
3097245	SMP	1	209	115.07	686.41	200.5	209	115.07	Front right	28.09	1.07	-25.1	-29.99	1.28	-23.07	0	-	attempt 4
3130502	SMP	1	209	115.07	670.85	186.2	209	115.07	Front right	28.09	1.07	-25.1	-29.99	1.28	-23.07	0	-	attempt 4
3175408	SMP	1	209	113.07	653.62	162.07	209	113.07	Front right	28.09	1.07	-25.1	-29.99	1.28	-23.07	0	-	attempt 4
3197286	SMP	1	222	124.07	698.65	182.52	222	124.07	Front right	28.09	1.07	-25.1	-29.99	1.28	-23.07	0	-	attempt 4
3230429	SMP	1	222	124.07	686.43	155.45	222	124.07	Front right	28.09	1.07	-25.1	-29.99	1.28	-23.07	0	-	attempt 4
3263807	SMP	1	293	106.07	665.9	112.59	293	106.07	Other	28.09	1.07	-25.1	-29.99	1.28	-23.07	0	-	attempt 4
3299127	SMP	1	292	104.07	645.38	82.69	292	104.07	Other	28.09	1.07	-25.1	-29.99	1.28	-23.07	0	-	attempt 4
3330248	SMP	1	292	104.07	631.52	51.36	292	104.07	Other	28.09	1.07	-25.1	-29.99	1.28	-23.07	0	-	attempt 4
3364111	SMP	1	292	104.07	637.6	45.73	292	104.07	Other	28.09	1.07	-25.1	-29.99	1.28	-23.07	0	-	attempt 4
3397006	SMP	1	292	104.07	711.82	241.08	292	104.07	ball	28.09	1.07	-25.1	-29.99	1.28	-23.07	0	-	attempt 4
3430137	SMP	1	291	42.07	716.14	391.3	291	42.07	ball	28.09	1.07	-25.1	-29.99	1.28	-23.07	0	-	attempt 4
3463796	SMP	1	291	42.07	695.75	325.52	291	42.07	ball	28.09	1.07	-25.1	-29.99	1.28	-23.07	0	-	attempt 4
3496712	SMP	1	299	101.07	669.49	315.6	299	101.07	ball	28.09	1.07	-25.1	-29.99	1.28	-23.07	0	-	attempt 4
3530205	SMP	1	290	41.07	669.3	297.37	290	41.07	ball	28.09	1.07	-25.1	-29.99	1.28	-23.07	0	-	attempt 4
3563072	SMP	1	290	41.07	690.1	298.19	290	41.07	ball	28.09	1.07	-25.1	-29.99	1.28	-23.07	0	-	attempt 4
3596720	SMP	1	290	41.07	697.7	328.32	290	41.07	ball	28.09	1.07	-25.1	-29.99	1.28	-23.07	0	-	attempt 4
3630207	SMP	1	290	41.07	719.65	338.78	290	41.07	ball	28.09	1.07	-25.1	-29.99	1.28	-23.07	0	-	attempt 4
3663249	SMP	1	290	41.07	737.53	363.8	290	41.07	ball	28.09	1.07	-25.1	-29.99	1.28	-23.07	0	-	attempt 4
3696320	SMP	1	290	41.07	762.55	388.22	290	41.07	ball	28.09	1.07	-25.1	-29.99	1.28	-23.07	0	-	attempt 4
3729477	SMP	1	290	41.07	802.68	460.34	290	41.07	ball	28.08	1.07	-25.1	-29.99	1.28	-23.07	0	-	attempt 4
3762955	SMP	1	290	41.07	832.44	543.42	290	41.07	ball	28.08	1.07	-25.1	-29.99	1.28	-23.07	0	-	attempt 4
3796026	SMP	1	290	41.07	905.68	591.12	290	41.07	ball	28.08	1.07	-25.1	-29.99	1.28	-23.07	0	-	attempt 4
3829682	SMP	1	290	41.07	897.47	517.17	290	41.07	ball	28.08	1.07	-25.1	-29.99	1.28	-23.07	0	-	attempt 4
3863542	SMP	1	295	98.07	782.25	401.81	295	98.07	ball	28.08	1.07	-25.1	-29.99	1.28	-23.07	0	-	attempt 4
3896084	SMP	1	295	98.07	660.01	283.66	295	98.07	ball	28.08	1.07	-25.1	-29.99	1.28	-23.07	0	-	attempt 4
3929143	SMP	1	295	98.07	586.78	405.3	295	98.07	ball	28.08	1.07	-25.1	-29.99	1.28	-23.07	0	-	attempt 4
3962358	SMP	1	0	0	0	0	0	0	-	0	0	0	0	0	0	0	-	attempt 4
3996177	SMP	1	0	0	0	0	0	0	-	0	0	0	0	0	0	0	-	attempt 4
4029184	SMP	1	0	0	0	0	0	0	-	0	0	0	0	0	0	0	-	attempt 4
4062406	SMP	1	0	0	0	0	0	0	-	0	0	0	0	0	0	0	-	attempt 4
4095528	SMP	1	0	0	0	0	0	0	-	0	0	0	0	0	0	0	-	attempt 4
4129868	SMP	1	0	0	0	0	0	0	-	0	0	0	0	0	0	0	-	attempt 4
4162170	SMP	1	0	0	0	0	0	0	-	0	0	0	0	0	0	0	-	attempt 4
4195482	SMP	1	0	0	0	0	0	0	-	0	0	0	0	0	0	0	-	attempt 4
4228706	SMP	1	0	0	0	0	0	0	-	0	0	0	0	0	0	0	-	attempt 4
4262349	SMP	1	0	0	0	0	0	0	-	0	0	0	0	0	0	0	-	attempt 4
4295124	SMP	1	0	0	0	0	0	0	-	0	0	0	0	0	0	0	-	attempt 4
4328518	SMP	1	0	0	0	0	0	0	-	0	0	0	0	0	0	0	-	attempt 4
4362124	SMP	1	0	0	0	0	0	0	-	0	0	0	0	0	0	0	-	attempt 4
4394947	SMP	1	0	0	0	0	0	0	-	0	0	0	0	0	0	0	-	attempt 4
4428284	SMP	1	0	0	0	0	0	0	-	0	0	0	0	0	0	0	-	attempt 4
4462116	SMP	1	0	0	0	0	0	0	-	0	0	0	0	0	0	0	-	attempt 4
4495055	SMP	1	0	0	0	0	0	0	-	0	0	0	0	0	0	0	-	attempt 4
4528294	SMP	1	0	0	0	0	0	0	-	0	0	0	0	0	0	0	-	attempt 4
4561837	SMP	1	0	0	0	0	0	0	-	0	0	0	0	0	0	0	-	attempt 4
4594689	SMP	1	0	0	0	0	0	0	-	0	0	0	0	0	0	0	-	attempt 4
4628014	SMP	1	0	0	0	0	0	0	-	0	0	0	0	0	0	0	-	attempt 4
4661258	SMP	1	0	0	0	0	0	0	-	0	0	0	0	0	0	0	-	attempt 4
4694910	SMP	1	0	0	0	0	0	0	-	0	0	0	0	0	0	0	-	attempt 4
4727740	SMP	1	0	0	0	0	0	0	-	0	0	0	0	0	0	0	-	attempt 4
4761175	SMP	1	0	0	0	0	0	0	-	0	0	0	0	0	0	0	-	attempt 4
4794438	SMP	1	0	0	0	0	0	0	-	0	0	0	0	0	0	0	-	attempt 4
4828028	SMP	1	0	0	0	0	0	0	-	0	0	0	0	0	0	0	-	attempt 4
4861022	SMP	1	0	0	0	0	0	0	-	0	0	0	0	0	0	0	-	attempt 4
4894306	SMP	1	0	0	0	0	0	0	-	0	0	0	0	0	0	0	-	attempt 4
4927353	SMP	1	0	0	0	0	0	0	-	0	0	0	0	0	0	0	-	attempt 4
