# Supplementary material for: Visual Search Strategies of Soccer Players Executing a Power vs. Placement Penalty Kick
Source: PLoS One. 2014 Dec 17;9(12):e115179. doi: 10.1371/journal.pone.0115179 (PMC4269429; doi:10.1371/journal.pone.0115179)
Supplement: S1 File — Raw visual search data from participant group in each test condition. (ZIP) [file pone.0115179.s001.zip › PLoS ONE Supporting Information/Part 10/Output/S1 attempt 2 LA power GK move.xlsx]

## Sheet: Sheet1
## [BeGaze]
## Converted from:
## Date:	19.07.2013 18:12:23
## Version:	BeGaze 3.2.28
## IDF Version:	10
## Sample Rate:	30
## Separator Type:	Trial
## Trial Count:	1
## Uses Plane File:	FALSE
## Stimulus:	attempt 2
## Number of Samples:	162
## Reversed:	none
## [Run]
## Subject:	Liam Conroy Low Anxiety 2
## Description:	Reference View 3 Liam Conroy Low Anxiety 2 0
## [Calibration]
## Calibration Type:	n.a.
## Calibration Area:	1280	960
## [Geometry]
## Stimulus Dimension [mm]:	1280	960
## Head Distance [mm]:	1450
## [Hardware Setup]
## System ID:
## Operating System :
## IView X Version:
## [Filter Settings]
## Heuristics:	FALSE
## Heuristics Stage:	0
## Bilateral:	FALSE
## Gaze Cursor Filter:	FALSE
## Saccade Length [px]:	0
## Filter Depth [ms]:	0
## Format:	LEFT, RIGHT, POR, AOI, EYEPOSITION, TRIGGER
##
Time	Type	Trial	B POR X [px]	B POR Y [px]	L POR X [px]	L POR Y [px]	R POR X [px]	R POR Y [px]	B Object Hit	L EPOS X	L EPOS Y	L EPOS Z	R EPOS X	R EPOS Y	R EPOS Z	Trigger	B Event Info	Stimulus
25541	SMP	1	295	102.07	788.88	374.79	295	102.07	ball	28.2	0.93	-25.14	-30	1.18	-23.08	0	-	attempt 2
58886	SMP	1	295	102.07	569.15	358.21	295	102.07	Other	28.2	0.93	-25.14	0	0	0	0	-	attempt 2
98068	SMP	1	295	102.07	445.65	466.34	295	102.07	Other	28.2	0.93	-25.14	0	0	0	0	-	attempt 2
159398	SMP	1	295	102.07	240.95	570.59	295	102.07	Other	28.2	0.93	-25.14	0	0	0	0	-	attempt 2
192174	SMP	1	295	102.07	224.84	595.31	295	102.07	Other	28.2	0.93	-25.14	0	0	0	0	-	attempt 2
225459	SMP	1	0	0	0	0	0	0	-	0	0	0	0	0	0	0	-	attempt 2
258451	SMP	1	0	0	0	0	0	0	-	0	0	0	0	0	0	0	-	attempt 2
292484	SMP	1	299	97.07	445.24	519.51	299	97.07	Other	28.2	0.93	-25.14	0	0	0	0	-	attempt 2
325075	SMP	1	294	105.07	292.94	734.6	294	105.07	Other	28.2	0.93	-25.14	0	0	0	0	-	attempt 2
358411	SMP	1	294	105.07	288.04	693.98	294	105.07	Other	28.19	0.93	-25.14	0	0	0	0	-	attempt 2
391451	SMP	1	294	105.07	332.83	653.08	294	105.07	Other	28.19	0.93	-25.14	0	0	0	0	-	attempt 2
424776	SMP	1	294	105.07	379.44	622.85	294	105.07	Other	28.19	0.93	-25.14	0	0	0	0	-	attempt 2
458435	SMP	1	291	105.07	425.83	597.02	291	105.07	Other	28.19	0.93	-25.14	-30	1.18	-23.08	0	-	attempt 2
491288	SMP	1	291	105.07	378.4	652.08	291	105.07	Other	28.19	0.93	-25.14	-30	1.18	-23.08	0	-	attempt 2
524727	SMP	1	291	105.07	148.28	822.76	291	105.07	Other	28.19	0.93	-25.14	0	0	0	0	-	attempt 2
558091	SMP	1	291	105.07	132.83	752.91	291	105.07	Other	28.19	0.93	-25.14	-30	1.18	-23.08	0	-	attempt 2
591189	SMP	1	291	105.07	151.6	734.56	291	105.07	Other	28.19	0.93	-25.14	-30	1.18	-23.08	0	-	attempt 2
624571	SMP	1	291	105.07	153.92	728.55	291	105.07	Other	28.19	0.93	-25.14	-30	1.18	-23.08	0	-	attempt 2
658564	SMP	1	291	105.07	141.49	738.65	291	105.07	Other	28.19	0.93	-25.14	-30	1.18	-23.08	0	-	attempt 2
690993	SMP	1	291	105.07	137.8	721.4	291	105.07	Other	28.19	0.93	-25.14	-30	1.18	-23.08	0	-	attempt 2
724353	SMP	1	291	105.07	118.98	731.5	291	105.07	Other	28.19	0.93	-25.14	-30	1.18	-23.08	0	-	attempt 2
757663	SMP	1	291	105.07	196.33	658.07	291	105.07	Other	28.19	0.93	-25.14	-30	1.18	-23.08	0	-	attempt 2
790923	SMP	1	291	105.07	243.39	632.77	291	105.07	Other	28.19	0.93	-25.14	-30	1.18	-23.08	0	-	attempt 2
824168	SMP	1	291	105.07	222.19	621.95	291	105.07	Other	28.19	0.93	-25.14	-30	1.18	-23.08	0	-	attempt 2
857794	SMP	1	291	105.07	207.12	596.61	291	105.07	Other	28.19	0.93	-25.14	-30	1.18	-23.08	0	-	attempt 2
891289	SMP	1	291	105.07	192.85	583.9	291	105.07	Other	28.19	0.93	-25.14	-30	1.18	-23.08	0	-	attempt 2
924155	SMP	1	291	105.07	181.85	572.78	291	105.07	Other	28.19	0.93	-25.14	-30	1.18	-23.08	0	-	attempt 2
957531	SMP	1	291	105.07	178.46	563.74	291	105.07	Other	28.19	0.93	-25.14	-30	1.18	-23.08	0	-	attempt 2
990771	SMP	1	291	105.07	258.83	503.95	291	105.07	Other	28.19	0.93	-25.14	-30	1.18	-23.08	0	-	attempt 2
1027517	SMP	1	291	105.07	372.81	459.78	291	105.07	Other	28.19	0.93	-25.14	-30	1.18	-23.08	0	-	attempt 2
1090590	SMP	1	291	105.07	370.71	519.1	291	105.07	Other	28.19	0.93	-25.15	-30	1.18	-23.08	0	-	attempt 2
1123613	SMP	1	291	105.07	373.97	525.98	291	105.07	Other	28.19	0.93	-25.15	-30	1.18	-23.08	0	-	attempt 2
1157233	SMP	1	291	105.07	387.5	496.2	291	105.07	Other	28.19	0.93	-25.15	-30	1.18	-23.08	0	-	attempt 2
1190223	SMP	1	291	105.07	389.6	512.59	291	105.07	Other	28.19	0.94	-25.15	-30	1.18	-23.08	0	-	attempt 2
1223458	SMP	1	291	105.07	392.07	542.29	291	105.07	Other	28.19	0.94	-25.15	-30	1.18	-23.08	0	-	attempt 2
1256711	SMP	1	291	105.07	397.76	569.44	291	105.07	Other	28.19	0.94	-25.15	-30	1.18	-23.08	0	-	attempt 2
1290288	SMP	1	291	105.07	494.49	571.11	291	105.07	Other	28.19	0.94	-25.15	-30	1.18	-23.08	0	-	attempt 2
1323580	SMP	1	291	105.07	566.4	637.16	291	105.07	Other	28.19	0.94	-25.15	-30	1.18	-23.08	0	-	attempt 2
1356402	SMP	1	291	105.07	550.97	633.66	291	105.07	Other	28.19	0.94	-25.15	-30	1.18	-23.08	0	-	attempt 2
1389836	SMP	1	291	105.07	560.12	540.96	291	105.07	Other	28.19	0.94	-25.15	-30	1.18	-23.08	0	-	attempt 2
1423625	SMP	1	291	105.07	580.8	474.82	291	105.07	Other	28.19	0.94	-25.15	-30	1.18	-23.08	0	-	attempt 2
1456278	SMP	1	291	105.07	601.38	472.85	291	105.07	Other	28.19	0.94	-25.15	-30	1.18	-23.08	0	-	attempt 2
1489587	SMP	1	291	105.07	605.15	481.75	291	105.07	Other	28.19	0.94	-25.15	-30	1.18	-23.08	0	-	attempt 2
1528177	SMP	1	291	105.07	620.19	474.11	291	105.07	Other	28.19	0.94	-25.15	-30	1.18	-23.08	0	-	attempt 2
1589466	SMP	1	291	105.07	0	0	291	105.07	Other	0	0	0	-30	1.18	-23.08	0	-	attempt 2
1622794	SMP	1	291	105.07	1472.34	44.13	291	105.07	ball	28.19	0.94	-25.15	-30	1.18	-23.08	0	-	attempt 2
1656443	SMP	1	291	105.07	1364.75	29.64	291	105.07	ball	28.19	0.94	-25.15	-30	1.18	-23.08	0	-	attempt 2
1689395	SMP	1	291	105.07	1028.13	297.26	291	105.07	ball	28.19	0.94	-25.15	-30	1.18	-23.08	0	-	attempt 2
1722956	SMP	1	291	105.07	0	0	291	105.07	ball	0	0	0	-30	1.18	-23.08	0	-	attempt 2
1756202	SMP	1	290	102.07	1397.04	-56.14	290	102.07	ball	28.19	0.94	-25.15	-30	1.18	-23.08	0	-	attempt 2
1789151	SMP	1	290	102.07	1506.65	1.02	290	102.07	ball	28.19	0.94	-25.15	-30	1.18	-23.08	0	-	attempt 2
1822713	SMP	1	294	42.07	1052.86	163.16	294	42.07	ball	28.19	0.94	-25.15	-30	1.18	-23.08	0	-	attempt 2
1855927	SMP	1	294	42.07	1021.14	145.74	294	42.07	ball	28.19	0.94	-25.15	-30	1.18	-23.08	0	-	attempt 2
1889010	SMP	1	294	42.07	961.54	123.95	294	42.07	ball	28.19	0.94	-25.15	-30	1.18	-23.08	0	-	attempt 2
1922221	SMP	1	294	42.07	923.56	125.97	294	42.07	ball	28.19	0.94	-25.15	-30	1.18	-23.08	0	-	attempt 2
1955524	SMP	1	294	42.07	885.67	171.95	294	42.07	ball	28.19	0.94	-25.15	-30	1.18	-23.08	0	-	attempt 2
1989091	SMP	1	294	42.07	859.6	193.69	294	42.07	ball	28.19	0.94	-25.15	-30	1.18	-23.08	0	-	attempt 2
2022153	SMP	1	290	42.07	838.71	237.58	290	42.07	ball	28.19	0.94	-25.15	-30	1.18	-23.08	0	-	attempt 2
2055268	SMP	1	0	0	0	0	0	0	-	0	0	0	0	0	0	0	-	attempt 2
2097407	SMP	1	298	98.07	706.12	-84.45	298	98.07	Other	28.19	0.94	-25.15	0	0	0	0	-	attempt 2
2157711	SMP	1	298	98.07	472.94	17.11	298	98.07	Other	28.19	0.94	-25.15	0	0	0	0	-	attempt 2
2188562	SMP	1	298	98.07	489.35	41.87	298	98.07	Other	28.19	0.94	-25.15	0	0	0	0	-	attempt 2
2223163	SMP	1	298	98.07	490.41	62.87	298	98.07	Other	28.19	0.94	-25.15	0	0	0	0	-	attempt 2
2255161	SMP	1	298	98.07	492.15	70.02	298	98.07	Other	28.19	0.94	-25.15	0	0	0	0	-	attempt 2
2288536	SMP	1	158	119.07	520.59	71.93	158	119.07	Front middle	28.19	0.94	-25.15	0	0	0	0	-	attempt 2
2321501	SMP	1	0	0	0	0	0	0	-	0	0	0	0	0	0	0	-	attempt 2
2354768	SMP	1	299	103.07	571.49	156.16	299	103.07	Other	28.19	0.94	-25.15	0	0	0	0	-	attempt 2
2387953	SMP	1	0	0	0	0	0	0	-	0	0	0	0	0	0	0	-	attempt 2
2421581	SMP	1	288	105.07	587.87	288.58	288	105.07	Other	28.19	0.94	-25.15	-30	1.18	-23.08	0	-	attempt 2
2454886	SMP	1	288	105.07	362.65	319.32	288	105.07	Other	28.19	0.94	-25.15	0	0	0	0	-	attempt 2
2487780	SMP	1	288	105.07	585.6	269.66	288	105.07	Other	28.19	0.94	-25.15	-30	1.18	-23.08	0	-	attempt 2
2521065	SMP	1	288	105.07	512.95	221.5	288	105.07	Other	28.19	0.94	-25.15	-30	1.18	-23.08	0	-	attempt 2
2554577	SMP	1	288	105.07	514.13	212.68	288	105.07	Other	28.19	0.94	-25.15	-30	1.18	-23.08	0	-	attempt 2
2587816	SMP	1	132	125.07	504.31	201.77	132	125.07	Front middle	28.19	0.94	-25.15	-30	1.18	-23.08	0	-	attempt 2
2621185	SMP	1	132	125.07	500.96	227.32	132	125.07	Front middle	28.19	0.94	-25.15	-30	1.18	-23.08	0	-	attempt 2
2654243	SMP	1	132	125.07	500.92	260.21	132	125.07	Front middle	28.19	0.94	-25.15	-30	1.18	-23.08	0	-	attempt 2
2687505	SMP	1	131	122.07	501.88	268.51	131	122.07	Front middle	28.19	0.94	-25.15	-30	1.18	-23.08	0	-	attempt 2
2721116	SMP	1	132	121.07	500.01	276.08	132	121.07	Front middle	28.19	0.94	-25.15	-30	1.18	-23.08	0	-	attempt 2
2754339	SMP	1	132	121.07	499.01	287.58	132	121.07	Front middle	28.19	0.94	-25.15	-30	1.18	-23.08	0	-	attempt 2
2787344	SMP	1	184	92.07	616.44	263.85	184	92.07	Bottom Right	28.19	0.94	-25.15	0	0	0	0	-	attempt 2
2820839	SMP	1	202	91.07	649.58	256.87	202	91.07	Bottom Right	28.19	0.94	-25.15	-30	1.18	-23.08	0	-	attempt 2
2853799	SMP	1	202	91.07	641.14	266.95	202	91.07	Bottom Right	28.19	0.94	-25.15	-30	1.18	-23.08	0	-	attempt 2
2887515	SMP	1	202	91.07	633.19	263.34	202	91.07	Bottom Right	28.19	0.94	-25.15	-30	1.18	-23.08	0	-	attempt 2
2920637	SMP	1	202	91.07	626.8	260.85	202	91.07	Bottom Right	28.19	0.94	-25.15	-30	1.18	-23.08	0	-	attempt 2
2954019	SMP	1	202	91.07	621.21	261.88	202	91.07	Bottom Right	28.19	0.94	-25.15	-30	1.18	-23.08	0	-	attempt 2
2986908	SMP	1	202	92.07	615.33	253.79	202	92.07	Bottom Right	28.19	0.94	-25.15	-30	1.18	-23.08	0	-	attempt 2
3020803	SMP	1	211	79.07	611.34	247.2	211	79.07	Bottom Right	28.19	0.94	-25.15	-30	1.18	-23.08	0	-	attempt 2
3053627	SMP	1	186	98.07	607.54	261.58	186	98.07	Bottom Right	28.19	0.94	-25.15	-30	1.18	-23.08	0	-	attempt 2
3086926	SMP	1	0	0	0	0	0	0	-	0	0	0	0	0	0	0	-	attempt 2
3123493	SMP	1	0	0	0	0	0	0	-	0	0	0	0	0	0	0	-	attempt 2
3153446	SMP	1	0	0	0	0	0	0	-	0	0	0	0	0	0	0	-	attempt 2
3186722	SMP	1	369	48.07	475.02	130.21	369	48.07	Keeper	28.19	0.94	-25.15	0	0	0	0	-	attempt 2
3220057	SMP	1	404	89.07	474.95	110.33	404	89.07	Keeper	28.19	0.94	-25.15	-30	1.18	-23.08	0	-	attempt 2
3253729	SMP	1	402	81.07	474.91	110.32	402	81.07	Keeper	28.19	0.94	-25.15	-30	1.18	-23.08	0	-	attempt 2
3287044	SMP	1	420	103.07	578.29	154.75	420	103.07	Keeper	28.19	0.94	-25.15	-30	1.18	-23.08	0	-	attempt 2
3319755	SMP	1	412	96.07	567.88	147.9	412	96.07	Keeper	28.19	0.94	-25.15	-30	1.18	-23.08	0	-	attempt 2
3353188	SMP	1	405	90.07	518.52	131.04	405	90.07	Keeper	28.19	0.94	-25.15	-30	1.18	-23.08	0	-	attempt 2
3386514	SMP	1	405	90.07	519.91	128.61	405	90.07	Keeper	28.19	0.94	-25.15	-30	1.18	-23.08	0	-	attempt 2
3420033	SMP	1	389	87.07	520.08	112.88	389	87.07	Keeper	28.19	0.94	-25.15	-30	1.18	-23.08	0	-	attempt 2
3452760	SMP	1	375	87.07	513.11	92.07	375	87.07	Keeper	28.19	0.94	-25.15	-30	1.18	-23.08	0	-	attempt 2
3486039	SMP	1	367	48.07	517.93	81.23	367	48.07	Keeper	28.19	0.94	-25.15	0	0	0	0	-	attempt 2
3519629	SMP	1	367	48.07	520.63	71.9	367	48.07	Keeper	28.19	0.94	-25.15	0	0	0	0	-	attempt 2
3552854	SMP	1	290	98.07	525.37	54.86	290	98.07	Other	28.19	0.94	-25.15	-30	1.18	-23.08	0	-	attempt 2
3586323	SMP	1	84	34.07	456.86	32.13	84	34.07	Top Left	28.19	0.94	-25.15	0	0	0	0	-	attempt 2
3619142	SMP	1	291	103.07	475.86	31.33	291	103.07	Other	28.19	0.94	-25.15	-30	1.18	-23.08	0	-	attempt 2
3652547	SMP	1	98	47.07	526.13	32.49	98	47.07	Middle Middle	28.19	0.94	-25.15	0	0	0	0	-	attempt 2
3686165	SMP	1	98	47.07	493.73	19.49	98	47.07	Middle Middle	28.19	0.94	-25.15	0	0	0	0	-	attempt 2
3719142	SMP	1	110	52.07	533.44	22.19	110	52.07	Middle Middle	28.19	0.94	-25.15	0	0	0	0	-	attempt 2
3752481	SMP	1	114	53.07	534.8	21.22	114	53.07	keeper	28.19	0.94	-25.15	0	0	0	0	-	attempt 2
3785715	SMP	1	112	53.07	545.66	20.78	112	53.07	keeper	28.19	0.94	-25.15	0	0	0	0	-	attempt 2
3818779	SMP	1	76	40.07	428.23	17.79	76	40.07	Top Left	28.19	0.94	-25.15	0	0	0	0	-	attempt 2
3852298	SMP	1	116	39.07	542.08	-5.78	116	39.07	Top Middle	28.19	0.94	-25.15	0	0	0	0	-	attempt 2
3885495	SMP	1	294	101.07	1606.2	-117.99	294	101.07	Other	28.19	0.94	-25.15	0	0	0	0	-	attempt 2
3918739	SMP	1	294	101.07	1631.6	-275.12	294	101.07	Other	28.19	0.94	-25.15	0	0	0	0	-	attempt 2
3952572	SMP	1	0	0	0	0	0	0	-	0	0	0	0	0	0	0	-	attempt 2
3985273	SMP	1	0	0	0	0	0	0	-	0	0	0	0	0	0	0	-	attempt 2
4018981	SMP	1	0	0	0	0	0	0	-	0	0	0	0	0	0	0	-	attempt 2
4052265	SMP	1	0	0	0	0	0	0	-	0	0	0	0	0	0	0	-	attempt 2
4085234	SMP	1	0	0	0	0	0	0	-	0	0	0	0	0	0	0	-	attempt 2
4118294	SMP	1	0	0	0	0	0	0	-	0	0	0	0	0	0	0	-	attempt 2
4151620	SMP	1	0	0	0	0	0	0	-	0	0	0	0	0	0	0	-	attempt 2
4185031	SMP	1	0	0	0	0	0	0	-	0	0	0	0	0	0	0	-	attempt 2
4218224	SMP	1	0	0	0	0	0	0	-	0	0	0	0	0	0	0	-	attempt 2
4251356	SMP	1	0	0	0	0	0	0	-	0	0	0	0	0	0	0	-	attempt 2
4284916	SMP	1	296	103.07	0	0	296	103.07	ball	0	0	0	-30	1.18	-23.08	0	-	attempt 2
4318062	SMP	1	0	0	0	0	0	0	-	0	0	0	0	0	0	0	-	attempt 2
4351907	SMP	1	296	106.07	0	0	296	106.07	ball	0	0	0	-30	1.18	-23.08	0	-	attempt 2
4384558	SMP	1	296	106.07	0	0	296	106.07	ball	0	0	0	-30	1.18	-23.08	0	-	attempt 2
4418724	SMP	1	0	0	0	0	0	0	-	0	0	0	0	0	0	0	-	attempt 2
4451783	SMP	1	283	107.07	839.9	65	283	107.07	ball	28.19	0.94	-25.15	0	0	0	0	-	attempt 2
4484588	SMP	1	0	0	0	0	0	0	-	0	0	0	0	0	0	0	-	attempt 2
4517696	SMP	1	295	107.07	0	0	295	107.07	ball	0	0	0	-30	1.18	-23.08	0	-	attempt 2
4550961	SMP	1	295	98.07	697.51	162.36	295	98.07	ball	28.19	0.94	-25.15	-30	1.18	-23.08	0	-	attempt 2
4584367	SMP	1	294	98.07	875.63	-32.21	294	98.07	ball	28.19	0.94	-25.15	-30	1.18	-23.08	0	-	attempt 2
4617862	SMP	1	294	98.07	841.68	130.56	294	98.07	ball	28.19	0.94	-25.15	-30	1.18	-23.08	0	-	attempt 2
4650669	SMP	1	294	98.07	753.65	103.84	294	98.07	ball	28.19	0.94	-25.15	-30	1.18	-23.08	0	-	attempt 2
4684099	SMP	1	294	98.07	753.65	103.84	294	98.07	ball	28.19	0.94	-25.15	-30	1.18	-23.08	0	-	attempt 2
4717314	SMP	1	0	0	0	0	0	0	-	0	0	0	0	0	0	0	-	attempt 2
4750610	SMP	1	295	105.07	769.16	254.52	295	105.07	ball	28.19	0.94	-25.15	0	0	0	0	-	attempt 2
4783769	SMP	1	295	105.07	752.45	310.59	295	105.07	ball	28.19	0.94	-25.15	0	0	0	0	-	attempt 2
4817252	SMP	1	295	105.07	709.16	256.86	295	105.07	ball	28.19	0.94	-25.15	-30	1.18	-23.08	0	-	attempt 2
4850495	SMP	1	295	105.07	570.82	227.13	295	105.07	ball	28.19	0.94	-25.15	-30	1.18	-23.08	0	-	attempt 2
4884646	SMP	1	295	105.07	522.5	265.16	295	105.07	ball	28.19	0.94	-25.15	-30	1.18	-23.08	0	-	attempt 2
4916912	SMP	1	0	0	0	0	0	0	-	0	0	0	0	0	0	0	-	attempt 2
4950399	SMP	1	0	0	0	0	0	0	-	0	0	0	0	0	0	0	-	attempt 2
4983405	SMP	1	0	0	0	0	0	0	-	0	0	0	0	0	0	0	-	attempt 2
5016887	SMP	1	0	0	0	0	0	0	-	0	0	0	0	0	0	0	-	attempt 2
5050201	SMP	1	0	0	0	0	0	0	-	0	0	0	0	0	0	0	-	attempt 2
5083244	SMP	1	0	0	0	0	0	0	-	0	0	0	0	0	0	0	-	attempt 2
5117136	SMP	1	0	0	0	0	0	0	-	0	0	0	0	0	0	0	-	attempt 2
5150047	SMP	1	0	0	0	0	0	0	-	0	0	0	0	0	0	0	-	attempt 2
5183278	SMP	1	0	0	0	0	0	0	-	0	0	0	0	0	0	0	-	attempt 2
5216868	SMP	1	0	0	0	0	0	0	-	0	0	0	0	0	0	0	-	attempt 2
5249963	SMP	1	338	58.07	413.87	148.94	338	58.07	Keeper	28.19	0.94	-25.15	0	0	0	0	-	attempt 2
5283017	SMP	1	0	0	0	0	0	0	-	0	0	0	0	0	0	0	-	attempt 2
5316147	SMP	1	0	0	0	0	0	0	-	0	0	0	0	0	0	0	-	attempt 2
5350255	SMP	1	0	0	0	0	0	0	-	0	0	0	0	0	0	0	-	attempt 2
5382850	SMP	1	0	0	0	0	0	0	-	0	0	0	0	0	0	0	-	attempt 2
5418489	SMP	1	0	0	0	0	0	0	-	0	0	0	0	0	0	0	-	attempt 2
5449398	SMP	1	0	0	0	0	0	0	-	0	0	0	0	0	0	0	-	attempt 2
5483227	SMP	1	0	0	0	0	0	0	-	0	0	0	0	0	0	0	-	attempt 2
5516669	SMP	1	0	0	0	0	0	0	-	0	0	0	0	0	0	0	-	attempt 2
