# Supplementary material for: Visual Search Strategies of Soccer Players Executing a Power vs. Placement Penalty Kick
Source: PLoS One. 2014 Dec 17;9(12):e115179. doi: 10.1371/journal.pone.0115179 (PMC4269429; doi:10.1371/journal.pone.0115179)
Supplement: S1 File — Raw visual search data from participant group in each test condition. (ZIP) [file pone.0115179.s001.zip › PLoS ONE Supporting Information/Part 10/Output/S1 attempt 2 LA power no GK.xlsx]

## Sheet: Sheet1
## [BeGaze]
## Converted from:
## Date:	22.07.2013 17:02:59
## Version:	BeGaze 3.2.28
## IDF Version:	10
## Sample Rate:	30
## Separator Type:	Trial
## Trial Count:	1
## Uses Plane File:	FALSE
## Stimulus:	attempt 4
## Number of Samples:	164
## Reversed:	none
## [Run]
## Subject:	Liam Conroy Low Anxiety
## Description:	Reference View 5 Liam Conroy Low Anxiety 0
## [Calibration]
## Calibration Type:	n.a.
## Calibration Area:	1280	960
## [Geometry]
## Stimulus Dimension [mm]:	1280	960
## Head Distance [mm]:	1450
## [Hardware Setup]
## System ID:
## Operating System :
## IView X Version:
## [Filter Settings]
## Heuristics:	FALSE
## Heuristics Stage:	0
## Bilateral:	FALSE
## Gaze Cursor Filter:	FALSE
## Saccade Length [px]:	0
## Filter Depth [ms]:	0
## Format:	LEFT, RIGHT, POR, AOI, EYEPOSITION, TRIGGER
##
Time	Type	Trial	B POR X [px]	B POR Y [px]	L POR X [px]	L POR Y [px]	R POR X [px]	R POR Y [px]	B Object Hit	L EPOS X	L EPOS Y	L EPOS Z	R EPOS X	R EPOS Y	R EPOS Z	Trigger	B Event Info	Stimulus
21875	SMP	1	289	40.07	790.67	211.76	289	40.07	ball	28.84	-0.08	-25.27	-30.06	0.55	-23.02	0	-	attempt 4
55201	SMP	1	289	40.07	779.77	221.56	289	40.07	ball	28.84	-0.08	-25.27	-30.06	0.55	-23.02	0	-	attempt 4
88710	SMP	1	289	40.07	774.16	252.38	289	40.07	ball	28.84	-0.08	-25.27	-30.06	0.55	-23.02	0	-	attempt 4
121733	SMP	1	289	40.07	757.04	292.12	289	40.07	ball	28.84	-0.08	-25.26	-30.06	0.55	-23.02	0	-	attempt 4
154911	SMP	1	289	40.07	751.09	314.55	289	40.07	ball	28.84	-0.08	-25.26	-30.06	0.55	-23.02	0	-	attempt 4
192888	SMP	1	289	40.07	747.48	341.93	289	40.07	ball	28.84	-0.07	-25.26	-30.06	0.55	-23.02	0	-	attempt 4
254779	SMP	1	289	40.07	742.36	404.14	289	40.07	ball	28.84	-0.07	-25.26	-30.06	0.55	-23.02	0	-	attempt 4
288128	SMP	1	289	40.07	737.55	432.22	289	40.07	ball	28.84	-0.07	-25.26	-30.06	0.55	-23.02	0	-	attempt 4
321475	SMP	1	289	40.07	732.8	437.5	289	40.07	ball	28.84	-0.07	-25.26	-30.06	0.55	-23.02	0	-	attempt 4
354619	SMP	1	289	40.07	728.9	446.89	289	40.07	ball	28.84	-0.07	-25.26	-30.06	0.55	-23.02	0	-	attempt 4
387739	SMP	1	289	40.07	732.49	463.2	289	40.07	ball	28.84	-0.07	-25.26	-30.06	0.55	-23.02	0	-	attempt 4
421418	SMP	1	289	40.07	725.46	447.95	289	40.07	ball	28.84	-0.07	-25.26	-30.06	0.55	-23.02	0	-	attempt 4
454440	SMP	1	289	40.07	718.65	464.62	289	40.07	ball	28.84	-0.07	-25.26	-30.06	0.55	-23.02	0	-	attempt 4
487712	SMP	1	289	40.07	718.9	454.63	289	40.07	ball	28.84	-0.07	-25.26	-30.06	0.55	-23.02	0	-	attempt 4
520846	SMP	1	289	40.07	717.54	469.69	289	40.07	ball	28.84	-0.07	-25.26	-30.06	0.55	-23.02	0	-	attempt 4
554257	SMP	1	296	101.07	717.26	518.79	296	101.07	ball	28.84	-0.07	-25.26	-30.06	0.55	-23.02	0	-	attempt 4
587644	SMP	1	296	101.07	718.03	511.38	296	101.07	ball	28.84	-0.07	-25.26	-30.06	0.55	-23.02	0	-	attempt 4
621025	SMP	1	296	101.07	720.87	526.97	296	101.07	ball	28.84	-0.07	-25.26	-30.06	0.55	-23.02	0	-	attempt 4
653979	SMP	1	296	101.07	720.74	541.84	296	101.07	ball	28.84	-0.07	-25.26	-30.06	0.55	-23.02	0	-	attempt 4
687309	SMP	1	296	101.07	727.04	544.87	296	101.07	ball	28.84	-0.07	-25.26	-30.06	0.55	-23.02	0	-	attempt 4
721129	SMP	1	291	103.07	730.67	562.13	291	103.07	ball	28.84	-0.07	-25.26	-30.06	0.55	-23.02	0	-	attempt 4
753998	SMP	1	291	103.07	734.14	554.44	291	103.07	ball	28.84	-0.07	-25.26	-30.06	0.55	-23.02	0	-	attempt 4
787035	SMP	1	291	103.07	736.74	553.79	291	103.07	ball	28.84	-0.07	-25.26	-30.06	0.55	-23.02	0	-	attempt 4
820420	SMP	1	291	103.07	695.51	577.53	291	103.07	ball	28.84	-0.07	-25.26	-30.06	0.55	-23.02	0	-	attempt 4
854274	SMP	1	292	103.07	705.2	563.71	292	103.07	ball	28.84	-0.07	-25.26	-30.06	0.55	-23.02	0	-	attempt 4
887409	SMP	1	292	103.07	715.7	543.19	292	103.07	ball	28.84	-0.07	-25.26	-30.06	0.55	-23.02	0	-	attempt 4
920774	SMP	1	292	103.07	731	510.91	292	103.07	ball	28.84	-0.07	-25.26	-30.06	0.55	-23.02	0	-	attempt 4
953420	SMP	1	291	105.07	742.54	488.13	291	105.07	ball	28.84	-0.07	-25.26	-30.06	0.55	-23.02	0	-	attempt 4
986960	SMP	1	291	105.07	755.05	479.69	291	105.07	ball	28.84	-0.07	-25.26	-30.06	0.55	-23.02	0	-	attempt 4
1020655	SMP	1	288	36.07	773.53	477.79	288	36.07	ball	28.84	-0.07	-25.26	-30.06	0.55	-23.02	0	-	attempt 4
1053867	SMP	1	288	36.07	785.62	462.67	288	36.07	ball	28.84	-0.07	-25.26	-30.06	0.55	-23.02	0	-	attempt 4
1086822	SMP	1	291	105.07	802.26	449.08	291	105.07	ball	28.84	-0.07	-25.26	-30.06	0.55	-23.02	0	-	attempt 4
1119793	SMP	1	293	104.07	831	434.76	293	104.07	ball	28.84	-0.07	-25.26	-30.06	0.56	-23.02	0	-	attempt 4
1153070	SMP	1	293	104.07	763	442.36	293	104.07	ball	28.84	-0.07	-25.26	-30.06	0.56	-23.02	0	-	attempt 4
1186461	SMP	1	293	104.07	574.93	480.56	293	104.07	Other	28.84	-0.07	-25.26	-30.06	0.56	-23.02	0	-	attempt 4
1219746	SMP	1	0	0	0	0	0	0	-	0	0	0	0	0	0	0	-	attempt 4
1253666	SMP	1	0	0	0	0	0	0	-	0	0	0	0	0	0	0	-	attempt 4
1286375	SMP	1	0	0	0	0	0	0	-	0	0	0	0	0	0	0	-	attempt 4
1319461	SMP	1	0	0	0	0	0	0	-	0	0	0	0	0	0	0	-	attempt 4
1353442	SMP	1	0	0	0	0	0	0	-	0	0	0	0	0	0	0	-	attempt 4
1386179	SMP	1	292	105.07	305.71	647.63	292	105.07	Other	28.84	-0.07	-25.26	0	0	0	0	-	attempt 4
1419491	SMP	1	0	0	0	0	0	0	-	0	0	0	0	0	0	0	-	attempt 4
1452926	SMP	1	288	103.07	226.13	838.06	288	103.07	Other	28.84	-0.07	-25.26	0	0	0	0	-	attempt 4
1485879	SMP	1	288	103.07	285.35	767.21	288	103.07	Other	28.84	-0.07	-25.26	-30.06	0.56	-23.02	0	-	attempt 4
1519396	SMP	1	290	103.07	328.27	726.13	290	103.07	Other	28.84	-0.07	-25.26	-30.06	0.56	-23.02	0	-	attempt 4
1552467	SMP	1	290	103.07	367.32	691.57	290	103.07	Other	28.84	-0.07	-25.26	-30.06	0.56	-23.02	0	-	attempt 4
1585938	SMP	1	290	103.07	388.13	685.39	290	103.07	Other	28.84	-0.07	-25.26	-30.06	0.56	-23.02	0	-	attempt 4
1619649	SMP	1	290	103.07	384.3	778.33	290	103.07	Other	28.84	-0.07	-25.26	-30.06	0.56	-23.02	0	-	attempt 4
1652401	SMP	1	290	103.07	372.97	711.53	290	103.07	Other	28.84	-0.07	-25.26	-30.06	0.56	-23.02	0	-	attempt 4
1685812	SMP	1	290	103.07	405.14	688.89	290	103.07	Other	28.84	-0.07	-25.26	-30.06	0.56	-23.02	0	-	attempt 4
1719441	SMP	1	290	103.07	437.81	669.97	290	103.07	Other	28.84	-0.07	-25.26	-30.06	0.56	-23.02	0	-	attempt 4
1752428	SMP	1	290	103.07	471.83	637.9	290	103.07	Other	28.84	-0.07	-25.26	-30.06	0.56	-23.02	0	-	attempt 4
1785300	SMP	1	290	103.07	500.68	615.23	290	103.07	Other	28.84	-0.06	-25.26	-30.06	0.56	-23.02	0	-	attempt 4
1818607	SMP	1	290	103.07	543.74	732.55	290	103.07	Other	28.84	-0.06	-25.26	-30.06	0.56	-23.02	0	-	attempt 4
1851883	SMP	1	290	103.07	541.34	720.98	290	103.07	Other	28.84	-0.06	-25.26	-30.06	0.56	-23.02	0	-	attempt 4
1885184	SMP	1	290	103.07	547.78	710.78	290	103.07	Other	28.84	-0.06	-25.26	-30.06	0.56	-23.02	0	-	attempt 4
1918663	SMP	1	290	103.07	554.46	706.35	290	103.07	Other	28.84	-0.06	-25.26	-30.06	0.56	-23.02	0	-	attempt 4
1952764	SMP	1	290	103.07	557.29	707.4	290	103.07	Other	28.84	-0.06	-25.26	-30.06	0.56	-23.02	0	-	attempt 4
1985068	SMP	1	290	103.07	558.65	710.66	290	103.07	Other	28.84	-0.06	-25.26	-30.06	0.56	-23.02	0	-	attempt 4
2018433	SMP	1	290	103.07	558.65	710.66	290	103.07	Other	28.84	-0.06	-25.26	-30.06	0.56	-23.02	0	-	attempt 4
2051796	SMP	1	290	103.07	711.32	672.59	290	103.07	Other	28.84	-0.06	-25.26	-30.06	0.56	-23.02	0	-	attempt 4
2085085	SMP	1	290	103.07	697.8	677.79	290	103.07	Other	28.84	-0.06	-25.26	-30.06	0.56	-23.02	0	-	attempt 4
2118317	SMP	1	290	103.07	687.27	683.18	290	103.07	Other	28.84	-0.06	-25.26	-30.06	0.56	-23.02	0	-	attempt 4
2151329	SMP	1	290	103.07	670.75	686.11	290	103.07	Other	28.84	-0.06	-25.26	-30.06	0.56	-23.02	0	-	attempt 4
2184787	SMP	1	290	103.07	761.92	632.8	290	103.07	Other	28.84	-0.06	-25.26	-30.06	0.56	-23.02	0	-	attempt 4
2218290	SMP	1	290	103.07	933.43	561.3	290	103.07	Other	28.84	-0.06	-25.26	-30.06	0.56	-23.02	0	-	attempt 4
2251818	SMP	1	290	103.07	897.13	586.78	290	103.07	Other	28.84	-0.06	-25.26	-30.06	0.56	-23.02	0	-	attempt 4
2284405	SMP	1	290	103.07	855.82	589.71	290	103.07	Other	28.84	-0.06	-25.26	-30.06	0.56	-23.02	0	-	attempt 4
2317780	SMP	1	290	103.07	826.4	587.59	290	103.07	Other	28.84	-0.06	-25.26	-30.06	0.56	-23.02	0	-	attempt 4
2351115	SMP	1	290	103.07	803.09	586.67	290	103.07	Other	28.83	-0.06	-25.26	-30.06	0.56	-23.02	0	-	attempt 4
2384510	SMP	1	290	103.07	786.75	578.25	290	103.07	Other	28.83	-0.06	-25.26	-30.06	0.56	-23.02	0	-	attempt 4
2431339	SMP	1	290	103.07	959.47	420.01	290	103.07	Other	28.83	-0.06	-25.26	-30.06	0.56	-23.02	0	-	attempt 4
2485809	SMP	1	290	103.07	944.36	349.08	290	103.07	Other	28.83	-0.06	-25.26	-30.06	0.56	-23.02	0	-	attempt 4
2519911	SMP	1	290	103.07	904.36	355.04	290	103.07	Other	28.83	-0.06	-25.26	-30.06	0.57	-23.02	0	-	attempt 4
2584109	SMP	1	290	103.07	1107.9	69.68	290	103.07	Other	28.83	-0.06	-25.26	-30.06	0.57	-23.02	0	-	attempt 4
2617336	SMP	1	290	103.07	0	0	290	103.07	Other	0	0	0	-30.06	0.57	-23.02	0	-	attempt 4
2650530	SMP	1	290	103.07	0	0	290	103.07	Other	0	0	0	-30.06	0.57	-23.02	0	-	attempt 4
2684293	SMP	1	290	103.07	1406.64	-309.25	290	103.07	ball	28.83	-0.06	-25.26	-30.06	0.57	-23.02	0	-	attempt 4
2717128	SMP	1	290	103.07	1330.3	-271.92	290	103.07	ball	28.83	-0.06	-25.26	-30.06	0.57	-23.02	0	-	attempt 4
2750428	SMP	1	290	103.07	1307.38	-272.19	290	103.07	ball	28.83	-0.06	-25.26	-30.06	0.57	-23.02	0	-	attempt 4
2783712	SMP	1	290	103.07	1289.03	-246.17	290	103.07	ball	28.83	-0.06	-25.26	-30.06	0.57	-23.02	0	-	attempt 4
2816900	SMP	1	290	103.07	1255.27	-256.39	290	103.07	ball	28.83	-0.06	-25.26	-30.06	0.57	-23.02	0	-	attempt 4
2850923	SMP	1	289	42.07	1217.42	-248.25	289	42.07	ball	28.83	-0.06	-25.26	-30.06	0.57	-23.02	0	-	attempt 4
2883530	SMP	1	286	105.07	1187.01	-234.76	286	105.07	ball	28.83	-0.06	-25.26	-30.06	0.57	-23.02	0	-	attempt 4
2916872	SMP	1	286	105.07	1104.28	-103.68	286	105.07	ball	28.83	-0.06	-25.26	-30.06	0.57	-23.02	0	-	attempt 4
2949987	SMP	1	290	40.07	1126.47	-198.65	290	40.07	ball	28.83	-0.06	-25.26	-30.06	0.57	-23.02	0	-	attempt 4
2983341	SMP	1	290	40.07	1106.24	-200.45	290	40.07	ball	28.83	-0.06	-25.26	-30.06	0.57	-23.02	0	-	attempt 4
3016655	SMP	1	297	103.07	929.05	34.09	297	103.07	ball	28.83	-0.06	-25.26	-30.06	0.57	-23.02	0	-	attempt 4
3049825	SMP	1	297	103.07	910.53	57.83	297	103.07	ball	28.83	-0.06	-25.26	-30.06	0.57	-23.02	0	-	attempt 4
3083412	SMP	1	289	42.07	910.53	57.83	289	42.07	ball	28.83	-0.06	-25.26	0	0	0	0	-	attempt 4
3116413	SMP	1	0	0	0	0	0	0	-	0	0	0	0	0	0	0	-	attempt 4
3149601	SMP	1	292	94.07	623.17	-177.28	292	94.07	Other	28.83	-0.06	-25.26	-30.06	0.57	-23.02	0	-	attempt 4
3183000	SMP	1	292	94.07	609.46	-160.61	292	94.07	Other	28.83	-0.06	-25.26	0	0	0	0	-	attempt 4
3216386	SMP	1	294	99.07	578.41	-142.72	294	99.07	Other	28.83	-0.06	-25.26	0	0	0	0	-	attempt 4
3249558	SMP	1	0	0	0	0	0	0	-	0	0	0	0	0	0	0	-	attempt 4
3282754	SMP	1	293	102.07	0	0	293	102.07	Other	0	0	0	-30.06	0.57	-23.02	0	-	attempt 4
3316032	SMP	1	80	90.07	523.4	-107.63	80	90.07	Bottom Left	28.83	-0.06	-25.26	-30.06	0.57	-23.02	0	-	attempt 4
3349514	SMP	1	300	105.07	541.24	-99.16	300	105.07	Other	28.83	-0.06	-25.26	0	0	0	0	-	attempt 4
3382932	SMP	1	103	123.07	426.88	-97.83	103	123.07	Front middle	28.83	-0.06	-25.26	0	0	0	0	-	attempt 4
3416175	SMP	1	0	0	0	0	0	0	-	0	0	0	0	0	0	0	-	attempt 4
3449344	SMP	1	103	126.07	445.46	-73.48	103	126.07	Front middle	28.83	-0.06	-25.26	0	0	0	0	-	attempt 4
3482376	SMP	1	290	103.07	546.76	-70.9	290	103.07	Other	28.83	-0.06	-25.26	0	0	0	0	-	attempt 4
3515783	SMP	1	0	0	0	0	0	0	-	0	0	0	0	0	0	0	-	attempt 4
3548950	SMP	1	0	0	0	0	0	0	-	0	0	0	0	0	0	0	-	attempt 4
3582240	SMP	1	292	105.07	834.55	47.35	292	105.07	ball	28.83	-0.06	-25.26	0	0	0	0	-	attempt 4
3628194	SMP	1	292	105.07	932.75	319.84	292	105.07	ball	28.83	-0.06	-25.26	-30.06	0.57	-23.02	0	-	attempt 4
3682250	SMP	1	292	105.07	856.66	310.36	292	105.07	ball	28.83	-0.06	-25.26	-30.06	0.57	-23.02	0	-	attempt 4
3715310	SMP	1	292	105.07	840.46	298.17	292	105.07	ball	28.83	-0.06	-25.26	-30.06	0.57	-23.02	0	-	attempt 4
3748587	SMP	1	292	105.07	827.89	290.4	292	105.07	ball	28.83	-0.06	-25.26	-30.06	0.57	-23.03	0	-	attempt 4
3782368	SMP	1	292	105.07	818.45	291.03	292	105.07	ball	28.83	-0.06	-25.26	-30.06	0.57	-23.03	0	-	attempt 4
3815101	SMP	1	294	102.07	817.93	263.04	294	102.07	ball	28.83	-0.06	-25.26	-30.05	0.57	-23.03	0	-	attempt 4
3848339	SMP	1	294	102.07	832.54	12.71	294	102.07	ball	28.83	-0.06	-25.26	-30.05	0.57	-23.03	0	-	attempt 4
3881706	SMP	1	0	0	0	0	0	0	-	0	0	0	0	0	0	0	-	attempt 4
3915337	SMP	1	0	0	0	0	0	0	-	0	0	0	0	0	0	0	-	attempt 4
3948184	SMP	1	0	0	0	0	0	0	-	0	0	0	0	0	0	0	-	attempt 4
3981539	SMP	1	295	102.07	0	0	295	102.07	other	0	0	0	-30.05	0.57	-23.03	0	-	attempt 4
4014907	SMP	1	295	103.07	0	0	295	103.07	other	0	0	0	-30.05	0.57	-23.03	0	-	attempt 4
4048221	SMP	1	295	103.07	0	0	295	103.07	other	0	0	0	-30.05	0.57	-23.03	0	-	attempt 4
4082106	SMP	1	295	103.07	0	0	295	103.07	other	0	0	0	-30.05	0.57	-23.03	0	-	attempt 4
4114850	SMP	1	295	103.07	0	0	295	103.07	other	0	0	0	-30.05	0.57	-23.03	0	-	attempt 4
4147899	SMP	1	293	103.07	845.51	52.05	293	103.07	ball	28.83	-0.06	-25.26	-30.05	0.57	-23.03	0	-	attempt 4
4181218	SMP	1	287	104.07	882.66	325.05	287	104.07	ball	28.83	-0.05	-25.26	-30.05	0.57	-23.03	0	-	attempt 4
4214738	SMP	1	287	104.07	842.57	345.37	287	104.07	ball	28.83	-0.05	-25.26	-30.05	0.57	-23.03	0	-	attempt 4
4247619	SMP	1	287	104.07	809.02	315.43	287	104.07	ball	28.83	-0.05	-25.26	-30.05	0.57	-23.03	0	-	attempt 4
4281065	SMP	1	287	104.07	786.64	288.23	287	104.07	ball	28.83	-0.05	-25.26	-30.05	0.57	-23.03	0	-	attempt 4
4314250	SMP	1	287	104.07	758.63	289.81	287	104.07	ball	28.83	-0.05	-25.26	-30.05	0.57	-23.03	0	-	attempt 4
4348108	SMP	1	287	104.07	724.3	274.15	287	104.07	ball	28.83	-0.05	-25.26	-30.05	0.57	-23.03	0	-	attempt 4
4380820	SMP	1	287	104.07	722.97	232.24	287	104.07	ball	28.83	-0.05	-25.26	-30.05	0.57	-23.03	0	-	attempt 4
4414508	SMP	1	287	104.07	724.31	191.24	287	104.07	ball	28.83	-0.05	-25.26	-30.05	0.57	-23.03	0	-	attempt 4
4447325	SMP	1	287	104.07	731.44	165.23	287	104.07	ball	28.83	-0.05	-25.26	-30.05	0.57	-23.03	0	-	attempt 4
4484434	SMP	1	287	104.07	737.34	139.01	287	104.07	ball	28.83	-0.05	-25.26	-30.05	0.57	-23.03	0	-	attempt 4
4514485	SMP	1	287	104.07	747.89	100.65	287	104.07	ball	28.83	-0.05	-25.26	-30.05	0.57	-23.03	0	-	attempt 4
4580548	SMP	1	287	104.07	775.26	59.86	287	104.07	ball	28.83	-0.05	-25.26	-30.05	0.57	-23.03	0	-	attempt 4
4614269	SMP	1	287	104.07	775.04	83.66	287	104.07	ball	28.83	-0.05	-25.26	-30.05	0.57	-23.03	0	-	attempt 4
4648040	SMP	1	291	104.07	792.81	82.61	291	104.07	ball	28.83	-0.05	-25.26	-30.05	0.57	-23.03	0	-	attempt 4
4680370	SMP	1	291	104.07	811.61	59.63	291	104.07	ball	28.83	-0.05	-25.26	-30.05	0.57	-23.03	0	-	attempt 4
4713530	SMP	1	291	104.07	829.24	90.54	291	104.07	ball	28.83	-0.05	-25.26	-30.05	0.57	-23.03	0	-	attempt 4
4747244	SMP	1	291	104.07	840.32	148.58	291	104.07	ball	28.83	-0.05	-25.26	-30.05	0.57	-23.03	0	-	attempt 4
4780213	SMP	1	291	104.07	858.22	168.97	291	104.07	ball	28.83	-0.05	-25.26	-30.05	0.57	-23.03	0	-	attempt 4
4813651	SMP	1	291	104.07	889.68	189.38	291	104.07	ball	28.83	-0.05	-25.26	-30.05	0.57	-23.03	0	-	attempt 4
4846630	SMP	1	291	104.07	948.05	329.43	291	104.07	ball	28.83	-0.05	-25.26	-30.05	0.57	-23.03	0	-	attempt 4
4879998	SMP	1	291	104.07	941.13	349.89	291	104.07	ball	28.83	-0.05	-25.26	-30.05	0.57	-23.03	0	-	attempt 4
4913344	SMP	1	291	104.07	1015.16	378.25	291	104.07	ball	28.83	-0.05	-25.26	-30.05	0.57	-23.03	0	-	attempt 4
4947178	SMP	1	291	104.07	922.86	418.99	291	104.07	ball	28.83	-0.05	-25.26	-30.05	0.57	-23.03	0	-	attempt 4
4980400	SMP	1	291	104.07	813.28	214.7	291	104.07	ball	28.83	-0.05	-25.26	-30.05	0.57	-23.03	0	-	attempt 4
5013083	SMP	1	291	104.07	815.69	34.92	291	104.07	ball	28.83	-0.05	-25.26	-30.05	0.57	-23.03	0	-	attempt 4
5046775	SMP	1	291	104.07	794.71	154.94	291	104.07	ball	28.83	-0.05	-25.26	-30.05	0.57	-23.03	0	-	attempt 4
5079710	SMP	1	0	0	0	0	0	0	-	0	0	0	0	0	0	0	-	attempt 4
5112929	SMP	1	0	0	0	0	0	0	-	0	0	0	0	0	0	0	-	attempt 4
5146148	SMP	1	0	0	0	0	0	0	-	0	0	0	0	0	0	0	-	attempt 4
5179433	SMP	1	0	0	0	0	0	0	-	0	0	0	0	0	0	0	-	attempt 4
5212772	SMP	1	0	0	0	0	0	0	-	0	0	0	0	0	0	0	-	attempt 4
5245915	SMP	1	0	0	0	0	0	0	-	0	0	0	0	0	0	0	-	attempt 4
5279681	SMP	1	0	0	0	0	0	0	-	0	0	0	0	0	0	0	-	attempt 4
5313036	SMP	1	0	0	0	0	0	0	-	0	0	0	0	0	0	0	-	attempt 4
5346204	SMP	1	0	0	0	0	0	0	-	0	0	0	0	0	0	0	-	attempt 4
5378995	SMP	1	0	0	0	0	0	0	-	0	0	0	0	0	0	0	-	attempt 4
5412417	SMP	1	0	0	0	0	0	0	-	0	0	0	0	0	0	0	-	attempt 4
5445605	SMP	1	0	0	0	0	0	0	-	0	0	0	0	0	0	0	-	attempt 4
5489699	SMP	1	0	0	0	0	0	0	-	0	0	0	0	0	0	0	-	attempt 4
5546475	SMP	1	0	0	0	0	0	0	-	0	0	0	0	0	0	0	-	attempt 4
5579149	SMP	1	0	0	0	0	0	0	-	0	0	0	0	0	0	0	-	attempt 4
5611991	SMP	1	0	0	0	0	0	0	-	0	0	0	0	0	0	0	-	attempt 4
5645274	SMP	1	0	0	0	0	0	0	-	0	0	0	0	0	0	0	-	attempt 4
