# Supplementary material for: Visual Search Strategies of Soccer Players Executing a Power vs. Placement Penalty Kick
Source: PLoS One. 2014 Dec 17;9(12):e115179. doi: 10.1371/journal.pone.0115179 (PMC4269429; doi:10.1371/journal.pone.0115179)
Supplement: S1 File — Raw visual search data from participant group in each test condition. (ZIP) [file pone.0115179.s001.zip › PLoS ONE Supporting Information/Part 11/Output/S1 attempt 1 LA placement GK move.xlsx]

## Sheet: Sheet1
## [BeGaze]
## Converted from:
## Date:	19.07.2013 16:54:28
## Version:	BeGaze 3.2.28
## IDF Version:	10
## Sample Rate:	30
## Separator Type:	Trial
## Trial Count:	1
## Uses Plane File:	FALSE
## Stimulus:	attempt 1
## Number of Samples:	111
## Reversed:	none
## [Run]
## Subject:	Lloyd Low Anxiety
## Description:	Reference View 1 Lloyd Low Anxiety 0
## [Calibration]
## Calibration Type:	n.a.
## Calibration Area:	1280	960
## [Geometry]
## Stimulus Dimension [mm]:	1280	960
## Head Distance [mm]:	1450
## [Hardware Setup]
## System ID:
## Operating System :
## IView X Version:
## [Filter Settings]
## Heuristics:	FALSE
## Heuristics Stage:	0
## Bilateral:	FALSE
## Gaze Cursor Filter:	FALSE
## Saccade Length [px]:	0
## Filter Depth [ms]:	0
## Format:	LEFT, RIGHT, POR, AOI, EYEPOSITION, TRIGGER
##
Time	Type	Trial	B POR X [px]	B POR Y [px]	L POR X [px]	L POR Y [px]	R POR X [px]	R POR Y [px]	B Object Hit	L EPOS X	L EPOS Y	L EPOS Z	R EPOS X	R EPOS Y	R EPOS Z	Trigger	B Event Info	Stimulus
16952	SMP	1	291	32.07	382.29	733.98	291	32.07	ball	25.47	1.7	-25.19	-30.02	2.2	-22.93	0	-	attempt 1
50780	SMP	1	288	34.07	393.81	757.55	288	34.07	ball	25.47	1.7	-25.19	-30.02	2.2	-22.93	0	-	attempt 1
83075	SMP	1	288	34.07	404.13	776.39	288	34.07	ball	25.47	1.7	-25.19	-30.02	2.2	-22.93	0	-	attempt 1
116334	SMP	1	288	34.07	410.36	798.52	288	34.07	ball	25.47	1.7	-25.19	-30.02	2.2	-22.93	0	-	attempt 1
149840	SMP	1	288	34.07	426.78	821.41	288	34.07	ball	25.47	1.7	-25.19	-30.02	2.2	-22.93	0	-	attempt 1
183595	SMP	1	299	101.07	508.43	605.92	299	101.07	Other	25.47	1.7	-25.19	-30.02	2.2	-22.93	0	-	attempt 1
216433	SMP	1	0	0	0	0	0	0	-	0	0	0	0	0	0	0	-	attempt 1
249461	SMP	1	0	0	0	0	0	0	-	0	0	0	0	0	0	0	-	attempt 1
282732	SMP	1	0	0	0	0	0	0	-	0	0	0	0	0	0	0	-	attempt 1
316106	SMP	1	0	0	0	0	0	0	-	0	0	0	0	0	0	0	-	attempt 1
349332	SMP	1	291	103.07	0	0	291	103.07	Other	0	0	0	-30.02	2.2	-22.93	0	-	attempt 1
382636	SMP	1	291	103.07	0	0	291	103.07	Other	0	0	0	-30.02	2.2	-22.93	0	-	attempt 1
415832	SMP	1	365	108.07	631.49	78	365	108.07	Keeper	25.47	1.7	-25.19	-30.02	2.2	-22.93	0	-	attempt 1
449307	SMP	1	387	95.07	616.96	116.75	387	95.07	Keeper	25.47	1.7	-25.19	-30.02	2.2	-22.93	0	-	attempt 1
482458	SMP	1	139	117.07	656.17	295.49	139	117.07	keeper	25.47	1.7	-25.19	-30.02	2.2	-22.93	0	-	attempt 1
515788	SMP	1	412	95.07	605.95	211.78	412	95.07	Keeper	25.47	1.7	-25.19	-30.02	2.2	-22.93	0	-	attempt 1
549412	SMP	1	408	93.07	595.23	250.61	408	93.07	Keeper	25.47	1.7	-25.19	-30.02	2.2	-22.93	0	-	attempt 1
582201	SMP	1	400	84.07	590.22	272.86	400	84.07	Keeper	25.47	1.7	-25.19	-30.02	2.2	-22.93	0	-	attempt 1
615507	SMP	1	387	78.07	556.85	297.17	387	78.07	Keeper	25.47	1.7	-25.19	-30.02	2.2	-22.93	0	-	attempt 1
648756	SMP	1	382	69.07	551.4	307.74	382	69.07	Keeper	25.47	1.7	-25.19	-30.02	2.2	-22.93	0	-	attempt 1
682179	SMP	1	385	59.07	546.53	319.47	385	59.07	Keeper	25.47	1.7	-25.19	-30.02	2.2	-22.93	0	-	attempt 1
715352	SMP	1	385	65.07	550.89	332.98	385	65.07	Keeper	25.47	1.7	-25.19	-30.02	2.2	-22.93	0	-	attempt 1
748568	SMP	1	387	65.07	548.62	344.78	387	65.07	Keeper	25.47	1.7	-25.19	-30.02	2.2	-22.93	0	-	attempt 1
782023	SMP	1	386	60.07	545.47	356.88	386	60.07	Keeper	25.47	1.7	-25.19	-30.02	2.2	-22.93	0	-	attempt 1
815243	SMP	1	387	55.07	543.59	370.38	387	55.07	Keeper	25.47	1.7	-25.19	-30.02	2.2	-22.93	0	-	attempt 1
848378	SMP	1	386	59.07	545.41	376.3	386	59.07	Keeper	25.47	1.7	-25.19	-30.02	2.2	-22.93	0	-	attempt 1
881573	SMP	1	391	55.07	544.53	384.58	391	55.07	Keeper	25.47	1.7	-25.19	-30.02	2.2	-22.93	0	-	attempt 1
914824	SMP	1	387	52.07	542.72	396.25	387	52.07	Keeper	25.47	1.7	-25.19	-30.02	2.2	-22.93	0	-	attempt 1
948270	SMP	1	387	56.07	536.49	405	387	56.07	Keeper	25.47	1.7	-25.19	-30.02	2.2	-22.93	0	-	attempt 1
981481	SMP	1	387	57.07	528.62	416.46	387	57.07	Keeper	25.47	1.7	-25.19	-30.02	2.2	-22.93	0	-	attempt 1
1014798	SMP	1	387	57.07	520.55	425.19	387	57.07	Keeper	25.47	1.7	-25.19	-30.02	2.2	-22.93	0	-	attempt 1
1047966	SMP	1	386	54.07	515.56	432.12	386	54.07	Keeper	25.47	1.7	-25.19	-30.02	2.2	-22.93	0	-	attempt 1
1081748	SMP	1	387	52.07	513.82	435.51	387	52.07	Keeper	25.47	1.7	-25.19	-30.02	2.2	-22.93	0	-	attempt 1
1114536	SMP	1	387	40.07	508.03	436.33	387	40.07	Keeper	25.47	1.7	-25.19	-30.02	2.2	-22.93	0	-	attempt 1
1147917	SMP	1	387	44.07	504.9	436.81	387	44.07	Keeper	25.47	1.7	-25.19	-30.02	2.2	-22.93	0	-	attempt 1
1181128	SMP	1	387	42.07	502.39	436.95	387	42.07	Keeper	25.47	1.7	-25.19	-30.02	2.2	-22.93	0	-	attempt 1
1214337	SMP	1	387	42.07	505.14	432.5	387	42.07	Keeper	25.47	1.7	-25.19	-30.02	2.2	-22.93	0	-	attempt 1
1247563	SMP	1	386	39.07	518.65	429.37	386	39.07	Keeper	25.47	1.7	-25.19	-30.02	2.2	-22.93	0	-	attempt 1
1281745	SMP	1	86	117.07	432.97	558.31	86	117.07	Front Left	25.47	1.7	-25.19	-30.02	2.2	-22.93	0	-	attempt 1
1314439	SMP	1	295	105.07	0	0	295	105.07	Other	0	0	0	-30.02	2.2	-22.93	0	-	attempt 1
1347524	SMP	1	295	105.07	0	0	295	105.07	Other	0	0	0	-30.02	2.2	-22.93	0	-	attempt 1
1380770	SMP	1	295	105.07	363.81	890.68	295	105.07	ball	25.47	1.7	-25.19	-30.02	2.2	-22.93	0	-	attempt 1
1414079	SMP	1	285	41.07	438.03	911.55	285	41.07	ball	25.47	1.7	-25.19	-30.02	2.2	-22.93	0	-	attempt 1
1447342	SMP	1	285	41.07	463.09	848.98	285	41.07	ball	25.47	1.7	-25.19	-30.02	2.2	-22.93	0	-	attempt 1
1480637	SMP	1	285	41.07	460.68	778.73	285	41.07	ball	25.47	1.7	-25.19	-30.02	2.2	-22.93	0	-	attempt 1
1513834	SMP	1	285	41.07	471.35	739.49	285	41.07	ball	25.47	1.7	-25.19	-30.02	2.2	-22.93	0	-	attempt 1
1547302	SMP	1	289	40.07	484.31	746.87	289	40.07	ball	25.47	1.7	-25.19	-30.02	2.2	-22.93	0	-	attempt 1
1580951	SMP	1	289	40.07	486.99	735.27	289	40.07	ball	25.47	1.7	-25.19	-30.02	2.2	-22.93	0	-	attempt 1
1613892	SMP	1	289	40.07	492.3	724.47	289	40.07	ball	25.47	1.7	-25.19	-30.02	2.2	-22.93	0	-	attempt 1
1646992	SMP	1	289	40.07	492.58	716.49	289	40.07	ball	25.47	1.7	-25.19	-30.02	2.2	-22.93	0	-	attempt 1
1680783	SMP	1	289	40.07	492.42	707.32	289	40.07	ball	25.47	1.7	-25.19	-30.02	2.2	-22.93	0	-	attempt 1
1713596	SMP	1	289	40.07	493.37	703.95	289	40.07	ball	25.47	1.7	-25.19	-30.02	2.2	-22.93	0	-	attempt 1
1747263	SMP	1	289	40.07	507.5	669.74	289	40.07	ball	25.47	1.7	-25.19	-30.02	2.2	-22.93	0	-	attempt 1
1780026	SMP	1	289	40.07	503.45	670.53	289	40.07	ball	25.47	1.7	-25.19	-30.02	2.2	-22.93	0	-	attempt 1
1813647	SMP	1	289	40.07	498.92	671.09	289	40.07	ball	25.47	1.7	-25.19	-30.02	2.2	-22.93	0	-	attempt 1
1846863	SMP	1	289	40.07	494.29	668.35	289	40.07	ball	25.47	1.7	-25.19	-30.02	2.2	-22.93	0	-	attempt 1
1880476	SMP	1	289	40.07	491.58	667.13	289	40.07	ball	25.47	1.7	-25.19	-30.02	2.2	-22.93	0	-	attempt 1
1913188	SMP	1	289	40.07	486.91	667.28	289	40.07	ball	25.47	1.7	-25.19	-30.02	2.2	-22.93	0	-	attempt 1
1946472	SMP	1	289	40.07	479.88	669.57	289	40.07	ball	25.47	1.7	-25.19	-30.02	2.2	-22.93	0	-	attempt 1
1980235	SMP	1	289	40.07	459.12	670.54	289	40.07	ball	25.47	1.7	-25.19	-30.02	2.2	-22.93	0	-	attempt 1
2012898	SMP	1	289	98.07	0	0	289	98.07	ball	0	0	0	-30.02	2.2	-22.93	0	-	attempt 1
2046324	SMP	1	292	105.07	0	0	292	105.07	ball	0	0	0	-30.02	2.2	-22.93	0	-	attempt 1
2079442	SMP	1	0	0	0	0	0	0	-	0	0	0	0	0	0	0	-	attempt 1
2112895	SMP	1	288	103.07	0	0	288	103.07	Other	0	0	0	-30.02	2.2	-22.93	0	-	attempt 1
2146363	SMP	1	117	109.07	694.59	250.54	117	109.07	keeper	25.47	1.7	-25.19	0	0	0	0	-	attempt 1
2180208	SMP	1	356	112.07	653.48	280.57	356	112.07	Keeper	25.47	1.7	-25.19	-30.02	2.2	-22.93	0	-	attempt 1
2212649	SMP	1	360	92.07	635.73	298.05	360	92.07	Keeper	25.47	1.7	-25.19	-30.02	2.2	-22.93	0	-	attempt 1
2246362	SMP	1	372	85.07	627.43	310.96	372	85.07	Keeper	25.47	1.7	-25.19	-30.02	2.2	-22.93	0	-	attempt 1
2279386	SMP	1	375	76.07	630.48	308.78	375	76.07	Keeper	25.47	1.7	-25.19	-30.02	2.2	-22.93	0	-	attempt 1
2312717	SMP	1	381	77.07	667.94	318.43	381	77.07	Keeper	25.47	1.7	-25.19	-30.02	2.2	-22.93	0	-	attempt 1
2345715	SMP	1	294	101.07	0	0	294	101.07	Other	0	0	0	-30.02	2.2	-22.93	0	-	attempt 1
2378999	SMP	1	299	99.07	0	0	299	99.07	Other	0	0	0	-30.02	2.2	-22.93	0	-	attempt 1
2412504	SMP	1	290	46.07	0	0	290	46.07	ball	0	0	0	-30.02	2.2	-22.93	0	-	attempt 1
2446090	SMP	1	290	41.07	341.02	734.65	290	41.07	ball	25.47	1.7	-25.19	-30.02	2.2	-22.93	0	-	attempt 1
2478868	SMP	1	290	41.07	389.89	687.12	290	41.07	ball	25.47	1.7	-25.19	-30.02	2.2	-22.93	0	-	attempt 1
2512025	SMP	1	292	104.07	420.39	656.45	292	104.07	ball	25.47	1.7	-25.19	-30.02	2.2	-22.93	0	-	attempt 1
2545705	SMP	1	284	36.07	446.94	640.63	284	36.07	ball	25.47	1.7	-25.19	-30.02	2.2	-22.93	0	-	attempt 1
2578647	SMP	1	288	38.07	485.35	675.31	288	38.07	ball	25.47	1.7	-25.19	-30.02	2.2	-22.93	0	-	attempt 1
2611858	SMP	1	288	38.07	493.74	671.37	288	38.07	ball	25.47	1.7	-25.19	-30.02	2.2	-22.93	0	-	attempt 1
2645235	SMP	1	288	38.07	487.16	696.22	288	38.07	ball	25.47	1.7	-25.19	-30.02	2.2	-22.93	0	-	attempt 1
2678504	SMP	1	288	42.07	481.63	725.21	288	42.07	ball	25.47	1.7	-25.19	-30.02	2.2	-22.93	0	-	attempt 1
2712050	SMP	1	288	42.07	462.44	741.11	288	42.07	ball	25.47	1.7	-25.19	-30.02	2.2	-22.93	0	-	attempt 1
2745037	SMP	1	288	42.07	444.6	757.27	288	42.07	ball	25.47	1.7	-25.19	-30.02	2.2	-22.93	0	-	attempt 1
2779254	SMP	1	288	42.07	422.25	785.42	288	42.07	ball	25.47	1.7	-25.19	-30.02	2.2	-22.93	0	-	attempt 1
2811813	SMP	1	288	42.07	413.81	825.83	288	42.07	ball	25.47	1.7	-25.19	-30.02	2.2	-22.93	0	-	attempt 1
2845152	SMP	1	288	42.07	401.48	848.76	288	42.07	ball	25.47	1.7	-25.19	-30.02	2.2	-22.93	0	-	attempt 1
2878233	SMP	1	288	42.07	390.73	867.11	288	42.07	ball	25.47	1.7	-25.19	-30.02	2.2	-22.93	0	-	attempt 1
2911441	SMP	1	290	104.07	0	0	290	104.07	ball	0	0	0	-30.02	2.2	-22.93	0	-	attempt 1
2944683	SMP	1	290	104.07	510.29	702.13	290	104.07	ball	25.47	1.7	-25.19	-30.02	2.2	-22.93	0	-	attempt 1
2977957	SMP	1	290	104.07	534	682.12	290	104.07	ball	25.47	1.7	-25.19	-30.02	2.2	-22.93	0	-	attempt 1
3011329	SMP	1	290	104.07	557.75	655.05	290	104.07	ball	25.47	1.7	-25.19	-30.02	2.2	-22.93	0	-	attempt 1
3044615	SMP	1	0	0	0	0	0	0	-	0	0	0	0	0	0	0	-	attempt 1
3077864	SMP	1	0	0	0	0	0	0	-	0	0	0	0	0	0	0	-	attempt 1
3111106	SMP	1	0	0	0	0	0	0	-	0	0	0	0	0	0	0	-	attempt 1
3150818	SMP	1	0	0	0	0	0	0	-	0	0	0	0	0	0	0	-	attempt 1
3177699	SMP	1	0	0	0	0	0	0	-	0	0	0	0	0	0	0	-	attempt 1
3212882	SMP	1	0	0	0	0	0	0	-	0	0	0	0	0	0	0	-	attempt 1
3244182	SMP	1	0	0	0	0	0	0	-	0	0	0	0	0	0	0	-	attempt 1
3278321	SMP	1	0	0	0	0	0	0	-	0	0	0	0	0	0	0	-	attempt 1
3310820	SMP	1	0	0	0	0	0	0	-	0	0	0	0	0	0	0	-	attempt 1
3344058	SMP	1	0	0	0	0	0	0	-	0	0	0	0	0	0	0	-	attempt 1
3377438	SMP	1	229	85.07	815.45	588.38	229	85.07	Bottom Right	25.47	1.7	-25.19	-30.02	2.21	-22.93	0	-	attempt 1
3411316	SMP	1	0	0	0	0	0	0	-	0	0	0	0	0	0	0	-	attempt 1
3443867	SMP	1	0	0	0	0	0	0	-	0	0	0	0	0	0	0	-	attempt 1
3477491	SMP	1	0	0	0	0	0	0	-	0	0	0	0	0	0	0	-	attempt 1
3510501	SMP	1	0	0	0	0	0	0	-	0	0	0	0	0	0	0	-	attempt 1
3543797	SMP	1	0	0	0	0	0	0	-	0	0	0	0	0	0	0	-	attempt 1
3576977	SMP	1	0	0	0	0	0	0	-	0	0	0	0	0	0	0	-	attempt 1
3610231	SMP	1	0	0	0	0	0	0	-	0	0	0	0	0	0	0	-	attempt 1
3643535	SMP	1	0	0	0	0	0	0	-	0	0	0	0	0	0	0	-	attempt 1
3676749	SMP	1	0	0	0	0	0	0	-	0	0	0	0	0	0	0	-	attempt 1
