# Supplementary material for: Visual Search Strategies of Soccer Players Executing a Power vs. Placement Penalty Kick
Source: PLoS One. 2014 Dec 17;9(12):e115179. doi: 10.1371/journal.pone.0115179 (PMC4269429; doi:10.1371/journal.pone.0115179)
Supplement: S1 File — Raw visual search data from participant group in each test condition. (ZIP) [file pone.0115179.s001.zip › PLoS ONE Supporting Information/Part 11/Output/S1 attempt 1 LA placement no GK.xlsx]

## Sheet: Sheet1
## [BeGaze]
## Converted from:
## Date:	23.07.2013 10:54:17
## Version:	BeGaze 3.2.28
## IDF Version:	10
## Sample Rate:	30
## Separator Type:	Trial
## Trial Count:	1
## Uses Plane File:	FALSE
## Stimulus:	attempt 6
## Number of Samples:	101
## Reversed:	none
## [Run]
## Subject:	Lloyd Low Anxiety
## Description:	Reference View 8 Lloyd Low Anxiety 0
## [Calibration]
## Calibration Type:	n.a.
## Calibration Area:	1280	960
## [Geometry]
## Stimulus Dimension [mm]:	1280	960
## Head Distance [mm]:	1450
## [Hardware Setup]
## System ID:
## Operating System :
## IView X Version:
## [Filter Settings]
## Heuristics:	FALSE
## Heuristics Stage:	0
## Bilateral:	FALSE
## Gaze Cursor Filter:	FALSE
## Saccade Length [px]:	0
## Filter Depth [ms]:	0
## Format:	LEFT, RIGHT, POR, AOI, EYEPOSITION, TRIGGER
##
Time	Type	Trial	B POR X [px]	B POR Y [px]	L POR X [px]	L POR Y [px]	R POR X [px]	R POR Y [px]	B Object Hit	L EPOS X	L EPOS Y	L EPOS Z	R EPOS X	R EPOS Y	R EPOS Z	Trigger	B Event Info	Stimulus
15052	SMP	1	285	38.07	481.16	847.63	285	38.07	ball	25.49	1.74	-25.19	-29.98	2.29	-22.92	0	-	attempt 6
47546	SMP	1	285	38.07	475.75	837.95	285	38.07	ball	25.49	1.74	-25.19	-29.98	2.29	-22.92	0	-	attempt 6
80956	SMP	1	285	38.07	473.17	828.8	285	38.07	ball	25.49	1.74	-25.19	-29.98	2.29	-22.92	0	-	attempt 6
114786	SMP	1	285	38.07	474.78	811.23	285	38.07	ball	25.49	1.74	-25.19	-29.98	2.29	-22.92	0	-	attempt 6
147474	SMP	1	285	38.07	468.77	812.95	285	38.07	ball	25.49	1.74	-25.19	-29.98	2.29	-22.92	0	-	attempt 6
180748	SMP	1	285	38.07	466.23	808.73	285	38.07	ball	25.49	1.74	-25.19	-29.98	2.29	-22.92	0	-	attempt 6
213966	SMP	1	285	38.07	493.42	854.05	285	38.07	ball	25.49	1.74	-25.19	-29.98	2.29	-22.92	0	-	attempt 6
248078	SMP	1	285	38.07	484.47	863.98	285	38.07	ball	25.49	1.74	-25.19	-29.98	2.29	-22.92	0	-	attempt 6
280564	SMP	1	285	38.07	479.87	873.98	285	38.07	ball	25.49	1.74	-25.19	-29.98	2.29	-22.92	0	-	attempt 6
314264	SMP	1	285	38.07	470.29	883.24	285	38.07	ball	25.49	1.74	-25.19	-29.98	2.29	-22.92	0	-	attempt 6
347418	SMP	1	292	39.07	513.42	817.13	292	39.07	ball	25.49	1.74	-25.19	-29.98	2.29	-22.92	0	-	attempt 6
380518	SMP	1	297	109.07	0	0	297	109.07	ball	0	0	0	-29.98	2.29	-22.92	0	-	attempt 6
413550	SMP	1	0	0	0	0	0	0	-	0	0	0	0	0	0	0	-	attempt 6
447011	SMP	1	0	0	0	0	0	0	-	0	0	0	0	0	0	0	-	attempt 6
480311	SMP	1	0	0	0	0	0	0	-	0	0	0	0	0	0	0	-	attempt 6
513422	SMP	1	0	0	0	0	0	0	-	0	0	0	0	0	0	0	-	attempt 6
546755	SMP	1	301	103.07	0	0	301	103.07	Other	0	0	0	-29.98	2.29	-22.92	0	-	attempt 6
580125	SMP	1	299	103.07	650.55	332.45	299	103.07	Other	25.49	1.74	-25.19	-29.98	2.29	-22.92	0	-	attempt 6
613351	SMP	1	112	112.07	621.66	349.49	112	112.07	Front middle	25.49	1.74	-25.19	-29.98	2.29	-22.92	0	-	attempt 6
646625	SMP	1	116	94.07	614.35	368.64	116	94.07	Bottom Middle	25.49	1.74	-25.19	-29.98	2.29	-22.92	0	-	attempt 6
679869	SMP	1	131	89.07	634.74	384.73	131	89.07	Bottom Middle	25.49	1.74	-25.19	-29.98	2.29	-22.92	0	-	attempt 6
713177	SMP	1	142	88.07	635.8	387.56	142	88.07	Bottom Middle	25.49	1.74	-25.19	-29.98	2.29	-22.92	0	-	attempt 6
746493	SMP	1	139	87.07	607.27	392.74	139	87.07	Bottom Middle	25.49	1.74	-25.19	-29.98	2.29	-22.92	0	-	attempt 6
780057	SMP	1	134	87.07	605.65	399.88	134	87.07	Bottom Middle	25.49	1.74	-25.19	-29.98	2.29	-22.92	0	-	attempt 6
813074	SMP	1	118	88.07	588.79	404.56	118	88.07	Bottom Middle	25.49	1.74	-25.19	-29.98	2.29	-22.92	0	-	attempt 6
846221	SMP	1	112	89.07	596.18	408.01	112	89.07	Bottom Middle	25.49	1.74	-25.19	-29.98	2.29	-22.92	0	-	attempt 6
879472	SMP	1	129	92.07	585.98	414.14	129	92.07	Bottom Middle	25.49	1.74	-25.19	-29.98	2.29	-22.92	0	-	attempt 6
912893	SMP	1	129	92.07	583.35	423.36	129	92.07	Bottom Middle	25.49	1.74	-25.19	-29.98	2.29	-22.92	0	-	attempt 6
946116	SMP	1	130	92.07	585.61	428.9	130	92.07	Bottom Middle	25.49	1.74	-25.19	-29.98	2.29	-22.92	0	-	attempt 6
980048	SMP	1	132	92.07	585.32	432.72	132	92.07	Bottom Middle	25.49	1.74	-25.19	-29.98	2.29	-22.92	0	-	attempt 6
1045982	SMP	1	132	92.07	584.37	435.89	132	92.07	Bottom Middle	25.49	1.74	-25.19	-29.98	2.29	-22.92	0	-	attempt 6
1079513	SMP	1	132	89.07	586.24	432.89	132	89.07	Bottom Middle	25.49	1.74	-25.19	-29.98	2.29	-22.92	0	-	attempt 6
1112471	SMP	1	132	87.07	588.02	427.84	132	87.07	Bottom Middle	25.49	1.74	-25.19	-29.98	2.29	-22.92	0	-	attempt 6
1145649	SMP	1	132	87.07	601.58	417.08	132	87.07	Bottom Middle	25.49	1.74	-25.19	-29.98	2.29	-22.92	0	-	attempt 6
1178991	SMP	1	146	86.07	623.07	411.78	146	86.07	Bottom Middle	25.49	1.74	-25.19	-29.98	2.29	-22.92	0	-	attempt 6
1212787	SMP	1	135	89.07	565.06	437.68	135	89.07	Bottom Middle	25.49	1.74	-25.19	-29.98	2.29	-22.92	0	-	attempt 6
1246386	SMP	1	295	103.07	410.49	536.98	295	103.07	Other	25.49	1.74	-25.19	-29.98	2.29	-22.92	0	-	attempt 6
1278889	SMP	1	295	103.07	0	0	295	103.07	Other	0	0	0	-29.98	2.29	-22.92	0	-	attempt 6
1312558	SMP	1	295	103.07	226.47	791.07	295	103.07	Other	25.49	1.74	-25.19	-29.98	2.29	-22.92	0	-	attempt 6
1345422	SMP	1	292	107.07	295.75	924.58	292	107.07	ball	25.49	1.74	-25.19	-29.98	2.29	-22.92	0	-	attempt 6
1378590	SMP	1	292	107.07	291.5	830.92	292	107.07	ball	25.49	1.74	-25.19	-29.98	2.29	-22.92	0	-	attempt 6
1412715	SMP	1	292	107.07	324.48	768.65	292	107.07	ball	25.49	1.74	-25.19	-29.98	2.29	-22.92	0	-	attempt 6
1445135	SMP	1	292	107.07	349.13	720.86	292	107.07	ball	25.49	1.74	-25.19	-29.98	2.29	-22.92	0	-	attempt 6
1478868	SMP	1	292	107.07	373.91	679.84	292	107.07	ball	25.49	1.74	-25.19	-29.98	2.29	-22.92	0	-	attempt 6
1528686	SMP	1	292	107.07	389.39	658.87	292	107.07	ball	25.49	1.74	-25.19	-29.98	2.29	-22.92	0	-	attempt 6
1545486	SMP	1	285	36.07	401.24	649.56	285	36.07	ball	25.49	1.74	-25.19	-29.98	2.29	-22.92	0	-	attempt 6
1581137	SMP	1	286	36.07	410.1	644.23	286	36.07	ball	25.49	1.74	-25.19	-29.98	2.29	-22.92	0	-	attempt 6
1612194	SMP	1	286	36.07	418.79	644.35	286	36.07	ball	25.49	1.74	-25.19	-29.98	2.29	-22.92	0	-	attempt 6
1646786	SMP	1	287	40.07	423.4	643.12	287	40.07	ball	25.49	1.74	-25.19	-29.98	2.29	-22.92	0	-	attempt 6
1679121	SMP	1	287	40.07	425.8	644.23	287	40.07	ball	25.49	1.74	-25.19	-29.98	2.29	-22.92	0	-	attempt 6
1711394	SMP	1	287	40.07	426.53	649.47	287	40.07	ball	25.49	1.74	-25.19	-29.98	2.29	-22.92	0	-	attempt 6
1744876	SMP	1	287	40.07	425.88	655.18	287	40.07	ball	25.49	1.74	-25.19	-29.98	2.29	-22.92	0	-	attempt 6
1777903	SMP	1	287	40.07	427.02	662.47	287	40.07	ball	25.49	1.74	-25.19	-29.98	2.29	-22.92	0	-	attempt 6
1811509	SMP	1	287	40.07	431.71	663.37	287	40.07	ball	25.49	1.74	-25.19	-29.98	2.29	-22.92	0	-	attempt 6
1844439	SMP	1	287	40.07	437.1	663.04	287	40.07	ball	25.49	1.74	-25.19	-29.98	2.29	-22.92	0	-	attempt 6
1877834	SMP	1	287	40.07	445.43	662.91	287	40.07	ball	25.49	1.74	-25.19	-29.98	2.29	-22.92	0	-	attempt 6
1911063	SMP	1	287	40.07	448.06	670.87	287	40.07	ball	25.49	1.74	-25.19	-29.98	2.29	-22.92	0	-	attempt 6
1944793	SMP	1	287	40.07	453.13	673.61	287	40.07	ball	25.49	1.74	-25.19	-29.98	2.29	-22.92	0	-	attempt 6
1977517	SMP	1	287	40.07	457.67	677.98	287	40.07	ball	25.49	1.74	-25.19	-29.98	2.29	-22.92	0	-	attempt 6
2010846	SMP	1	287	40.07	465.73	678.98	287	40.07	ball	25.49	1.74	-25.19	-29.98	2.29	-22.92	0	-	attempt 6
2044079	SMP	1	287	40.07	471.56	670.04	287	40.07	ball	25.49	1.74	-25.19	-29.98	2.29	-22.92	0	-	attempt 6
2077357	SMP	1	287	40.07	478.59	650.22	287	40.07	ball	25.49	1.74	-25.19	-29.98	2.29	-22.92	0	-	attempt 6
2110797	SMP	1	287	40.07	488.97	653.01	287	40.07	ball	25.49	1.74	-25.19	-29.98	2.29	-22.92	0	-	attempt 6
2143973	SMP	1	287	40.07	491.69	655.3	287	40.07	ball	25.49	1.74	-25.19	-29.98	2.29	-22.92	0	-	attempt 6
2188738	SMP	1	287	40.07	494.31	663.64	287	40.07	ball	25.49	1.74	-25.19	-29.98	2.29	-22.92	0	-	attempt 6
2243722	SMP	1	287	40.07	499.62	679.96	287	40.07	ball	25.49	1.74	-25.19	-29.98	2.29	-22.92	0	-	attempt 6
2277356	SMP	1	287	40.07	494.88	688.19	287	40.07	ball	25.49	1.74	-25.19	-29.98	2.29	-22.92	0	-	attempt 6
2344248	SMP	1	287	40.07	485.69	727.61	287	40.07	ball	25.49	1.74	-25.19	-29.98	2.29	-22.92	0	-	attempt 6
2376882	SMP	1	287	40.07	482.97	740.35	287	40.07	ball	25.49	1.74	-25.19	-29.98	2.29	-22.92	0	-	attempt 6
2410766	SMP	1	287	40.07	472.63	747.63	287	40.07	ball	25.49	1.74	-25.19	-29.98	2.29	-22.92	0	-	attempt 6
2443527	SMP	1	287	40.07	474.83	763.78	287	40.07	ball	25.49	1.74	-25.19	-29.98	2.29	-22.92	0	-	attempt 6
2476748	SMP	1	287	40.07	463.98	795.69	287	40.07	ball	25.49	1.74	-25.19	-29.98	2.29	-22.92	0	-	attempt 6
2509999	SMP	1	287	40.07	507.37	792.27	287	40.07	ball	25.49	1.74	-25.19	-29.98	2.29	-22.92	0	-	attempt 6
2543320	SMP	1	287	40.07	497.72	783.1	287	40.07	ball	25.49	1.74	-25.19	-29.98	2.29	-22.92	0	-	attempt 6
2576478	SMP	1	287	40.07	493.59	838.71	287	40.07	ball	25.49	1.74	-25.19	-29.98	2.29	-22.92	0	-	attempt 6
2609861	SMP	1	287	40.07	497.62	824.03	287	40.07	ball	25.49	1.74	-25.19	-29.98	2.29	-22.92	0	-	attempt 6
2643106	SMP	1	299	108.07	545	801.82	299	108.07	ball	25.49	1.74	-25.19	-29.98	2.29	-22.92	0	-	attempt 6
2676366	SMP	1	299	108.07	593.01	737.2	299	108.07	ball	25.49	1.74	-25.19	-29.98	2.29	-22.92	0	-	attempt 6
2709592	SMP	1	299	108.07	647.13	572.08	299	108.07	ball	25.49	1.74	-25.19	-29.98	2.29	-22.92	0	-	attempt 6
2743743	SMP	1	299	108.07	629.36	625.4	299	108.07	ball	25.49	1.74	-25.19	-29.98	2.29	-22.92	0	-	attempt 6
2776233	SMP	1	291	103.07	630.56	602.21	291	103.07	ball	25.49	1.74	-25.19	-29.98	2.29	-22.92	0	-	attempt 6
2809614	SMP	1	0	0	0	0	0	0	-	0	0	0	0	0	0	0	-	attempt 6
2842640	SMP	1	0	0	0	0	0	0	-	0	0	0	0	0	0	0	-	attempt 6
2876083	SMP	1	0	0	0	0	0	0	-	0	0	0	0	0	0	0	-	attempt 6
2909445	SMP	1	0	0	0	0	0	0	-	0	0	0	0	0	0	0	-	attempt 6
2943017	SMP	1	0	0	0	0	0	0	-	0	0	0	0	0	0	0	-	attempt 6
2975854	SMP	1	0	0	0	0	0	0	-	0	0	0	0	0	0	0	-	attempt 6
3009196	SMP	1	0	0	0	0	0	0	-	0	0	0	0	0	0	0	-	attempt 6
3042516	SMP	1	0	0	0	0	0	0	-	0	0	0	0	0	0	0	-	attempt 6
3075691	SMP	1	0	0	0	0	0	0	-	0	0	0	0	0	0	0	-	attempt 6
3108956	SMP	1	0	0	0	0	0	0	-	0	0	0	0	0	0	0	-	attempt 6
3142236	SMP	1	228	69.07	829.55	528.48	228	69.07	Middle Right	25.49	1.74	-25.19	-29.98	2.29	-22.92	0	-	attempt 6
3176028	SMP	1	0	0	0	0	0	0	-	0	0	0	0	0	0	0	-	attempt 6
3208923	SMP	1	0	0	0	0	0	0	-	0	0	0	0	0	0	0	-	attempt 6
3242524	SMP	1	0	0	0	0	0	0	-	0	0	0	0	0	0	0	-	attempt 6
3275486	SMP	1	0	0	0	0	0	0	-	0	0	0	0	0	0	0	-	attempt 6
3308617	SMP	1	0	0	0	0	0	0	-	0	0	0	0	0	0	0	-	attempt 6
3341713	SMP	1	0	0	0	0	0	0	-	0	0	0	0	0	0	0	-	attempt 6
3375382	SMP	1	0	0	0	0	0	0	-	0	0	0	0	0	0	0	-	attempt 6
3409080	SMP	1	0	0	0	0	0	0	-	0	0	0	0	0	0	0	-	attempt 6
3441754	SMP	1	0	0	0	0	0	0	-	0	0	0	0	0	0	0	-	attempt 6
