# Supplementary material for: Visual Search Strategies of Soccer Players Executing a Power vs. Placement Penalty Kick
Source: PLoS One. 2014 Dec 17;9(12):e115179. doi: 10.1371/journal.pone.0115179 (PMC4269429; doi:10.1371/journal.pone.0115179)
Supplement: S1 File — Raw visual search data from participant group in each test condition. (ZIP) [file pone.0115179.s001.zip › PLoS ONE Supporting Information/Part 11/Output/S1 attempt 1 LA power GK move.xlsx]

## Sheet: Sheet1
## [BeGaze]
## Converted from:
## Date:	22.07.2013 17:02:59
## Version:	BeGaze 3.2.28
## IDF Version:	10
## Sample Rate:	30
## Separator Type:	Trial
## Trial Count:	1
## Uses Plane File:	FALSE
## Stimulus:	attempt 4
## Number of Samples:	133
## Reversed:	none
## [Run]
## Subject:	Lloyd Low Anxiety
## Description:	Reference View 5 Lloyd Low Anxiety 0
## [Calibration]
## Calibration Type:	n.a.
## Calibration Area:	1280	960
## [Geometry]
## Stimulus Dimension [mm]:	1280	960
## Head Distance [mm]:	1450
## [Hardware Setup]
## System ID:
## Operating System :
## IView X Version:
## [Filter Settings]
## Heuristics:	FALSE
## Heuristics Stage:	0
## Bilateral:	FALSE
## Gaze Cursor Filter:	FALSE
## Saccade Length [px]:	0
## Filter Depth [ms]:	0
## Format:	LEFT, RIGHT, POR, AOI, EYEPOSITION, TRIGGER
##
Time	Type	Trial	B POR X [px]	B POR Y [px]	L POR X [px]	L POR Y [px]	R POR X [px]	R POR Y [px]	B Object Hit	L EPOS X	L EPOS Y	L EPOS Z	R EPOS X	R EPOS Y	R EPOS Z	Trigger	B Event Info	Stimulus
5136	SMP	1	289	31.07	411.11	760.77	289	31.07	ball	25.48	1.73	-25.19	-30	2.24	-22.92	0	-	attempt 4
38057	SMP	1	289	31.07	430.19	787.33	289	31.07	ball	25.48	1.73	-25.19	-30	2.24	-22.92	0	-	attempt 4
72359	SMP	1	289	31.07	450.18	815.65	289	31.07	ball	25.48	1.73	-25.19	-30	2.24	-22.92	0	-	attempt 4
104737	SMP	1	289	31.07	471.56	851.97	289	31.07	ball	25.48	1.73	-25.19	-30	2.24	-22.92	0	-	attempt 4
138186	SMP	1	295	102.07	489.55	801.2	295	102.07	ball	25.48	1.73	-25.19	-30	2.24	-22.92	0	-	attempt 4
171274	SMP	1	295	102.07	0	0	295	102.07	Other	0	0	0	-30	2.24	-22.92	0	-	attempt 4
205074	SMP	1	0	0	0	0	0	0	-	0	0	0	0	0	0	0	-	attempt 4
238322	SMP	1	0	0	0	0	0	0	-	0	0	0	0	0	0	0	-	attempt 4
271037	SMP	1	0	0	0	0	0	0	-	0	0	0	0	0	0	0	-	attempt 4
305423	SMP	1	0	0	0	0	0	0	-	0	0	0	0	0	0	0	-	attempt 4
371145	SMP	1	0	0	0	0	0	0	-	0	0	0	0	0	0	0	-	attempt 4
405909	SMP	1	0	0	0	0	0	0	-	0	0	0	0	0	0	0	-	attempt 4
438124	SMP	1	0	0	0	0	0	0	-	0	0	0	0	0	0	0	-	attempt 4
470895	SMP	1	408	89.07	0	0	408	89.07	Keeper	0	0	0	-30	2.24	-22.92	0	-	attempt 4
504207	SMP	1	391	79.07	655.81	330.8	391	79.07	Keeper	25.48	1.73	-25.19	-30	2.24	-22.92	0	-	attempt 4
537180	SMP	1	389	80.07	644.09	357.73	389	80.07	Keeper	25.48	1.73	-25.19	-30	2.24	-22.92	0	-	attempt 4
570727	SMP	1	386	85.07	649.57	382.58	386	85.07	Keeper	25.48	1.73	-25.19	-30	2.24	-22.92	0	-	attempt 4
604134	SMP	1	387	87.07	630.59	405.23	387	87.07	Keeper	25.48	1.73	-25.19	-30	2.24	-22.92	0	-	attempt 4
637171	SMP	1	397	88.07	629.01	425.53	397	88.07	Keeper	25.48	1.73	-25.19	-30	2.24	-22.92	0	-	attempt 4
670558	SMP	1	396	83.07	624.91	444.68	396	83.07	Keeper	25.48	1.73	-25.19	-30	2.24	-22.92	0	-	attempt 4
704538	SMP	1	388	87.07	613.77	453.95	388	87.07	Keeper	25.48	1.73	-25.19	-30	2.24	-22.92	0	-	attempt 4
737393	SMP	1	390	82.07	619.02	454.39	390	82.07	Keeper	25.48	1.73	-25.19	-30	2.24	-22.92	0	-	attempt 4
770159	SMP	1	387	64.07	615.75	439.06	387	64.07	Keeper	25.48	1.73	-25.19	-30	2.24	-22.92	0	-	attempt 4
803539	SMP	1	387	60.07	614.58	431.22	387	60.07	Keeper	25.48	1.73	-25.19	-30	2.24	-22.92	0	-	attempt 4
836937	SMP	1	392	57.07	635.37	411.34	392	57.07	Keeper	25.48	1.73	-25.19	-30	2.24	-22.92	0	-	attempt 4
870028	SMP	1	110	116.07	0	0	110	116.07	keeper	0	0	0	-30	2.24	-22.92	0	-	attempt 4
925215	SMP	1	286	103.07	0	0	286	103.07	Other	0	0	0	-30	2.24	-22.92	0	-	attempt 4
980781	SMP	1	288	42.07	0	0	288	42.07	ball	0	0	0	-30	2.24	-22.92	0	-	attempt 4
1037248	SMP	1	288	42.07	486.97	873.36	288	42.07	ball	25.48	1.73	-25.19	-30	2.24	-22.92	0	-	attempt 4
1069682	SMP	1	288	42.07	465.08	820.76	288	42.07	ball	25.48	1.73	-25.19	-30	2.24	-22.92	0	-	attempt 4
1102910	SMP	1	288	42.07	474.74	806.16	288	42.07	ball	25.48	1.73	-25.19	-30	2.24	-22.92	0	-	attempt 4
1136399	SMP	1	288	42.07	462.34	828.92	288	42.07	ball	25.48	1.73	-25.19	-30	2.24	-22.92	0	-	attempt 4
1169568	SMP	1	288	42.07	453.71	803.48	288	42.07	ball	25.48	1.73	-25.19	-30	2.24	-22.92	0	-	attempt 4
1202703	SMP	1	288	42.07	443.75	782.35	288	42.07	ball	25.48	1.73	-25.19	-30	2.24	-22.92	0	-	attempt 4
1236193	SMP	1	288	42.07	437.05	768.96	288	42.07	ball	25.48	1.73	-25.19	-30	2.24	-22.92	0	-	attempt 4
1269463	SMP	1	288	42.07	430.39	748.73	288	42.07	ball	25.48	1.73	-25.19	-30	2.24	-22.92	0	-	attempt 4
1302639	SMP	1	288	42.07	425.84	733.03	288	42.07	ball	25.48	1.73	-25.19	-30	2.24	-22.92	0	-	attempt 4
1335960	SMP	1	288	42.07	420.47	725.07	288	42.07	ball	25.48	1.73	-25.19	-30	2.24	-22.92	0	-	attempt 4
1369580	SMP	1	288	42.07	409.96	708.79	288	42.07	ball	25.48	1.74	-25.19	-30	2.24	-22.92	0	-	attempt 4
1402349	SMP	1	288	42.07	402.37	698.59	288	42.07	ball	25.48	1.74	-25.19	-30	2.24	-22.92	0	-	attempt 4
1436136	SMP	1	288	42.07	396.81	684.59	288	42.07	ball	25.48	1.74	-25.19	-30	2.24	-22.92	0	-	attempt 4
1469126	SMP	1	288	42.07	410.83	653.56	288	42.07	ball	25.48	1.74	-25.19	-30	2.24	-22.92	0	-	attempt 4
1502891	SMP	1	288	42.07	398.64	645.36	288	42.07	ball	25.48	1.74	-25.19	-30	2.24	-22.92	0	-	attempt 4
1535478	SMP	1	288	42.07	393.65	632.31	288	42.07	ball	25.48	1.74	-25.19	-30	2.24	-22.92	0	-	attempt 4
1568824	SMP	1	288	42.07	389.83	617.64	288	42.07	ball	25.48	1.74	-25.19	-30	2.24	-22.92	0	-	attempt 4
1602356	SMP	1	288	42.07	384.97	608.05	288	42.07	ball	25.48	1.74	-25.19	-30	2.24	-22.92	0	-	attempt 4
1635379	SMP	1	288	42.07	387.72	597.56	288	42.07	ball	25.48	1.74	-25.19	-30	2.24	-22.92	0	-	attempt 4
1668655	SMP	1	288	42.07	390.3	586.9	288	42.07	ball	25.48	1.74	-25.19	-30	2.24	-22.92	0	-	attempt 4
1702210	SMP	1	288	42.07	388.22	581.76	288	42.07	ball	25.48	1.74	-25.19	-30	2.24	-22.92	0	-	attempt 4
1735195	SMP	1	288	42.07	382.58	588.65	288	42.07	ball	25.48	1.74	-25.19	-30	2.24	-22.92	0	-	attempt 4
1768516	SMP	1	288	42.07	393.88	563.98	288	42.07	ball	25.48	1.74	-25.19	-30	2.24	-22.92	0	-	attempt 4
1801892	SMP	1	0	0	0	0	0	0	-	0	0	0	0	0	0	0	-	attempt 4
1835024	SMP	1	0	0	0	0	0	0	-	0	0	0	0	0	0	0	-	attempt 4
1868448	SMP	1	0	0	0	0	0	0	-	0	0	0	0	0	0	0	-	attempt 4
1901658	SMP	1	135	124.07	0	0	135	124.07	Front middle	0	0	0	-30	2.24	-22.92	0	-	attempt 4
1934883	SMP	1	359	104.07	621.45	280.44	359	104.07	Keeper	25.48	1.74	-25.19	0	0	0	0	-	attempt 4
1968138	SMP	1	362	96.07	584.61	300.9	362	96.07	Keeper	25.48	1.74	-25.19	-30	2.24	-22.92	0	-	attempt 4
2001346	SMP	1	355	107.07	569.46	320.3	355	107.07	Keeper	25.48	1.74	-25.19	-30	2.24	-22.92	0	-	attempt 4
2035970	SMP	1	367	81.07	561.49	331.89	367	81.07	Keeper	25.48	1.74	-25.19	-30	2.24	-22.92	0	-	attempt 4
2068196	SMP	1	387	78.07	563.86	344.54	387	78.07	Keeper	25.48	1.74	-25.19	-30	2.24	-22.92	0	-	attempt 4
2101765	SMP	1	399	78.07	595.58	333.5	399	78.07	Keeper	25.48	1.74	-25.19	-30	2.24	-22.92	0	-	attempt 4
2134853	SMP	1	399	78.07	590.58	349.13	399	78.07	Keeper	25.48	1.74	-25.19	-30	2.24	-22.92	0	-	attempt 4
2168103	SMP	1	398	78.07	576.47	354.95	398	78.07	Keeper	25.48	1.74	-25.19	-30	2.24	-22.92	0	-	attempt 4
2201045	SMP	1	394	69.07	567.99	363.61	394	69.07	Keeper	25.48	1.74	-25.19	-30	2.24	-22.92	0	-	attempt 4
2234602	SMP	1	396	60.07	565.43	365.03	396	60.07	Keeper	25.48	1.74	-25.19	-30	2.24	-22.92	0	-	attempt 4
2268083	SMP	1	398	66.07	556.77	366.42	398	66.07	Keeper	25.48	1.74	-25.19	-30	2.24	-22.92	0	-	attempt 4
2300909	SMP	1	385	62.07	552.49	363.04	385	62.07	Keeper	25.48	1.74	-25.19	-30	2.24	-22.92	0	-	attempt 4
2334031	SMP	1	386	62.07	541.65	365.47	386	62.07	Keeper	25.48	1.74	-25.19	-30	2.24	-22.92	0	-	attempt 4
2367448	SMP	1	386	62.07	532.23	368.65	386	62.07	Keeper	25.48	1.74	-25.19	-30	2.24	-22.92	0	-	attempt 4
2400807	SMP	1	388	62.07	526.86	374.96	388	62.07	Keeper	25.48	1.74	-25.19	-30	2.24	-22.92	0	-	attempt 4
2433844	SMP	1	388	64.07	523.65	382.63	388	64.07	Keeper	25.48	1.74	-25.19	-30	2.24	-22.92	0	-	attempt 4
2468408	SMP	1	388	64.07	517.91	391.43	388	64.07	Keeper	25.48	1.73	-25.19	-30	2.24	-22.92	0	-	attempt 4
2500604	SMP	1	388	64.07	515.05	396.75	388	64.07	Keeper	25.48	1.73	-25.19	-30	2.24	-22.92	0	-	attempt 4
2534017	SMP	1	388	64.07	515.26	402.2	388	64.07	Keeper	25.48	1.73	-25.19	-30	2.24	-22.92	0	-	attempt 4
2567165	SMP	1	388	64.07	510.29	406.97	388	64.07	Keeper	25.48	1.73	-25.19	-30	2.24	-22.92	0	-	attempt 4
2600312	SMP	1	388	64.07	509.14	413.26	388	64.07	Keeper	25.48	1.73	-25.19	-30	2.24	-22.92	0	-	attempt 4
2633829	SMP	1	388	64.07	509.56	415.76	388	64.07	Keeper	25.48	1.73	-25.19	-30	2.24	-22.92	0	-	attempt 4
2666794	SMP	1	388	64.07	511	413.42	388	64.07	Keeper	25.48	1.73	-25.19	-30	2.24	-22.92	0	-	attempt 4
2700467	SMP	1	388	64.07	510.55	413.74	388	64.07	Keeper	25.48	1.73	-25.19	-30	2.24	-22.92	0	-	attempt 4
2733887	SMP	1	388	64.07	512.93	406.55	388	64.07	Keeper	25.48	1.73	-25.19	-30	2.24	-22.92	0	-	attempt 4
2766702	SMP	1	392	56.07	521.43	394.69	392	56.07	Keeper	25.48	1.73	-25.19	-30	2.24	-22.92	0	-	attempt 4
2800481	SMP	1	395	56.07	532.83	389.57	395	56.07	Keeper	25.48	1.73	-25.19	-30	2.24	-22.92	0	-	attempt 4
2833222	SMP	1	0	0	0	0	0	0	-	0	0	0	0	0	0	0	-	attempt 4
2866479	SMP	1	293	102.07	0	0	293	102.07	Other	0	0	0	-30	2.24	-22.92	0	-	attempt 4
2905765	SMP	1	293	102.07	324.87	876.22	293	102.07	ball	25.48	1.73	-25.19	-30	2.24	-22.92	0	-	attempt 4
2946227	SMP	1	290	41.07	334.54	796.34	290	41.07	ball	25.48	1.73	-25.19	-30	2.24	-22.92	0	-	attempt 4
3000559	SMP	1	290	41.07	405.82	695.26	290	41.07	ball	25.48	1.73	-25.19	-30	2.24	-22.92	0	-	attempt 4
3037256	SMP	1	290	41.07	432.83	660.54	290	41.07	ball	25.48	1.73	-25.19	-30	2.24	-22.92	0	-	attempt 4
3066878	SMP	1	290	41.07	435.62	656.38	290	41.07	ball	25.48	1.73	-25.19	-30	2.24	-22.92	0	-	attempt 4
3099486	SMP	1	290	41.07	437.33	643.39	290	41.07	ball	25.48	1.73	-25.19	-30	2.24	-22.92	0	-	attempt 4
3133657	SMP	1	290	41.07	451.08	626.83	290	41.07	ball	25.48	1.73	-25.19	-30	2.24	-22.92	0	-	attempt 4
3165929	SMP	1	290	41.07	460.84	616.95	290	41.07	ball	25.48	1.73	-25.19	-30	2.24	-22.92	0	-	attempt 4
3199329	SMP	1	290	41.07	467.3	608.58	290	41.07	ball	25.48	1.73	-25.19	-30	2.24	-22.92	0	-	attempt 4
3232529	SMP	1	290	41.07	479.57	612.82	290	41.07	ball	25.48	1.73	-25.19	-30	2.24	-22.92	0	-	attempt 4
3266610	SMP	1	290	41.07	488.48	613.56	290	41.07	ball	25.48	1.73	-25.19	-30	2.24	-22.92	0	-	attempt 4
3299143	SMP	1	290	41.07	497.53	620.54	290	41.07	ball	25.48	1.73	-25.19	-30	2.24	-22.92	0	-	attempt 4
3332399	SMP	1	290	41.07	501.91	632.24	290	41.07	ball	25.48	1.73	-25.19	-30	2.24	-22.92	0	-	attempt 4
3365767	SMP	1	290	41.07	504.56	631.33	290	41.07	ball	25.48	1.73	-25.19	-30	2.24	-22.92	0	-	attempt 4
3398945	SMP	1	290	41.07	505.56	655.34	290	41.07	ball	25.48	1.73	-25.19	-30	2.24	-22.92	0	-	attempt 4
3432091	SMP	1	290	41.07	499.07	678.46	290	41.07	ball	25.48	1.74	-25.19	-30	2.24	-22.92	0	-	attempt 4
3465923	SMP	1	290	41.07	489.61	706.66	290	41.07	ball	25.48	1.74	-25.19	-30	2.24	-22.92	0	-	attempt 4
3499335	SMP	1	290	41.07	478.2	719.65	290	41.07	ball	25.48	1.74	-25.19	-30	2.24	-22.92	0	-	attempt 4
3532923	SMP	1	290	41.07	457.33	748.11	290	41.07	ball	25.48	1.74	-25.19	-30	2.24	-22.92	0	-	attempt 4
3565947	SMP	1	290	41.07	438.63	794.65	290	41.07	ball	25.48	1.74	-25.19	-30	2.24	-22.92	0	-	attempt 4
3598796	SMP	1	290	41.07	430.43	837.66	290	41.07	ball	25.48	1.74	-25.19	-30	2.24	-22.92	0	-	attempt 4
3631999	SMP	1	290	41.07	421.44	863.49	290	41.07	ball	25.48	1.74	-25.19	-30	2.24	-22.92	0	-	attempt 4
3665088	SMP	1	290	41.07	407.5	813.57	290	41.07	ball	25.48	1.74	-25.19	-30	2.24	-22.92	0	-	attempt 4
3699000	SMP	1	291	106.07	460.7	783.03	291	106.07	ball	25.48	1.74	-25.19	-30	2.24	-22.92	0	-	attempt 4
3732004	SMP	1	291	106.07	460.66	783.06	291	106.07	ball	25.48	1.74	-25.19	-30	2.24	-22.92	0	-	attempt 4
3764880	SMP	1	291	106.07	587.86	712.61	291	106.07	ball	25.48	1.74	-25.19	-30	2.24	-22.92	0	-	attempt 4
3798237	SMP	1	0	0	0	0	0	0	-	0	0	0	0	0	0	0	-	attempt 4
3831413	SMP	1	0	0	0	0	0	0	-	0	0	0	0	0	0	0	-	attempt 4
3864883	SMP	1	0	0	0	0	0	0	-	0	0	0	0	0	0	0	-	attempt 4
3898098	SMP	1	0	0	0	0	0	0	-	0	0	0	0	0	0	0	-	attempt 4
3931491	SMP	1	0	0	0	0	0	0	-	0	0	0	0	0	0	0	-	attempt 4
3964754	SMP	1	0	0	0	0	0	0	-	0	0	0	0	0	0	0	-	attempt 4
3997851	SMP	1	0	0	0	0	0	0	-	0	0	0	0	0	0	0	-	attempt 4
4037644	SMP	1	0	0	0	0	0	0	-	0	0	0	0	0	0	0	-	attempt 4
4064448	SMP	1	0	0	0	0	0	0	-	0	0	0	0	0	0	0	-	attempt 4
4097763	SMP	1	0	0	0	0	0	0	-	0	0	0	0	0	0	0	-	attempt 4
4130853	SMP	1	0	0	0	0	0	0	-	0	0	0	0	0	0	0	-	attempt 4
4164258	SMP	1	153	87.07	664.14	449.35	153	87.07	Bottom Middle	25.48	1.74	-25.19	-30	2.24	-22.92	0	-	attempt 4
4197660	SMP	1	0	0	0	0	0	0	-	0	0	0	0	0	0	0	-	attempt 4
4264621	SMP	1	0	0	0	0	0	0	-	0	0	0	0	0	0	0	-	attempt 4
4297386	SMP	1	0	0	0	0	0	0	-	0	0	0	0	0	0	0	-	attempt 4
4330642	SMP	1	0	0	0	0	0	0	-	0	0	0	0	0	0	0	-	attempt 4
4364480	SMP	1	0	0	0	0	0	0	-	0	0	0	0	0	0	0	-	attempt 4
4397209	SMP	1	0	0	0	0	0	0	-	0	0	0	0	0	0	0	-	attempt 4
4430417	SMP	1	0	0	0	0	0	0	-	0	0	0	0	0	0	0	-	attempt 4
4463737	SMP	1	0	0	0	0	0	0	-	0	0	0	0	0	0	0	-	attempt 4
4496952	SMP	1	0	0	0	0	0	0	-	0	0	0	0	0	0	0	-	attempt 4
4530283	SMP	1	0	0	0	0	0	0	-	0	0	0	0	0	0	0	-	attempt 4
4580187	SMP	1	0	0	0	0	0	0	-	0	0	0	0	0	0	0	-	attempt 4
