# Supplementary material for: Visual Search Strategies of Soccer Players Executing a Power vs. Placement Penalty Kick
Source: PLoS One. 2014 Dec 17;9(12):e115179. doi: 10.1371/journal.pone.0115179 (PMC4269429; doi:10.1371/journal.pone.0115179)
Supplement: S1 File — Raw visual search data from participant group in each test condition. (ZIP) [file pone.0115179.s001.zip › PLoS ONE Supporting Information/Part 11/Output/S1 attempt 1 LA power no GK.xlsx]

## Sheet: Sheet1
## [BeGaze]
## Converted from:
## Date:	19.07.2013 18:12:23
## Version:	BeGaze 3.2.28
## IDF Version:	10
## Sample Rate:	30
## Separator Type:	Trial
## Trial Count:	1
## Uses Plane File:	FALSE
## Stimulus:	attempt 2
## Number of Samples:	151
## Reversed:	none
## [Run]
## Subject:	Lloyd Low Anxiety
## Description:	Reference View 3 Lloyd Low Anxiety 0
## [Calibration]
## Calibration Type:	n.a.
## Calibration Area:	1280	960
## [Geometry]
## Stimulus Dimension [mm]:	1280	960
## Head Distance [mm]:	1450
## [Hardware Setup]
## System ID:
## Operating System :
## IView X Version:
## [Filter Settings]
## Heuristics:	FALSE
## Heuristics Stage:	0
## Bilateral:	FALSE
## Gaze Cursor Filter:	FALSE
## Saccade Length [px]:	0
## Filter Depth [ms]:	0
## Format:	LEFT, RIGHT, POR, AOI, EYEPOSITION, TRIGGER
##
Time	Type	Trial	B POR X [px]	B POR Y [px]	L POR X [px]	L POR Y [px]	R POR X [px]	R POR Y [px]	B Object Hit	L EPOS X	L EPOS Y	L EPOS Z	R EPOS X	R EPOS Y	R EPOS Z	Trigger	B Event Info	Stimulus
14831	SMP	1	288	35.07	571.66	646.22	288	35.07	ball	25.48	1.72	-25.19	-30.01	2.22	-22.92	0	-	attempt 2
48293	SMP	1	288	35.07	562.32	682.63	288	35.07	ball	25.48	1.72	-25.19	-30.01	2.22	-22.92	0	-	attempt 2
81509	SMP	1	288	35.07	560.18	708.13	288	35.07	ball	25.48	1.72	-25.19	-30.01	2.22	-22.92	0	-	attempt 2
114473	SMP	1	297	112.07	562.77	489.59	297	112.07	Other	25.48	1.72	-25.19	-30.01	2.22	-22.92	0	-	attempt 2
147998	SMP	1	0	0	0	0	0	0	-	0	0	0	0	0	0	0	-	attempt 2
181281	SMP	1	0	0	0	0	0	0	-	0	0	0	0	0	0	0	-	attempt 2
215043	SMP	1	0	0	0	0	0	0	-	0	0	0	0	0	0	0	-	attempt 2
248109	SMP	1	0	0	0	0	0	0	-	0	0	0	0	0	0	0	-	attempt 2
281051	SMP	1	0	0	0	0	0	0	-	0	0	0	0	0	0	0	-	attempt 2
315275	SMP	1	292	102.07	502.21	179.88	292	102.07	Other	25.48	1.72	-25.19	-30.01	2.22	-22.92	0	-	attempt 2
347973	SMP	1	153	67.07	498.33	249.86	153	67.07	Middle Middle	25.48	1.72	-25.19	-30.01	2.22	-22.92	0	-	attempt 2
380819	SMP	1	153	67.07	503.18	287.27	153	67.07	Middle Middle	25.48	1.72	-25.19	-30.01	2.22	-22.92	0	-	attempt 2
414067	SMP	1	150	68.07	503.27	315.19	150	68.07	Middle Middle	25.48	1.72	-25.19	-30.01	2.22	-22.92	0	-	attempt 2
447622	SMP	1	153	74.07	493.55	339.55	153	74.07	Bottom Middle	25.48	1.72	-25.19	-30.01	2.22	-22.92	0	-	attempt 2
481484	SMP	1	150	73.07	493.27	351.34	150	73.07	Bottom Middle	25.48	1.72	-25.19	-30.01	2.22	-22.92	0	-	attempt 2
514162	SMP	1	134	67.07	433.74	339.66	134	67.07	Middle Middle	25.48	1.72	-25.19	-30.01	2.22	-22.92	0	-	attempt 2
547209	SMP	1	131	69.07	438.42	351.88	131	69.07	Middle Middle	25.48	1.72	-25.19	-30.01	2.22	-22.92	0	-	attempt 2
581166	SMP	1	123	67.07	446.22	360.94	123	67.07	Middle Middle	25.48	1.72	-25.19	-30.01	2.22	-22.92	0	-	attempt 2
614487	SMP	1	130	72.07	457.67	369.61	130	72.07	Bottom Middle	25.48	1.72	-25.19	-30.01	2.22	-22.92	0	-	attempt 2
647272	SMP	1	132	72.07	464.66	375.25	132	72.07	Bottom Middle	25.48	1.72	-25.19	-30.01	2.22	-22.92	0	-	attempt 2
680830	SMP	1	128	68.07	469.62	381.66	128	68.07	Middle Middle	25.48	1.72	-25.19	-30.01	2.22	-22.92	0	-	attempt 2
713458	SMP	1	135	68.07	472.71	385.97	135	68.07	Middle Middle	25.48	1.72	-25.19	-30.01	2.22	-22.92	0	-	attempt 2
746756	SMP	1	135	68.07	480.45	389.75	135	68.07	Middle Middle	25.48	1.72	-25.19	-30.01	2.22	-22.92	0	-	attempt 2
780209	SMP	1	181	48.07	670.31	336.09	181	48.07	Middle Right	25.48	1.72	-25.19	-30.01	2.22	-22.92	0	-	attempt 2
813590	SMP	1	216	44.07	741.92	335.47	216	44.07	Middle Right	25.48	1.72	-25.19	-30.01	2.22	-22.92	0	-	attempt 2
846615	SMP	1	216	44.07	683.37	352.78	216	44.07	Middle Right	25.48	1.72	-25.19	-30.01	2.22	-22.92	0	-	attempt 2
879968	SMP	1	213	48.07	670.78	364.66	213	48.07	Middle Right	25.48	1.72	-25.19	-30.01	2.22	-22.92	0	-	attempt 2
913310	SMP	1	217	48.07	655.31	378.06	217	48.07	Middle Right	25.48	1.72	-25.19	-30.01	2.22	-22.92	0	-	attempt 2
946385	SMP	1	217	50.07	643.79	388.68	217	50.07	Middle Right	25.48	1.72	-25.19	-30.01	2.22	-22.92	0	-	attempt 2
980364	SMP	1	217	50.07	632.74	398.78	217	50.07	Middle Right	25.48	1.72	-25.19	-30.01	2.22	-22.92	0	-	attempt 2
1013166	SMP	1	220	48.07	629.52	407.52	220	48.07	Middle Right	25.48	1.72	-25.19	-30.01	2.22	-22.92	0	-	attempt 2
1047410	SMP	1	224	48.07	628.66	412.09	224	48.07	Middle Right	25.48	1.72	-25.19	-30.01	2.22	-22.92	0	-	attempt 2
1079790	SMP	1	225	48.07	637.53	416.8	225	48.07	Middle Right	25.48	1.72	-25.19	-30.01	2.22	-22.92	0	-	attempt 2
1112862	SMP	1	225	48.07	649.82	421.51	225	48.07	Middle Right	25.48	1.72	-25.19	-30.01	2.22	-22.92	0	-	attempt 2
1146557	SMP	1	225	44.07	657.34	424.78	225	44.07	Middle Right	25.48	1.72	-25.19	-30.01	2.22	-22.92	0	-	attempt 2
1179706	SMP	1	227	46.07	659.33	430.25	227	46.07	Middle Right	25.48	1.72	-25.19	-30.01	2.22	-22.92	0	-	attempt 2
1212714	SMP	1	227	46.07	656.62	432.66	227	46.07	Middle Right	25.48	1.72	-25.19	-30.01	2.22	-22.92	0	-	attempt 2
1245934	SMP	1	227	46.07	655.89	432.4	227	46.07	Middle Right	25.48	1.72	-25.19	-30.01	2.22	-22.92	0	-	attempt 2
1279861	SMP	1	227	46.07	632.33	450.51	227	46.07	Middle Right	25.48	1.72	-25.19	-30.01	2.22	-22.92	0	-	attempt 2
1312924	SMP	1	99	66.07	434.99	514.92	99	66.07	Middle Middle	25.48	1.72	-25.19	-30.01	2.22	-22.92	0	-	attempt 2
1345665	SMP	1	97	65.07	416.99	511.9	97	65.07	Middle Middle	25.48	1.72	-25.19	-30.01	2.22	-22.92	0	-	attempt 2
1379464	SMP	1	97	65.07	437.27	490.89	97	65.07	Middle Middle	25.48	1.72	-25.19	-30.01	2.22	-22.92	0	-	attempt 2
1412486	SMP	1	103	65.07	457.92	470.61	103	65.07	Middle Middle	25.48	1.72	-25.19	-30.01	2.22	-22.92	0	-	attempt 2
1445634	SMP	1	105	56.07	475.48	448.56	105	56.07	Middle Middle	25.48	1.72	-25.19	-30.01	2.22	-22.92	0	-	attempt 2
1478805	SMP	1	101	62.07	492.36	419.35	101	62.07	Middle Middle	25.48	1.72	-25.19	-30.01	2.22	-22.92	0	-	attempt 2
1513208	SMP	1	96	59.07	502.9	381.51	96	59.07	Middle Middle	25.48	1.72	-25.19	-30.01	2.22	-22.92	0	-	attempt 2
1545466	SMP	1	90	91.07	468.6	419.51	90	91.07	Bottom Middle	25.48	1.72	-25.19	-30.01	2.22	-22.92	0	-	attempt 2
1578684	SMP	1	87	117.07	444.69	526.58	87	117.07	Front Left	25.48	1.72	-25.19	-30.01	2.22	-22.92	0	-	attempt 2
1611931	SMP	1	292	101.07	451.26	697.93	292	101.07	Other	25.48	1.72	-25.19	-30.01	2.22	-22.92	0	-	attempt 2
1645346	SMP	1	292	101.07	456.87	860.11	292	101.07	Other	25.48	1.72	-25.19	-30.01	2.22	-22.92	0	-	attempt 2
1678423	SMP	1	292	101.07	0	0	292	101.07	Other	0	0	0	-30.01	2.22	-22.92	0	-	attempt 2
1711829	SMP	1	292	101.07	465.98	980.5	292	101.07	ball	25.48	1.72	-25.19	-30.01	2.22	-22.92	0	-	attempt 2
1745289	SMP	1	292	101.07	467.09	908.42	292	101.07	ball	25.48	1.72	-25.19	-30.01	2.22	-22.92	0	-	attempt 2
1778419	SMP	1	292	101.07	470.42	855.3	292	101.07	ball	25.48	1.72	-25.19	-30.01	2.22	-22.92	0	-	attempt 2
1811714	SMP	1	297	102.07	472.89	824.71	297	102.07	ball	25.48	1.72	-25.19	-30.01	2.22	-22.92	0	-	attempt 2
1845399	SMP	1	284	40.07	480.37	849.09	284	40.07	ball	25.48	1.72	-25.19	-30.01	2.22	-22.92	0	-	attempt 2
1878798	SMP	1	284	40.07	476.44	851.82	284	40.07	ball	25.48	1.72	-25.19	-30.01	2.22	-22.92	0	-	attempt 2
1911643	SMP	1	284	40.07	460.29	830.46	284	40.07	ball	25.48	1.72	-25.19	-30.01	2.22	-22.92	0	-	attempt 2
1944867	SMP	1	286	39.07	457.27	813.17	286	39.07	ball	25.48	1.72	-25.19	-30.01	2.22	-22.92	0	-	attempt 2
1978562	SMP	1	286	39.07	443.69	798.41	286	39.07	ball	25.48	1.72	-25.19	-30.01	2.22	-22.92	0	-	attempt 2
2011515	SMP	1	286	39.07	442.54	789.03	286	39.07	ball	25.48	1.72	-25.19	-30.01	2.22	-22.92	0	-	attempt 2
2044606	SMP	1	290	40.07	431.17	775.88	290	40.07	ball	25.48	1.72	-25.19	-30.01	2.22	-22.92	0	-	attempt 2
2077813	SMP	1	290	40.07	427.69	764.88	290	40.07	ball	25.48	1.72	-25.19	-30.01	2.22	-22.92	0	-	attempt 2
2111248	SMP	1	290	40.07	420.97	751.75	290	40.07	ball	25.48	1.72	-25.19	-30.01	2.22	-22.92	0	-	attempt 2
2144867	SMP	1	290	40.07	420.61	739.59	290	40.07	ball	25.48	1.72	-25.19	-30.01	2.22	-22.92	0	-	attempt 2
2177752	SMP	1	290	40.07	423.17	721.54	290	40.07	ball	25.48	1.72	-25.19	-30.01	2.22	-22.92	0	-	attempt 2
2210965	SMP	1	290	40.07	428.11	719.22	290	40.07	ball	25.48	1.72	-25.19	-30.01	2.22	-22.92	0	-	attempt 2
2245145	SMP	1	290	40.07	432.65	726	290	40.07	ball	25.48	1.72	-25.19	-30.01	2.22	-22.92	0	-	attempt 2
2278351	SMP	1	290	40.07	431.88	737.21	290	40.07	ball	25.48	1.72	-25.19	-30.01	2.22	-22.92	0	-	attempt 2
2310936	SMP	1	292	101.07	447.23	665.27	292	101.07	ball	25.48	1.72	-25.19	-30.01	2.22	-22.92	0	-	attempt 2
2343909	SMP	1	291	98.07	0	0	291	98.07	Other	0	0	0	-30.01	2.22	-22.92	0	-	attempt 2
2377563	SMP	1	0	0	0	0	0	0	-	0	0	0	0	0	0	0	-	attempt 2
2410769	SMP	1	134	89.07	707.03	238.42	134	89.07	Bottom Middle	25.48	1.72	-25.19	-30.01	2.22	-22.92	0	-	attempt 2
2443934	SMP	1	157	72.07	762.4	247.91	157	72.07	Bottom Middle	25.48	1.72	-25.19	0	0	0	0	-	attempt 2
2478673	SMP	1	178	74.07	736.62	282.48	178	74.07	Bottom Right	25.48	1.72	-25.19	-30.01	2.22	-22.92	0	-	attempt 2
2510370	SMP	1	196	70.07	704.59	305.37	196	70.07	Middle Right	25.48	1.72	-25.19	-30.01	2.22	-22.92	0	-	attempt 2
2543865	SMP	1	200	63.07	689.17	326.39	200	63.07	Middle Right	25.48	1.72	-25.19	-30.01	2.22	-22.92	0	-	attempt 2
2577311	SMP	1	197	68.07	673.72	345.14	197	68.07	Middle Right	25.48	1.72	-25.19	-30.01	2.22	-22.92	0	-	attempt 2
2610550	SMP	1	193	62.07	664.95	358.86	193	62.07	Middle Right	25.48	1.72	-25.19	-30.01	2.22	-22.92	0	-	attempt 2
2644075	SMP	1	204	61.07	650.4	372.62	204	61.07	Middle Right	25.48	1.72	-25.19	-30.01	2.22	-22.92	0	-	attempt 2
2676812	SMP	1	208	57.07	634.85	383.76	208	57.07	Middle Right	25.48	1.72	-25.19	-30.01	2.22	-22.92	0	-	attempt 2
2710252	SMP	1	132	74.07	504.05	399.11	132	74.07	Bottom Middle	25.48	1.72	-25.19	-30.01	2.22	-22.92	0	-	attempt 2
2743921	SMP	1	132	73.07	496.17	404.26	132	73.07	Bottom Middle	25.48	1.72	-25.19	-30.01	2.22	-22.92	0	-	attempt 2
2777094	SMP	1	132	73.07	492.83	409.22	132	73.07	Bottom Middle	25.48	1.72	-25.19	-30.01	2.22	-22.92	0	-	attempt 2
2809819	SMP	1	132	73.07	496.63	409.99	132	73.07	Bottom Middle	25.48	1.72	-25.19	-30.01	2.22	-22.92	0	-	attempt 2
2843385	SMP	1	132	73.07	495.75	415.52	132	73.07	Bottom Middle	25.48	1.72	-25.19	-30.01	2.22	-22.92	0	-	attempt 2
2876455	SMP	1	132	73.07	497.96	417.46	132	73.07	Bottom Middle	25.48	1.72	-25.19	-30.01	2.22	-22.92	0	-	attempt 2
2910190	SMP	1	113	71.07	477.61	420.57	113	71.07	Bottom Middle	25.48	1.72	-25.19	-30.01	2.22	-22.92	0	-	attempt 2
2943019	SMP	1	115	71.07	474.66	427.07	115	71.07	Bottom Middle	25.48	1.72	-25.19	-30.01	2.22	-22.92	0	-	attempt 2
2976543	SMP	1	115	76.07	471.03	429.37	115	76.07	Bottom Middle	25.48	1.72	-25.19	-30.01	2.22	-22.92	0	-	attempt 2
3009618	SMP	1	115	74.07	467.1	439.31	115	74.07	Bottom Middle	25.48	1.72	-25.19	-30.01	2.22	-22.92	0	-	attempt 2
3042865	SMP	1	114	70.07	461.65	444.3	114	70.07	Middle Middle	25.48	1.71	-25.19	-30.01	2.22	-22.92	0	-	attempt 2
3076156	SMP	1	114	70.07	456.76	450.22	114	70.07	Middle Middle	25.48	1.71	-25.19	-30.01	2.22	-22.92	0	-	attempt 2
3110134	SMP	1	114	70.07	454.15	453.13	114	70.07	Middle Middle	25.48	1.71	-25.19	-30.01	2.22	-22.92	0	-	attempt 2
3142889	SMP	1	112	71.07	448.96	454.27	112	71.07	Middle Middle	25.48	1.71	-25.19	-30.01	2.22	-22.92	0	-	attempt 2
3175936	SMP	1	112	71.07	440.55	459.09	112	71.07	Middle Middle	25.48	1.71	-25.19	-30.01	2.22	-22.92	0	-	attempt 2
3209798	SMP	1	198	61.07	629.04	431.71	198	61.07	Middle Right	25.48	1.71	-25.19	-30.01	2.22	-22.92	0	-	attempt 2
3242988	SMP	1	236	58.07	704.03	419.48	236	58.07	Middle Right	25.48	1.71	-25.19	-30.01	2.22	-22.92	0	-	attempt 2
3275709	SMP	1	229	55.07	638.05	420.02	229	55.07	Middle Right	25.48	1.71	-25.19	-30.01	2.22	-22.92	0	-	attempt 2
3309030	SMP	1	236	58.07	628.26	414.15	236	58.07	Middle Right	25.48	1.71	-25.19	-30.01	2.22	-22.92	0	-	attempt 2
3342614	SMP	1	236	58.07	629.33	406.64	236	58.07	Middle Right	25.48	1.71	-25.19	-30.01	2.22	-22.92	0	-	attempt 2
3375570	SMP	1	235	47.07	629.57	391.69	235	47.07	Middle Right	25.48	1.71	-25.19	-30.01	2.22	-22.92	0	-	attempt 2
3408893	SMP	1	236	55.07	627.17	418.81	236	55.07	Middle Right	25.48	1.71	-25.19	-30.01	2.22	-22.92	0	-	attempt 2
3442157	SMP	1	295	103.07	0	0	295	103.07	Other	0	0	0	-30.01	2.22	-22.92	0	-	attempt 2
3476300	SMP	1	295	103.07	0	0	295	103.07	Other	0	0	0	-30.01	2.22	-22.92	0	-	attempt 2
3508811	SMP	1	288	39.07	166.59	817.33	288	39.07	ball	25.48	1.71	-25.19	-30.01	2.22	-22.92	0	-	attempt 2
3542584	SMP	1	288	39.07	284.76	825.8	288	39.07	ball	25.48	1.71	-25.19	-30.01	2.22	-22.92	0	-	attempt 2
3575708	SMP	1	288	39.07	339	762.25	288	39.07	ball	25.48	1.71	-25.19	-30.01	2.22	-22.92	0	-	attempt 2
3608618	SMP	1	288	39.07	363.22	714.16	288	39.07	ball	25.48	1.71	-25.19	-30.01	2.22	-22.92	0	-	attempt 2
3641816	SMP	1	288	39.07	385.72	670.92	288	39.07	ball	25.48	1.71	-25.19	-30.01	2.22	-22.92	0	-	attempt 2
3675356	SMP	1	288	39.07	395.88	638.15	288	39.07	ball	25.48	1.71	-25.19	-30.01	2.22	-22.92	0	-	attempt 2
3708277	SMP	1	290	40.07	406.96	618	290	40.07	ball	25.48	1.71	-25.19	-30.01	2.22	-22.92	0	-	attempt 2
3741516	SMP	1	290	40.07	423.44	606.48	290	40.07	ball	25.48	1.71	-25.19	-30.01	2.22	-22.92	0	-	attempt 2
3775036	SMP	1	292	40.07	443.82	594.23	292	40.07	ball	25.48	1.71	-25.19	-30.01	2.22	-22.92	0	-	attempt 2
3809107	SMP	1	296	38.07	477.3	568.13	296	38.07	ball	25.48	1.71	-25.19	-30.01	2.22	-22.92	0	-	attempt 2
3841527	SMP	1	292	37.07	491.4	571.52	292	37.07	ball	25.47	1.72	-25.19	-30.01	2.22	-22.92	0	-	attempt 2
3874711	SMP	1	292	37.07	501.54	575.77	292	37.07	ball	25.47	1.72	-25.19	-30.01	2.22	-22.92	0	-	attempt 2
3908914	SMP	1	297	36.07	511.91	579.48	297	36.07	ball	25.47	1.72	-25.19	-30.01	2.22	-22.92	0	-	attempt 2
3941235	SMP	1	297	36.07	519.41	576.91	297	36.07	ball	25.47	1.72	-25.19	-30.01	2.22	-22.92	0	-	attempt 2
3974421	SMP	1	297	36.07	522.51	574.63	297	36.07	ball	25.47	1.72	-25.19	-30.01	2.22	-22.92	0	-	attempt 2
4007902	SMP	1	297	34.07	514.47	597.51	297	34.07	ball	25.47	1.72	-25.19	-30.01	2.22	-22.92	0	-	attempt 2
4040996	SMP	1	294	36.07	510.47	627.69	294	36.07	ball	25.47	1.72	-25.19	-30.01	2.22	-22.92	0	-	attempt 2
4075056	SMP	1	292	37.07	505.1	661.05	292	37.07	ball	25.47	1.72	-25.19	-30.01	2.22	-22.92	0	-	attempt 2
4107655	SMP	1	288	37.07	493.64	684.86	288	37.07	ball	25.47	1.72	-25.19	-30.01	2.22	-22.92	0	-	attempt 2
4140928	SMP	1	286	31.07	486.95	692.87	286	31.07	ball	25.47	1.72	-25.19	-30.01	2.22	-22.92	0	-	attempt 2
4174674	SMP	1	286	35.07	469.45	723.35	286	35.07	ball	25.47	1.72	-25.19	-30.01	2.22	-22.92	0	-	attempt 2
4207474	SMP	1	280	47.07	449.3	770.1	280	47.07	ball	25.47	1.72	-25.19	-30.01	2.22	-22.92	0	-	attempt 2
4240760	SMP	1	281	42.07	455.63	807.15	281	42.07	ball	25.47	1.72	-25.19	-30.01	2.22	-22.92	0	-	attempt 2
4273893	SMP	1	297	106.07	519.07	672.77	297	106.07	ball	25.47	1.72	-25.19	-30.01	2.22	-22.92	0	-	attempt 2
4307334	SMP	1	297	106.07	503.51	642.62	297	106.07	ball	25.47	1.72	-25.19	-30.01	2.22	-22.92	0	-	attempt 2
4340736	SMP	1	297	106.07	501.49	661.79	297	106.07	ball	25.47	1.72	-25.19	-30.01	2.22	-22.92	0	-	attempt 2
4373759	SMP	1	297	106.07	504.51	693.74	297	106.07	ball	25.47	1.72	-25.19	-30.01	2.22	-22.92	0	-	attempt 2
4407679	SMP	1	295	101.07	523.23	664.74	295	101.07	ball	25.47	1.72	-25.19	-30.01	2.22	-22.92	0	-	attempt 2
4440411	SMP	1	0	0	0	0	0	0	-	0	0	0	0	0	0	0	-	attempt 2
4473675	SMP	1	0	0	0	0	0	0	-	0	0	0	0	0	0	0	-	attempt 2
4506943	SMP	1	0	0	0	0	0	0	-	0	0	0	0	0	0	0	-	attempt 2
4540442	SMP	1	0	0	0	0	0	0	-	0	0	0	0	0	0	0	-	attempt 2
4573426	SMP	1	0	0	0	0	0	0	-	0	0	0	0	0	0	0	-	attempt 2
4607029	SMP	1	0	0	0	0	0	0	-	0	0	0	0	0	0	0	-	attempt 2
4639987	SMP	1	0	0	0	0	0	0	-	0	0	0	0	0	0	0	-	attempt 2
4673632	SMP	1	0	0	0	0	0	0	-	0	0	0	0	0	0	0	-	attempt 2
4706596	SMP	1	236	92.07	657.65	419.74	236	92.07	Bottom Right	25.47	1.72	-25.19	-30.01	2.22	-22.92	0	-	attempt 2
4754314	SMP	1	0	0	0	0	0	0	-	0	0	0	0	0	0	0	-	attempt 2
4806783	SMP	1	0	0	0	0	0	0	-	0	0	0	0	0	0	0	-	attempt 2
4839897	SMP	1	0	0	0	0	0	0	-	0	0	0	0	0	0	0	-	attempt 2
4873352	SMP	1	0	0	0	0	0	0	-	0	0	0	0	0	0	0	-	attempt 2
4939523	SMP	1	0	0	0	0	0	0	-	0	0	0	0	0	0	0	-	attempt 2
4972789	SMP	1	0	0	0	0	0	0	-	0	0	0	0	0	0	0	-	attempt 2
5006068	SMP	1	0	0	0	0	0	0	-	0	0	0	0	0	0	0	-	attempt 2
5039310	SMP	1	0	0	0	0	0	0	-	0	0	0	0	0	0	0	-	attempt 2
5073309	SMP	1	0	0	0	0	0	0	-	0	0	0	0	0	0	0	-	attempt 2
