# Supplementary material for: Visual Search Strategies of Soccer Players Executing a Power vs. Placement Penalty Kick
Source: PLoS One. 2014 Dec 17;9(12):e115179. doi: 10.1371/journal.pone.0115179 (PMC4269429; doi:10.1371/journal.pone.0115179)
Supplement: S1 File — Raw visual search data from participant group in each test condition. (ZIP) [file pone.0115179.s001.zip › PLoS ONE Supporting Information/Part 11/Output/S1 attempt 2 LA placement GK move.xlsx]

## Sheet: Sheet1
## [BeGaze]
## Converted from:
## Date:	19.07.2013 18:12:28
## Version:	BeGaze 3.2.28
## IDF Version:	10
## Sample Rate:	30
## Separator Type:	Trial
## Trial Count:	1
## Uses Plane File:	FALSE
## Stimulus:	attempt 3
## Number of Samples:	142
## Reversed:	none
## [Run]
## Subject:	Lloyd Low Anxiety
## Description:	Reference View 4 Lloyd Low Anxiety 0
## [Calibration]
## Calibration Type:	n.a.
## Calibration Area:	1280	960
## [Geometry]
## Stimulus Dimension [mm]:	1280	960
## Head Distance [mm]:	1450
## [Hardware Setup]
## System ID:
## Operating System :
## IView X Version:
## [Filter Settings]
## Heuristics:	FALSE
## Heuristics Stage:	0
## Bilateral:	FALSE
## Gaze Cursor Filter:	FALSE
## Saccade Length [px]:	0
## Filter Depth [ms]:	0
## Format:	LEFT, RIGHT, POR, AOI, EYEPOSITION, TRIGGER
##
Time	Type	Trial	B POR X [px]	B POR Y [px]	L POR X [px]	L POR Y [px]	R POR X [px]	R POR Y [px]	L Object Hit	R Object Hit	L EPOS X	L EPOS Y	L EPOS Z	R EPOS X	R EPOS Y	R EPOS Z	Trigger	L Event Info	R Event Info	Stimulus
14139	SMP	1	0	0	0	0	0	0	-	-	0	0	0	0	0	0	0	-	-	attempt 3
47684	SMP	1	0	0	0	0	0	0	-	-	0	0	0	0	0	0	0	-	-	attempt 3
80441	SMP	1	0	0	0	0	0	0	-	-	0	0	0	0	0	0	0	-	-	attempt 3
113759	SMP	1	0	0	0	0	0	0	-	-	0	0	0	0	0	0	0	-	-	attempt 3
146996	SMP	1	0	0	0	0	0	0	-	-	0	0	0	0	0	0	0	-	-	attempt 3
180335	SMP	1	0	0	0	0	0	0	-	-	0	0	0	0	0	0	0	-	-	attempt 3
213930	SMP	1	294	103.07	626.58	111.44	294	103.07	Other	Other	25.48	1.73	-25.19	-30	2.23	-22.92	0	-	-	attempt 3
246839	SMP	1	295	103.07	624.02	125.81	295	103.07	Other	Other	25.48	1.73	-25.19	-30	2.23	-22.92	0	-	-	attempt 3
280023	SMP	1	295	103.07	618.02	128.98	295	103.07	Other	Other	25.48	1.73	-25.19	-30	2.23	-22.92	0	-	-	attempt 3
313947	SMP	1	286	104.07	599.19	123.87	286	104.07	Other	Other	25.48	1.73	-25.19	-30	2.23	-22.92	0	-	-	attempt 3
346654	SMP	1	287	107.07	622.41	147.03	287	107.07	Other	Other	25.48	1.73	-25.19	0	0	0	0	-	-	attempt 3
380634	SMP	1	287	107.07	611.6	153.78	287	107.07	Other	Other	25.48	1.73	-25.19	0	0	0	0	-	-	attempt 3
413208	SMP	1	296	104.07	612	154.65	296	104.07	Other	Other	25.48	1.73	-25.19	0	0	0	0	-	-	attempt 3
446593	SMP	1	292	97.07	612.33	158.98	292	97.07	Other	Other	25.48	1.73	-25.19	0	0	0	0	-	-	attempt 3
480344	SMP	1	292	97.07	603.21	149.3	292	97.07	Other	Other	25.48	1.73	-25.19	0	0	0	0	-	-	attempt 3
512996	SMP	1	292	97.07	600.77	146.04	292	97.07	Other	Other	25.48	1.73	-25.19	0	0	0	0	-	-	attempt 3
546300	SMP	1	292	97.07	606.64	142.09	292	97.07	Other	Other	25.48	1.73	-25.19	0	0	0	0	-	-	attempt 3
579671	SMP	1	292	97.07	693.64	402.9	292	97.07	Other	Other	25.48	1.73	-25.19	0	0	0	0	-	-	attempt 3
612932	SMP	1	292	97.07	678.49	465.82	292	97.07	Other	Other	25.48	1.73	-25.19	0	0	0	0	-	-	attempt 3
646174	SMP	1	292	97.07	658.74	559.15	292	97.07	Other	Other	25.48	1.73	-25.19	0	0	0	0	-	-	attempt 3
679310	SMP	1	292	97.07	0	0	292	97.07	Other	Other	0	0	0	-30	2.23	-22.92	0	-	-	attempt 3
717232	SMP	1	0	0	0	0	0	0	-	-	0	0	0	0	0	0	0	-	-	attempt 3
745971	SMP	1	0	0	0	0	0	0	-	-	0	0	0	0	0	0	0	-	-	attempt 3
779121	SMP	1	0	0	0	0	0	0	-	-	0	0	0	0	0	0	0	-	-	attempt 3
812563	SMP	1	297	105.07	938.31	929.03	297	105.07	Other	Other	25.48	1.73	-25.19	0	0	0	0	-	-	attempt 3
849145	SMP	1	297	105.07	938.31	929.03	297	105.07	Other	Other	25.48	1.73	-25.19	0	0	0	0	-	-	attempt 3
879202	SMP	1	297	105.07	458.07	764.27	297	105.07	ball	ball	25.48	1.73	-25.19	-30	2.23	-22.92	0	-	-	attempt 3
912610	SMP	1	289	40.07	479.7	731.64	289	40.07	ball	ball	25.48	1.73	-25.19	-30	2.23	-22.92	0	-	-	attempt 3
946100	SMP	1	289	40.07	485.98	714.15	289	40.07	ball	ball	25.48	1.73	-25.19	-30	2.23	-22.92	0	-	-	attempt 3
978902	SMP	1	289	40.07	480.25	712.36	289	40.07	ball	ball	25.48	1.73	-25.19	-30	2.23	-22.92	0	-	-	attempt 3
1012150	SMP	1	289	40.07	475.01	712.48	289	40.07	ball	ball	25.48	1.73	-25.19	-30	2.23	-22.92	0	-	-	attempt 3
1045426	SMP	1	289	40.07	470.95	725.99	289	40.07	ball	ball	25.48	1.73	-25.19	-30	2.23	-22.92	0	-	-	attempt 3
1078986	SMP	1	289	40.07	466.36	748.97	289	40.07	ball	ball	25.48	1.73	-25.19	-30	2.23	-22.92	0	-	-	attempt 3
1111924	SMP	1	289	40.07	458.77	793.52	289	40.07	ball	ball	25.48	1.73	-25.19	-30	2.23	-22.92	0	-	-	attempt 3
1145181	SMP	1	289	40.07	351.7	704.4	289	40.07	ball	ball	25.48	1.73	-25.19	-30	2.23	-22.92	0	-	-	attempt 3
1178756	SMP	1	0	0	0	0	0	0	-	-	0	0	0	0	0	0	0	-	-	attempt 3
1211960	SMP	1	0	0	0	0	0	0	-	-	0	0	0	0	0	0	0	-	-	attempt 3
1245633	SMP	1	297	96.07	0	0	297	96.07	Other	Other	0	0	0	-30	2.23	-22.92	0	-	-	attempt 3
1278365	SMP	1	297	96.07	0	0	297	96.07	Other	Other	0	0	0	-30	2.23	-22.92	0	-	-	attempt 3
1311674	SMP	1	297	96.07	866.15	164.42	297	96.07	Other	Other	25.48	1.73	-25.19	-30	2.23	-22.92	0	-	-	attempt 3
1346434	SMP	1	297	96.07	814.19	174.94	297	96.07	Other	Other	25.48	1.73	-25.19	-30	2.23	-22.92	0	-	-	attempt 3
1378168	SMP	1	385	65.07	777.91	166.36	385	65.07	Keeper	Keeper	25.48	1.73	-25.19	-30	2.23	-22.92	0	-	-	attempt 3
1411631	SMP	1	297	102.07	1387	-58.62	297	102.07	Other	Other	25.48	1.73	-25.19	-30	2.23	-22.92	0	-	-	attempt 3
1444940	SMP	1	386	98.07	659.31	334.23	386	98.07	Keeper	Keeper	25.48	1.73	-25.19	0	0	0	0	-	-	attempt 3
1478151	SMP	1	387	32.07	595.74	342.88	387	32.07	Keeper	Keeper	25.48	1.73	-25.19	-30	2.23	-22.92	0	-	-	attempt 3
1511282	SMP	1	391	92.07	583.04	355.74	391	92.07	Keeper	Keeper	25.48	1.73	-25.19	-30	2.23	-22.92	0	-	-	attempt 3
1544594	SMP	1	388	83.07	574.42	368.05	388	83.07	Keeper	Keeper	25.48	1.73	-25.19	-30	2.23	-22.92	0	-	-	attempt 3
1577710	SMP	1	388	83.07	568.34	379.48	388	83.07	Keeper	Keeper	25.48	1.73	-25.19	-30	2.23	-22.92	0	-	-	attempt 3
1610990	SMP	1	388	83.07	559.04	386.42	388	83.07	Keeper	Keeper	25.48	1.73	-25.19	-30	2.23	-22.92	0	-	-	attempt 3
1644409	SMP	1	388	83.07	557.87	388.2	388	83.07	Keeper	Keeper	25.48	1.73	-25.19	-30	2.23	-22.92	0	-	-	attempt 3
1677829	SMP	1	387	75.07	552.35	387.72	387	75.07	Keeper	Keeper	25.48	1.73	-25.19	-30	2.23	-22.92	0	-	-	attempt 3
1711569	SMP	1	386	64.07	547.71	388.92	386	64.07	Keeper	Keeper	25.48	1.73	-25.19	-30	2.23	-22.92	0	-	-	attempt 3
1744194	SMP	1	386	64.07	543.26	390.16	386	64.07	Keeper	Keeper	25.48	1.73	-25.19	-30	2.23	-22.92	0	-	-	attempt 3
1777971	SMP	1	386	59.07	542.57	396.71	386	59.07	Keeper	Keeper	25.48	1.73	-25.19	-30	2.23	-22.92	0	-	-	attempt 3
1811190	SMP	1	391	74.07	541.01	403.69	391	74.07	Keeper	Keeper	25.48	1.73	-25.19	-30	2.23	-22.92	0	-	-	attempt 3
1843980	SMP	1	395	77.07	543.44	411.45	395	77.07	Keeper	Keeper	25.48	1.73	-25.19	-30	2.23	-22.92	0	-	-	attempt 3
1877481	SMP	1	395	77.07	542.96	413.44	395	77.07	Keeper	Keeper	25.48	1.73	-25.19	-30	2.23	-22.92	0	-	-	attempt 3
1910508	SMP	1	395	77.07	545.13	418.35	395	77.07	Keeper	Keeper	25.48	1.73	-25.19	-30	2.23	-22.92	0	-	-	attempt 3
1943841	SMP	1	394	75.07	546.05	423.44	394	75.07	Keeper	Keeper	25.48	1.73	-25.19	-30	2.23	-22.92	0	-	-	attempt 3
1977123	SMP	1	392	74.07	546.24	428.19	392	74.07	Keeper	Keeper	25.48	1.73	-25.19	-30	2.23	-22.92	0	-	-	attempt 3
2011369	SMP	1	391	70.07	546.59	435.74	391	70.07	Keeper	Keeper	25.48	1.73	-25.19	-30	2.23	-22.92	0	-	-	attempt 3
2044204	SMP	1	391	69.07	539.34	456.45	391	69.07	Keeper	Keeper	25.48	1.73	-25.19	-30	2.23	-22.92	0	-	-	attempt 3
2076943	SMP	1	387	69.07	540.82	458.39	387	69.07	Keeper	Keeper	25.48	1.73	-25.19	-30	2.23	-22.92	0	-	-	attempt 3
2110402	SMP	1	386	77.07	537.24	462.59	386	77.07	Keeper	Keeper	25.48	1.73	-25.19	-30	2.23	-22.92	0	-	-	attempt 3
2143429	SMP	1	386	77.07	537.15	463.35	386	77.07	Keeper	Keeper	25.48	1.73	-25.19	-30	2.23	-22.92	0	-	-	attempt 3
2176888	SMP	1	386	77.07	535.68	464.9	386	77.07	Keeper	Keeper	25.48	1.73	-25.19	-30	2.23	-22.91	0	-	-	attempt 3
2210056	SMP	1	388	77.07	533.23	467.07	388	77.07	Keeper	Keeper	25.48	1.73	-25.19	-30	2.23	-22.91	0	-	-	attempt 3
2243314	SMP	1	388	71.07	537.61	463.2	388	71.07	Keeper	Keeper	25.48	1.73	-25.19	-30	2.23	-22.91	0	-	-	attempt 3
2277103	SMP	1	388	71.07	532.62	454.85	388	71.07	Keeper	Keeper	25.48	1.73	-25.19	-30	2.23	-22.91	0	-	-	attempt 3
2310381	SMP	1	400	51.07	566.31	451.55	400	51.07	Keeper	Keeper	25.48	1.73	-25.19	-30	2.23	-22.91	0	-	-	attempt 3
2343519	SMP	1	240	59.07	821.72	433.63	240	59.07	Middle Right	Middle Right	25.48	1.73	-25.19	-30	2.23	-22.91	0	-	-	attempt 3
2376309	SMP	1	239	59.07	742.06	414.49	239	59.07	Middle Right	Middle Right	25.48	1.73	-25.19	-30	2.23	-22.91	0	-	-	attempt 3
2410181	SMP	1	234	60.07	731.3	426.92	234	60.07	Middle Right	Middle Right	25.48	1.73	-25.19	-30	2.23	-22.91	0	-	-	attempt 3
2443040	SMP	1	232	59.07	720.22	450.24	232	59.07	Middle Right	Middle Right	25.48	1.73	-25.19	-30	2.23	-22.91	0	-	-	attempt 3
2476286	SMP	1	236	59.07	704.13	492.59	236	59.07	Middle Right	Middle Right	25.48	1.73	-25.19	-30	2.23	-22.91	0	-	-	attempt 3
2509510	SMP	1	180	55.07	0	0	180	55.07	Middle Right	Middle Right	0	0	0	-30	2.23	-22.91	0	-	-	attempt 3
2542789	SMP	1	387	33.07	476.74	448.41	387	33.07	Keeper	Keeper	25.48	1.73	-25.19	-30	2.23	-22.91	0	-	-	attempt 3
2576269	SMP	1	399	40.07	483.53	456.56	399	40.07	Keeper	Keeper	25.48	1.73	-25.19	-30	2.23	-22.91	0	-	-	attempt 3
2609304	SMP	1	389	33.07	492.03	458.83	389	33.07	Keeper	Keeper	25.48	1.73	-25.19	-30	2.23	-22.91	0	-	-	attempt 3
2642682	SMP	1	394	40.07	510.47	461.56	394	40.07	Keeper	Keeper	25.48	1.73	-25.19	-30	2.23	-22.91	0	-	-	attempt 3
2676056	SMP	1	394	40.07	524.23	461.86	394	40.07	Keeper	Keeper	25.48	1.73	-25.19	-30	2.23	-22.91	0	-	-	attempt 3
2709163	SMP	1	396	42.07	538.28	453.82	396	42.07	Keeper	Keeper	25.48	1.73	-25.19	-30	2.22	-22.91	0	-	-	attempt 3
2742961	SMP	1	402	44.07	555.18	468.17	402	44.07	Keeper	Keeper	25.48	1.73	-25.19	-30	2.22	-22.91	0	-	-	attempt 3
2775822	SMP	1	405	47.07	538.43	485.5	405	47.07	Keeper	Keeper	25.48	1.73	-25.19	-30	2.22	-22.91	0	-	-	attempt 3
2809836	SMP	1	287	108.07	0	0	287	108.07	Other	Other	0	0	0	-30	2.22	-22.91	0	-	-	attempt 3
2842357	SMP	1	0	0	0	0	0	0	-	-	0	0	0	0	0	0	0	-	-	attempt 3
2875715	SMP	1	0	0	0	0	0	0	-	-	0	0	0	0	0	0	0	-	-	attempt 3
2909447	SMP	1	0	0	0	0	0	0	-	-	0	0	0	0	0	0	0	-	-	attempt 3
2942068	SMP	1	296	105.07	352.45	882.06	296	105.07	ball	ball	25.48	1.73	-25.19	-30	2.22	-22.91	0	-	-	attempt 3
2975410	SMP	1	296	105.07	358.89	796.67	296	105.07	ball	ball	25.48	1.73	-25.19	-30	2.22	-22.91	0	-	-	attempt 3
3008758	SMP	1	291	102.07	384.5	754.44	291	102.07	ball	ball	25.48	1.73	-25.19	-30	2.22	-22.91	0	-	-	attempt 3
3042205	SMP	1	291	36.07	395.72	722.23	291	36.07	ball	ball	25.48	1.73	-25.19	-30	2.22	-22.91	0	-	-	attempt 3
3075206	SMP	1	290	37.07	410.04	703.84	290	37.07	ball	ball	25.48	1.73	-25.19	-30	2.22	-22.91	0	-	-	attempt 3
3108469	SMP	1	290	42.07	467.69	697.12	290	42.07	ball	ball	25.48	1.73	-25.19	-30	2.22	-22.91	0	-	-	attempt 3
3141725	SMP	1	294	33.07	471.08	693.76	294	33.07	ball	ball	25.48	1.73	-25.19	-30	2.22	-22.91	0	-	-	attempt 3
3175686	SMP	1	288	38.07	469.9	692.09	288	38.07	ball	ball	25.48	1.73	-25.19	-30	2.22	-22.91	0	-	-	attempt 3
3208276	SMP	1	288	38.07	473.12	689.67	288	38.07	ball	ball	25.48	1.73	-25.19	-30	2.23	-22.91	0	-	-	attempt 3
3241514	SMP	1	288	38.07	474.87	688.69	288	38.07	ball	ball	25.48	1.73	-25.19	-30	2.23	-22.91	0	-	-	attempt 3
3274788	SMP	1	288	38.07	474.06	688.66	288	38.07	ball	ball	25.48	1.73	-25.19	-30	2.23	-22.91	0	-	-	attempt 3
3308445	SMP	1	288	38.07	479.44	687.8	288	38.07	ball	ball	25.48	1.73	-25.19	-30	2.23	-22.91	0	-	-	attempt 3
3341293	SMP	1	288	38.07	476.26	688.72	288	38.07	ball	ball	25.48	1.73	-25.19	-30	2.23	-22.91	0	-	-	attempt 3
3374865	SMP	1	288	38.07	483.28	691.59	288	38.07	ball	ball	25.48	1.73	-25.19	-30	2.23	-22.91	0	-	-	attempt 3
3408482	SMP	1	288	38.07	479.45	695.73	288	38.07	ball	ball	25.48	1.73	-25.19	-30	2.23	-22.91	0	-	-	attempt 3
3441682	SMP	1	288	38.07	528.58	669.17	288	38.07	ball	ball	25.48	1.73	-25.19	-30	2.23	-22.91	0	-	-	attempt 3
3474755	SMP	1	288	38.07	520.76	660.43	288	38.07	ball	ball	25.48	1.73	-25.19	-30	2.23	-22.91	0	-	-	attempt 3
3508023	SMP	1	288	38.07	510.38	667.99	288	38.07	ball	ball	25.48	1.73	-25.19	-30	2.23	-22.91	0	-	-	attempt 3
3541050	SMP	1	288	38.07	504.49	687.59	288	38.07	ball	ball	25.48	1.73	-25.19	-30	2.23	-22.91	0	-	-	attempt 3
3574266	SMP	1	288	38.07	492.56	712.3	288	38.07	ball	ball	25.48	1.73	-25.19	-30	2.23	-22.91	0	-	-	attempt 3
3607494	SMP	1	288	38.07	485.68	741.26	288	38.07	ball	ball	25.48	1.73	-25.19	-30	2.23	-22.91	0	-	-	attempt 3
3641293	SMP	1	288	38.07	479.11	764.65	288	38.07	ball	ball	25.48	1.73	-25.19	-30	2.23	-22.91	0	-	-	attempt 3
3674107	SMP	1	288	38.07	470.81	779.78	288	38.07	ball	ball	25.48	1.73	-25.19	-30	2.23	-22.91	0	-	-	attempt 3
3707558	SMP	1	288	38.07	456.21	802.15	288	38.07	ball	ball	25.48	1.73	-25.19	-30	2.23	-22.91	0	-	-	attempt 3
3741261	SMP	1	288	38.07	454.69	831.5	288	38.07	ball	ball	25.48	1.73	-25.19	-30	2.23	-22.91	0	-	-	attempt 3
3774526	SMP	1	288	38.07	445.6	874.46	288	38.07	ball	ball	25.48	1.73	-25.19	-30	2.23	-22.91	0	-	-	attempt 3
3807237	SMP	1	288	38.07	439.94	886.4	288	38.07	ball	ball	25.48	1.73	-25.19	-30	2.23	-22.91	0	-	-	attempt 3
3840777	SMP	1	297	98.07	529.86	745.88	297	98.07	ball	ball	25.48	1.73	-25.19	-30	2.23	-22.91	0	-	-	attempt 3
3873654	SMP	1	293	102.07	560.35	664.17	293	102.07	ball	ball	25.48	1.73	-25.19	-30	2.23	-22.91	0	-	-	attempt 3
3907262	SMP	1	293	102.07	545.93	714.88	293	102.07	ball	ball	25.48	1.73	-25.19	-30	2.23	-22.91	0	-	-	attempt 3
3940427	SMP	1	293	102.07	560.1	671.13	293	102.07	ball	ball	25.48	1.73	-25.19	-30	2.23	-22.91	0	-	-	attempt 3
3973767	SMP	1	293	102.07	551.97	644.36	293	102.07	ball	ball	25.48	1.73	-25.19	-30	2.23	-22.91	0	-	-	attempt 3
4007103	SMP	1	0	0	0	0	0	0	-	-	0	0	0	0	0	0	0	-	-	attempt 3
4040025	SMP	1	0	0	0	0	0	0	-	-	0	0	0	0	0	0	0	-	-	attempt 3
4073392	SMP	1	0	0	0	0	0	0	-	-	0	0	0	0	0	0	0	-	-	attempt 3
4106742	SMP	1	0	0	0	0	0	0	-	-	0	0	0	0	0	0	0	-	-	attempt 3
4148205	SMP	1	0	0	0	0	0	0	-	-	0	0	0	0	0	0	0	-	-	attempt 3
4206756	SMP	1	0	0	0	0	0	0	-	-	0	0	0	0	0	0	0	-	-	attempt 3
4240304	SMP	1	0	0	0	0	0	0	-	-	0	0	0	0	0	0	0	-	-	attempt 3
4273061	SMP	1	0	0	0	0	0	0	-	-	0	0	0	0	0	0	0	-	-	attempt 3
4306591	SMP	1	404	87.07	626.01	375.68	404	87.07	Keeper	Keeper	25.48	1.73	-25.19	-30	2.23	-22.91	0	-	-	attempt 3
4339875	SMP	1	0	0	0	0	0	0	-	-	0	0	0	0	0	0	0	-	-	attempt 3
4372917	SMP	1	0	0	0	0	0	0	-	-	0	0	0	0	0	0	0	-	-	attempt 3
4406402	SMP	1	0	0	0	0	0	0	-	-	0	0	0	0	0	0	0	-	-	attempt 3
4440234	SMP	1	0	0	0	0	0	0	-	-	0	0	0	0	0	0	0	-	-	attempt 3
4472642	SMP	1	0	0	0	0	0	0	-	-	0	0	0	0	0	0	0	-	-	attempt 3
4506069	SMP	1	0	0	0	0	0	0	-	-	0	0	0	0	0	0	0	-	-	attempt 3
4539218	SMP	1	0	0	0	0	0	0	-	-	0	0	0	0	0	0	0	-	-	attempt 3
4572569	SMP	1	0	0	0	0	0	0	-	-	0	0	0	0	0	0	0	-	-	attempt 3
4606354	SMP	1	0	0	0	0	0	0	-	-	0	0	0	0	0	0	0	-	-	attempt 3
4639195	SMP	1	0	0	0	0	0	0	-	-	0	0	0	0	0	0	0	-	-	attempt 3
4672776	SMP	1	0	0	0	0	0	0	-	-	0	0	0	0	0	0	0	-	-	attempt 3
4705823	SMP	1	0	0	0	0	0	0	-	-	0	0	0	0	0	0	0	-	-	attempt 3
4740029	SMP	1	0	0	0	0	0	0	-	-	0	0	0	0	0	0	0	-	-	attempt 3
