# Supplementary material for: Visual Search Strategies of Soccer Players Executing a Power vs. Placement Penalty Kick
Source: PLoS One. 2014 Dec 17;9(12):e115179. doi: 10.1371/journal.pone.0115179 (PMC4269429; doi:10.1371/journal.pone.0115179)
Supplement: S1 File — Raw visual search data from participant group in each test condition. (ZIP) [file pone.0115179.s001.zip › PLoS ONE Supporting Information/Part 11/Output/S1 attempt 2 LA placement no GK.xlsx]

## Sheet: Sheet1
## [BeGaze]
## Converted from:
## Date:	28.07.2013 13:34:53
## Version:	BeGaze 3.2.28
## IDF Version:	10
## Sample Rate:	30
## Separator Type:	Trial
## Trial Count:	1
## Uses Plane File:	FALSE
## Stimulus:	attempt 7
## Number of Samples:	152
## Reversed:	none
## [Run]
## Subject:	Lloyd Low Anxiety
## Description:	Reference View 13 Lloyd Low Anxiety 0
## [Calibration]
## Calibration Type:	n.a.
## Calibration Area:	1280	960
## [Geometry]
## Stimulus Dimension [mm]:	1280	960
## Head Distance [mm]:	1450
## [Hardware Setup]
## System ID:
## Operating System :
## IView X Version:
## [Filter Settings]
## Heuristics:	FALSE
## Heuristics Stage:	0
## Bilateral:	FALSE
## Gaze Cursor Filter:	FALSE
## Saccade Length [px]:	0
## Filter Depth [ms]:	0
## Format:	LEFT, RIGHT, POR, AOI, EYEPOSITION, TRIGGER
##
Time	Type	Trial	B POR X [px]	B POR Y [px]	L POR X [px]	L POR Y [px]	R POR X [px]	R POR Y [px]	B Object Hit	L EPOS X	L EPOS Y	L EPOS Z	R EPOS X	R EPOS Y	R EPOS Z	Trigger	B Event Info	Stimulus
17171	SMP	1	290	35.07	523.7	750.41	290	35.07	ball	25.48	1.74	-25.19	-29.98	2.31	-22.91	0	-	attempt 7
50701	SMP	1	290	35.07	524.7	760.82	290	35.07	ball	25.48	1.74	-25.19	-29.98	2.31	-22.91	0	-	attempt 7
83841	SMP	1	290	35.07	525.6	758.33	290	35.07	ball	25.48	1.74	-25.19	-29.98	2.31	-22.91	0	-	attempt 7
117348	SMP	1	290	35.07	525.03	763.56	290	35.07	ball	25.48	1.74	-25.19	-29.98	2.31	-22.91	0	-	attempt 7
150425	SMP	1	290	35.07	522.9	753.58	290	35.07	ball	25.48	1.74	-25.19	-29.98	2.31	-22.91	0	-	attempt 7
183609	SMP	1	290	35.07	533.42	765.57	290	35.07	ball	25.48	1.74	-25.19	-29.98	2.31	-22.91	0	-	attempt 7
217305	SMP	1	290	35.07	537.97	772.38	290	35.07	ball	25.48	1.74	-25.19	-29.98	2.31	-22.91	0	-	attempt 7
251049	SMP	1	290	35.07	545.85	804.02	290	35.07	ball	25.48	1.74	-25.19	-29.98	2.31	-22.91	0	-	attempt 7
283914	SMP	1	285	37.07	574.66	844.84	285	37.07	ball	25.48	1.74	-25.19	-29.98	2.31	-22.91	0	-	attempt 7
316736	SMP	1	295	105.07	572.41	748.58	295	105.07	ball	25.48	1.74	-25.19	-29.98	2.31	-22.91	0	-	attempt 7
349937	SMP	1	295	105.07	0	0	295	105.07	ball	0	0	0	-29.98	2.31	-22.91	0	-	attempt 7
383367	SMP	1	0	0	0	0	0	0	-	0	0	0	0	0	0	0	-	attempt 7
417133	SMP	1	0	0	0	0	0	0	-	0	0	0	0	0	0	0	-	attempt 7
450311	SMP	1	0	0	0	0	0	0	-	0	0	0	0	0	0	0	-	attempt 7
483135	SMP	1	0	0	0	0	0	0	-	0	0	0	0	0	0	0	-	attempt 7
516364	SMP	1	0	0	0	0	0	0	-	0	0	0	0	0	0	0	-	attempt 7
549646	SMP	1	292	105.07	0	0	292	105.07	ball	0	0	0	-29.98	2.31	-22.91	0	-	attempt 7
582936	SMP	1	292	105.07	0	0	292	105.07	ball	0	0	0	-29.98	2.31	-22.91	0	-	attempt 7
616234	SMP	1	292	105.07	634.04	1025.45	292	105.07	ball	25.48	1.74	-25.19	-29.98	2.31	-22.91	0	-	attempt 7
649507	SMP	1	292	105.07	645.36	984.39	292	105.07	ball	25.48	1.74	-25.19	-29.98	2.31	-22.91	0	-	attempt 7
682694	SMP	1	292	105.07	613.39	924.53	292	105.07	ball	25.48	1.74	-25.19	-29.98	2.31	-22.91	0	-	attempt 7
716258	SMP	1	292	105.07	559.29	898.09	292	105.07	ball	25.48	1.74	-25.19	-29.98	2.31	-22.91	0	-	attempt 7
749748	SMP	1	292	105.07	567.15	888.71	292	105.07	ball	25.48	1.74	-25.19	-29.98	2.31	-22.91	0	-	attempt 7
783632	SMP	1	292	105.07	0	0	292	105.07	Other	0	0	0	-29.98	2.31	-22.91	0	-	attempt 7
816654	SMP	1	0	0	0	0	0	0	-	0	0	0	0	0	0	0	-	attempt 7
849283	SMP	1	74	112.07	0	0	74	112.07	Front Left	0	0	0	-29.98	2.31	-22.91	0	-	attempt 7
882461	SMP	1	127	87.07	745.69	257.31	127	87.07	Bottom Middle	25.48	1.74	-25.19	-29.98	2.31	-22.91	0	-	attempt 7
916256	SMP	1	130	87.07	696.61	292.1	130	87.07	Bottom Middle	25.48	1.74	-25.19	-29.98	2.31	-22.91	0	-	attempt 7
949013	SMP	1	124	87.07	667.19	322.05	124	87.07	Bottom Middle	25.48	1.74	-25.19	-29.98	2.31	-22.91	0	-	attempt 7
982273	SMP	1	128	89.07	653.71	343.4	128	89.07	Bottom Middle	25.48	1.74	-25.19	-29.98	2.31	-22.91	0	-	attempt 7
1015496	SMP	1	129	88.07	648.18	360.4	129	88.07	Bottom Middle	25.48	1.74	-25.19	-29.98	2.31	-22.91	0	-	attempt 7
1048684	SMP	1	140	85.07	635.99	371.78	140	85.07	Bottom Middle	25.48	1.74	-25.19	-29.98	2.31	-22.91	0	-	attempt 7
1081929	SMP	1	140	85.07	632.84	383.35	140	85.07	Bottom Middle	25.48	1.74	-25.19	-29.98	2.31	-22.91	0	-	attempt 7
1115222	SMP	1	135	86.07	625.69	396.84	135	86.07	Bottom Middle	25.48	1.74	-25.19	-29.98	2.31	-22.91	0	-	attempt 7
1148604	SMP	1	135	86.07	619.15	405.37	135	86.07	Bottom Middle	25.48	1.74	-25.19	-29.98	2.31	-22.91	0	-	attempt 7
1181849	SMP	1	132	85.07	607.98	413.17	132	85.07	Bottom Middle	25.48	1.74	-25.19	-29.98	2.31	-22.91	0	-	attempt 7
1215522	SMP	1	132	85.07	596.78	422.74	132	85.07	Bottom Middle	25.48	1.74	-25.19	-29.98	2.31	-22.91	0	-	attempt 7
1248487	SMP	1	132	83.07	589.77	428.27	132	83.07	Bottom Middle	25.48	1.74	-25.19	-29.98	2.31	-22.91	0	-	attempt 7
1282089	SMP	1	107	74.07	488.57	420.48	107	74.07	Bottom Middle	25.48	1.74	-25.19	-29.98	2.31	-22.91	0	-	attempt 7
1315131	SMP	1	54	64.07	394.45	397.8	54	64.07	Middle Left	25.48	1.74	-25.19	-29.98	2.31	-22.91	0	-	attempt 7
1348842	SMP	1	54	64.07	396.42	408.71	54	64.07	Middle Left	25.48	1.74	-25.19	-29.98	2.31	-22.91	0	-	attempt 7
1381505	SMP	1	53	63.07	394.29	418.65	53	63.07	Middle Left	25.48	1.74	-25.19	-29.98	2.31	-22.91	0	-	attempt 7
1414828	SMP	1	53	63.07	401.26	422.61	53	63.07	Middle Left	25.48	1.74	-25.19	-29.98	2.31	-22.91	0	-	attempt 7
1449346	SMP	1	44	62.07	409.51	426.28	44	62.07	Middle Left	25.48	1.74	-25.19	-29.98	2.31	-22.91	0	-	attempt 7
1481333	SMP	1	44	62.07	413.09	430.3	44	62.07	Middle Left	25.48	1.74	-25.19	-29.98	2.31	-22.91	0	-	attempt 7
1514639	SMP	1	44	62.07	414.71	428.43	44	62.07	Middle Left	25.48	1.74	-25.19	-29.98	2.31	-22.91	0	-	attempt 7
1548789	SMP	1	41	60.07	430.54	428.15	41	60.07	Middle Left	25.48	1.74	-25.19	-29.98	2.31	-22.91	0	-	attempt 7
1581342	SMP	1	164	65.07	645.89	444.87	164	65.07	Middle Middle	25.48	1.74	-25.19	-29.98	2.31	-22.91	0	-	attempt 7
1614457	SMP	1	157	60.07	623.62	445.95	157	60.07	Middle Middle	25.48	1.74	-25.19	-29.98	2.31	-22.91	0	-	attempt 7
1647714	SMP	1	157	60.07	608.6	448	157	60.07	Middle Middle	25.48	1.74	-25.19	-29.98	2.31	-22.91	0	-	attempt 7
1681249	SMP	1	159	60.07	594.14	449.34	159	60.07	Middle Middle	25.48	1.74	-25.19	-29.98	2.31	-22.91	0	-	attempt 7
1714382	SMP	1	161	60.07	583.5	445.72	161	60.07	Middle Middle	25.48	1.74	-25.19	-29.98	2.31	-22.91	0	-	attempt 7
1747653	SMP	1	153	58.07	574.46	444.32	153	58.07	Middle Middle	25.48	1.74	-25.19	-29.98	2.31	-22.91	0	-	attempt 7
1780725	SMP	1	202	56.07	689.96	450.74	202	56.07	Middle Right	25.48	1.74	-25.19	-29.98	2.31	-22.91	0	-	attempt 7
1814378	SMP	1	198	57.07	670.32	450.73	198	57.07	Middle Right	25.48	1.74	-25.19	-29.98	2.31	-22.91	0	-	attempt 7
1847246	SMP	1	200	57.07	660.89	448.27	200	57.07	Middle Right	25.48	1.74	-25.19	-29.98	2.3	-22.91	0	-	attempt 7
1890734	SMP	1	200	57.07	652.23	445.32	200	57.07	Middle Right	25.48	1.74	-25.19	-29.98	2.3	-22.91	0	-	attempt 7
1913954	SMP	1	203	58.07	644.13	441.82	203	58.07	Middle Right	25.48	1.74	-25.19	-29.97	2.3	-22.91	0	-	attempt 7
1947268	SMP	1	211	58.07	640.05	437.77	211	58.07	Middle Right	25.48	1.74	-25.19	-29.97	2.3	-22.91	0	-	attempt 7
1980419	SMP	1	200	56.07	633.92	438.91	200	56.07	Middle Right	25.48	1.74	-25.19	-29.97	2.3	-22.91	0	-	attempt 7
2014167	SMP	1	199	56.07	628.37	433.59	199	56.07	Middle Right	25.48	1.74	-25.19	-29.97	2.3	-22.91	0	-	attempt 7
2047109	SMP	1	200	58.07	624.15	423.98	200	58.07	Middle Right	25.48	1.74	-25.19	-29.97	2.3	-22.91	0	-	attempt 7
2080308	SMP	1	209	51.07	627.09	416.22	209	51.07	Middle Right	25.48	1.74	-25.19	-29.97	2.3	-22.91	0	-	attempt 7
2113544	SMP	1	210	56.07	613.44	404.93	210	56.07	Middle Right	25.48	1.74	-25.19	-29.97	2.3	-22.91	0	-	attempt 7
2147159	SMP	1	209	53.07	600.52	399.02	209	53.07	Middle Right	25.48	1.74	-25.19	-29.98	2.3	-22.91	0	-	attempt 7
2180120	SMP	1	209	55.07	598.77	389.49	209	55.07	Middle Right	25.48	1.74	-25.19	-29.98	2.3	-22.91	0	-	attempt 7
2213394	SMP	1	209	55.07	596.16	380.49	209	55.07	Middle Right	25.48	1.74	-25.19	-29.98	2.3	-22.91	0	-	attempt 7
2246615	SMP	1	208	56.07	591.24	379.76	208	56.07	Middle Right	25.48	1.74	-25.19	-29.98	2.3	-22.91	0	-	attempt 7
2280298	SMP	1	211	57.07	596.03	375.99	211	57.07	Middle Right	25.48	1.74	-25.19	-29.98	2.3	-22.91	0	-	attempt 7
2313127	SMP	1	217	58.07	603.03	372.38	217	58.07	Middle Right	25.48	1.74	-25.19	-29.98	2.3	-22.91	0	-	attempt 7
2346546	SMP	1	216	55.07	609.48	369.88	216	55.07	Middle Right	25.48	1.74	-25.19	-29.98	2.3	-22.91	0	-	attempt 7
2379699	SMP	1	216	51.07	622.23	367.18	216	51.07	Middle Right	25.48	1.74	-25.19	-29.98	2.3	-22.91	0	-	attempt 7
2413123	SMP	1	172	87.07	0	0	172	87.07	Bottom Right	0	0	0	-29.98	2.3	-22.91	0	-	attempt 7
2446306	SMP	1	113	87.07	427.26	368.88	113	87.07	Bottom Middle	25.48	1.74	-25.19	-29.98	2.3	-22.91	0	-	attempt 7
2479829	SMP	1	291	102.07	0	0	291	102.07	Other	0	0	0	-29.98	2.3	-22.91	0	-	attempt 7
2513190	SMP	1	291	102.07	242.41	801.64	291	102.07	ball	25.48	1.74	-25.19	-29.98	2.3	-22.91	0	-	attempt 7
2546425	SMP	1	291	102.07	185.11	914.74	291	102.07	ball	25.48	1.74	-25.19	-29.98	2.3	-22.91	0	-	attempt 7
2579789	SMP	1	291	102.07	219.99	856.11	291	102.07	ball	25.48	1.74	-25.19	-29.98	2.3	-22.91	0	-	attempt 7
2613251	SMP	1	288	39.07	274.2	823.99	288	39.07	ball	25.48	1.74	-25.19	-29.98	2.3	-22.91	0	-	attempt 7
2646324	SMP	1	288	39.07	307.01	759.39	288	39.07	ball	25.48	1.74	-25.19	-29.98	2.3	-22.91	0	-	attempt 7
2679247	SMP	1	288	39.07	399.79	617.15	288	39.07	ball	25.48	1.74	-25.19	-29.98	2.3	-22.91	0	-	attempt 7
2712828	SMP	1	288	39.07	429.8	696.89	288	39.07	ball	25.48	1.74	-25.19	-29.98	2.3	-22.91	0	-	attempt 7
2745817	SMP	1	288	39.07	436.59	685.92	288	39.07	ball	25.48	1.74	-25.19	-29.98	2.3	-22.91	0	-	attempt 7
2779237	SMP	1	288	39.07	447.34	681.81	288	39.07	ball	25.48	1.74	-25.19	-29.98	2.3	-22.91	0	-	attempt 7
2812290	SMP	1	288	39.07	444.55	674.86	288	39.07	ball	25.48	1.74	-25.19	-29.98	2.3	-22.91	0	-	attempt 7
2845722	SMP	1	288	39.07	443.67	671.67	288	39.07	ball	25.48	1.74	-25.19	-29.98	2.3	-22.91	0	-	attempt 7
2881640	SMP	1	288	39.07	445.64	670.15	288	39.07	ball	25.48	1.74	-25.19	-29.98	2.3	-22.91	0	-	attempt 7
2913146	SMP	1	288	39.07	458.14	671.29	288	39.07	ball	25.48	1.74	-25.19	-29.98	2.3	-22.91	0	-	attempt 7
2946138	SMP	1	288	39.07	447.2	656.08	288	39.07	ball	25.48	1.74	-25.19	-29.98	2.3	-22.91	0	-	attempt 7
3012078	SMP	1	288	39.07	469.05	666.34	288	39.07	ball	25.48	1.74	-25.19	-29.98	2.3	-22.91	0	-	attempt 7
3078674	SMP	1	288	39.07	489.31	679.58	288	39.07	ball	25.48	1.74	-25.19	-29.98	2.3	-22.91	0	-	attempt 7
3111863	SMP	1	288	39.07	494.42	690.27	288	39.07	ball	25.48	1.74	-25.19	-29.98	2.3	-22.91	0	-	attempt 7
3145094	SMP	1	288	39.07	499.05	702.38	288	39.07	ball	25.48	1.74	-25.19	-29.98	2.3	-22.91	0	-	attempt 7
3178278	SMP	1	288	39.07	504.05	705.37	288	39.07	ball	25.48	1.74	-25.19	-29.98	2.3	-22.91	0	-	attempt 7
3212172	SMP	1	288	40.07	502.06	729.49	288	40.07	ball	25.48	1.74	-25.19	-29.98	2.3	-22.91	0	-	attempt 7
3245362	SMP	1	288	40.07	496.25	749.3	288	40.07	ball	25.48	1.74	-25.19	-29.98	2.3	-22.91	0	-	attempt 7
3278200	SMP	1	288	40.07	482.61	763.74	288	40.07	ball	25.48	1.74	-25.19	-29.98	2.3	-22.91	0	-	attempt 7
3311466	SMP	1	288	40.07	460.66	786.46	288	40.07	ball	25.48	1.74	-25.19	-29.98	2.3	-22.91	0	-	attempt 7
3344964	SMP	1	288	40.07	439.17	806.79	288	40.07	ball	25.48	1.74	-25.19	-29.98	2.3	-22.91	0	-	attempt 7
3378020	SMP	1	288	40.07	425.16	837.58	288	40.07	ball	25.48	1.74	-25.19	-29.98	2.3	-22.91	0	-	attempt 7
3411316	SMP	1	288	40.07	419.08	884.9	288	40.07	ball	25.48	1.74	-25.19	-29.98	2.3	-22.91	0	-	attempt 7
3444628	SMP	1	288	40.07	469.44	843.26	288	40.07	ball	25.48	1.74	-25.19	-29.98	2.3	-22.91	0	-	attempt 7
3477932	SMP	1	291	101.07	474.08	782.15	291	101.07	ball	25.48	1.74	-25.19	-29.98	2.3	-22.91	0	-	attempt 7
3511640	SMP	1	291	101.07	489.65	750.3	291	101.07	ball	25.48	1.74	-25.19	-29.97	2.3	-22.91	0	-	attempt 7
3545005	SMP	1	291	101.07	495.3	755.95	291	101.07	ball	25.48	1.74	-25.19	-29.97	2.3	-22.91	0	-	attempt 7
3578052	SMP	1	291	101.07	516.57	712.1	291	101.07	ball	25.48	1.74	-25.19	-29.97	2.3	-22.91	0	-	attempt 7
3611375	SMP	1	0	0	0	0	0	0	-	0	0	0	0	0	0	0	-	attempt 7
3644169	SMP	1	0	0	0	0	0	0	-	0	0	0	0	0	0	0	-	attempt 7
3678043	SMP	1	0	0	0	0	0	0	-	0	0	0	0	0	0	0	-	attempt 7
3710701	SMP	1	0	0	0	0	0	0	-	0	0	0	0	0	0	0	-	attempt 7
3744518	SMP	1	0	0	0	0	0	0	-	0	0	0	0	0	0	0	-	attempt 7
3777545	SMP	1	0	0	0	0	0	0	-	0	0	0	0	0	0	0	-	attempt 7
3810676	SMP	1	0	0	0	0	0	0	-	0	0	0	0	0	0	0	-	attempt 7
3843871	SMP	1	0	0	0	0	0	0	-	0	0	0	0	0	0	0	-	attempt 7
3877219	SMP	1	0	0	0	0	0	0	-	0	0	0	0	0	0	0	-	attempt 7
3910794	SMP	1	0	0	0	0	0	0	-	0	0	0	0	0	0	0	-	attempt 7
3943687	SMP	1	173	64.07	966.55	542.22	173	64.07	Middle Right	25.48	1.74	-25.19	-29.97	2.31	-22.91	0	-	attempt 7
3977546	SMP	1	0	0	0	0	0	0	-	0	0	0	0	0	0	0	-	attempt 7
4010870	SMP	1	0	0	0	0	0	0	-	0	0	0	0	0	0	0	-	attempt 7
4043704	SMP	1	0	0	0	0	0	0	-	0	0	0	0	0	0	0	-	attempt 7
4076735	SMP	1	0	0	0	0	0	0	-	0	0	0	0	0	0	0	-	attempt 7
4110530	SMP	1	0	0	0	0	0	0	-	0	0	0	0	0	0	0	-	attempt 7
4143593	SMP	1	0	0	0	0	0	0	-	0	0	0	0	0	0	0	-	attempt 7
4176654	SMP	1	0	0	0	0	0	0	-	0	0	0	0	0	0	0	-	attempt 7
4209868	SMP	1	0	0	0	0	0	0	-	0	0	0	0	0	0	0	-	attempt 7
4243818	SMP	1	0	0	0	0	0	0	-	0	0	0	0	0	0	0	-	attempt 7
4276444	SMP	1	0	0	0	0	0	0	-	0	0	0	0	0	0	0	-	attempt 7
4309948	SMP	1	0	0	0	0	0	0	-	0	0	0	0	0	0	0	-	attempt 7
4343011	SMP	1	0	0	0	0	0	0	-	0	0	0	0	0	0	0	-	attempt 7
4376295	SMP	1	0	0	0	0	0	0	-	0	0	0	0	0	0	0	-	attempt 7
4409619	SMP	1	0	0	0	0	0	0	-	0	0	0	0	0	0	0	-	attempt 7
4442713	SMP	1	0	0	0	0	0	0	-	0	0	0	0	0	0	0	-	attempt 7
4475935	SMP	1	0	0	0	0	0	0	-	0	0	0	0	0	0	0	-	attempt 7
4510604	SMP	1	0	0	0	0	0	0	-	0	0	0	0	0	0	0	-	attempt 7
4542620	SMP	1	0	0	0	0	0	0	-	0	0	0	0	0	0	0	-	attempt 7
4575767	SMP	1	0	0	0	0	0	0	-	0	0	0	0	0	0	0	-	attempt 7
4609226	SMP	1	0	0	0	0	0	0	-	0	0	0	0	0	0	0	-	attempt 7
4643129	SMP	1	0	0	0	0	0	0	-	0	0	0	0	0	0	0	-	attempt 7
4675729	SMP	1	0	0	0	0	0	0	-	0	0	0	0	0	0	0	-	attempt 7
4708945	SMP	1	0	0	0	0	0	0	-	0	0	0	0	0	0	0	-	attempt 7
4742363	SMP	1	0	0	0	0	0	0	-	0	0	0	0	0	0	0	-	attempt 7
4775624	SMP	1	0	0	0	0	0	0	-	0	0	0	0	0	0	0	-	attempt 7
4808774	SMP	1	0	0	0	0	0	0	-	0	0	0	0	0	0	0	-	attempt 7
4842146	SMP	1	0	0	0	0	0	0	-	0	0	0	0	0	0	0	-	attempt 7
4875517	SMP	1	0	0	0	0	0	0	-	0	0	0	0	0	0	0	-	attempt 7
4908696	SMP	1	0	0	0	0	0	0	-	0	0	0	0	0	0	0	-	attempt 7
4942054	SMP	1	0	0	0	0	0	0	-	0	0	0	0	0	0	0	-	attempt 7
4975264	SMP	1	0	0	0	0	0	0	-	0	0	0	0	0	0	0	-	attempt 7
5008356	SMP	1	0	0	0	0	0	0	-	0	0	0	0	0	0	0	-	attempt 7
5041932	SMP	1	0	0	0	0	0	0	-	0	0	0	0	0	0	0	-	attempt 7
5075251	SMP	1	0	0	0	0	0	0	-	0	0	0	0	0	0	0	-	attempt 7
5108367	SMP	1	0	0	0	0	0	0	-	0	0	0	0	0	0	0	-	attempt 7
