# Supplementary material for: Visual Search Strategies of Soccer Players Executing a Power vs. Placement Penalty Kick
Source: PLoS One. 2014 Dec 17;9(12):e115179. doi: 10.1371/journal.pone.0115179 (PMC4269429; doi:10.1371/journal.pone.0115179)
Supplement: S1 File — Raw visual search data from participant group in each test condition. (ZIP) [file pone.0115179.s001.zip › PLoS ONE Supporting Information/Part 11/Output/S1 attempt 2 LA power GK move.xlsx]

## Sheet: Sheet1
## [BeGaze]
## Converted from:
## Date:	23.07.2013 10:54:07
## Version:	BeGaze 3.2.28
## IDF Version:	10
## Sample Rate:	30
## Separator Type:	Trial
## Trial Count:	1
## Uses Plane File:	FALSE
## Stimulus:	attempt 5
## Number of Samples:	129
## Reversed:	none
## [Run]
## Subject:	Lloyd Low Anxiety
## Description:	Reference View 6 Lloyd Low Anxiety 0
## [Calibration]
## Calibration Type:	n.a.
## Calibration Area:	1280	960
## [Geometry]
## Stimulus Dimension [mm]:	1280	960
## Head Distance [mm]:	1450
## [Hardware Setup]
## System ID:
## Operating System :
## IView X Version:
## [Filter Settings]
## Heuristics:	FALSE
## Heuristics Stage:	0
## Bilateral:	FALSE
## Gaze Cursor Filter:	FALSE
## Saccade Length [px]:	0
## Filter Depth [ms]:	0
## Format:	LEFT, RIGHT, POR, AOI, EYEPOSITION, TRIGGER
##
Time	Type	Trial	B POR X [px]	B POR Y [px]	L POR X [px]	L POR Y [px]	R POR X [px]	R POR Y [px]	B Object Hit	L EPOS X	L EPOS Y	L EPOS Z	R EPOS X	R EPOS Y	R EPOS Z	Trigger	B Event Info	Stimulus
5088	SMP	1	288	40.07	411.14	786.11	288	40.07	ball	25.48	1.74	-25.19	-29.99	2.27	-22.92	0	-	attempt 5
37920	SMP	1	288	40.07	413.46	786.54	288	40.07	ball	25.48	1.74	-25.19	-29.99	2.27	-22.92	0	-	attempt 5
71115	SMP	1	288	40.07	409.7	788.86	288	40.07	ball	25.48	1.74	-25.19	-29.99	2.27	-22.92	0	-	attempt 5
104627	SMP	1	288	40.07	410.15	783.45	288	40.07	ball	25.48	1.74	-25.19	-29.99	2.27	-22.92	0	-	attempt 5
139058	SMP	1	288	40.07	410.84	777.94	288	40.07	ball	25.48	1.74	-25.19	-29.99	2.27	-22.92	0	-	attempt 5
171397	SMP	1	288	40.07	412.39	783.63	288	40.07	ball	25.48	1.74	-25.19	-29.99	2.27	-22.92	0	-	attempt 5
204315	SMP	1	288	40.07	414.04	768.04	288	40.07	ball	25.48	1.74	-25.19	-29.99	2.27	-22.92	0	-	attempt 5
237636	SMP	1	288	40.07	416.08	776.17	288	40.07	ball	25.48	1.74	-25.19	-29.99	2.27	-22.92	0	-	attempt 5
271108	SMP	1	288	40.07	414.87	773.93	288	40.07	ball	25.48	1.74	-25.19	-29.99	2.27	-22.92	0	-	attempt 5
304695	SMP	1	288	40.07	419.03	776.05	288	40.07	ball	25.48	1.74	-25.19	-29.99	2.27	-22.92	0	-	attempt 5
338086	SMP	1	288	40.07	423.25	769.66	288	40.07	ball	25.48	1.74	-25.19	-29.99	2.27	-22.92	0	-	attempt 5
371365	SMP	1	288	40.07	427.48	760.11	288	40.07	ball	25.48	1.74	-25.19	-29.99	2.27	-22.92	0	-	attempt 5
404036	SMP	1	288	40.07	436.59	747.26	288	40.07	ball	25.48	1.74	-25.19	-29.99	2.27	-22.92	0	-	attempt 5
437183	SMP	1	288	40.07	449.19	729.14	288	40.07	ball	25.48	1.74	-25.19	-29.99	2.27	-22.92	0	-	attempt 5
471055	SMP	1	288	40.07	459.77	712.98	288	40.07	ball	25.48	1.74	-25.19	-29.99	2.27	-22.92	0	-	attempt 5
504351	SMP	1	288	40.07	484.1	716.41	288	40.07	ball	25.48	1.74	-25.19	-29.99	2.27	-22.92	0	-	attempt 5
537149	SMP	1	288	40.07	493.28	688.14	288	40.07	ball	25.48	1.74	-25.19	-29.99	2.27	-22.92	0	-	attempt 5
570407	SMP	1	288	40.07	505.89	663.1	288	40.07	ball	25.48	1.74	-25.19	-29.99	2.27	-22.92	0	-	attempt 5
603656	SMP	1	288	40.07	514.47	654.3	288	40.07	ball	25.48	1.74	-25.19	-29.99	2.27	-22.92	0	-	attempt 5
637016	SMP	1	288	40.07	520.48	640.02	288	40.07	ball	25.48	1.74	-25.19	-29.99	2.27	-22.92	0	-	attempt 5
670210	SMP	1	288	40.07	522	622.57	288	40.07	ball	25.48	1.74	-25.19	-29.99	2.27	-22.92	0	-	attempt 5
703513	SMP	1	288	40.07	515.98	614.1	288	40.07	ball	25.48	1.74	-25.19	-29.99	2.27	-22.92	0	-	attempt 5
736723	SMP	1	288	40.07	507.04	611.74	288	40.07	ball	25.48	1.74	-25.19	-29.99	2.27	-22.92	0	-	attempt 5
770279	SMP	1	288	40.07	493.22	615.41	288	40.07	ball	25.48	1.74	-25.19	-29.99	2.27	-22.92	0	-	attempt 5
803379	SMP	1	288	40.07	501.72	602.69	288	40.07	ball	25.48	1.74	-25.19	-29.99	2.27	-22.92	0	-	attempt 5
836753	SMP	1	0	0	0	0	0	0	-	0	0	0	0	0	0	0	-	attempt 5
870062	SMP	1	293	98.07	1110.79	349.06	293	98.07	Other	25.48	1.74	-25.19	0	0	0	0	-	attempt 5
903318	SMP	1	291	105.07	665.13	140.51	291	105.07	Other	25.48	1.74	-25.19	-29.99	2.27	-22.92	0	-	attempt 5
936489	SMP	1	291	105.07	579.2	749.46	291	105.07	Other	25.48	1.74	-25.19	-29.99	2.27	-22.92	0	-	attempt 5
969710	SMP	1	291	105.07	599.88	151.84	291	105.07	Other	25.48	1.74	-25.19	0	0	0	0	-	attempt 5
1003745	SMP	1	297	105.07	579.06	200.82	297	105.07	Other	25.48	1.74	-25.19	0	0	0	0	-	attempt 5
1036309	SMP	1	354	118.07	578.6	236.78	354	118.07	Keeper	25.48	1.74	-25.19	0	0	0	0	-	attempt 5
1069508	SMP	1	354	112.07	564.39	266.79	354	112.07	Keeper	25.48	1.74	-25.19	0	0	0	0	-	attempt 5
1103252	SMP	1	354	116.07	562.75	287.75	354	116.07	Keeper	25.48	1.74	-25.19	0	0	0	0	-	attempt 5
1136027	SMP	1	360	99.07	536.25	314.92	360	99.07	Keeper	25.48	1.74	-25.19	-29.99	2.27	-22.92	0	-	attempt 5
1169432	SMP	1	359	112.07	525.82	332.83	359	112.07	Keeper	25.48	1.74	-25.19	0	0	0	0	-	attempt 5
1202752	SMP	1	357	108.07	515.8	351.4	357	108.07	Keeper	25.48	1.74	-25.19	-29.99	2.27	-22.92	0	-	attempt 5
1236132	SMP	1	375	93.07	529.13	353.46	375	93.07	Keeper	25.48	1.74	-25.19	-29.99	2.27	-22.92	0	-	attempt 5
1269165	SMP	1	403	82.07	571.48	347.87	403	82.07	Keeper	25.48	1.74	-25.19	-29.99	2.27	-22.92	0	-	attempt 5
1302600	SMP	1	405	85.07	568.39	345.12	405	85.07	Keeper	25.48	1.74	-25.19	-29.99	2.27	-22.92	0	-	attempt 5
1336105	SMP	1	406	87.07	569.83	348.82	406	87.07	Keeper	25.48	1.74	-25.19	-29.99	2.27	-22.92	0	-	attempt 5
1369271	SMP	1	406	87.07	568.99	357.19	406	87.07	Keeper	25.48	1.74	-25.19	-29.99	2.27	-22.92	0	-	attempt 5
1402177	SMP	1	406	87.07	567.74	362.67	406	87.07	Keeper	25.48	1.74	-25.19	-29.99	2.27	-22.92	0	-	attempt 5
1435802	SMP	1	406	87.07	566.45	369.76	406	87.07	Keeper	25.48	1.74	-25.19	-29.99	2.27	-22.92	0	-	attempt 5
1468905	SMP	1	411	94.07	564.67	373.21	411	94.07	Keeper	25.48	1.74	-25.19	-29.99	2.27	-22.92	0	-	attempt 5
1502041	SMP	1	411	94.07	569.7	373.74	411	94.07	Keeper	25.48	1.74	-25.19	-29.99	2.27	-22.92	0	-	attempt 5
1535934	SMP	1	409	87.07	571.71	370.82	409	87.07	Keeper	25.49	1.74	-25.19	-29.99	2.27	-22.92	0	-	attempt 5
1568865	SMP	1	409	87.07	576.2	367.63	409	87.07	Keeper	25.49	1.73	-25.19	-29.99	2.27	-22.92	0	-	attempt 5
1601964	SMP	1	405	86.07	585.61	366.82	405	86.07	Keeper	25.49	1.73	-25.19	-29.99	2.27	-22.92	0	-	attempt 5
1635265	SMP	1	405	86.07	590.72	370.92	405	86.07	Keeper	25.49	1.73	-25.19	-29.99	2.27	-22.92	0	-	attempt 5
1668724	SMP	1	413	100.07	592.1	381.16	413	100.07	Keeper	25.49	1.73	-25.19	-29.99	2.27	-22.92	0	-	attempt 5
1701743	SMP	1	414	110.07	580.68	414.27	414	110.07	Keeper	25.49	1.73	-25.19	-29.99	2.27	-22.92	0	-	attempt 5
1735244	SMP	1	0	0	0	0	0	0	-	0	0	0	0	0	0	0	-	attempt 5
1770506	SMP	1	423	116.07	0	0	423	116.07	Keeper	0	0	0	-29.99	2.27	-22.92	0	-	attempt 5
1801694	SMP	1	405	85.07	565.93	373.24	405	85.07	Keeper	25.49	1.73	-25.19	-29.99	2.27	-22.92	0	-	attempt 5
1835176	SMP	1	405	85.07	572.08	385.1	405	85.07	Keeper	25.49	1.73	-25.19	-29.99	2.27	-22.92	0	-	attempt 5
1868033	SMP	1	409	89.07	589.78	386.06	409	89.07	Keeper	25.49	1.73	-25.19	-29.99	2.27	-22.92	0	-	attempt 5
1901728	SMP	1	409	89.07	573.72	384.94	409	89.07	Keeper	25.49	1.73	-25.19	-29.99	2.27	-22.92	0	-	attempt 5
1934750	SMP	1	413	94.07	589.5	388.93	413	94.07	Keeper	25.49	1.73	-25.19	-29.99	2.27	-22.92	0	-	attempt 5
1967922	SMP	1	0	0	0	0	0	0	-	0	0	0	0	0	0	0	-	attempt 5
2001397	SMP	1	290	107.07	1544.34	915.28	290	107.07	Other	25.49	1.73	-25.19	0	0	0	0	-	attempt 5
2034445	SMP	1	407	86.07	571.5	365.97	407	86.07	Keeper	25.49	1.73	-25.19	-29.99	2.27	-22.92	0	-	attempt 5
2067765	SMP	1	407	88.07	559.49	357.33	407	88.07	Keeper	25.49	1.73	-25.19	-29.99	2.27	-22.92	0	-	attempt 5
2101096	SMP	1	406	90.07	566.64	367.33	406	90.07	Keeper	25.49	1.73	-25.19	-29.99	2.27	-22.92	0	-	attempt 5
2134851	SMP	1	406	90.07	559.18	370.86	406	90.07	Keeper	25.49	1.73	-25.19	-29.99	2.27	-22.92	0	-	attempt 5
2167839	SMP	1	406	90.07	552.34	379.13	406	90.07	Keeper	25.49	1.73	-25.19	-29.99	2.27	-22.92	0	-	attempt 5
2201539	SMP	1	406	90.07	547.23	386.07	406	90.07	Keeper	25.49	1.73	-25.19	-29.99	2.27	-22.92	0	-	attempt 5
2234015	SMP	1	404	90.07	544.7	389.61	404	90.07	Keeper	25.49	1.73	-25.19	-29.99	2.27	-22.92	0	-	attempt 5
2267495	SMP	1	405	88.07	545.24	393.3	405	88.07	Keeper	25.49	1.73	-25.19	-29.99	2.27	-22.92	0	-	attempt 5
2301435	SMP	1	405	88.07	543.96	394.2	405	88.07	Keeper	25.49	1.73	-25.19	-29.99	2.27	-22.92	0	-	attempt 5
2333919	SMP	1	405	88.07	542.51	395.3	405	88.07	Keeper	25.49	1.73	-25.19	-29.99	2.27	-22.92	0	-	attempt 5
2367185	SMP	1	405	88.07	541.95	394.41	405	88.07	Keeper	25.49	1.73	-25.19	-29.99	2.27	-22.92	0	-	attempt 5
2433785	SMP	1	408	92.07	542.91	411.97	408	92.07	Keeper	25.49	1.73	-25.19	-29.99	2.27	-22.92	0	-	attempt 5
2467206	SMP	1	299	108.07	0	0	299	108.07	Other	0	0	0	-29.99	2.27	-22.92	0	-	attempt 5
2500405	SMP	1	299	108.07	0	0	299	108.07	ball	0	0	0	-29.99	2.27	-22.92	0	-	attempt 5
2568138	SMP	1	286	42.07	285.66	664.67	286	42.07	ball	25.49	1.73	-25.19	-29.99	2.27	-22.92	0	-	attempt 5
2600110	SMP	1	286	42.07	353.75	738.9	286	42.07	ball	25.49	1.73	-25.19	-29.99	2.27	-22.92	0	-	attempt 5
2633561	SMP	1	286	42.07	374.85	709.28	286	42.07	ball	25.49	1.73	-25.19	-29.99	2.27	-22.92	0	-	attempt 5
2666839	SMP	1	286	42.07	391.45	687.85	286	42.07	ball	25.49	1.73	-25.19	-29.99	2.27	-22.92	0	-	attempt 5
2700048	SMP	1	286	42.07	401.37	670.46	286	42.07	ball	25.49	1.73	-25.19	-29.99	2.27	-22.92	0	-	attempt 5
2733241	SMP	1	286	42.07	407.5	651.1	286	42.07	ball	25.49	1.73	-25.19	-29.99	2.27	-22.92	0	-	attempt 5
2767002	SMP	1	286	42.07	414.88	639.02	286	42.07	ball	25.49	1.73	-25.19	-29.99	2.27	-22.92	0	-	attempt 5
2799750	SMP	1	286	42.07	425.28	629.94	286	42.07	ball	25.49	1.73	-25.19	-29.99	2.27	-22.92	0	-	attempt 5
2833243	SMP	1	286	42.07	433.79	618.17	286	42.07	ball	25.49	1.73	-25.19	-29.99	2.27	-22.92	0	-	attempt 5
2866885	SMP	1	286	42.07	449.02	611.71	286	42.07	ball	25.49	1.73	-25.19	-29.99	2.27	-22.92	0	-	attempt 5
2899835	SMP	1	286	42.07	453.1	599.73	286	42.07	ball	25.49	1.73	-25.19	-29.99	2.27	-22.92	0	-	attempt 5
2932851	SMP	1	286	42.07	461.83	594.83	286	42.07	ball	25.49	1.73	-25.19	-29.99	2.27	-22.92	0	-	attempt 5
2966291	SMP	1	286	42.07	458.35	604.21	286	42.07	ball	25.49	1.73	-25.19	-29.99	2.27	-22.92	0	-	attempt 5
3000193	SMP	1	286	42.07	468.6	613.27	286	42.07	ball	25.49	1.73	-25.19	-29.99	2.27	-22.92	0	-	attempt 5
3032746	SMP	1	286	42.07	470.19	631.53	286	42.07	ball	25.49	1.73	-25.19	-29.99	2.27	-22.92	0	-	attempt 5
3065972	SMP	1	286	42.07	484.15	650	286	42.07	ball	25.49	1.73	-25.19	-29.99	2.27	-22.92	0	-	attempt 5
3099622	SMP	1	286	42.07	514.95	654.91	286	42.07	ball	25.49	1.73	-25.19	-29.99	2.27	-22.92	0	-	attempt 5
3132823	SMP	1	286	42.07	532.68	649.4	286	42.07	ball	25.49	1.73	-25.19	-29.99	2.27	-22.92	0	-	attempt 5
3165792	SMP	1	286	42.07	527.23	669.24	286	42.07	ball	25.48	1.73	-25.19	-29.99	2.27	-22.92	0	-	attempt 5
3199712	SMP	1	286	42.07	530.68	676.43	286	42.07	ball	25.48	1.73	-25.19	-29.99	2.27	-22.92	0	-	attempt 5
3232807	SMP	1	286	42.07	527.25	705.66	286	42.07	ball	25.48	1.73	-25.19	-29.99	2.27	-22.92	0	-	attempt 5
3265775	SMP	1	286	42.07	527.34	712.66	286	42.07	ball	25.48	1.73	-25.19	-29.99	2.27	-22.92	0	-	attempt 5
3299168	SMP	1	286	42.07	515.41	749.76	286	42.07	ball	25.48	1.73	-25.19	-29.99	2.27	-22.92	0	-	attempt 5
3332129	SMP	1	286	42.07	504.83	765.58	286	42.07	ball	25.48	1.73	-25.19	-29.99	2.27	-22.92	0	-	attempt 5
3366120	SMP	1	286	42.07	495.15	785.24	286	42.07	ball	25.48	1.73	-25.19	-29.99	2.27	-22.92	0	-	attempt 5
3398745	SMP	1	286	42.07	501.41	827.77	286	42.07	ball	25.48	1.73	-25.19	-29.99	2.27	-22.92	0	-	attempt 5
3432257	SMP	1	286	42.07	493.77	838.26	286	42.07	ball	25.48	1.73	-25.19	-29.99	2.27	-22.92	0	-	attempt 5
3465328	SMP	1	290	103.07	529.82	692.23	290	103.07	ball	25.48	1.73	-25.19	-29.99	2.27	-22.92	0	-	attempt 5
3498764	SMP	1	290	103.07	521.39	682.09	290	103.07	ball	25.48	1.73	-25.19	-29.99	2.27	-22.92	0	-	attempt 5
3531864	SMP	1	290	103.07	540.68	715.95	290	103.07	ball	25.48	1.73	-25.19	-29.99	2.27	-22.92	0	-	attempt 5
3565522	SMP	1	290	103.07	544.46	741.14	290	103.07	ball	25.48	1.73	-25.19	-29.99	2.27	-22.92	0	-	attempt 5
3598701	SMP	1	290	103.07	539.72	724.37	290	103.07	ball	25.48	1.73	-25.19	-29.99	2.27	-22.92	0	-	attempt 5
3631755	SMP	1	0	0	0	0	0	0	-	0	0	0	0	0	0	0	-	attempt 5
3665246	SMP	1	0	0	0	0	0	0	-	0	0	0	0	0	0	0	-	attempt 5
3698367	SMP	1	0	0	0	0	0	0	-	0	0	0	0	0	0	0	-	attempt 5
3731524	SMP	1	0	0	0	0	0	0	-	0	0	0	0	0	0	0	-	attempt 5
3764899	SMP	1	0	0	0	0	0	0	-	0	0	0	0	0	0	0	-	attempt 5
3798695	SMP	1	0	0	0	0	0	0	-	0	0	0	0	0	0	0	-	attempt 5
3831526	SMP	1	0	0	0	0	0	0	-	0	0	0	0	0	0	0	-	attempt 5
3864633	SMP	1	0	0	0	0	0	0	-	0	0	0	0	0	0	0	-	attempt 5
3898033	SMP	1	55	87.07	616.32	361.55	55	87.07	Bottom Left	25.48	1.73	-25.19	0	0	0	0	-	attempt 5
3931313	SMP	1	0	0	0	0	0	0	-	0	0	0	0	0	0	0	-	attempt 5
3964831	SMP	1	0	0	0	0	0	0	-	0	0	0	0	0	0	0	-	attempt 5
3997708	SMP	1	0	0	0	0	0	0	-	0	0	0	0	0	0	0	-	attempt 5
4031021	SMP	1	0	0	0	0	0	0	-	0	0	0	0	0	0	0	-	attempt 5
4065227	SMP	1	0	0	0	0	0	0	-	0	0	0	0	0	0	0	-	attempt 5
4097747	SMP	1	0	0	0	0	0	0	-	0	0	0	0	0	0	0	-	attempt 5
4130861	SMP	1	0	0	0	0	0	0	-	0	0	0	0	0	0	0	-	attempt 5
4164175	SMP	1	0	0	0	0	0	0	-	0	0	0	0	0	0	0	-	attempt 5
4197423	SMP	1	0	0	0	0	0	0	-	0	0	0	0	0	0	0	-	attempt 5
4230674	SMP	1	0	0	0	0	0	0	-	0	0	0	0	0	0	0	-	attempt 5
4263953	SMP	1	0	0	0	0	0	0	-	0	0	0	0	0	0	0	-	attempt 5
4297213	SMP	1	0	0	0	0	0	0	-	0	0	0	0	0	0	0	-	attempt 5
4330542	SMP	1	0	0	0	0	0	0	-	0	0	0	0	0	0	0	-	attempt 5
