# Supplementary material for: Visual Search Strategies of Soccer Players Executing a Power vs. Placement Penalty Kick
Source: PLoS One. 2014 Dec 17;9(12):e115179. doi: 10.1371/journal.pone.0115179 (PMC4269429; doi:10.1371/journal.pone.0115179)
Supplement: S1 File — Raw visual search data from participant group in each test condition. (ZIP) [file pone.0115179.s001.zip › PLoS ONE Supporting Information/Part 11/Output/S1 attempt 2 LA power no GK.xlsx]

## Sheet: Sheet1
## [BeGaze]
## Converted from:
## Date:	28.07.2013 13:34:59
## Version:	BeGaze 3.2.28
## IDF Version:	10
## Sample Rate:	30
## Separator Type:	Trial
## Trial Count:	1
## Uses Plane File:	FALSE
## Stimulus:	attempt 8
## Number of Samples:	137
## Reversed:	none
## [Run]
## Subject:	Lloyd Low Anxiety
## Description:	Reference View 14 Lloyd Low Anxiety 0
## [Calibration]
## Calibration Type:	n.a.
## Calibration Area:	1280	960
## [Geometry]
## Stimulus Dimension [mm]:	1280	960
## Head Distance [mm]:	1450
## [Hardware Setup]
## System ID:
## Operating System :
## IView X Version:
## [Filter Settings]
## Heuristics:	FALSE
## Heuristics Stage:	0
## Bilateral:	FALSE
## Gaze Cursor Filter:	FALSE
## Saccade Length [px]:	0
## Filter Depth [ms]:	0
## Format:	LEFT, RIGHT, POR, AOI, EYEPOSITION, TRIGGER
##
Time	Type	Trial	B POR X [px]	B POR Y [px]	L POR X [px]	L POR Y [px]	R POR X [px]	R POR Y [px]	L Object Hit	R Object Hit	L EPOS X	L EPOS Y	L EPOS Z	R EPOS X	R EPOS Y	R EPOS Z	Trigger	L Event Info	R Event Info	Stimulus
11868	SMP	1	0	0	0	0	0	0	-	-	0	0	0	0	0	0	0	-	-	attempt 8
45591	SMP	1	0	0	0	0	0	0	-	-	0	0	0	0	0	0	0	-	-	attempt 8
78306	SMP	1	290	106.07	0	0	290	106.07	Other	Other	0	0	0	-29.98	2.3	-22.91	0	-	-	attempt 8
112480	SMP	1	297	105.07	0	0	297	105.07	Other	Other	0	0	0	-29.98	2.3	-22.91	0	-	-	attempt 8
145131	SMP	1	186	119.07	0	0	186	119.07	Front right	Front right	0	0	0	-29.98	2.3	-22.91	0	-	-	attempt 8
178186	SMP	1	290	104.07	662.61	460.41	290	104.07	Other	Other	25.48	1.74	-25.18	0	0	0	0	-	-	attempt 8
212052	SMP	1	290	104.07	678.75	326.03	290	104.07	Other	Other	25.48	1.74	-25.18	0	0	0	0	-	-	attempt 8
244730	SMP	1	176	66.07	618.36	183.35	176	66.07	Middle Right	Middle Right	25.48	1.74	-25.18	-29.98	2.3	-22.91	0	-	-	attempt 8
278007	SMP	1	179	64.07	614.8	221.81	179	64.07	Middle Right	Middle Right	25.48	1.74	-25.18	-29.98	2.3	-22.91	0	-	-	attempt 8
311274	SMP	1	181	78.07	619.3	252.73	181	78.07	Bottom Right	Bottom Right	25.48	1.74	-25.18	0	0	0	0	-	-	attempt 8
344772	SMP	1	181	73.07	595.33	264.7	181	73.07	Bottom Right	Bottom Right	25.48	1.74	-25.18	0	0	0	0	-	-	attempt 8
377687	SMP	1	210	65.07	598.34	284.63	210	65.07	Middle Right	Middle Right	25.48	1.74	-25.18	-29.98	2.3	-22.91	0	-	-	attempt 8
411099	SMP	1	177	107.07	600.68	302.51	177	107.07	Front right	Front right	25.48	1.74	-25.18	-29.98	2.3	-22.91	0	-	-	attempt 8
444452	SMP	1	177	112.07	600.49	318.12	177	112.07	Front right	Front right	25.48	1.74	-25.18	-29.98	2.3	-22.91	0	-	-	attempt 8
477869	SMP	1	178	94.07	614.36	324.46	178	94.07	Bottom Right	Bottom Right	25.48	1.74	-25.18	-29.98	2.3	-22.91	0	-	-	attempt 8
510886	SMP	1	180	92.07	625.38	321.34	180	92.07	Bottom Right	Bottom Right	25.48	1.74	-25.18	-29.98	2.3	-22.91	0	-	-	attempt 8
544120	SMP	1	184	93.07	651.81	324.22	184	93.07	Bottom Right	Bottom Right	25.48	1.74	-25.18	-29.98	2.3	-22.91	0	-	-	attempt 8
577825	SMP	1	230	124.07	1023.9	428.35	230	124.07	Front right	Front right	25.48	1.74	-25.18	-29.98	2.3	-22.91	0	-	-	attempt 8
611402	SMP	1	295	96.07	438.68	394.24	295	96.07	Other	Other	25.48	1.74	-25.18	-29.98	2.3	-22.91	0	-	-	attempt 8
644610	SMP	1	295	96.07	0	0	295	96.07	Other	Other	0	0	0	-29.98	2.3	-22.91	0	-	-	attempt 8
677874	SMP	1	291	103.07	1662.15	800.69	291	103.07	Other	Other	25.48	1.74	-25.18	-29.98	2.3	-22.91	0	-	-	attempt 8
710685	SMP	1	286	33.07	462.42	918.49	286	33.07	ball	ball	25.48	1.74	-25.18	-29.98	2.3	-22.91	0	-	-	attempt 8
743780	SMP	1	286	33.07	481.19	907.06	286	33.07	ball	ball	25.48	1.74	-25.18	-29.98	2.3	-22.91	0	-	-	attempt 8
777530	SMP	1	289	42.07	450.04	794.47	289	42.07	ball	ball	25.48	1.74	-25.18	-29.98	2.3	-22.91	0	-	-	attempt 8
810358	SMP	1	289	42.07	468.9	755.76	289	42.07	ball	ball	25.48	1.74	-25.18	-29.98	2.3	-22.91	0	-	-	attempt 8
843649	SMP	1	289	42.07	483.57	742.73	289	42.07	ball	ball	25.48	1.74	-25.18	-29.98	2.3	-22.91	0	-	-	attempt 8
876971	SMP	1	289	42.07	495.93	748.39	289	42.07	ball	ball	25.48	1.74	-25.18	-29.98	2.3	-22.91	0	-	-	attempt 8
910191	SMP	1	289	42.07	504.58	723.39	289	42.07	ball	ball	25.48	1.74	-25.18	-29.98	2.3	-22.91	0	-	-	attempt 8
944077	SMP	1	289	42.07	510.3	703.31	289	42.07	ball	ball	25.48	1.74	-25.18	-29.98	2.3	-22.91	0	-	-	attempt 8
977057	SMP	1	289	42.07	508.2	684.3	289	42.07	ball	ball	25.48	1.74	-25.18	-29.98	2.3	-22.91	0	-	-	attempt 8
1010308	SMP	1	289	42.07	502.75	663.82	289	42.07	ball	ball	25.48	1.74	-25.18	-29.98	2.3	-22.91	0	-	-	attempt 8
1043412	SMP	1	289	42.07	493.05	647.49	289	42.07	ball	ball	25.48	1.74	-25.18	-29.98	2.3	-22.91	0	-	-	attempt 8
1076702	SMP	1	289	42.07	487.35	637.57	289	42.07	ball	ball	25.48	1.74	-25.18	-29.98	2.3	-22.91	0	-	-	attempt 8
1109865	SMP	1	289	42.07	481.75	636.45	289	42.07	ball	ball	25.48	1.74	-25.18	-29.98	2.3	-22.91	0	-	-	attempt 8
1143185	SMP	1	289	42.07	474.89	639.65	289	42.07	ball	ball	25.48	1.74	-25.18	-29.98	2.3	-22.91	0	-	-	attempt 8
1176792	SMP	1	289	42.07	469.78	639.39	289	42.07	ball	ball	25.48	1.74	-25.18	-29.98	2.3	-22.91	0	-	-	attempt 8
1209702	SMP	1	289	42.07	467.53	643.35	289	42.07	ball	ball	25.48	1.74	-25.18	-29.98	2.3	-22.91	0	-	-	attempt 8
1243034	SMP	1	289	42.07	464.16	649.55	289	42.07	ball	ball	25.48	1.74	-25.18	-29.98	2.3	-22.91	0	-	-	attempt 8
1276480	SMP	1	289	42.07	461.37	658.11	289	42.07	ball	ball	25.48	1.74	-25.18	-29.98	2.3	-22.91	0	-	-	attempt 8
1309489	SMP	1	289	42.07	456.01	659.93	289	42.07	ball	ball	25.48	1.74	-25.18	-29.98	2.3	-22.91	0	-	-	attempt 8
1342780	SMP	1	289	42.07	447.96	661.18	289	42.07	ball	ball	25.48	1.74	-25.18	-29.98	2.3	-22.91	0	-	-	attempt 8
1376050	SMP	1	289	42.07	441	661.97	289	42.07	ball	ball	25.48	1.74	-25.18	-29.98	2.3	-22.91	0	-	-	attempt 8
1409422	SMP	1	289	42.07	435.98	663.53	289	42.07	ball	ball	25.48	1.74	-25.18	-29.98	2.3	-22.91	0	-	-	attempt 8
1442663	SMP	1	289	42.07	431.68	664.35	289	42.07	ball	ball	25.48	1.74	-25.18	-29.98	2.3	-22.91	0	-	-	attempt 8
1475903	SMP	1	289	42.07	433.24	660.51	289	42.07	ball	ball	25.48	1.74	-25.18	-29.98	2.3	-22.91	0	-	-	attempt 8
1509213	SMP	1	289	42.07	435.29	651.62	289	42.07	ball	ball	25.48	1.74	-25.18	-29.98	2.3	-22.91	0	-	-	attempt 8
1542459	SMP	1	289	42.07	439.53	645.11	289	42.07	ball	ball	25.48	1.74	-25.18	-29.98	2.3	-22.91	0	-	-	attempt 8
1575743	SMP	1	289	42.07	451.9	644.61	289	42.07	ball	ball	25.48	1.74	-25.18	-29.98	2.3	-22.91	0	-	-	attempt 8
1609080	SMP	1	289	42.07	451.56	644.27	289	42.07	ball	ball	25.48	1.74	-25.18	-29.98	2.3	-22.91	0	-	-	attempt 8
1642296	SMP	1	289	42.07	424.12	649.9	289	42.07	ball	ball	25.48	1.74	-25.18	-29.98	2.3	-22.91	0	-	-	attempt 8
1675650	SMP	1	289	42.07	434.08	642.03	289	42.07	ball	ball	25.48	1.74	-25.18	-29.98	2.3	-22.91	0	-	-	attempt 8
1708828	SMP	1	289	42.07	436.61	631.73	289	42.07	ball	ball	25.48	1.74	-25.18	-29.98	2.3	-22.91	0	-	-	attempt 8
1742260	SMP	1	289	42.07	442.08	627.07	289	42.07	ball	ball	25.48	1.74	-25.18	-29.98	2.3	-22.91	0	-	-	attempt 8
1775491	SMP	1	289	42.07	447.95	635.76	289	42.07	ball	ball	25.48	1.74	-25.18	-29.98	2.3	-22.91	0	-	-	attempt 8
1808822	SMP	1	289	42.07	452.62	641.98	289	42.07	ball	ball	25.48	1.74	-25.19	-29.98	2.3	-22.91	0	-	-	attempt 8
1842067	SMP	1	289	42.07	455.22	652.76	289	42.07	ball	ball	25.48	1.74	-25.19	-29.98	2.3	-22.91	0	-	-	attempt 8
1875212	SMP	1	289	42.07	459.16	661.86	289	42.07	ball	ball	25.48	1.74	-25.19	-29.98	2.3	-22.91	0	-	-	attempt 8
1908854	SMP	1	289	42.07	462.46	669.77	289	42.07	ball	ball	25.48	1.74	-25.19	-29.98	2.3	-22.91	0	-	-	attempt 8
1941774	SMP	1	289	42.07	465.49	684.33	289	42.07	ball	ball	25.48	1.74	-25.19	-29.98	2.3	-22.91	0	-	-	attempt 8
1975108	SMP	1	289	42.07	468.59	696.39	289	42.07	ball	ball	25.48	1.74	-25.19	-29.98	2.3	-22.91	0	-	-	attempt 8
2008219	SMP	1	289	42.07	494.65	701.92	289	42.07	ball	ball	25.48	1.74	-25.19	-29.98	2.3	-22.91	0	-	-	attempt 8
2041820	SMP	1	289	42.07	490.73	710.41	289	42.07	ball	ball	25.48	1.74	-25.19	-29.98	2.3	-22.91	0	-	-	attempt 8
2074950	SMP	1	289	42.07	493.31	723.01	289	42.07	ball	ball	25.48	1.74	-25.19	-29.98	2.3	-22.91	0	-	-	attempt 8
2108178	SMP	1	289	42.07	495.27	731.99	289	42.07	ball	ball	25.48	1.74	-25.19	-29.98	2.3	-22.91	0	-	-	attempt 8
2141498	SMP	1	289	42.07	493.88	744.88	289	42.07	ball	ball	25.48	1.74	-25.19	-29.98	2.3	-22.91	0	-	-	attempt 8
2174695	SMP	1	289	42.07	482.66	761.17	289	42.07	ball	ball	25.48	1.74	-25.19	-29.98	2.3	-22.91	0	-	-	attempt 8
2207848	SMP	1	294	103.07	1797.79	566	294	103.07	Other	Other	25.48	1.74	-25.19	-29.98	2.3	-22.91	0	-	-	attempt 8
2241886	SMP	1	0	0	0	0	0	0	-	-	0	0	0	0	0	0	0	-	-	attempt 8
2275077	SMP	1	89	110.07	690.56	329.91	89	110.07	Front Left	Front Left	25.48	1.74	-25.19	-29.98	2.3	-22.91	0	-	-	attempt 8
2308259	SMP	1	168	85.07	802.58	333.83	168	85.07	Bottom Middle	Bottom Middle	25.48	1.74	-25.19	-29.98	2.3	-22.91	0	-	-	attempt 8
2341072	SMP	1	172	80.07	748.48	355.86	172	80.07	Bottom Right	Bottom Right	25.48	1.74	-25.19	-29.98	2.3	-22.91	0	-	-	attempt 8
2374244	SMP	1	171	79.07	710.97	378.88	171	79.07	Bottom Right	Bottom Right	25.48	1.74	-25.19	-29.98	2.3	-22.91	0	-	-	attempt 8
2407871	SMP	1	187	65.07	683.99	396.88	187	65.07	Middle Right	Middle Right	25.48	1.74	-25.19	-29.98	2.3	-22.91	0	-	-	attempt 8
2441006	SMP	1	186	69.07	666.73	409.85	186	69.07	Middle Right	Middle Right	25.48	1.74	-25.19	-29.98	2.3	-22.91	0	-	-	attempt 8
2474055	SMP	1	186	69.07	651.52	422.02	186	69.07	Middle Right	Middle Right	25.48	1.74	-25.19	-29.98	2.3	-22.91	0	-	-	attempt 8
2507435	SMP	1	186	69.07	646.24	428.62	186	69.07	Middle Right	Middle Right	25.48	1.74	-25.19	-29.98	2.3	-22.91	0	-	-	attempt 8
2541077	SMP	1	186	69.07	641.75	433.59	186	69.07	Middle Right	Middle Right	25.48	1.74	-25.19	-29.98	2.3	-22.91	0	-	-	attempt 8
2574464	SMP	1	189	68.07	640.45	436.11	189	68.07	Middle Right	Middle Right	25.48	1.74	-25.19	-29.98	2.3	-22.91	0	-	-	attempt 8
2607642	SMP	1	191	66.07	639.55	435.95	191	66.07	Middle Right	Middle Right	25.48	1.74	-25.19	-29.98	2.3	-22.91	0	-	-	attempt 8
2640666	SMP	1	190	68.07	638.91	439.27	190	68.07	Middle Right	Middle Right	25.48	1.74	-25.19	-29.98	2.3	-22.91	0	-	-	attempt 8
2674235	SMP	1	189	67.07	639.89	441.87	189	67.07	Middle Right	Middle Right	25.48	1.74	-25.19	-29.98	2.3	-22.91	0	-	-	attempt 8
2707083	SMP	1	186	64.07	643	440.08	186	64.07	Middle Right	Middle Right	25.48	1.74	-25.19	-29.98	2.3	-22.91	0	-	-	attempt 8
2740739	SMP	1	186	64.07	647.46	435.49	186	64.07	Middle Right	Middle Right	25.48	1.74	-25.19	-29.98	2.3	-22.91	0	-	-	attempt 8
2773651	SMP	1	186	63.07	652.3	459.06	186	63.07	Middle Right	Middle Right	25.48	1.74	-25.19	-29.98	2.3	-22.91	0	-	-	attempt 8
2807091	SMP	1	293	101.07	0	0	293	101.07	Other	Other	0	0	0	-29.98	2.3	-22.91	0	-	-	attempt 8
2840122	SMP	1	295	104.07	0	0	295	104.07	Other	Other	0	0	0	-29.98	2.3	-22.91	0	-	-	attempt 8
2873485	SMP	1	290	41.07	0	0	290	41.07	ball	ball	0	0	0	-29.98	2.3	-22.91	0	-	-	attempt 8
2907208	SMP	1	290	41.07	392.18	870.26	290	41.07	ball	ball	25.48	1.74	-25.19	-29.98	2.3	-22.91	0	-	-	attempt 8
2940081	SMP	1	290	41.07	401.48	801.46	290	41.07	ball	ball	25.48	1.74	-25.19	-29.98	2.3	-22.91	0	-	-	attempt 8
2973747	SMP	1	290	41.07	430.7	761.33	290	41.07	ball	ball	25.48	1.74	-25.19	-29.98	2.3	-22.91	0	-	-	attempt 8
3006636	SMP	1	290	41.07	448.85	729.47	290	41.07	ball	ball	25.48	1.74	-25.19	-29.98	2.3	-22.91	0	-	-	attempt 8
3039825	SMP	1	290	41.07	470.72	719.5	290	41.07	ball	ball	25.48	1.74	-25.19	-29.98	2.3	-22.91	0	-	-	attempt 8
3073590	SMP	1	290	41.07	486.42	711.23	290	41.07	ball	ball	25.48	1.74	-25.19	-29.98	2.3	-22.91	0	-	-	attempt 8
3106270	SMP	1	290	41.07	496.75	690.47	290	41.07	ball	ball	25.48	1.74	-25.19	-29.98	2.3	-22.91	0	-	-	attempt 8
3139811	SMP	1	290	41.07	504.24	677.5	290	41.07	ball	ball	25.48	1.74	-25.19	-29.98	2.3	-22.91	0	-	-	attempt 8
3172943	SMP	1	290	41.07	507.42	663.46	290	41.07	ball	ball	25.48	1.74	-25.19	-29.98	2.3	-22.91	0	-	-	attempt 8
3206203	SMP	1	290	41.07	512.86	656.22	290	41.07	ball	ball	25.48	1.74	-25.19	-29.98	2.3	-22.91	0	-	-	attempt 8
3239942	SMP	1	290	41.07	520.3	653.24	290	41.07	ball	ball	25.48	1.74	-25.19	-29.98	2.3	-22.91	0	-	-	attempt 8
3272648	SMP	1	290	41.07	526.21	647.43	290	41.07	ball	ball	25.48	1.74	-25.19	-29.98	2.3	-22.91	0	-	-	attempt 8
3305990	SMP	1	290	41.07	524.31	660.19	290	41.07	ball	ball	25.48	1.74	-25.19	-29.98	2.31	-22.91	0	-	-	attempt 8
3339279	SMP	1	290	41.07	528.82	667.7	290	41.07	ball	ball	25.48	1.74	-25.19	-29.98	2.31	-22.91	0	-	-	attempt 8
3372834	SMP	1	290	41.07	533.73	678.3	290	41.07	ball	ball	25.48	1.74	-25.19	-29.98	2.31	-22.91	0	-	-	attempt 8
3406382	SMP	1	290	41.07	536.67	682.64	290	41.07	ball	ball	25.48	1.74	-25.19	-29.98	2.31	-22.91	0	-	-	attempt 8
3438989	SMP	1	290	41.07	536.02	686.87	290	41.07	ball	ball	25.48	1.74	-25.19	-29.98	2.31	-22.91	0	-	-	attempt 8
3472416	SMP	1	290	41.07	522.77	716.99	290	41.07	ball	ball	25.48	1.74	-25.19	-29.98	2.31	-22.91	0	-	-	attempt 8
3505685	SMP	1	290	41.07	528.05	737.12	290	41.07	ball	ball	25.48	1.74	-25.19	-29.98	2.31	-22.91	0	-	-	attempt 8
3539070	SMP	1	290	41.07	503.18	756.15	290	41.07	ball	ball	25.48	1.75	-25.19	-29.98	2.31	-22.91	0	-	-	attempt 8
3572262	SMP	1	290	41.07	496.5	755	290	41.07	ball	ball	25.48	1.75	-25.19	-29.98	2.31	-22.91	0	-	-	attempt 8
3605710	SMP	1	290	41.07	469.94	787.51	290	41.07	ball	ball	25.48	1.75	-25.19	-29.98	2.31	-22.91	0	-	-	attempt 8
3638922	SMP	1	290	41.07	462.2	820.59	290	41.07	ball	ball	25.48	1.75	-25.19	-29.98	2.31	-22.91	0	-	-	attempt 8
3672431	SMP	1	291	104.07	440.4	957.64	291	104.07	ball	ball	25.48	1.75	-25.19	-29.98	2.31	-22.91	0	-	-	attempt 8
3705204	SMP	1	284	41.07	437.33	921.07	284	41.07	ball	ball	25.48	1.75	-25.19	-29.98	2.31	-22.91	0	-	-	attempt 8
3738630	SMP	1	288	105.07	449.41	857.15	288	105.07	ball	ball	25.48	1.75	-25.19	-29.98	2.31	-22.91	0	-	-	attempt 8
3771852	SMP	1	288	105.07	506.53	785.84	288	105.07	ball	ball	25.48	1.75	-25.19	-29.98	2.31	-22.91	0	-	-	attempt 8
3805210	SMP	1	288	105.07	506.5	785.86	288	105.07	ball	ball	25.48	1.75	-25.19	-29.98	2.31	-22.91	0	-	-	attempt 8
3838510	SMP	1	288	105.07	624.57	724.4	288	105.07	ball	ball	25.48	1.75	-25.19	-29.98	2.31	-22.91	0	-	-	attempt 8
3871750	SMP	1	0	0	0	0	0	0	-	-	0	0	0	0	0	0	0	-	-	attempt 8
3904933	SMP	1	0	0	0	0	0	0	-	-	0	0	0	0	0	0	0	-	-	attempt 8
3938621	SMP	1	0	0	0	0	0	0	-	-	0	0	0	0	0	0	0	-	-	attempt 8
3971667	SMP	1	0	0	0	0	0	0	-	-	0	0	0	0	0	0	0	-	-	attempt 8
4004855	SMP	1	0	0	0	0	0	0	-	-	0	0	0	0	0	0	0	-	-	attempt 8
4038992	SMP	1	0	0	0	0	0	0	-	-	0	0	0	0	0	0	0	-	-	attempt 8
4071278	SMP	1	0	0	0	0	0	0	-	-	0	0	0	0	0	0	0	-	-	attempt 8
4104655	SMP	1	0	0	0	0	0	0	-	-	0	0	0	0	0	0	0	-	-	attempt 8
4138790	SMP	1	162	71.07	691.32	411.66	162	71.07	attempt 8	Bottom Middle	25.48	1.75	-25.19	-29.98	2.31	-22.91	0	-	-	attempt 8
4171770	SMP	1	0	0	0	0	0	0	-	-	0	0	0	0	0	0	0	-	-	attempt 8
4204552	SMP	1	0	0	0	0	0	0	-	-	0	0	0	0	0	0	0	-	-	attempt 8
4237809	SMP	1	0	0	0	0	0	0	-	-	0	0	0	0	0	0	0	-	-	attempt 8
4271550	SMP	1	0	0	0	0	0	0	-	-	0	0	0	0	0	0	0	-	-	attempt 8
4304299	SMP	1	0	0	0	0	0	0	-	-	0	0	0	0	0	0	0	-	-	attempt 8
4337567	SMP	1	0	0	0	0	0	0	-	-	0	0	0	0	0	0	0	-	-	attempt 8
4371336	SMP	1	0	0	0	0	0	0	-	-	0	0	0	0	0	0	0	-	-	attempt 8
4404151	SMP	1	0	0	0	0	0	0	-	-	0	0	0	0	0	0	0	-	-	attempt 8
4438120	SMP	1	0	0	0	0	0	0	-	-	0	0	0	0	0	0	0	-	-	attempt 8
4471165	SMP	1	0	0	0	0	0	0	-	-	0	0	0	0	0	0	0	-	-	attempt 8
4503883	SMP	1	0	0	0	0	0	0	-	-	0	0	0	0	0	0	0	-	-	attempt 8
4546354	SMP	1	0	0	0	0	0	0	-	-	0	0	0	0	0	0	0	-	-	attempt 8
