# Supplementary material for: Visual Search Strategies of Soccer Players Executing a Power vs. Placement Penalty Kick
Source: PLoS One. 2014 Dec 17;9(12):e115179. doi: 10.1371/journal.pone.0115179 (PMC4269429; doi:10.1371/journal.pone.0115179)
Supplement: S1 File — Raw visual search data from participant group in each test condition. (ZIP) [file pone.0115179.s001.zip › PLoS ONE Supporting Information/Part 12/Output/S1 attempt 1 LA placement GK move.xlsx]

## Sheet: Sheet1
## [BeGaze]
## Converted from:
## Date:	22.07.2013 17:03:00
## Version:	BeGaze 3.2.28
## IDF Version:	10
## Sample Rate:	30
## Separator Type:	Trial
## Trial Count:	1
## Uses Plane File:	FALSE
## Stimulus:	attempt 4
## Number of Samples:	202
## Reversed:	none
## [Run]
## Subject:	Matt Low Anxiety
## Description:	Reference View 5 Matt Low Anxiety 0
## [Calibration]
## Calibration Type:	n.a.
## Calibration Area:	1280	960
## [Geometry]
## Stimulus Dimension [mm]:	1280	960
## Head Distance [mm]:	1450
## [Hardware Setup]
## System ID:
## Operating System :
## IView X Version:
## [Filter Settings]
## Heuristics:	FALSE
## Heuristics Stage:	0
## Bilateral:	FALSE
## Gaze Cursor Filter:	FALSE
## Saccade Length [px]:	0
## Filter Depth [ms]:	0
## Format:	LEFT, RIGHT, POR, AOI, EYEPOSITION, TRIGGER
##
Time	Type	Trial	B POR X [px]	B POR Y [px]	L POR X [px]	L POR Y [px]	R POR X [px]	R POR Y [px]	B Object Hit	L EPOS X	L EPOS Y	L EPOS Z	R EPOS X	R EPOS Y	R EPOS Z	Trigger	B Event Info	Stimulus
25734	SMP	1	286	38.07	609.9	512.39	286	38.07	ball	32.66	-4.26	-27.44	-30.5	-3.78	-28.54	0	-	attempt 4
58847	SMP	1	286	38.07	607.09	502.15	286	38.07	ball	32.66	-4.26	-27.44	-30.5	-3.78	-28.54	0	-	attempt 4
91593	SMP	1	286	38.07	611.12	502.06	286	38.07	ball	32.66	-4.26	-27.44	-30.5	-3.78	-28.54	0	-	attempt 4
124766	SMP	1	286	38.07	616.45	504.75	286	38.07	ball	32.66	-4.26	-27.44	-30.5	-3.78	-28.54	0	-	attempt 4
158183	SMP	1	286	38.07	618.42	507.02	286	38.07	ball	32.66	-4.26	-27.44	-30.5	-3.78	-28.54	0	-	attempt 4
191318	SMP	1	286	38.07	629.93	512.9	286	38.07	ball	32.66	-4.26	-27.44	-30.5	-3.78	-28.54	0	-	attempt 4
225088	SMP	1	286	38.07	636.16	522.78	286	38.07	ball	32.66	-4.26	-27.44	-30.5	-3.78	-28.54	0	-	attempt 4
258162	SMP	1	286	38.07	643.76	526.4	286	38.07	ball	32.66	-4.26	-27.44	-30.5	-3.78	-28.54	0	-	attempt 4
291117	SMP	1	286	38.07	649.54	541.74	286	38.07	ball	32.66	-4.26	-27.44	-30.5	-3.77	-28.54	0	-	attempt 4
324505	SMP	1	286	38.07	656.03	547.15	286	38.07	ball	32.66	-4.26	-27.44	-30.5	-3.77	-28.54	0	-	attempt 4
358215	SMP	1	286	38.07	662.87	563.15	286	38.07	ball	32.66	-4.26	-27.44	-30.5	-3.77	-28.54	0	-	attempt 4
424286	SMP	1	286	38.07	681.41	592.62	286	38.07	ball	32.66	-4.26	-27.44	-30.5	-3.77	-28.55	0	-	attempt 4
457680	SMP	1	286	38.07	723.69	576.95	286	38.07	ball	32.66	-4.26	-27.44	-30.5	-3.77	-28.55	0	-	attempt 4
490868	SMP	1	286	38.07	721.7	596.78	286	38.07	ball	32.66	-4.26	-27.44	-30.5	-3.77	-28.55	0	-	attempt 4
524247	SMP	1	286	38.07	717.26	603.38	286	38.07	ball	32.66	-4.26	-27.44	-30.5	-3.77	-28.55	0	-	attempt 4
557685	SMP	1	291	103.07	718.49	599.14	291	103.07	ball	32.66	-4.26	-27.44	-30.5	-3.77	-28.55	0	-	attempt 4
590734	SMP	1	291	103.07	718.41	582.09	291	103.07	ball	32.66	-4.26	-27.44	-30.5	-3.77	-28.55	0	-	attempt 4
623787	SMP	1	290	39.07	721.9	576.35	290	39.07	ball	32.66	-4.26	-27.44	-30.5	-3.77	-28.55	0	-	attempt 4
657130	SMP	1	290	39.07	715.59	571.06	290	39.07	ball	32.66	-4.26	-27.44	-30.5	-3.77	-28.55	0	-	attempt 4
691073	SMP	1	290	39.07	713.3	546.12	290	39.07	ball	32.66	-4.26	-27.44	-30.5	-3.77	-28.55	0	-	attempt 4
723891	SMP	1	290	39.07	707.91	526.17	290	39.07	ball	32.66	-4.26	-27.44	-30.5	-3.77	-28.55	0	-	attempt 4
756984	SMP	1	290	39.07	700.47	510.92	290	39.07	ball	32.66	-4.26	-27.44	-30.5	-3.77	-28.55	0	-	attempt 4
790600	SMP	1	290	39.07	686.63	503.83	290	39.07	ball	32.66	-4.26	-27.44	-30.5	-3.77	-28.55	0	-	attempt 4
823709	SMP	1	290	39.07	676.3	508.74	290	39.07	ball	32.66	-4.26	-27.44	-30.5	-3.77	-28.55	0	-	attempt 4
856731	SMP	1	286	40.07	684.41	479.96	286	40.07	ball	32.66	-4.26	-27.44	-30.5	-3.77	-28.55	0	-	attempt 4
890141	SMP	1	286	40.07	661.35	518.31	286	40.07	ball	32.66	-4.26	-27.44	-30.5	-3.77	-28.55	0	-	attempt 4
923584	SMP	1	286	40.07	648.76	555.24	286	40.07	ball	32.66	-4.26	-27.44	-30.5	-3.77	-28.55	0	-	attempt 4
956693	SMP	1	289	40.07	634.14	579.94	289	40.07	ball	32.66	-4.26	-27.44	-30.5	-3.77	-28.55	0	-	attempt 4
989964	SMP	1	299	103.07	611.75	469.14	299	103.07	Other	32.66	-4.26	-27.44	-30.5	-3.77	-28.55	0	-	attempt 4
1023382	SMP	1	295	103.07	556.21	216.6	295	103.07	Other	32.66	-4.26	-27.44	-30.5	-3.77	-28.55	0	-	attempt 4
1056385	SMP	1	292	105.07	502.87	55.54	292	105.07	Other	32.66	-4.26	-27.44	-30.5	-3.77	-28.55	0	-	attempt 4
1090296	SMP	1	171	116.07	483.17	132.78	171	116.07	Front right	32.66	-4.26	-27.44	-30.5	-3.77	-28.55	0	-	attempt 4
1123046	SMP	1	297	102.07	486.23	191.14	297	102.07	Other	32.66	-4.26	-27.44	-30.5	-3.77	-28.55	0	-	attempt 4
1156371	SMP	1	177	88.07	486.86	237.38	177	88.07	Bottom Right	32.66	-4.26	-27.44	-30.5	-3.77	-28.55	0	-	attempt 4
1189689	SMP	1	173	93.07	486.51	269.85	173	93.07	Bottom Right	32.66	-4.26	-27.44	-30.5	-3.77	-28.55	0	-	attempt 4
1222895	SMP	1	176	94.07	480.8	297.74	176	94.07	Bottom Right	32.66	-4.26	-27.44	-30.5	-3.77	-28.55	0	-	attempt 4
1256313	SMP	1	174	91.07	476.29	328.51	174	91.07	Bottom Right	32.66	-4.26	-27.44	-30.5	-3.77	-28.55	0	-	attempt 4
1289918	SMP	1	178	84.07	477.6	333.19	178	84.07	Bottom Right	32.66	-4.26	-27.44	-30.5	-3.77	-28.55	0	-	attempt 4
1322678	SMP	1	178	84.07	476.92	327.12	178	84.07	Bottom Right	32.66	-4.26	-27.44	-30.5	-3.77	-28.55	0	-	attempt 4
1356317	SMP	1	180	85.07	472.53	309.84	180	85.07	Bottom Right	32.66	-4.26	-27.44	-30.5	-3.77	-28.55	0	-	attempt 4
1389285	SMP	1	175	84.07	457.67	303.53	175	84.07	Bottom Right	32.66	-4.26	-27.44	-30.5	-3.77	-28.55	0	-	attempt 4
1422944	SMP	1	186	91.07	462.52	317.05	186	91.07	Bottom Right	32.66	-4.26	-27.44	-30.5	-3.77	-28.55	0	-	attempt 4
1456199	SMP	1	0	0	0	0	0	0	-	0	0	0	0	0	0	0	-	attempt 4
1489290	SMP	1	295	103.07	591.73	403.01	295	103.07	Other	32.66	-4.26	-27.44	0	0	0	0	-	attempt 4
1522781	SMP	1	295	103.07	649.09	607.37	295	103.07	ball	32.66	-4.26	-27.44	0	0	0	0	-	attempt 4
1560441	SMP	1	295	103.07	612.55	606.74	295	103.07	ball	32.66	-4.26	-27.44	-30.5	-3.77	-28.55	0	-	attempt 4
1591744	SMP	1	295	103.07	576.89	563.7	295	103.07	ball	32.66	-4.26	-27.44	-30.5	-3.77	-28.55	0	-	attempt 4
1623785	SMP	1	290	40.07	549.24	539.52	290	40.07	ball	32.66	-4.26	-27.44	-30.5	-3.77	-28.55	0	-	attempt 4
1655506	SMP	1	290	40.07	522.12	520.58	290	40.07	ball	32.66	-4.26	-27.44	-30.5	-3.77	-28.55	0	-	attempt 4
1688937	SMP	1	290	40.07	501.96	502.62	290	40.07	ball	32.66	-4.26	-27.44	-30.5	-3.77	-28.55	0	-	attempt 4
1722068	SMP	1	290	40.07	473.01	489.12	290	40.07	ball	32.66	-4.26	-27.44	-30.5	-3.77	-28.55	0	-	attempt 4
1755338	SMP	1	290	38.07	516.29	477.94	290	38.07	ball	32.66	-4.26	-27.44	-30.5	-3.77	-28.55	0	-	attempt 4
1788580	SMP	1	297	109.07	516.26	477.98	297	109.07	Other	32.66	-4.26	-27.44	-30.5	-3.77	-28.55	0	-	attempt 4
1821710	SMP	1	297	109.07	765.79	354.24	297	109.07	Other	32.66	-4.26	-27.44	-30.5	-3.77	-28.55	0	-	attempt 4
1855080	SMP	1	297	109.07	0	0	297	109.07	Other	0	0	0	-30.5	-3.77	-28.55	0	-	attempt 4
1888407	SMP	1	0	0	0	0	0	0	-	0	0	0	0	0	0	0	-	attempt 4
1921911	SMP	1	294	106.07	0	0	294	106.07	Other	0	0	0	-30.5	-3.77	-28.55	0	-	attempt 4
1954932	SMP	1	294	106.07	979.47	211.42	294	106.07	Other	32.66	-4.26	-27.44	-30.5	-3.77	-28.55	0	-	attempt 4
1988206	SMP	1	294	106.07	1026.96	247.82	294	106.07	Other	32.66	-4.26	-27.44	-30.5	-3.77	-28.55	0	-	attempt 4
2021576	SMP	1	294	106.07	657.67	856.99	294	106.07	Other	32.66	-4.26	-27.44	-30.5	-3.77	-28.55	0	-	attempt 4
2054786	SMP	1	294	106.07	1233.48	476.53	294	106.07	Other	32.66	-4.26	-27.44	-30.5	-3.77	-28.55	0	-	attempt 4
2088113	SMP	1	294	106.07	1201.09	462.59	294	106.07	Other	32.66	-4.26	-27.44	-30.5	-3.77	-28.55	0	-	attempt 4
2121905	SMP	1	294	106.07	1170.25	288.67	294	106.07	Other	32.66	-4.26	-27.44	-30.5	-3.77	-28.55	0	-	attempt 4
2154750	SMP	1	294	106.07	1012.26	466.06	294	106.07	Other	32.66	-4.26	-27.44	-30.5	-3.77	-28.55	0	-	attempt 4
2187943	SMP	1	294	106.07	1022.96	490.64	294	106.07	Other	32.66	-4.26	-27.44	-30.5	-3.77	-28.55	0	-	attempt 4
2221196	SMP	1	294	106.07	1022.96	490.64	294	106.07	Other	32.66	-4.26	-27.44	-30.5	-3.77	-28.55	0	-	attempt 4
2254744	SMP	1	0	0	0	0	0	0	-	0	0	0	0	0	0	0	-	attempt 4
2287732	SMP	1	0	0	0	0	0	0	-	0	0	0	0	0	0	0	-	attempt 4
2321213	SMP	1	292	103.07	446.96	96.71	292	103.07	Other	32.66	-4.26	-27.44	-30.5	-3.77	-28.55	0	-	attempt 4
2354244	SMP	1	0	0	0	0	0	0	-	0	0	0	0	0	0	0	-	attempt 4
2387474	SMP	1	293	103.07	507.75	363.95	293	103.07	Other	32.66	-4.26	-27.44	-30.5	-3.77	-28.55	0	-	attempt 4
2420740	SMP	1	293	103.07	450.89	356.2	293	103.07	Other	32.66	-4.26	-27.44	-30.5	-3.77	-28.55	0	-	attempt 4
2454145	SMP	1	293	103.07	348.01	311.18	293	103.07	Other	32.66	-4.26	-27.44	-30.5	-3.77	-28.55	0	-	attempt 4
2487336	SMP	1	0	0	0	0	0	0	-	0	0	0	0	0	0	0	-	attempt 4
2520636	SMP	1	292	101.07	258.29	524.27	292	101.07	ball	32.66	-4.26	-27.44	-30.5	-3.77	-28.55	0	-	attempt 4
2553852	SMP	1	292	101.07	320.43	353.88	292	101.07	ball	32.66	-4.25	-27.44	-30.5	-3.77	-28.55	0	-	attempt 4
2587274	SMP	1	292	101.07	406.11	485.48	292	101.07	ball	32.66	-4.25	-27.44	-30.5	-3.77	-28.55	0	-	attempt 4
2620380	SMP	1	290	40.07	446.94	483.78	290	40.07	ball	32.66	-4.25	-27.44	-30.5	-3.77	-28.55	0	-	attempt 4
2653731	SMP	1	290	40.07	486.37	485.55	290	40.07	ball	32.66	-4.25	-27.44	-30.5	-3.77	-28.55	0	-	attempt 4
2687152	SMP	1	290	40.07	539.45	460.89	290	40.07	ball	32.66	-4.25	-27.44	-30.5	-3.77	-28.55	0	-	attempt 4
2721007	SMP	1	290	40.07	550.71	481.5	290	40.07	ball	32.66	-4.25	-27.44	-30.5	-3.77	-28.55	0	-	attempt 4
2754134	SMP	1	295	105.07	475.68	341.8	295	105.07	Other	32.66	-4.25	-27.44	-30.5	-3.77	-28.55	0	-	attempt 4
2786838	SMP	1	196	78.07	398	261.2	196	78.07	Bottom Right	32.66	-4.25	-27.44	-30.5	-3.77	-28.55	0	-	attempt 4
2820177	SMP	1	193	79.07	420.42	323.85	193	79.07	Bottom Right	32.66	-4.25	-27.44	-30.5	-3.77	-28.55	0	-	attempt 4
2853238	SMP	1	191	64.07	445.18	353.54	191	64.07	Middle Right	32.66	-4.25	-27.44	-30.5	-3.77	-28.55	0	-	attempt 4
2886629	SMP	1	214	80.07	460.42	369.48	214	80.07	Bottom Right	32.66	-4.25	-27.44	-30.5	-3.77	-28.55	0	-	attempt 4
2920028	SMP	1	213	67.07	468.01	381.52	213	67.07	Middle Right	32.66	-4.25	-27.44	-30.5	-3.77	-28.55	0	-	attempt 4
2953181	SMP	1	213	62.07	470.63	383.78	213	62.07	Middle Right	32.66	-4.25	-27.44	-30.5	-3.77	-28.55	0	-	attempt 4
2986775	SMP	1	211	66.07	462.31	399.33	211	66.07	Middle Right	32.66	-4.25	-27.44	-30.5	-3.77	-28.55	0	-	attempt 4
3019821	SMP	1	207	74.07	452.92	417.96	207	74.07	Bottom Right	32.66	-4.25	-27.44	-30.5	-3.77	-28.55	0	-	attempt 4
3053228	SMP	1	185	84.07	445.75	447.05	185	84.07	Bottom Right	32.66	-4.25	-27.44	-30.5	-3.77	-28.55	0	-	attempt 4
3086491	SMP	1	177	73.07	450.05	456.68	177	73.07	Bottom Right	32.66	-4.25	-27.44	-30.5	-3.77	-28.55	0	-	attempt 4
3119652	SMP	1	184	74.07	451.17	468.32	184	74.07	Bottom Right	32.66	-4.25	-27.44	-30.5	-3.77	-28.55	0	-	attempt 4
3152863	SMP	1	184	72.07	450.26	475.28	184	72.07	Bottom Right	32.66	-4.25	-27.44	-30.5	-3.77	-28.55	0	-	attempt 4
3186419	SMP	1	184	72.07	451.5	475.13	184	72.07	Bottom Right	32.66	-4.25	-27.44	-30.5	-3.77	-28.55	0	-	attempt 4
3219393	SMP	1	187	66.07	451.86	473.29	187	66.07	Middle Right	32.66	-4.25	-27.44	-30.5	-3.77	-28.55	0	-	attempt 4
3252765	SMP	1	187	66.07	452.64	475.28	187	66.07	Middle Right	32.66	-4.25	-27.44	-30.5	-3.77	-28.55	0	-	attempt 4
3285818	SMP	1	199	86.07	478.83	505.55	199	86.07	Bottom Right	32.66	-4.25	-27.44	-30.5	-3.77	-28.55	0	-	attempt 4
3319067	SMP	1	208	85.07	477.92	507.36	208	85.07	Bottom Right	32.66	-4.25	-27.44	-30.5	-3.77	-28.55	0	-	attempt 4
3353203	SMP	1	223	85.07	478.48	504.75	223	85.07	Bottom Right	32.66	-4.25	-27.44	-30.5	-3.77	-28.55	0	-	attempt 4
3385913	SMP	1	212	85.07	479.15	517.69	212	85.07	Bottom Right	32.66	-4.25	-27.44	-30.5	-3.77	-28.55	0	-	attempt 4
3418983	SMP	1	212	85.07	481.08	518.91	212	85.07	Bottom Right	32.66	-4.25	-27.44	-30.5	-3.77	-28.55	0	-	attempt 4
3452830	SMP	1	222	84.07	479.32	526.58	222	84.07	Bottom Right	32.66	-4.25	-27.44	-30.5	-3.77	-28.55	0	-	attempt 4
3485549	SMP	1	189	84.07	478.59	537.57	189	84.07	Bottom Right	32.66	-4.25	-27.44	-30.5	-3.77	-28.55	0	-	attempt 4
3518975	SMP	1	207	77.07	478.09	530.37	207	77.07	Bottom Right	32.66	-4.25	-27.44	-30.5	-3.77	-28.55	0	-	attempt 4
3552240	SMP	1	207	77.07	475.24	519.59	207	77.07	Bottom Right	32.66	-4.25	-27.44	-30.5	-3.77	-28.55	0	-	attempt 4
3585442	SMP	1	214	78.07	469.66	509.68	214	78.07	Bottom Right	32.66	-4.25	-27.44	-30.5	-3.77	-28.55	0	-	attempt 4
3618671	SMP	1	195	71.07	465.49	496.38	195	71.07	Bottom Right	32.66	-4.25	-27.44	-30.5	-3.77	-28.55	0	-	attempt 4
3652180	SMP	1	211	84.07	461.92	480.77	211	84.07	Bottom Right	32.66	-4.25	-27.44	-30.5	-3.77	-28.55	0	-	attempt 4
3685346	SMP	1	210	82.07	458.5	463.32	210	82.07	Bottom Right	32.66	-4.25	-27.44	-30.5	-3.77	-28.55	0	-	attempt 4
3718762	SMP	1	224	82.07	461.05	456.78	224	82.07	Bottom Right	32.66	-4.25	-27.44	-30.5	-3.77	-28.55	0	-	attempt 4
3752027	SMP	1	240	85.07	498.33	453.32	240	85.07	Bottom Right	32.66	-4.25	-27.44	-30.5	-3.77	-28.55	0	-	attempt 4
3785144	SMP	1	238	83.07	491.27	456.58	238	83.07	Bottom Right	32.66	-4.25	-27.44	-30.5	-3.77	-28.55	0	-	attempt 4
3818348	SMP	1	241	83.07	488.38	459.11	241	83.07	Bottom Right	32.66	-4.25	-27.44	-30.5	-3.77	-28.55	0	-	attempt 4
3851661	SMP	1	241	84.07	484.03	467.87	241	84.07	Bottom Right	32.66	-4.25	-27.44	-30.5	-3.77	-28.55	0	-	attempt 4
3885049	SMP	1	239	84.07	482.68	466.14	239	84.07	Bottom Right	32.66	-4.25	-27.44	-30.5	-3.77	-28.55	0	-	attempt 4
3918142	SMP	1	242	83.07	480.39	478.04	242	83.07	Bottom Right	32.66	-4.25	-27.44	-30.5	-3.77	-28.55	0	-	attempt 4
3951463	SMP	1	242	83.07	483.72	476.41	242	83.07	Bottom Right	32.66	-4.25	-27.44	-30.5	-3.77	-28.55	0	-	attempt 4
3985167	SMP	1	241	83.07	486.42	479.99	241	83.07	Bottom Right	32.66	-4.25	-27.44	-30.5	-3.77	-28.55	0	-	attempt 4
4017912	SMP	1	241	83.07	488.9	479.39	241	83.07	Bottom Right	32.66	-4.25	-27.44	-30.5	-3.77	-28.55	0	-	attempt 4
4051295	SMP	1	241	83.07	489.96	475.53	241	83.07	Bottom Right	32.66	-4.25	-27.44	-30.5	-3.77	-28.55	0	-	attempt 4
4084570	SMP	1	241	83.07	491.4	475.37	241	83.07	Bottom Right	32.66	-4.25	-27.45	-30.5	-3.77	-28.55	0	-	attempt 4
4117792	SMP	1	240	87.07	491.16	472.76	240	87.07	Bottom Right	32.66	-4.25	-27.45	-30.5	-3.77	-28.55	0	-	attempt 4
4151281	SMP	1	240	87.07	490.54	465.29	240	87.07	Bottom Right	32.66	-4.25	-27.45	-30.5	-3.77	-28.55	0	-	attempt 4
4184376	SMP	1	238	86.07	465.89	458.45	238	86.07	Bottom Right	32.66	-4.25	-27.45	-30.5	-3.77	-28.55	0	-	attempt 4
4217732	SMP	1	237	85.07	459.8	457.97	237	85.07	Bottom Right	32.66	-4.25	-27.45	-30.5	-3.77	-28.55	0	-	attempt 4
4251064	SMP	1	237	85.07	458.23	450.02	237	85.07	Bottom Right	32.66	-4.25	-27.45	-30.5	-3.77	-28.55	0	-	attempt 4
4284146	SMP	1	235	81.07	456.65	448.31	235	81.07	Bottom Right	32.66	-4.25	-27.45	-30.5	-3.77	-28.55	0	-	attempt 4
4317480	SMP	1	238	84.07	452.57	452.15	238	84.07	Bottom Right	32.66	-4.25	-27.45	-30.5	-3.77	-28.55	0	-	attempt 4
4350846	SMP	1	243	110.07	508.92	484.69	243	110.07	Front right	32.66	-4.25	-27.45	-30.5	-3.77	-28.55	0	-	attempt 4
4385018	SMP	1	293	101.07	508.88	484.67	293	101.07	Other	32.66	-4.25	-27.45	-30.5	-3.77	-28.55	0	-	attempt 4
4417162	SMP	1	293	101.07	667.53	633.33	293	101.07	ball	32.66	-4.25	-27.45	-30.5	-3.77	-28.55	0	-	attempt 4
4450450	SMP	1	290	38.07	650.37	622.95	290	38.07	ball	32.66	-4.25	-27.45	-30.5	-3.77	-28.55	0	-	attempt 4
4483813	SMP	1	292	97.07	635.87	615.7	292	97.07	ball	32.66	-4.25	-27.45	-30.5	-3.77	-28.55	0	-	attempt 4
4518297	SMP	1	288	39.07	631.34	614.62	288	39.07	ball	32.66	-4.25	-27.45	-30.5	-3.76	-28.55	0	-	attempt 4
4550670	SMP	1	290	98.07	582.14	558.26	290	98.07	ball	32.66	-4.25	-27.45	-30.5	-3.76	-28.55	0	-	attempt 4
4583617	SMP	1	290	98.07	582.16	558.3	290	98.07	ball	32.66	-4.25	-27.45	-30.5	-3.76	-28.55	0	-	attempt 4
4616926	SMP	1	235	88.07	406.92	414.93	235	88.07	Bottom Right	32.66	-4.25	-27.45	-30.5	-3.76	-28.55	0	-	attempt 4
4650183	SMP	1	235	88.07	417.03	412.76	235	88.07	Bottom Right	32.66	-4.25	-27.45	-30.5	-3.76	-28.55	0	-	attempt 4
4683729	SMP	1	236	88.07	424.38	415.37	236	88.07	Bottom Right	32.66	-4.25	-27.45	-30.5	-3.76	-28.55	0	-	attempt 4
4718341	SMP	1	236	88.07	427.91	415.76	236	88.07	Bottom Right	32.66	-4.25	-27.45	-30.5	-3.76	-28.55	0	-	attempt 4
4750042	SMP	1	232	88.07	423.3	421.29	232	88.07	Bottom Right	32.66	-4.25	-27.45	-30.5	-3.76	-28.55	0	-	attempt 4
4783773	SMP	1	236	87.07	418.97	408.19	236	87.07	Bottom Right	32.66	-4.25	-27.45	-30.5	-3.76	-28.55	0	-	attempt 4
4817310	SMP	1	293	100.07	0	0	293	100.07	ball	0	0	0	-30.5	-3.76	-28.55	0	-	attempt 4
4849910	SMP	1	293	100.07	418.91	408.16	293	100.07	ball	32.66	-4.25	-27.45	-30.5	-3.76	-28.55	0	-	attempt 4
4883332	SMP	1	290	39.07	645.38	582.02	290	39.07	ball	32.66	-4.25	-27.45	-30.5	-3.76	-28.55	0	-	attempt 4
4916509	SMP	1	290	39.07	614.45	574.49	290	39.07	ball	32.66	-4.25	-27.45	-30.5	-3.76	-28.55	0	-	attempt 4
4949547	SMP	1	290	39.07	586.58	567.63	290	39.07	ball	32.66	-4.25	-27.45	-30.5	-3.76	-28.55	0	-	attempt 4
4983028	SMP	1	290	39.07	571.07	553.75	290	39.07	ball	32.66	-4.25	-27.45	-30.5	-3.76	-28.55	0	-	attempt 4
5016171	SMP	1	290	39.07	560.89	534.21	290	39.07	ball	32.66	-4.25	-27.45	-30.5	-3.76	-28.55	0	-	attempt 4
5049635	SMP	1	290	39.07	557.75	506.97	290	39.07	ball	32.66	-4.25	-27.45	-30.5	-3.76	-28.55	0	-	attempt 4
5083073	SMP	1	290	39.07	553.05	488.1	290	39.07	ball	32.66	-4.25	-27.45	-30.5	-3.76	-28.55	0	-	attempt 4
5116044	SMP	1	290	39.07	544.56	487.87	290	39.07	ball	32.66	-4.25	-27.45	-30.5	-3.76	-28.55	0	-	attempt 4
5149400	SMP	1	290	39.07	544.6	484.1	290	39.07	ball	32.66	-4.25	-27.45	-30.5	-3.76	-28.55	0	-	attempt 4
5182709	SMP	1	290	39.07	542	493.55	290	39.07	ball	32.66	-4.25	-27.45	-30.5	-3.76	-28.55	0	-	attempt 4
5215949	SMP	1	290	39.07	545.17	498.97	290	39.07	ball	32.66	-4.25	-27.45	-30.5	-3.76	-28.55	0	-	attempt 4
5249230	SMP	1	290	39.07	543.56	502.15	290	39.07	ball	32.66	-4.25	-27.45	-30.5	-3.76	-28.55	0	-	attempt 4
5282348	SMP	1	290	39.07	539.59	507.58	290	39.07	ball	32.66	-4.25	-27.45	-30.5	-3.76	-28.55	0	-	attempt 4
5316594	SMP	1	290	39.07	533.26	513.34	290	39.07	ball	32.66	-4.25	-27.45	-30.5	-3.76	-28.55	0	-	attempt 4
5349183	SMP	1	290	39.07	527.65	514.01	290	39.07	ball	32.66	-4.25	-27.45	-30.5	-3.76	-28.55	0	-	attempt 4
5382228	SMP	1	290	39.07	529.46	477.12	290	39.07	ball	32.66	-4.25	-27.45	-30.5	-3.76	-28.55	0	-	attempt 4
5415646	SMP	1	290	39.07	516.66	454.93	290	39.07	ball	32.66	-4.25	-27.45	-30.5	-3.76	-28.55	0	-	attempt 4
5448994	SMP	1	290	39.07	506.95	440.25	290	39.07	ball	32.66	-4.25	-27.45	-30.5	-3.76	-28.55	0	-	attempt 4
5482374	SMP	1	290	39.07	504.15	420.3	290	39.07	ball	32.66	-4.25	-27.45	-30.5	-3.76	-28.55	0	-	attempt 4
5515483	SMP	1	290	39.07	500.12	416.44	290	39.07	ball	32.66	-4.25	-27.45	-30.5	-3.76	-28.55	0	-	attempt 4
5548660	SMP	1	290	39.07	498.4	414.39	290	39.07	ball	32.66	-4.25	-27.45	-30.5	-3.76	-28.55	0	-	attempt 4
5582202	SMP	1	290	39.07	492.26	393.48	290	39.07	ball	32.66	-4.25	-27.45	-30.5	-3.76	-28.55	0	-	attempt 4
5615093	SMP	1	290	39.07	490.67	402.1	290	39.07	ball	32.66	-4.25	-27.45	-30.5	-3.76	-28.55	0	-	attempt 4
5648466	SMP	1	289	39.07	487.92	419.88	289	39.07	ball	32.66	-4.25	-27.45	-30.5	-3.76	-28.55	0	-	attempt 4
5681833	SMP	1	289	39.07	491.55	430.11	289	39.07	ball	32.66	-4.25	-27.45	-30.5	-3.76	-28.55	0	-	attempt 4
5715036	SMP	1	289	39.07	496.7	421.01	289	39.07	ball	32.66	-4.25	-27.45	-30.5	-3.76	-28.55	0	-	attempt 4
5748289	SMP	1	289	39.07	503.9	441.39	289	39.07	ball	32.66	-4.25	-27.45	-30.5	-3.76	-28.55	0	-	attempt 4
5781577	SMP	1	289	39.07	512.38	458.08	289	39.07	ball	32.66	-4.25	-27.45	-30.5	-3.76	-28.55	0	-	attempt 4
5815038	SMP	1	298	98.07	513.17	478.88	298	98.07	ball	32.66	-4.25	-27.45	-30.5	-3.76	-28.55	0	-	attempt 4
5848731	SMP	1	298	98.07	513.17	478.88	298	98.07	ball	32.66	-4.25	-27.45	0	0	0	0	-	attempt 4
5881579	SMP	1	287	40.07	523.61	564.56	287	40.07	ball	32.66	-4.25	-27.45	-30.5	-3.76	-28.55	0	-	attempt 4
5915152	SMP	1	287	40.07	523.24	578.74	287	40.07	ball	32.66	-4.25	-27.45	-30.5	-3.76	-28.55	0	-	attempt 4
5947928	SMP	1	287	40.07	548.91	616.23	287	40.07	ball	32.66	-4.25	-27.45	-30.5	-3.76	-28.55	0	-	attempt 4
5981249	SMP	1	287	40.07	564.14	611.01	287	40.07	ball	32.66	-4.25	-27.45	-30.5	-3.76	-28.55	0	-	attempt 4
6014625	SMP	1	292	100.07	564.14	611.05	292	100.07	ball	32.66	-4.25	-27.45	-30.5	-3.76	-28.55	0	-	attempt 4
6047813	SMP	1	294	103.07	552.01	459.03	294	103.07	ball	32.66	-4.25	-27.45	-30.5	-3.76	-28.55	0	-	attempt 4
6081102	SMP	1	294	103.07	551.99	459	294	103.07	ball	32.66	-4.25	-27.45	-30.49	-3.76	-28.55	0	-	attempt 4
6147675	SMP	1	0	0	0	0	0	0	-	0	0	0	0	0	0	0	-	attempt 4
6180859	SMP	1	0	0	0	0	0	0	-	0	0	0	0	0	0	0	-	attempt 4
6214170	SMP	1	0	0	0	0	0	0	-	0	0	0	0	0	0	0	-	attempt 4
6247738	SMP	1	0	0	0	0	0	0	-	0	0	0	0	0	0	0	-	attempt 4
6280771	SMP	1	0	0	0	0	0	0	-	0	0	0	0	0	0	0	-	attempt 4
6313833	SMP	1	0	0	0	0	0	0	-	0	0	0	0	0	0	0	-	attempt 4
6347492	SMP	1	0	0	0	0	0	0	-	0	0	0	0	0	0	0	-	attempt 4
6381153	SMP	1	241	62.07	486.4	435.01	241	62.07	Middle Right	32.66	-4.25	-27.45	-30.49	-3.76	-28.55	0	-	attempt 4
6413693	SMP	1	0	0	0	0	0	0	-	0	0	0	0	0	0	0	-	attempt 4
6447298	SMP	1	0	0	0	0	0	0	-	0	0	0	0	0	0	0	-	attempt 4
6480750	SMP	1	0	0	0	0	0	0	-	0	0	0	0	0	0	0	-	attempt 4
6513547	SMP	1	0	0	0	0	0	0	-	0	0	0	0	0	0	0	-	attempt 4
6546994	SMP	1	0	0	0	0	0	0	-	0	0	0	0	0	0	0	-	attempt 4
6580690	SMP	1	0	0	0	0	0	0	-	0	0	0	0	0	0	0	-	attempt 4
6613448	SMP	1	0	0	0	0	0	0	-	0	0	0	0	0	0	0	-	attempt 4
6646787	SMP	1	0	0	0	0	0	0	-	0	0	0	0	0	0	0	-	attempt 4
6680039	SMP	1	0	0	0	0	0	0	-	0	0	0	0	0	0	0	-	attempt 4
6713427	SMP	1	0	0	0	0	0	0	-	0	0	0	0	0	0	0	-	attempt 4
6746802	SMP	1	0	0	0	0	0	0	-	0	0	0	0	0	0	0	-	attempt 4
6779802	SMP	1	0	0	0	0	0	0	-	0	0	0	0	0	0	0	-	attempt 4
