# Supplementary material for: Visual Search Strategies of Soccer Players Executing a Power vs. Placement Penalty Kick
Source: PLoS One. 2014 Dec 17;9(12):e115179. doi: 10.1371/journal.pone.0115179 (PMC4269429; doi:10.1371/journal.pone.0115179)
Supplement: S1 File — Raw visual search data from participant group in each test condition. (ZIP) [file pone.0115179.s001.zip › PLoS ONE Supporting Information/Part 12/Output/S1 attempt 1 LA placement no GK.xlsx]

## Sheet: Sheet1
## [BeGaze]
## Converted from:
## Date:	19.07.2013 16:54:29
## Version:	BeGaze 3.2.28
## IDF Version:	10
## Sample Rate:	30
## Separator Type:	Trial
## Trial Count:	1
## Uses Plane File:	FALSE
## Stimulus:	attempt 1
## Number of Samples:	143
## Reversed:	none
## [Run]
## Subject:	Matt Low Anxiety
## Description:	Reference View 1 Matt Low Anxiety 0
## [Calibration]
## Calibration Type:	n.a.
## Calibration Area:	1280	960
## [Geometry]
## Stimulus Dimension [mm]:	1280	960
## Head Distance [mm]:	1450
## [Hardware Setup]
## System ID:
## Operating System :
## IView X Version:
## [Filter Settings]
## Heuristics:	FALSE
## Heuristics Stage:	0
## Bilateral:	FALSE
## Gaze Cursor Filter:	FALSE
## Saccade Length [px]:	0
## Filter Depth [ms]:	0
## Format:	LEFT, RIGHT, POR, AOI, EYEPOSITION, TRIGGER
##
Time	Type	Trial	B POR X [px]	B POR Y [px]	L POR X [px]	L POR Y [px]	R POR X [px]	R POR Y [px]	B Object Hit	L EPOS X	L EPOS Y	L EPOS Z	R EPOS X	R EPOS Y	R EPOS Z	Trigger	B Event Info	Stimulus
29877	SMP	1	289	40.07	548.87	586.23	289	40.07	ball	32.71	-4.28	-27.45	-30.54	-3.82	-28.55	0	-	attempt 1
63149	SMP	1	289	40.07	547	587.9	289	40.07	ball	32.71	-4.28	-27.45	-30.54	-3.82	-28.55	0	-	attempt 1
96511	SMP	1	289	40.07	548.42	585.76	289	40.07	ball	32.71	-4.28	-27.45	-30.54	-3.82	-28.55	0	-	attempt 1
129593	SMP	1	289	40.07	544.88	587.07	289	40.07	ball	32.71	-4.28	-27.45	-30.54	-3.82	-28.55	0	-	attempt 1
162977	SMP	1	289	40.07	545.14	593.54	289	40.07	ball	32.71	-4.28	-27.45	-30.54	-3.82	-28.55	0	-	attempt 1
196392	SMP	1	289	40.07	545.82	592.86	289	40.07	ball	32.71	-4.28	-27.45	-30.54	-3.82	-28.55	0	-	attempt 1
229387	SMP	1	289	40.07	592.57	576.27	289	40.07	ball	32.71	-4.28	-27.45	-30.54	-3.82	-28.55	0	-	attempt 1
262804	SMP	1	289	40.07	579.96	597.15	289	40.07	ball	32.71	-4.28	-27.45	-30.54	-3.82	-28.55	0	-	attempt 1
296011	SMP	1	289	40.07	592.19	603.05	289	40.07	ball	32.71	-4.28	-27.45	-30.54	-3.82	-28.55	0	-	attempt 1
329334	SMP	1	288	105.07	592.14	623.92	288	105.07	Other	32.71	-4.28	-27.45	-30.54	-3.82	-28.55	0	-	attempt 1
362488	SMP	1	288	105.07	576.27	525.86	288	105.07	Other	32.71	-4.28	-27.45	-30.54	-3.82	-28.55	0	-	attempt 1
395888	SMP	1	288	105.07	540.37	295.08	288	105.07	Other	32.71	-4.28	-27.45	-30.54	-3.82	-28.55	0	-	attempt 1
429160	SMP	1	130	117.07	523.9	182.34	130	117.07	Front middle	32.71	-4.28	-27.45	-30.54	-3.82	-28.55	0	-	attempt 1
463816	SMP	1	102	77.07	504.01	188.52	102	77.07	Bottom Middle	32.71	-4.28	-27.45	-30.54	-3.82	-28.55	0	-	attempt 1
529109	SMP	1	130	88.07	543.7	268.66	130	88.07	Bottom Middle	32.71	-4.28	-27.45	-30.54	-3.82	-28.55	0	-	attempt 1
562264	SMP	1	130	88.07	555.22	273.79	130	88.07	Bottom Middle	32.71	-4.28	-27.45	-30.54	-3.82	-28.55	0	-	attempt 1
595536	SMP	1	130	82.07	559.49	277.96	130	82.07	Bottom Middle	32.71	-4.28	-27.45	-30.54	-3.82	-28.55	0	-	attempt 1
629032	SMP	1	130	82.07	561.33	280.67	130	82.07	Bottom Middle	32.71	-4.29	-27.45	-30.54	-3.82	-28.55	0	-	attempt 1
662128	SMP	1	130	83.07	575.64	282	130	83.07	Bottom Middle	32.71	-4.29	-27.45	-30.54	-3.82	-28.55	0	-	attempt 1
695619	SMP	1	129	85.07	617.63	275.88	129	85.07	Bottom Middle	32.71	-4.29	-27.45	-30.54	-3.82	-28.55	0	-	attempt 1
728481	SMP	1	112	92.07	680.65	270.56	112	92.07	Bottom Middle	32.71	-4.29	-27.45	-30.54	-3.82	-28.55	0	-	attempt 1
761865	SMP	1	76	91.07	733.39	288.07	76	91.07	Bottom Left	32.71	-4.29	-27.45	-30.54	-3.82	-28.55	0	-	attempt 1
796029	SMP	1	292	104.07	513.19	281.45	292	104.07	Other	32.71	-4.29	-27.45	-30.54	-3.82	-28.55	0	-	attempt 1
828959	SMP	1	294	104.07	806.34	850.57	294	104.07	Other	32.71	-4.29	-27.45	-30.54	-3.82	-28.55	0	-	attempt 1
862132	SMP	1	0	0	0	0	0	0	-	0	0	0	0	0	0	0	-	attempt 1
895544	SMP	1	290	101.07	199.49	271.18	290	101.07	Other	32.71	-4.29	-27.45	-30.54	-3.82	-28.55	0	-	attempt 1
928401	SMP	1	290	101.07	146.52	321.3	290	101.07	Other	32.71	-4.29	-27.45	-30.54	-3.82	-28.55	0	-	attempt 1
961442	SMP	1	290	101.07	85.88	398.22	290	101.07	Other	32.71	-4.29	-27.45	-30.54	-3.82	-28.55	0	-	attempt 1
994815	SMP	1	290	101.07	-16.32	501.01	290	101.07	Other	32.71	-4.29	-27.45	-30.54	-3.82	-28.55	0	-	attempt 1
1028638	SMP	1	290	101.07	-86.93	545.36	290	101.07	Other	32.71	-4.29	-27.45	-30.54	-3.82	-28.55	0	-	attempt 1
1061267	SMP	1	290	101.07	4.44	515.6	290	101.07	Other	32.71	-4.29	-27.45	-30.54	-3.82	-28.55	0	-	attempt 1
1094759	SMP	1	290	101.07	90.51	491.88	290	101.07	Other	32.71	-4.29	-27.45	-30.54	-3.82	-28.55	0	-	attempt 1
1128507	SMP	1	290	101.07	174.47	479.25	290	101.07	Other	32.71	-4.29	-27.45	-30.54	-3.82	-28.55	0	-	attempt 1
1161196	SMP	1	290	101.07	245.91	450.79	290	101.07	Other	32.71	-4.29	-27.45	-30.54	-3.82	-28.55	0	-	attempt 1
1194525	SMP	1	290	101.07	288.4	416.79	290	101.07	Other	32.71	-4.29	-27.45	-30.54	-3.82	-28.55	0	-	attempt 1
1228218	SMP	1	290	101.07	310.16	410.84	290	101.07	Other	32.71	-4.29	-27.45	-30.54	-3.82	-28.55	0	-	attempt 1
1261570	SMP	1	293	102.07	369.15	407.08	293	102.07	Other	32.71	-4.29	-27.45	-30.54	-3.82	-28.55	0	-	attempt 1
1294244	SMP	1	293	102.07	0	0	293	102.07	Other	0	0	0	-30.54	-3.82	-28.55	0	-	attempt 1
1327476	SMP	1	293	102.07	717.09	293.36	293	102.07	Other	32.71	-4.29	-27.45	-30.54	-3.82	-28.55	0	-	attempt 1
1360928	SMP	1	293	102.07	656.56	307.94	293	102.07	Other	32.71	-4.29	-27.45	-30.54	-3.82	-28.55	0	-	attempt 1
1394147	SMP	1	293	102.07	568.93	333.09	293	102.07	Other	32.71	-4.29	-27.45	-30.54	-3.82	-28.55	0	-	attempt 1
1427736	SMP	1	293	102.07	453.02	360.44	293	102.07	Other	32.71	-4.29	-27.45	-30.54	-3.82	-28.55	0	-	attempt 1
1461116	SMP	1	293	102.07	626.22	312.68	293	102.07	Other	32.71	-4.29	-27.45	-30.54	-3.82	-28.55	0	-	attempt 1
1494007	SMP	1	0	0	0	0	0	0	-	0	0	0	0	0	0	0	-	attempt 1
1527335	SMP	1	0	0	0	0	0	0	-	0	0	0	0	0	0	0	-	attempt 1
1560531	SMP	1	34	31.07	920.54	163.12	34	31.07	Top Left	32.71	-4.29	-27.45	-30.54	-3.82	-28.55	0	-	attempt 1
1594190	SMP	1	233	36.07	1095.77	204.77	233	36.07	Top Right	32.71	-4.29	-27.45	-30.54	-3.82	-28.55	0	-	attempt 1
1626942	SMP	1	297	104.07	1034.7	159.88	297	104.07	Other	32.71	-4.29	-27.45	-30.54	-3.82	-28.55	0	-	attempt 1
1671124	SMP	1	238	62.07	765.57	349.31	238	62.07	Middle Right	32.71	-4.29	-27.45	-30.54	-3.82	-28.55	0	-	attempt 1
1726901	SMP	1	164	89.07	537.77	468.8	164	89.07	Bottom Middle	32.71	-4.29	-27.45	-30.54	-3.82	-28.55	0	-	attempt 1
1760168	SMP	1	245	98.07	614.42	456.57	245	98.07	Bottom Right	32.71	-4.29	-27.45	-30.54	-3.82	-28.55	0	-	attempt 1
1793434	SMP	1	246	112.07	600.76	432.09	246	112.07	Front right	32.71	-4.29	-27.45	-30.54	-3.82	-28.55	0	-	attempt 1
1826760	SMP	1	243	92.07	562.42	410.72	243	92.07	Bottom Right	32.71	-4.29	-27.45	-30.54	-3.82	-28.55	0	-	attempt 1
1860486	SMP	1	243	89.07	532.55	410.5	243	89.07	Bottom Right	32.71	-4.29	-27.45	-30.54	-3.82	-28.55	0	-	attempt 1
1893366	SMP	1	242	92.07	512.81	405.36	242	92.07	Bottom Right	32.71	-4.29	-27.45	-30.54	-3.82	-28.55	0	-	attempt 1
1926506	SMP	1	238	92.07	503.17	401.9	238	92.07	Bottom Right	32.71	-4.29	-27.45	-30.54	-3.82	-28.55	0	-	attempt 1
1959833	SMP	1	239	90.07	491.9	382.73	239	90.07	Bottom Right	32.71	-4.29	-27.45	-30.54	-3.82	-28.55	0	-	attempt 1
1993063	SMP	1	241	92.07	487.64	375.81	241	92.07	Bottom Right	32.71	-4.29	-27.45	-30.54	-3.82	-28.55	0	-	attempt 1
2026258	SMP	1	241	89.07	484.78	373.5	241	89.07	Bottom Right	32.71	-4.29	-27.45	-30.54	-3.82	-28.55	0	-	attempt 1
2059555	SMP	1	295	101.07	575.18	498.19	295	101.07	Other	32.71	-4.29	-27.45	-30.54	-3.82	-28.55	0	-	attempt 1
2093315	SMP	1	295	101.07	575.15	498.16	295	101.07	Other	32.71	-4.29	-27.45	-30.54	-3.82	-28.55	0	-	attempt 1
2126702	SMP	1	295	101.07	690.28	651.95	295	101.07	ball	32.71	-4.29	-27.45	-30.54	-3.82	-28.55	0	-	attempt 1
2159465	SMP	1	290	42.07	666.78	629.76	290	42.07	ball	32.71	-4.29	-27.45	-30.54	-3.82	-28.55	0	-	attempt 1
2192604	SMP	1	290	42.07	640.23	628.91	290	42.07	ball	32.71	-4.29	-27.45	-30.54	-3.82	-28.55	0	-	attempt 1
2226267	SMP	1	290	42.07	632.08	620.66	290	42.07	ball	32.71	-4.29	-27.45	-30.54	-3.82	-28.55	0	-	attempt 1
2259346	SMP	1	290	42.07	629.42	621.52	290	42.07	ball	32.71	-4.29	-27.45	-30.54	-3.82	-28.55	0	-	attempt 1
2292792	SMP	1	292	97.07	550.71	554.05	292	97.07	Other	32.71	-4.29	-27.45	-30.54	-3.82	-28.55	0	-	attempt 1
2325878	SMP	1	292	97.07	447.48	363.31	292	97.07	Other	32.71	-4.29	-27.45	-30.54	-3.82	-28.55	0	-	attempt 1
2359175	SMP	1	243	80.07	446.38	353.37	243	80.07	Bottom Right	32.71	-4.29	-27.45	-30.54	-3.82	-28.55	0	-	attempt 1
2392309	SMP	1	243	78.07	471.43	362.49	243	78.07	Bottom Right	32.71	-4.29	-27.45	-30.54	-3.82	-28.55	0	-	attempt 1
2426304	SMP	1	243	78.07	491.48	376.89	243	78.07	Bottom Right	32.71	-4.29	-27.45	-30.54	-3.82	-28.55	0	-	attempt 1
2459635	SMP	1	246	85.07	498.64	383.62	246	85.07	Bottom Right	32.71	-4.29	-27.45	-30.54	-3.82	-28.55	0	-	attempt 1
2492486	SMP	1	245	82.07	501.34	382.07	245	82.07	Bottom Right	32.71	-4.29	-27.45	-30.54	-3.82	-28.55	0	-	attempt 1
2525593	SMP	1	245	82.07	499.81	389.65	245	82.07	Bottom Right	32.71	-4.29	-27.45	-30.54	-3.82	-28.55	0	-	attempt 1
2558900	SMP	1	244	79.07	499.18	392.05	244	79.07	Bottom Right	32.71	-4.29	-27.45	-30.54	-3.82	-28.55	0	-	attempt 1
2592045	SMP	1	244	79.07	499.03	400.4	244	79.07	Bottom Right	32.71	-4.29	-27.45	-30.54	-3.82	-28.55	0	-	attempt 1
2625283	SMP	1	244	79.07	496.38	408.07	244	79.07	Bottom Right	32.71	-4.29	-27.45	-30.54	-3.82	-28.55	0	-	attempt 1
2658526	SMP	1	244	79.07	480.43	414.29	244	79.07	Bottom Right	32.71	-4.29	-27.45	-30.54	-3.82	-28.55	0	-	attempt 1
2691840	SMP	1	238	78.07	468.59	417.01	238	78.07	Bottom Right	32.71	-4.29	-27.45	-30.54	-3.82	-28.55	0	-	attempt 1
2725067	SMP	1	240	78.07	465	423.44	240	78.07	Bottom Right	32.71	-4.28	-27.45	-30.54	-3.82	-28.55	0	-	attempt 1
2758454	SMP	1	239	83.07	460.74	429.06	239	83.07	Bottom Right	32.71	-4.28	-27.45	-30.54	-3.82	-28.55	0	-	attempt 1
2791625	SMP	1	239	83.07	451.96	438.28	239	83.07	Bottom Right	32.71	-4.28	-27.45	-30.54	-3.82	-28.55	0	-	attempt 1
2829147	SMP	1	241	83.07	448.59	438.17	241	83.07	Bottom Right	32.71	-4.28	-27.45	-30.54	-3.82	-28.55	0	-	attempt 1
2892149	SMP	1	241	83.07	443.8	437.96	241	83.07	Bottom Right	32.71	-4.28	-27.45	-30.54	-3.82	-28.55	0	-	attempt 1
2958096	SMP	1	242	84.07	437.06	426.96	242	84.07	Bottom Right	32.71	-4.28	-27.45	-30.54	-3.82	-28.55	0	-	attempt 1
2991406	SMP	1	242	84.07	437.03	420.78	242	84.07	Bottom Right	32.71	-4.28	-27.45	-30.54	-3.82	-28.55	0	-	attempt 1
3025394	SMP	1	242	84.07	434.41	417.13	242	84.07	Bottom Right	32.71	-4.28	-27.45	-30.54	-3.82	-28.55	0	-	attempt 1
3057893	SMP	1	242	84.07	433.34	414.35	242	84.07	Bottom Right	32.71	-4.28	-27.45	-30.54	-3.82	-28.55	0	-	attempt 1
3091464	SMP	1	241	85.07	433.41	411.87	241	85.07	Bottom Right	32.71	-4.28	-27.45	-30.54	-3.82	-28.55	0	-	attempt 1
3124502	SMP	1	295	102.07	0	0	295	102.07	Other	0	0	0	-30.54	-3.82	-28.55	0	-	attempt 1
3157914	SMP	1	295	102.07	711.53	528.93	295	102.07	Other	32.71	-4.28	-27.45	-30.54	-3.82	-28.55	0	-	attempt 1
3190843	SMP	1	290	40.07	731.62	659.84	290	40.07	ball	32.71	-4.28	-27.45	-30.54	-3.82	-28.55	0	-	attempt 1
3224230	SMP	1	290	40.07	698.71	648.79	290	40.07	ball	32.71	-4.28	-27.45	-30.54	-3.82	-28.55	0	-	attempt 1
3258297	SMP	1	290	40.07	680.19	622.1	290	40.07	ball	32.71	-4.28	-27.45	-30.54	-3.82	-28.55	0	-	attempt 1
3291184	SMP	1	290	40.07	661.83	597.8	290	40.07	ball	32.71	-4.28	-27.45	-30.54	-3.82	-28.55	0	-	attempt 1
3324120	SMP	1	290	40.07	643.85	590.59	290	40.07	ball	32.71	-4.28	-27.45	-30.54	-3.82	-28.55	0	-	attempt 1
3357363	SMP	1	290	40.07	637.45	567.83	290	40.07	ball	32.71	-4.28	-27.45	-30.54	-3.82	-28.55	0	-	attempt 1
3390901	SMP	1	290	40.07	601.94	536.78	290	40.07	ball	32.71	-4.28	-27.45	-30.54	-3.82	-28.55	0	-	attempt 1
3423950	SMP	1	290	40.07	590.71	531.34	290	40.07	ball	32.71	-4.28	-27.45	-30.54	-3.82	-28.55	0	-	attempt 1
3490708	SMP	1	290	40.07	583.89	529.66	290	40.07	ball	32.71	-4.28	-27.45	-30.54	-3.82	-28.55	0	-	attempt 1
3524515	SMP	1	290	40.07	574.65	522.93	290	40.07	ball	32.71	-4.28	-27.45	-30.54	-3.82	-28.55	0	-	attempt 1
3556902	SMP	1	290	40.07	568.38	512.31	290	40.07	ball	32.71	-4.28	-27.45	-30.54	-3.82	-28.55	0	-	attempt 1
3590340	SMP	1	290	40.07	563.47	493.05	290	40.07	ball	32.71	-4.28	-27.45	-30.54	-3.82	-28.55	0	-	attempt 1
3623475	SMP	1	290	40.07	561.04	465.25	290	40.07	ball	32.71	-4.28	-27.45	-30.54	-3.82	-28.55	0	-	attempt 1
3657375	SMP	1	290	40.07	557.43	441.49	290	40.07	ball	32.71	-4.28	-27.45	-30.54	-3.82	-28.55	0	-	attempt 1
3690455	SMP	1	290	40.07	552.11	433.57	290	40.07	ball	32.71	-4.28	-27.45	-30.54	-3.82	-28.55	0	-	attempt 1
3723386	SMP	1	290	40.07	553.67	420.9	290	40.07	ball	32.71	-4.28	-27.45	-30.54	-3.82	-28.55	0	-	attempt 1
3756711	SMP	1	290	40.07	559.26	415.23	290	40.07	ball	32.71	-4.28	-27.45	-30.54	-3.82	-28.55	0	-	attempt 1
3789948	SMP	1	290	40.07	571.88	410.21	290	40.07	ball	32.71	-4.28	-27.45	-30.54	-3.82	-28.55	0	-	attempt 1
3823265	SMP	1	290	40.07	578.2	417.78	290	40.07	ball	32.71	-4.28	-27.45	-30.54	-3.82	-28.55	0	-	attempt 1
3856776	SMP	1	290	40.07	601.31	392.55	290	40.07	ball	32.71	-4.28	-27.45	-30.54	-3.82	-28.55	0	-	attempt 1
3889799	SMP	1	290	40.07	604.84	399.83	290	40.07	ball	32.71	-4.28	-27.45	-30.54	-3.82	-28.55	0	-	attempt 1
3923637	SMP	1	292	102.07	612.1	399.36	292	102.07	ball	32.71	-4.28	-27.45	-30.54	-3.82	-28.55	0	-	attempt 1
3956423	SMP	1	287	41.07	627.24	425.72	287	41.07	ball	32.71	-4.28	-27.45	-30.54	-3.82	-28.55	0	-	attempt 1
3989630	SMP	1	293	103.07	630.28	472.57	293	103.07	ball	32.71	-4.28	-27.45	-30.54	-3.82	-28.55	0	-	attempt 1
4023054	SMP	1	293	103.07	636.49	502.56	293	103.07	ball	32.71	-4.28	-27.46	-30.54	-3.81	-28.55	0	-	attempt 1
4056031	SMP	1	293	103.07	636.49	502.56	293	103.07	ball	32.71	-4.28	-27.46	-30.54	-3.81	-28.55	0	-	attempt 1
4089402	SMP	1	286	40.07	653.69	613.67	286	40.07	ball	32.71	-4.28	-27.46	-30.54	-3.81	-28.55	0	-	attempt 1
4140950	SMP	1	286	40.07	668.2	640.58	286	40.07	ball	32.71	-4.28	-27.46	-30.54	-3.81	-28.55	0	-	attempt 1
4189562	SMP	1	292	101.07	668.2	640.63	292	101.07	ball	32.71	-4.28	-27.46	-30.54	-3.81	-28.55	0	-	attempt 1
4223192	SMP	1	292	101.07	646.17	149.79	292	101.07	ball	32.71	-4.28	-27.46	-30.54	-3.81	-28.55	0	-	attempt 1
4255962	SMP	1	293	104.07	657.21	507.44	293	104.07	ball	32.71	-4.28	-27.46	-30.54	-3.81	-28.55	0	-	attempt 1
4322560	SMP	1	0	0	0	0	0	0	-	0	0	0	0	0	0	0	-	attempt 1
4355674	SMP	1	0	0	0	0	0	0	-	0	0	0	0	0	0	0	-	attempt 1
4389297	SMP	1	0	0	0	0	0	0	-	0	0	0	0	0	0	0	-	attempt 1
4422468	SMP	1	0	0	0	0	0	0	-	0	0	0	0	0	0	0	-	attempt 1
4455588	SMP	1	0	0	0	0	0	0	-	0	0	0	0	0	0	0	-	attempt 1
4488716	SMP	1	0	0	0	0	0	0	-	0	0	0	0	0	0	0	-	attempt 1
4521974	SMP	1	0	0	0	0	0	0	-	0	0	0	0	0	0	0	-	attempt 1
4555144	SMP	1	0	0	0	0	0	0	-	0	0	0	0	0	0	0	-	attempt 1
4588738	SMP	1	0	0	0	0	0	0	-	0	0	0	0	0	0	0	-	attempt 1
4621734	SMP	1	90	89.07	415	339.74	90	89.07	Bottom Middle	32.71	-4.28	-27.46	-30.54	-3.81	-28.55	0	-	attempt 1
4655128	SMP	1	0	0	0	0	0	0	-	0	0	0	0	0	0	0	-	attempt 1
4688379	SMP	1	0	0	0	0	0	0	-	0	0	0	0	0	0	0	-	attempt 1
4721855	SMP	1	0	0	0	0	0	0	-	0	0	0	0	0	0	0	-	attempt 1
4755406	SMP	1	0	0	0	0	0	0	-	0	0	0	0	0	0	0	-	attempt 1
4788414	SMP	1	0	0	0	0	0	0	-	0	0	0	0	0	0	0	-	attempt 1
4821513	SMP	1	0	0	0	0	0	0	-	0	0	0	0	0	0	0	-	attempt 1
4854631	SMP	1	0	0	0	0	0	0	-	0	0	0	0	0	0	0	-	attempt 1
4887992	SMP	1	0	0	0	0	0	0	-	0	0	0	0	0	0	0	-	attempt 1
4922368	SMP	1	0	0	0	0	0	0	-	0	0	0	0	0	0	0	-	attempt 1
4954629	SMP	1	0	0	0	0	0	0	-	0	0	0	0	0	0	0	-	attempt 1
4987837	SMP	1	0	0	0	0	0	0	-	0	0	0	0	0	0	0	-	attempt 1
