# Supplementary material for: Visual Search Strategies of Soccer Players Executing a Power vs. Placement Penalty Kick
Source: PLoS One. 2014 Dec 17;9(12):e115179. doi: 10.1371/journal.pone.0115179 (PMC4269429; doi:10.1371/journal.pone.0115179)
Supplement: S1 File — Raw visual search data from participant group in each test condition. (ZIP) [file pone.0115179.s001.zip › PLoS ONE Supporting Information/Part 12/Output/S1 attempt 1 LA power GK move.xlsx]

## Sheet: Sheet1
## [BeGaze]
## Converted from:
## Date:	19.07.2013 18:12:28
## Version:	BeGaze 3.2.28
## IDF Version:	10
## Sample Rate:	30
## Separator Type:	Trial
## Trial Count:	1
## Uses Plane File:	FALSE
## Stimulus:	attempt 3
## Number of Samples:	230
## Reversed:	none
## [Run]
## Subject:	Matt Low Anxiety
## Description:	Reference View 4 Matt Low Anxiety 0
## [Calibration]
## Calibration Type:	n.a.
## Calibration Area:	1280	960
## [Geometry]
## Stimulus Dimension [mm]:	1280	960
## Head Distance [mm]:	1450
## [Hardware Setup]
## System ID:
## Operating System :
## IView X Version:
## [Filter Settings]
## Heuristics:	FALSE
## Heuristics Stage:	0
## Bilateral:	FALSE
## Gaze Cursor Filter:	FALSE
## Saccade Length [px]:	0
## Filter Depth [ms]:	0
## Format:	LEFT, RIGHT, POR, AOI, EYEPOSITION, TRIGGER
##
Time	Type	Trial	B POR X [px]	B POR Y [px]	L POR X [px]	L POR Y [px]	R POR X [px]	R POR Y [px]	B Object Hit	L EPOS X	L EPOS Y	L EPOS Z	R EPOS X	R EPOS Y	R EPOS Z	Trigger	B Event Info	Stimulus
1271	SMP	1	288	40.07	572.37	541.82	288	40.07	ball	32.67	-4.26	-27.44	-30.52	-3.79	-28.54	0	-	attempt 3
35720	SMP	1	288	40.07	572.33	548.29	288	40.07	ball	32.67	-4.26	-27.44	-30.52	-3.79	-28.54	0	-	attempt 3
67844	SMP	1	288	40.07	575.03	556.98	288	40.07	ball	32.67	-4.26	-27.44	-30.52	-3.79	-28.54	0	-	attempt 3
101919	SMP	1	288	40.07	569.58	569.5	288	40.07	ball	32.67	-4.26	-27.44	-30.52	-3.79	-28.54	0	-	attempt 3
134449	SMP	1	288	40.07	581.1	565.66	288	40.07	ball	32.67	-4.26	-27.44	-30.52	-3.79	-28.54	0	-	attempt 3
167718	SMP	1	288	40.07	592.29	565.2	288	40.07	ball	32.67	-4.26	-27.44	-30.52	-3.79	-28.54	0	-	attempt 3
201207	SMP	1	288	40.07	605.17	571.89	288	40.07	ball	32.67	-4.26	-27.44	-30.52	-3.79	-28.54	0	-	attempt 3
234805	SMP	1	288	40.07	580.79	570.34	288	40.07	ball	32.67	-4.26	-27.44	-30.52	-3.79	-28.54	0	-	attempt 3
267435	SMP	1	288	40.07	594.12	574.25	288	40.07	ball	32.67	-4.26	-27.44	-30.52	-3.79	-28.54	0	-	attempt 3
300827	SMP	1	288	40.07	598.93	582.33	288	40.07	ball	32.67	-4.26	-27.44	-30.52	-3.79	-28.54	0	-	attempt 3
334089	SMP	1	288	40.07	613.84	565.28	288	40.07	ball	32.67	-4.26	-27.44	-30.52	-3.79	-28.54	0	-	attempt 3
367541	SMP	1	288	40.07	630.46	559.92	288	40.07	ball	32.67	-4.26	-27.44	-30.52	-3.79	-28.54	0	-	attempt 3
400702	SMP	1	288	40.07	644	558.31	288	40.07	ball	32.67	-4.26	-27.44	-30.52	-3.79	-28.54	0	-	attempt 3
433885	SMP	1	288	40.07	661.9	555.57	288	40.07	ball	32.67	-4.26	-27.44	-30.52	-3.79	-28.54	0	-	attempt 3
467329	SMP	1	288	40.07	669.25	543.04	288	40.07	ball	32.67	-4.26	-27.44	-30.52	-3.79	-28.54	0	-	attempt 3
501044	SMP	1	288	40.07	678.38	522.48	288	40.07	ball	32.67	-4.26	-27.44	-30.52	-3.79	-28.54	0	-	attempt 3
533920	SMP	1	288	40.07	681.15	507.93	288	40.07	ball	32.67	-4.26	-27.44	-30.52	-3.79	-28.54	0	-	attempt 3
566930	SMP	1	288	40.07	685.25	510.73	288	40.07	ball	32.67	-4.26	-27.44	-30.52	-3.79	-28.54	0	-	attempt 3
600379	SMP	1	288	40.07	690.2	512.67	288	40.07	ball	32.67	-4.26	-27.44	-30.52	-3.79	-28.54	0	-	attempt 3
633944	SMP	1	288	40.07	696.32	523.67	288	40.07	ball	32.67	-4.26	-27.44	-30.52	-3.79	-28.54	0	-	attempt 3
667402	SMP	1	288	40.07	702.58	541.55	288	40.07	ball	32.67	-4.26	-27.44	-30.52	-3.79	-28.54	0	-	attempt 3
700040	SMP	1	292	103.07	715.2	572.8	292	103.07	ball	32.67	-4.26	-27.44	-30.52	-3.79	-28.54	0	-	attempt 3
733241	SMP	1	292	103.07	715.25	572.83	292	103.07	Other	32.67	-4.26	-27.44	-30.52	-3.79	-28.54	0	-	attempt 3
766631	SMP	1	292	103.07	715.25	572.83	292	103.07	Other	32.67	-4.26	-27.44	0	0	0	0	-	attempt 3
800565	SMP	1	0	0	0	0	0	0	-	0	0	0	0	0	0	0	-	attempt 3
834111	SMP	1	293	103.07	0	0	293	103.07	Other	0	0	0	-30.52	-3.79	-28.54	0	-	attempt 3
866896	SMP	1	293	103.07	879.94	956.96	293	103.07	Other	32.67	-4.26	-27.44	-30.52	-3.79	-28.54	0	-	attempt 3
899667	SMP	1	293	103.07	274.32	297.52	293	103.07	Other	32.67	-4.26	-27.44	-30.52	-3.79	-28.54	0	-	attempt 3
932890	SMP	1	293	103.07	235.6	289.22	293	103.07	Other	32.67	-4.26	-27.44	-30.52	-3.79	-28.54	0	-	attempt 3
966505	SMP	1	293	103.07	185	332.08	293	103.07	Other	32.67	-4.26	-27.44	-30.52	-3.79	-28.54	0	-	attempt 3
999760	SMP	1	293	103.07	133.34	385.17	293	103.07	Other	32.67	-4.26	-27.44	-30.52	-3.79	-28.54	0	-	attempt 3
1032738	SMP	1	293	103.07	248.73	352.03	293	103.07	Other	32.67	-4.26	-27.44	-30.52	-3.79	-28.54	0	-	attempt 3
1066119	SMP	1	293	103.07	322.03	324.76	293	103.07	Other	32.67	-4.26	-27.44	-30.52	-3.79	-28.54	0	-	attempt 3
1099945	SMP	1	293	103.07	370.23	326.98	293	103.07	Other	32.67	-4.26	-27.44	-30.52	-3.79	-28.54	0	-	attempt 3
1132722	SMP	1	293	103.07	403.51	332.86	293	103.07	Other	32.67	-4.26	-27.44	-30.52	-3.79	-28.54	0	-	attempt 3
1165910	SMP	1	293	103.07	458.7	389.99	293	103.07	Other	32.67	-4.26	-27.44	-30.52	-3.79	-28.54	0	-	attempt 3
1199283	SMP	1	293	103.07	585.61	396.41	293	103.07	Other	32.67	-4.26	-27.44	-30.52	-3.79	-28.54	0	-	attempt 3
1232432	SMP	1	293	103.07	588.82	399.41	293	103.07	Other	32.67	-4.26	-27.44	-30.52	-3.79	-28.54	0	-	attempt 3
1265886	SMP	1	293	103.07	584.23	423.03	293	103.07	Other	32.67	-4.26	-27.44	-30.52	-3.79	-28.54	0	-	attempt 3
1298925	SMP	1	293	103.07	575.75	439.22	293	103.07	Other	32.67	-4.26	-27.44	-30.52	-3.79	-28.54	0	-	attempt 3
1332667	SMP	1	293	103.07	569.06	474.37	293	103.07	Other	32.67	-4.26	-27.44	-30.52	-3.79	-28.54	0	-	attempt 3
1366081	SMP	1	293	103.07	563.78	506.42	293	103.07	Other	32.67	-4.26	-27.44	-30.52	-3.79	-28.54	0	-	attempt 3
1398883	SMP	1	293	103.07	560.66	539.9	293	103.07	Other	32.67	-4.26	-27.44	-30.52	-3.79	-28.54	0	-	attempt 3
1432047	SMP	1	293	103.07	548.69	590.08	293	103.07	Other	32.67	-4.26	-27.44	-30.52	-3.79	-28.54	0	-	attempt 3
1465458	SMP	1	293	103.07	552.69	564.91	293	103.07	Other	32.67	-4.26	-27.44	-30.52	-3.79	-28.54	0	-	attempt 3
1531864	SMP	1	293	103.07	541.89	547.27	293	103.07	Other	32.67	-4.26	-27.44	-30.52	-3.79	-28.54	0	-	attempt 3
1565188	SMP	1	293	103.07	536.39	532.27	293	103.07	Other	32.67	-4.26	-27.44	-30.52	-3.79	-28.54	0	-	attempt 3
1598622	SMP	1	293	103.07	527.42	524.56	293	103.07	Other	32.67	-4.26	-27.44	-30.52	-3.79	-28.54	0	-	attempt 3
1631751	SMP	1	293	103.07	524.22	507.23	293	103.07	Other	32.67	-4.26	-27.44	-30.52	-3.79	-28.54	0	-	attempt 3
1665119	SMP	1	293	103.07	571	473.67	293	103.07	Other	32.67	-4.26	-27.44	-30.52	-3.79	-28.54	0	-	attempt 3
1698486	SMP	1	293	103.07	567.2	440.91	293	103.07	Other	32.67	-4.26	-27.44	-30.52	-3.79	-28.54	0	-	attempt 3
1731650	SMP	1	293	103.07	564.22	394.11	293	103.07	Other	32.67	-4.26	-27.44	-30.52	-3.79	-28.54	0	-	attempt 3
1764912	SMP	1	293	103.07	555.12	359.8	293	103.07	Other	32.67	-4.26	-27.44	-30.52	-3.79	-28.54	0	-	attempt 3
1798270	SMP	1	293	103.07	550.39	326.14	293	103.07	Other	32.67	-4.26	-27.44	-30.52	-3.79	-28.54	0	-	attempt 3
1831539	SMP	1	293	103.07	559.44	295.57	293	103.07	Other	32.67	-4.26	-27.44	-30.52	-3.79	-28.54	0	-	attempt 3
1864853	SMP	1	293	103.07	569.45	286.71	293	103.07	Other	32.67	-4.26	-27.44	-30.52	-3.79	-28.54	0	-	attempt 3
1898051	SMP	1	293	103.07	579.85	296.81	293	103.07	Other	32.67	-4.26	-27.44	-30.52	-3.79	-28.54	0	-	attempt 3
1931220	SMP	1	293	103.07	582.24	316.93	293	103.07	Other	32.67	-4.26	-27.44	-30.52	-3.79	-28.54	0	-	attempt 3
1965352	SMP	1	293	103.07	576.9	349.95	293	103.07	Other	32.67	-4.26	-27.44	-30.52	-3.79	-28.54	0	-	attempt 3
1998092	SMP	1	293	103.07	548.56	384.18	293	103.07	Other	32.67	-4.26	-27.44	-30.52	-3.79	-28.54	0	-	attempt 3
2031713	SMP	1	293	103.07	557.77	390.46	293	103.07	Other	32.67	-4.26	-27.44	-30.52	-3.79	-28.54	0	-	attempt 3
2064472	SMP	1	0	0	0	0	0	0	-	0	0	0	0	0	0	0	-	attempt 3
2097619	SMP	1	0	0	0	0	0	0	-	0	0	0	0	0	0	0	-	attempt 3
2131575	SMP	1	0	0	0	0	0	0	-	0	0	0	0	0	0	0	-	attempt 3
2164261	SMP	1	0	0	0	0	0	0	-	0	0	0	0	0	0	0	-	attempt 3
2197346	SMP	1	0	0	0	0	0	0	-	0	0	0	0	0	0	0	-	attempt 3
2230744	SMP	1	295	101.07	440.15	904.57	295	101.07	Other	32.67	-4.26	-27.44	0	0	0	0	-	attempt 3
2264105	SMP	1	295	101.07	488.22	904.24	295	101.07	Other	32.67	-4.26	-27.44	0	0	0	0	-	attempt 3
2297362	SMP	1	0	0	0	0	0	0	-	0	0	0	0	0	0	0	-	attempt 3
2330632	SMP	1	0	0	0	0	0	0	-	0	0	0	0	0	0	0	-	attempt 3
2363855	SMP	1	0	0	0	0	0	0	-	0	0	0	0	0	0	0	-	attempt 3
2397763	SMP	1	0	0	0	0	0	0	-	0	0	0	0	0	0	0	-	attempt 3
2434369	SMP	1	0	0	0	0	0	0	-	0	0	0	0	0	0	0	-	attempt 3
2463594	SMP	1	0	0	0	0	0	0	-	0	0	0	0	0	0	0	-	attempt 3
2497197	SMP	1	295	101.07	613.38	365.84	295	101.07	Other	32.67	-4.26	-27.44	-30.52	-3.79	-28.54	0	-	attempt 3
2531328	SMP	1	295	101.07	674.41	337.71	295	101.07	Other	32.67	-4.26	-27.44	-30.52	-3.79	-28.54	0	-	attempt 3
2566872	SMP	1	0	0	0	0	0	0	-	0	0	0	0	0	0	0	-	attempt 3
2631000	SMP	1	291	99.07	787.57	259.22	291	99.07	Other	32.67	-4.26	-27.44	-30.52	-3.79	-28.54	0	-	attempt 3
2664079	SMP	1	291	99.07	749.72	322.45	291	99.07	Other	32.67	-4.26	-27.44	-30.52	-3.79	-28.54	0	-	attempt 3
2696913	SMP	1	291	99.07	706.96	402.09	291	99.07	Other	32.67	-4.26	-27.44	-30.52	-3.79	-28.54	0	-	attempt 3
2730015	SMP	1	291	99.07	693.27	473.2	291	99.07	Other	32.67	-4.26	-27.44	-30.52	-3.79	-28.54	0	-	attempt 3
2763146	SMP	1	291	99.07	687.74	531.85	291	99.07	Other	32.67	-4.26	-27.44	-30.52	-3.79	-28.54	0	-	attempt 3
2796399	SMP	1	291	99.07	671.63	543.88	291	99.07	Other	32.67	-4.26	-27.44	-30.52	-3.79	-28.54	0	-	attempt 3
2829690	SMP	1	291	99.07	657.37	524.87	291	99.07	Other	32.67	-4.26	-27.44	-30.52	-3.79	-28.54	0	-	attempt 3
2862930	SMP	1	291	99.07	696.07	524.85	291	99.07	Other	32.67	-4.26	-27.44	-30.52	-3.79	-28.54	0	-	attempt 3
2896160	SMP	1	291	99.07	696.07	524.85	291	99.07	Other	32.67	-4.26	-27.44	-30.52	-3.79	-28.54	0	-	attempt 3
2929502	SMP	1	291	99.07	787.02	472.75	291	99.07	Other	32.67	-4.26	-27.44	-30.52	-3.79	-28.54	0	-	attempt 3
2962719	SMP	1	291	99.07	779.87	466.56	291	99.07	Other	32.67	-4.26	-27.44	-30.52	-3.79	-28.54	0	-	attempt 3
2996080	SMP	1	291	99.07	760.25	444.17	291	99.07	Other	32.67	-4.26	-27.44	-30.52	-3.79	-28.54	0	-	attempt 3
3029279	SMP	1	291	99.07	742.42	475.72	291	99.07	Other	32.67	-4.26	-27.44	-30.52	-3.79	-28.54	0	-	attempt 3
3062628	SMP	1	291	99.07	724.7	489.12	291	99.07	Other	32.67	-4.26	-27.44	-30.52	-3.79	-28.54	0	-	attempt 3
3095795	SMP	1	291	99.07	736.85	480.34	291	99.07	Other	32.67	-4.26	-27.44	-30.52	-3.79	-28.54	0	-	attempt 3
3129098	SMP	1	291	99.07	736.85	480.34	291	99.07	Other	32.67	-4.26	-27.44	-30.52	-3.79	-28.54	0	-	attempt 3
3162498	SMP	1	291	99.07	736.85	480.34	291	99.07	Other	32.67	-4.26	-27.44	-30.52	-3.79	-28.54	0	-	attempt 3
3195713	SMP	1	291	99.07	939.44	534.66	291	99.07	Other	32.67	-4.26	-27.44	-30.52	-3.79	-28.54	0	-	attempt 3
3230008	SMP	1	291	101.07	908.32	675.92	291	101.07	Other	32.67	-4.26	-27.44	-30.52	-3.79	-28.54	0	-	attempt 3
3262508	SMP	1	291	101.07	879.14	519.56	291	101.07	Other	32.67	-4.26	-27.44	-30.52	-3.79	-28.54	0	-	attempt 3
3295773	SMP	1	291	101.07	0	0	291	101.07	Other	0	0	0	0	0	0	0	-	attempt 3
3328812	SMP	1	291	101.07	820.72	84.54	291	101.07	Other	32.67	-4.26	-27.44	-30.52	-3.79	-28.54	0	-	attempt 3
3361997	SMP	1	291	101.07	740.5	116.13	291	101.07	Other	32.67	-4.26	-27.44	-30.52	-3.79	-28.54	0	-	attempt 3
3395635	SMP	1	291	101.07	639.26	236.72	291	101.07	Other	32.67	-4.26	-27.44	-30.52	-3.79	-28.54	0	-	attempt 3
3428510	SMP	1	291	101.07	538.37	227.35	291	101.07	Other	32.67	-4.26	-27.44	-30.52	-3.79	-28.54	0	-	attempt 3
3476583	SMP	1	291	101.07	572.44	354.49	291	101.07	Other	32.67	-4.26	-27.44	-30.52	-3.79	-28.54	0	-	attempt 3
3528507	SMP	1	291	101.07	456.65	256.6	291	101.07	Other	32.67	-4.26	-27.44	-30.52	-3.79	-28.54	0	-	attempt 3
3561774	SMP	1	291	101.07	395.49	306.64	291	101.07	Other	32.67	-4.26	-27.44	-30.52	-3.79	-28.54	0	-	attempt 3
3595426	SMP	1	291	101.07	540.62	279.66	291	101.07	Other	32.67	-4.26	-27.44	-30.52	-3.79	-28.54	0	-	attempt 3
3628622	SMP	1	0	0	0	0	0	0	-	0	0	0	0	0	0	0	-	attempt 3
3661545	SMP	1	0	0	0	0	0	0	-	0	0	0	0	0	0	0	-	attempt 3
3694747	SMP	1	0	0	0	0	0	0	-	0	0	0	0	0	0	0	-	attempt 3
3728156	SMP	1	292	100.07	960.13	172.41	292	100.07	Other	32.67	-4.26	-27.44	-30.52	-3.79	-28.54	0	-	attempt 3
3761820	SMP	1	292	100.07	960.13	172.41	292	100.07	Other	32.67	-4.26	-27.44	-30.52	-3.79	-28.54	0	-	attempt 3
3794734	SMP	1	292	100.07	960.13	172.41	292	100.07	Other	32.67	-4.26	-27.44	-30.52	-3.79	-28.54	0	-	attempt 3
3827830	SMP	1	292	100.07	1197.68	298.89	292	100.07	Other	32.67	-4.26	-27.44	-30.52	-3.79	-28.54	0	-	attempt 3
3861245	SMP	1	292	100.07	1088.5	290.78	292	100.07	Other	32.67	-4.26	-27.44	-30.52	-3.79	-28.54	0	-	attempt 3
3894388	SMP	1	292	100.07	868.75	530.65	292	100.07	ball	32.67	-4.26	-27.44	-30.52	-3.79	-28.54	0	-	attempt 3
3927739	SMP	1	292	100.07	809.11	503.71	292	100.07	ball	32.67	-4.26	-27.44	-30.52	-3.79	-28.54	0	-	attempt 3
3961058	SMP	1	292	44.07	666.85	526.61	292	44.07	ball	32.67	-4.26	-27.44	-30.52	-3.79	-28.54	0	-	attempt 3
3994404	SMP	1	285	42.07	700.82	484.41	285	42.07	ball	32.67	-4.26	-27.44	-30.52	-3.79	-28.54	0	-	attempt 3
4027528	SMP	1	285	42.07	670.5	492.15	285	42.07	ball	32.67	-4.26	-27.44	-30.52	-3.79	-28.54	0	-	attempt 3
4060892	SMP	1	285	42.07	645.93	504.97	285	42.07	ball	32.67	-4.26	-27.44	-30.52	-3.79	-28.54	0	-	attempt 3
4094508	SMP	1	285	42.07	635.95	517.68	285	42.07	ball	32.67	-4.26	-27.44	-30.52	-3.79	-28.54	0	-	attempt 3
4127601	SMP	1	285	42.07	593.97	512.93	285	42.07	ball	32.67	-4.26	-27.44	-30.52	-3.79	-28.54	0	-	attempt 3
4160979	SMP	1	298	100.07	593.99	512.96	298	100.07	Other	32.67	-4.26	-27.44	-30.52	-3.79	-28.54	0	-	attempt 3
4194107	SMP	1	394	66.07	422.91	359.7	394	66.07	Keeper	32.67	-4.26	-27.44	-30.52	-3.79	-28.54	0	-	attempt 3
4227230	SMP	1	398	65.07	443.1	368.31	398	65.07	Keeper	32.67	-4.26	-27.44	-30.52	-3.79	-28.54	0	-	attempt 3
4260552	SMP	1	397	65.07	466.96	366.47	397	65.07	Keeper	32.67	-4.26	-27.44	-30.52	-3.79	-28.54	0	-	attempt 3
4293752	SMP	1	397	65.07	480.15	367.87	397	65.07	Keeper	32.67	-4.26	-27.44	-30.52	-3.79	-28.54	0	-	attempt 3
4327272	SMP	1	400	61.07	497.2	360.09	400	61.07	Keeper	32.67	-4.26	-27.44	-30.52	-3.79	-28.54	0	-	attempt 3
4360227	SMP	1	405	82.07	514.15	322.56	405	82.07	Keeper	32.67	-4.26	-27.44	-30.52	-3.79	-28.54	0	-	attempt 3
4393664	SMP	1	409	87.07	529.66	282.52	409	87.07	Keeper	32.67	-4.26	-27.44	-30.52	-3.79	-28.54	0	-	attempt 3
4426998	SMP	1	405	49.07	537.6	251.35	405	49.07	Keeper	32.67	-4.26	-27.44	-30.52	-3.79	-28.54	0	-	attempt 3
4460767	SMP	1	412	86.07	546.5	258.16	412	86.07	Keeper	32.67	-4.26	-27.44	-30.52	-3.79	-28.54	0	-	attempt 3
4493561	SMP	1	174	74.07	546.5	258.16	174	74.07	Bottom Right	32.67	-4.26	-27.44	-30.52	-3.79	-28.54	0	-	attempt 3
4527100	SMP	1	288	38.07	761.51	509.94	288	38.07	ball	32.67	-4.26	-27.44	-30.52	-3.79	-28.54	0	-	attempt 3
4560090	SMP	1	288	38.07	743.69	511.68	288	38.07	ball	32.67	-4.26	-27.44	-30.52	-3.79	-28.54	0	-	attempt 3
4593384	SMP	1	288	38.07	730.37	517.57	288	38.07	ball	32.67	-4.26	-27.44	-30.52	-3.79	-28.54	0	-	attempt 3
4626516	SMP	1	288	38.07	715.18	521.4	288	38.07	ball	32.67	-4.26	-27.44	-30.52	-3.79	-28.54	0	-	attempt 3
4693090	SMP	1	296	103.07	581.87	415.97	296	103.07	Other	32.67	-4.26	-27.44	-30.52	-3.79	-28.54	0	-	attempt 3
4726274	SMP	1	439	62.07	464.98	323.18	439	62.07	Keeper	32.67	-4.26	-27.44	-30.52	-3.79	-28.54	0	-	attempt 3
4759677	SMP	1	427	56.07	470.56	344.72	427	56.07	Keeper	32.67	-4.26	-27.44	-30.52	-3.79	-28.54	0	-	attempt 3
4793198	SMP	1	424	53.07	474.36	358.25	424	53.07	Keeper	32.67	-4.26	-27.44	-30.52	-3.79	-28.54	0	-	attempt 3
4826227	SMP	1	422	51.07	480.66	365.25	422	51.07	Keeper	32.67	-4.26	-27.44	-30.52	-3.79	-28.54	0	-	attempt 3
4859374	SMP	1	422	51.07	484.17	376.52	422	51.07	Keeper	32.67	-4.26	-27.44	-30.52	-3.79	-28.54	0	-	attempt 3
4892918	SMP	1	418	53.07	487.45	384.42	418	53.07	Keeper	32.67	-4.26	-27.44	-30.52	-3.79	-28.54	0	-	attempt 3
4926117	SMP	1	418	53.07	482.28	394.72	418	53.07	Keeper	32.67	-4.26	-27.44	-30.52	-3.79	-28.54	0	-	attempt 3
4959461	SMP	1	189	93.07	546.5	430.25	189	93.07	Bottom Right	32.67	-4.26	-27.44	-30.52	-3.79	-28.54	0	-	attempt 3
4992468	SMP	1	221	113.07	546.45	430.23	221	113.07	Front right	32.67	-4.26	-27.44	-30.52	-3.79	-28.54	0	-	attempt 3
5026147	SMP	1	290	39.07	690.71	558.62	290	39.07	ball	32.67	-4.26	-27.44	-30.52	-3.79	-28.54	0	-	attempt 3
5058998	SMP	1	290	39.07	676.51	550.9	290	39.07	ball	32.67	-4.26	-27.44	-30.52	-3.79	-28.54	0	-	attempt 3
5092412	SMP	1	290	39.07	664.18	550.99	290	39.07	ball	32.67	-4.26	-27.44	-30.52	-3.79	-28.54	0	-	attempt 3
5125732	SMP	1	290	39.07	651.24	539.63	290	39.07	ball	32.67	-4.26	-27.44	-30.52	-3.79	-28.54	0	-	attempt 3
5159006	SMP	1	290	39.07	666.06	528.92	290	39.07	ball	32.67	-4.26	-27.44	-30.52	-3.79	-28.54	0	-	attempt 3
5192778	SMP	1	288	40.07	654.97	521.3	288	40.07	ball	32.67	-4.26	-27.44	-30.52	-3.79	-28.54	0	-	attempt 3
5225424	SMP	1	288	40.07	644.26	519.61	288	40.07	ball	32.67	-4.26	-27.44	-30.52	-3.79	-28.54	0	-	attempt 3
5259261	SMP	1	288	40.07	633.26	521.15	288	40.07	ball	32.67	-4.26	-27.44	-30.52	-3.79	-28.54	0	-	attempt 3
5292549	SMP	1	288	40.07	604.29	517.15	288	40.07	ball	32.67	-4.26	-27.44	-30.52	-3.79	-28.54	0	-	attempt 3
5325586	SMP	1	288	40.07	604.32	517.17	288	40.07	ball	32.67	-4.26	-27.44	-30.52	-3.79	-28.54	0	-	attempt 3
5358629	SMP	1	430	55.07	387.02	385.07	430	55.07	Keeper	32.67	-4.26	-27.44	-30.52	-3.79	-28.54	0	-	attempt 3
5392114	SMP	1	175	76.07	399.36	391.95	175	76.07	Bottom Right	32.67	-4.26	-27.44	-30.52	-3.79	-28.54	0	-	attempt 3
5425262	SMP	1	171	66.07	407.65	404.41	171	66.07	Middle Right	32.67	-4.26	-27.44	-30.52	-3.79	-28.54	0	-	attempt 3
5458538	SMP	1	171	69.07	412.72	411.55	171	69.07	Middle Right	32.67	-4.26	-27.44	-30.52	-3.79	-28.54	0	-	attempt 3
5491798	SMP	1	172	73.07	410.14	430.71	172	73.07	Bottom Right	32.67	-4.26	-27.44	-30.52	-3.79	-28.54	0	-	attempt 3
5524926	SMP	1	211	71.07	447.18	409.45	211	71.07	Bottom Right	32.67	-4.26	-27.44	-30.52	-3.79	-28.54	0	-	attempt 3
5558140	SMP	1	240	59.07	478.37	395.72	240	59.07	Middle Right	32.67	-4.26	-27.44	-30.52	-3.79	-28.54	0	-	attempt 3
5591544	SMP	1	241	61.07	469.24	401.94	241	61.07	Middle Right	32.67	-4.26	-27.44	-30.52	-3.79	-28.54	0	-	attempt 3
5624936	SMP	1	241	61.07	459.4	416.02	241	61.07	Middle Right	32.67	-4.26	-27.44	-30.52	-3.79	-28.54	0	-	attempt 3
5658534	SMP	1	238	64.07	450.35	432.73	238	64.07	Middle Right	32.67	-4.26	-27.44	-30.52	-3.79	-28.54	0	-	attempt 3
5691425	SMP	1	238	60.07	444.35	428.8	238	60.07	Middle Right	32.67	-4.26	-27.44	-30.52	-3.79	-28.54	0	-	attempt 3
5724739	SMP	1	241	62.07	441.08	436.21	241	62.07	Middle Right	32.67	-4.26	-27.44	-30.52	-3.79	-28.54	0	-	attempt 3
5758198	SMP	1	237	67.07	441.36	438.44	237	67.07	Middle Right	32.67	-4.26	-27.44	-30.52	-3.79	-28.54	0	-	attempt 3
5791677	SMP	1	237	67.07	439.19	437.63	237	67.07	Middle Right	32.67	-4.26	-27.44	-30.52	-3.79	-28.54	0	-	attempt 3
5824482	SMP	1	237	67.07	435.86	445.53	237	67.07	Middle Right	32.67	-4.26	-27.44	-30.52	-3.79	-28.54	0	-	attempt 3
5857712	SMP	1	237	67.07	433.49	442.24	237	67.07	Middle Right	32.67	-4.26	-27.44	-30.52	-3.79	-28.54	0	-	attempt 3
5891109	SMP	1	237	67.07	427.62	439.28	237	67.07	Middle Right	32.67	-4.26	-27.44	-30.52	-3.79	-28.54	0	-	attempt 3
5924675	SMP	1	237	67.07	421.06	436.66	237	67.07	Middle Right	32.67	-4.26	-27.44	-30.52	-3.79	-28.54	0	-	attempt 3
5958189	SMP	1	234	80.07	408.83	436.51	234	80.07	Bottom Right	32.67	-4.26	-27.44	-30.52	-3.79	-28.54	0	-	attempt 3
5990904	SMP	1	295	101.07	0	0	295	101.07	Other	0	0	0	-30.52	-3.79	-28.54	0	-	attempt 3
6024699	SMP	1	292	102.07	667.52	575.2	292	102.07	ball	32.67	-4.26	-27.44	-30.52	-3.79	-28.54	0	-	attempt 3
6057703	SMP	1	290	39.07	638.82	553.4	290	39.07	ball	32.67	-4.26	-27.44	-30.52	-3.79	-28.54	0	-	attempt 3
6091029	SMP	1	290	39.07	608.29	545.21	290	39.07	ball	32.67	-4.26	-27.44	-30.52	-3.79	-28.54	0	-	attempt 3
6124202	SMP	1	290	39.07	585.59	543.74	290	39.07	ball	32.67	-4.26	-27.44	-30.52	-3.79	-28.54	0	-	attempt 3
6157474	SMP	1	290	39.07	577.82	514.58	290	39.07	ball	32.67	-4.26	-27.44	-30.52	-3.79	-28.54	0	-	attempt 3
6190463	SMP	1	290	39.07	566.55	482.97	290	39.07	ball	32.67	-4.26	-27.44	-30.52	-3.79	-28.54	0	-	attempt 3
6224360	SMP	1	290	39.07	558.13	450.87	290	39.07	ball	32.67	-4.26	-27.44	-30.52	-3.79	-28.54	0	-	attempt 3
6257113	SMP	1	290	39.07	549	447.36	290	39.07	ball	32.67	-4.26	-27.44	-30.52	-3.79	-28.54	0	-	attempt 3
6290415	SMP	1	290	39.07	541.41	447.6	290	39.07	ball	32.67	-4.26	-27.44	-30.52	-3.79	-28.54	0	-	attempt 3
6323685	SMP	1	290	39.07	538.67	429	290	39.07	ball	32.67	-4.26	-27.44	-30.52	-3.79	-28.54	0	-	attempt 3
6356725	SMP	1	290	39.07	531.09	425.24	290	39.07	ball	32.67	-4.26	-27.44	-30.52	-3.79	-28.54	0	-	attempt 3
6390235	SMP	1	290	39.07	526.46	442.2	290	39.07	ball	32.67	-4.26	-27.44	-30.52	-3.79	-28.54	0	-	attempt 3
6424009	SMP	1	290	39.07	529.74	443.24	290	39.07	ball	32.67	-4.26	-27.44	-30.52	-3.79	-28.54	0	-	attempt 3
6456675	SMP	1	290	39.07	528.88	440.56	290	39.07	ball	32.67	-4.26	-27.44	-30.52	-3.79	-28.54	0	-	attempt 3
6489966	SMP	1	290	39.07	527.86	437.87	290	39.07	ball	32.67	-4.26	-27.44	-30.52	-3.79	-28.54	0	-	attempt 3
6523223	SMP	1	290	39.07	523.49	443.09	290	39.07	ball	32.67	-4.26	-27.44	-30.52	-3.79	-28.54	0	-	attempt 3
6556798	SMP	1	290	39.07	515.28	449.75	290	39.07	ball	32.67	-4.26	-27.44	-30.52	-3.79	-28.54	0	-	attempt 3
6589907	SMP	1	290	39.07	505.64	450.14	290	39.07	ball	32.67	-4.26	-27.44	-30.52	-3.79	-28.54	0	-	attempt 3
6623100	SMP	1	290	39.07	510.12	403.84	290	39.07	ball	32.67	-4.26	-27.44	-30.52	-3.79	-28.54	0	-	attempt 3
6656416	SMP	1	290	39.07	510.17	426.75	290	39.07	ball	32.67	-4.26	-27.44	-30.52	-3.79	-28.54	0	-	attempt 3
6690158	SMP	1	290	39.07	518.1	434.49	290	39.07	ball	32.67	-4.26	-27.44	-30.52	-3.79	-28.54	0	-	attempt 3
6723228	SMP	1	290	39.07	532.03	439.81	290	39.07	ball	32.67	-4.26	-27.44	-30.52	-3.79	-28.54	0	-	attempt 3
6756958	SMP	1	289	39.07	542.46	441.96	289	39.07	ball	32.67	-4.26	-27.44	-30.52	-3.79	-28.54	0	-	attempt 3
6789556	SMP	1	289	39.07	546.31	428.83	289	39.07	ball	32.67	-4.26	-27.44	-30.52	-3.79	-28.54	0	-	attempt 3
6822657	SMP	1	289	39.07	553.5	468.82	289	39.07	ball	32.67	-4.26	-27.44	-30.52	-3.79	-28.54	0	-	attempt 3
6856077	SMP	1	289	39.07	553.49	465.38	289	39.07	ball	32.67	-4.26	-27.44	-30.52	-3.79	-28.54	0	-	attempt 3
6889311	SMP	1	293	104.07	587.1	362.27	293	104.07	ball	32.67	-4.26	-27.44	-30.52	-3.79	-28.54	0	-	attempt 3
6923764	SMP	1	293	104.07	584.95	486.55	293	104.07	ball	32.67	-4.26	-27.44	-30.52	-3.79	-28.54	0	-	attempt 3
6956188	SMP	1	289	40.07	612.28	510.09	289	40.07	ball	32.67	-4.26	-27.44	-30.52	-3.79	-28.54	0	-	attempt 3
6989225	SMP	1	289	40.07	631.61	596.57	289	40.07	ball	32.67	-4.26	-27.44	-30.52	-3.79	-28.54	0	-	attempt 3
7022415	SMP	1	292	104.07	643.19	587.06	292	104.07	ball	32.67	-4.26	-27.44	-30.52	-3.79	-28.54	0	-	attempt 3
7055620	SMP	1	288	41.07	625.42	617.74	288	41.07	ball	32.67	-4.26	-27.44	-30.52	-3.79	-28.54	0	-	attempt 3
7089074	SMP	1	295	102.07	625.43	655.18	295	102.07	ball	32.67	-4.26	-27.44	-30.52	-3.79	-28.54	0	-	attempt 3
7122765	SMP	1	295	102.07	644.41	635.11	295	102.07	ball	32.67	-4.26	-27.44	-30.52	-3.79	-28.54	0	-	attempt 3
7155488	SMP	1	295	101.07	622.33	441.09	295	101.07	ball	32.67	-4.26	-27.44	0	0	0	0	-	attempt 3
7188707	SMP	1	294	99.07	589.95	418.25	294	99.07	ball	32.67	-4.26	-27.44	-30.52	-3.79	-28.54	0	-	attempt 3
7222015	SMP	1	0	0	0	0	0	0	-	0	0	0	0	0	0	0	-	attempt 3
7256511	SMP	1	0	0	0	0	0	0	-	0	0	0	0	0	0	0	-	attempt 3
7288614	SMP	1	0	0	0	0	0	0	-	0	0	0	0	0	0	0	-	attempt 3
7322368	SMP	1	0	0	0	0	0	0	-	0	0	0	0	0	0	0	-	attempt 3
7355095	SMP	1	0	0	0	0	0	0	-	0	0	0	0	0	0	0	-	attempt 3
7388384	SMP	1	0	0	0	0	0	0	-	0	0	0	0	0	0	0	-	attempt 3
7421850	SMP	1	0	0	0	0	0	0	-	0	0	0	0	0	0	0	-	attempt 3
7463541	SMP	1	81	73.07	482.03	367.25	81	73.07	Bottom Left	32.67	-4.26	-27.44	-30.52	-3.79	-28.54	0	-	attempt 3
7521547	SMP	1	0	0	0	0	0	0	-	0	0	0	0	0	0	0	-	attempt 3
7554851	SMP	1	0	0	0	0	0	0	-	0	0	0	0	0	0	0	-	attempt 3
7587936	SMP	1	0	0	0	0	0	0	-	0	0	0	0	0	0	0	-	attempt 3
7621398	SMP	1	0	0	0	0	0	0	-	0	0	0	0	0	0	0	-	attempt 3
7654465	SMP	1	0	0	0	0	0	0	-	0	0	0	0	0	0	0	-	attempt 3
7687957	SMP	1	0	0	0	0	0	0	-	0	0	0	0	0	0	0	-	attempt 3
7722077	SMP	1	0	0	0	0	0	0	-	0	0	0	0	0	0	0	-	attempt 3
7754479	SMP	1	0	0	0	0	0	0	-	0	0	0	0	0	0	0	-	attempt 3
7787872	SMP	1	0	0	0	0	0	0	-	0	0	0	0	0	0	0	-	attempt 3
