# Supplementary material for: Visual Search Strategies of Soccer Players Executing a Power vs. Placement Penalty Kick
Source: PLoS One. 2014 Dec 17;9(12):e115179. doi: 10.1371/journal.pone.0115179 (PMC4269429; doi:10.1371/journal.pone.0115179)
Supplement: S1 File — Raw visual search data from participant group in each test condition. (ZIP) [file pone.0115179.s001.zip › PLoS ONE Supporting Information/Part 12/Output/S1 attempt 1 LA power no GK.xlsx]

## Sheet: Sheet1
## [BeGaze]
## Converted from:
## Date:	19.07.2013 18:12:23
## Version:	BeGaze 3.2.28
## IDF Version:	10
## Sample Rate:	30
## Separator Type:	Trial
## Trial Count:	1
## Uses Plane File:	FALSE
## Stimulus:	attempt 2
## Number of Samples:	221
## Reversed:	none
## [Run]
## Subject:	Matt Low Anxiety
## Description:	Reference View 3 Matt Low Anxiety 0
## [Calibration]
## Calibration Type:	n.a.
## Calibration Area:	1280	960
## [Geometry]
## Stimulus Dimension [mm]:	1280	960
## Head Distance [mm]:	1450
## [Hardware Setup]
## System ID:
## Operating System :
## IView X Version:
## [Filter Settings]
## Heuristics:	FALSE
## Heuristics Stage:	0
## Bilateral:	FALSE
## Gaze Cursor Filter:	FALSE
## Saccade Length [px]:	0
## Filter Depth [ms]:	0
## Format:	LEFT, RIGHT, POR, AOI, EYEPOSITION, TRIGGER
##
Time	Type	Trial	B POR X [px]	B POR Y [px]	L POR X [px]	L POR Y [px]	R POR X [px]	R POR Y [px]	B Object Hit	L EPOS X	L EPOS Y	L EPOS Z	R EPOS X	R EPOS Y	R EPOS Z	Trigger	B Event Info	Stimulus
320	SMP	1	290	103.07	658.54	669.3	290	103.07	ball	32.69	-4.25	-27.47	-30.53	-3.79	-28.57	0	-	attempt 2
33077	SMP	1	290	38.07	647.74	709.37	290	38.07	ball	32.69	-4.25	-27.47	-30.53	-3.79	-28.57	0	-	attempt 2
66446	SMP	1	290	38.07	636.7	709.34	290	38.07	ball	32.69	-4.25	-27.47	-30.53	-3.79	-28.57	0	-	attempt 2
100050	SMP	1	290	38.07	628.02	693.33	290	38.07	ball	32.69	-4.25	-27.47	-30.53	-3.79	-28.57	0	-	attempt 2
133293	SMP	1	290	38.07	621.62	655.31	290	38.07	ball	32.69	-4.25	-27.47	-30.53	-3.79	-28.57	0	-	attempt 2
165999	SMP	1	290	38.07	602.36	639.8	290	38.07	ball	32.69	-4.25	-27.47	-30.53	-3.79	-28.57	0	-	attempt 2
199467	SMP	1	290	38.07	589.63	603.57	290	38.07	ball	32.69	-4.25	-27.47	-30.53	-3.79	-28.57	0	-	attempt 2
232772	SMP	1	293	99.07	586.44	581.7	293	99.07	ball	32.69	-4.25	-27.47	-30.53	-3.79	-28.57	0	-	attempt 2
266042	SMP	1	288	38.07	572.14	566.8	288	38.07	ball	32.69	-4.25	-27.47	-30.53	-3.79	-28.57	0	-	attempt 2
299131	SMP	1	288	38.07	582.53	559.19	288	38.07	ball	32.69	-4.25	-27.47	-30.53	-3.79	-28.57	0	-	attempt 2
332898	SMP	1	288	38.07	577.37	567.69	288	38.07	ball	32.69	-4.25	-27.47	-30.53	-3.78	-28.57	0	-	attempt 2
366068	SMP	1	288	38.07	572.02	562.61	288	38.07	ball	32.69	-4.25	-27.47	-30.53	-3.78	-28.57	0	-	attempt 2
399310	SMP	1	288	38.07	576.15	560.79	288	38.07	ball	32.69	-4.25	-27.47	-30.53	-3.78	-28.57	0	-	attempt 2
432401	SMP	1	288	38.07	582.72	561.92	288	38.07	ball	32.69	-4.25	-27.47	-30.53	-3.78	-28.57	0	-	attempt 2
465527	SMP	1	288	38.07	585.43	591.28	288	38.07	ball	32.69	-4.25	-27.47	-30.53	-3.78	-28.57	0	-	attempt 2
498760	SMP	1	291	101.07	561.25	409.83	291	101.07	Other	32.69	-4.25	-27.47	-30.53	-3.78	-28.57	0	-	attempt 2
532604	SMP	1	291	101.07	502.18	192.61	291	101.07	Other	32.69	-4.25	-27.47	-30.53	-3.78	-28.57	0	-	attempt 2
565369	SMP	1	291	101.07	668.87	612.03	291	101.07	Other	32.69	-4.25	-27.47	-30.53	-3.78	-28.57	0	-	attempt 2
598843	SMP	1	291	101.07	442.84	116.07	291	101.07	Front right	32.69	-4.25	-27.47	-30.53	-3.78	-28.57	0	-	attempt 2
631917	SMP	1	223	89.07	455.26	204.26	223	89.07	Bottom Right	32.69	-4.25	-27.47	-30.53	-3.78	-28.57	0	-	attempt 2
665377	SMP	1	223	107.07	460.12	229.91	223	107.07	Front right	32.69	-4.25	-27.47	-30.53	-3.78	-28.57	0	-	attempt 2
698554	SMP	1	227	88.07	458.01	247.28	227	88.07	Bottom Right	32.69	-4.25	-27.47	-30.53	-3.78	-28.57	0	-	attempt 2
732960	SMP	1	227	92.07	461.1	261.69	227	92.07	Bottom Right	32.69	-4.25	-27.47	-30.53	-3.78	-28.57	0	-	attempt 2
765684	SMP	1	237	89.07	464.05	259.27	237	89.07	Bottom Right	32.69	-4.25	-27.47	-30.53	-3.78	-28.57	0	-	attempt 2
798379	SMP	1	224	80.07	454	264.42	224	80.07	Bottom Right	32.69	-4.25	-27.47	-30.53	-3.79	-28.56	0	-	attempt 2
831761	SMP	1	165	76.07	454	264.42	165	76.07	Bottom Middle	32.69	-4.25	-27.47	-30.53	-3.79	-28.56	0	-	attempt 2
865063	SMP	1	144	71.07	258.94	255.06	144	71.07	Bottom Middle	32.69	-4.25	-27.47	-30.53	-3.79	-28.56	0	-	attempt 2
898476	SMP	1	141	73.07	258	251.27	141	73.07	Bottom Middle	32.69	-4.25	-27.47	-30.53	-3.79	-28.56	0	-	attempt 2
931410	SMP	1	143	70.07	248.59	233.92	143	70.07	Middle Middle	32.69	-4.25	-27.47	-30.53	-3.79	-28.56	0	-	attempt 2
965277	SMP	1	146	60.07	236.1	217.71	146	60.07	Middle Middle	32.69	-4.25	-27.47	-30.53	-3.79	-28.56	0	-	attempt 2
998698	SMP	1	144	69.07	246.67	250.65	144	69.07	Middle Middle	32.69	-4.25	-27.47	-30.53	-3.79	-28.56	0	-	attempt 2
1031520	SMP	1	292	103.07	417.32	396.7	292	103.07	Other	32.69	-4.25	-27.47	-30.53	-3.79	-28.57	0	-	attempt 2
1065191	SMP	1	292	103.07	417.29	396.68	292	103.07	Other	32.69	-4.25	-27.47	-30.53	-3.79	-28.57	0	-	attempt 2
1098158	SMP	1	292	103.07	417.29	396.68	292	103.07	Other	32.69	-4.25	-27.47	-30.53	-3.79	-28.57	0	-	attempt 2
1131313	SMP	1	289	40.07	543.72	555.81	289	40.07	ball	32.69	-4.25	-27.47	-30.53	-3.79	-28.57	0	-	attempt 2
1164357	SMP	1	289	40.07	504.24	526.56	289	40.07	ball	32.69	-4.25	-27.47	-30.53	-3.78	-28.57	0	-	attempt 2
1198461	SMP	1	289	40.07	468.21	516.39	289	40.07	ball	32.69	-4.25	-27.47	-30.53	-3.78	-28.57	0	-	attempt 2
1231047	SMP	1	289	40.07	441.08	508.23	289	40.07	ball	32.69	-4.25	-27.47	-30.53	-3.78	-28.57	0	-	attempt 2
1264405	SMP	1	289	40.07	405.41	514.38	289	40.07	ball	32.69	-4.25	-27.47	-30.53	-3.78	-28.57	0	-	attempt 2
1297604	SMP	1	289	40.07	362.24	541.12	289	40.07	ball	32.69	-4.25	-27.47	-30.53	-3.78	-28.57	0	-	attempt 2
1330806	SMP	1	292	107.07	542.71	468.08	292	107.07	Other	32.69	-4.25	-27.47	-30.53	-3.78	-28.57	0	-	attempt 2
1364615	SMP	1	292	107.07	542.71	468.08	292	107.07	Other	32.69	-4.25	-27.47	-30.53	-3.78	-28.57	0	-	attempt 2
1397339	SMP	1	0	0	0	0	0	0	-	0	0	0	0	0	0	0	-	attempt 2
1430577	SMP	1	0	0	0	0	0	0	-	0	0	0	0	0	0	0	-	attempt 2
1463796	SMP	1	294	103.07	1166.66	1206.68	294	103.07	Other	32.69	-4.25	-27.47	-30.53	-3.78	-28.57	0	-	attempt 2
1497117	SMP	1	294	103.07	1011.77	147.51	294	103.07	Other	32.69	-4.25	-27.47	-30.53	-3.78	-28.57	0	-	attempt 2
1531325	SMP	1	294	103.07	1007.37	343.27	294	103.07	Other	32.69	-4.25	-27.47	-30.53	-3.78	-28.57	0	-	attempt 2
1563709	SMP	1	294	103.07	1007.37	343.27	294	103.07	Other	32.69	-4.25	-27.47	-30.53	-3.78	-28.57	0	-	attempt 2
1597249	SMP	1	294	103.07	1149.08	447.21	294	103.07	Other	32.69	-4.25	-27.47	-30.53	-3.78	-28.57	0	-	attempt 2
1630405	SMP	1	294	103.07	1149.08	447.21	294	103.07	Other	32.69	-4.25	-27.47	-30.53	-3.78	-28.57	0	-	attempt 2
1663370	SMP	1	294	103.07	918.99	243.97	294	103.07	Other	32.69	-4.25	-27.47	-30.53	-3.78	-28.57	0	-	attempt 2
1697223	SMP	1	294	103.07	753.99	468.05	294	103.07	Other	32.69	-4.25	-27.47	-30.53	-3.78	-28.57	0	-	attempt 2
1730806	SMP	1	294	103.07	702.32	455.58	294	103.07	Other	32.69	-4.25	-27.47	-30.53	-3.78	-28.57	0	-	attempt 2
1763444	SMP	1	0	0	0	0	0	0	-	0	0	0	0	0	0	0	-	attempt 2
1796691	SMP	1	295	101.07	870.41	555.51	295	101.07	Other	32.69	-4.25	-27.47	-30.53	-3.78	-28.57	0	-	attempt 2
1831396	SMP	1	295	101.07	778.34	615.07	295	101.07	Other	32.69	-4.25	-27.47	-30.53	-3.78	-28.57	0	-	attempt 2
1863181	SMP	1	295	101.07	774.5	595.82	295	101.07	Other	32.69	-4.25	-27.47	-30.53	-3.78	-28.57	0	-	attempt 2
1896578	SMP	1	295	101.07	740.65	573.22	295	101.07	Other	32.69	-4.25	-27.47	-30.53	-3.78	-28.57	0	-	attempt 2
1929834	SMP	1	295	101.07	717.87	557.46	295	101.07	Other	32.69	-4.25	-27.47	-30.53	-3.78	-28.57	0	-	attempt 2
1963068	SMP	1	295	101.07	699.02	536.62	295	101.07	Other	32.69	-4.25	-27.47	-30.53	-3.78	-28.57	0	-	attempt 2
1996236	SMP	1	295	101.07	692.32	522.03	295	101.07	Other	32.69	-4.25	-27.47	-30.53	-3.78	-28.57	0	-	attempt 2
2029602	SMP	1	295	101.07	690.39	511.07	295	101.07	Other	32.69	-4.25	-27.47	-30.53	-3.78	-28.57	0	-	attempt 2
2062912	SMP	1	295	101.07	683.16	503.62	295	101.07	Other	32.69	-4.25	-27.47	-30.53	-3.78	-28.57	0	-	attempt 2
2096429	SMP	1	295	101.07	628.58	493.16	295	101.07	Other	32.69	-4.25	-27.47	-30.53	-3.78	-28.57	0	-	attempt 2
2129348	SMP	1	295	101.07	643.19	502.68	295	101.07	Other	32.69	-4.25	-27.47	-30.53	-3.78	-28.57	0	-	attempt 2
2162853	SMP	1	295	101.07	669.05	515.12	295	101.07	Other	32.69	-4.25	-27.47	-30.53	-3.78	-28.57	0	-	attempt 2
2195855	SMP	1	295	101.07	715.8	548.08	295	101.07	Other	32.69	-4.25	-27.47	-30.53	-3.78	-28.57	0	-	attempt 2
2229737	SMP	1	295	101.07	614.93	527.07	295	101.07	Other	32.69	-4.25	-27.47	-30.53	-3.78	-28.57	0	-	attempt 2
2262358	SMP	1	295	101.07	614.93	527.07	295	101.07	Other	32.69	-4.25	-27.47	-30.53	-3.78	-28.57	0	-	attempt 2
2295888	SMP	1	0	0	0	0	0	0	-	0	0	0	0	0	0	0	-	attempt 2
2362357	SMP	1	291	104.07	1039.21	636.7	291	104.07	Other	32.69	-4.25	-27.47	0	0	0	0	-	attempt 2
2395622	SMP	1	291	104.07	263.63	379.43	291	104.07	Other	32.69	-4.25	-27.47	-30.53	-3.78	-28.57	0	-	attempt 2
2429381	SMP	1	291	104.07	211.38	423.89	291	104.07	Other	32.69	-4.25	-27.47	-30.53	-3.78	-28.57	0	-	attempt 2
2462186	SMP	1	291	104.07	-115.08	281.93	291	104.07	Other	32.69	-4.25	-27.47	-30.53	-3.78	-28.57	0	-	attempt 2
2495738	SMP	1	291	104.07	59	694.54	291	104.07	Other	32.69	-4.25	-27.47	-30.53	-3.78	-28.57	0	-	attempt 2
2528617	SMP	1	291	104.07	108.89	618.62	291	104.07	Other	32.69	-4.25	-27.47	-30.53	-3.78	-28.57	0	-	attempt 2
2561967	SMP	1	291	104.07	108.89	618.62	291	104.07	Other	32.69	-4.25	-27.47	-30.53	-3.78	-28.57	0	-	attempt 2
2595084	SMP	1	288	35.07	108.81	618.65	288	35.07	ball	32.69	-4.25	-27.47	-30.53	-3.78	-28.57	0	-	attempt 2
2628414	SMP	1	288	35.07	401.54	345.66	288	35.07	ball	32.69	-4.25	-27.47	-30.53	-3.78	-28.57	0	-	attempt 2
2662262	SMP	1	293	99.07	458.76	475.52	293	99.07	ball	32.69	-4.25	-27.47	-30.53	-3.78	-28.57	0	-	attempt 2
2695337	SMP	1	292	42.07	459.49	481.01	292	42.07	ball	32.69	-4.25	-27.47	-30.53	-3.78	-28.57	0	-	attempt 2
2728217	SMP	1	292	42.07	477.75	489.04	292	42.07	ball	32.69	-4.25	-27.47	-30.53	-3.78	-28.57	0	-	attempt 2
2761702	SMP	1	292	42.07	488.45	515.86	292	42.07	ball	32.69	-4.25	-27.47	-30.53	-3.78	-28.57	0	-	attempt 2
2794870	SMP	1	292	42.07	500.96	530.95	292	42.07	ball	32.69	-4.25	-27.47	-30.53	-3.78	-28.57	0	-	attempt 2
2828859	SMP	1	292	42.07	499.16	541.08	292	42.07	ball	32.69	-4.25	-27.47	-30.53	-3.78	-28.57	0	-	attempt 2
2861469	SMP	1	292	42.07	499.18	541.1	292	42.07	ball	32.69	-4.25	-27.47	-30.53	-3.78	-28.57	0	-	attempt 2
2894720	SMP	1	292	101.07	273.05	431.32	292	101.07	Other	32.69	-4.25	-27.47	-30.53	-3.78	-28.57	0	-	attempt 2
2928062	SMP	1	293	103.07	396.82	421.6	293	103.07	Other	32.69	-4.25	-27.47	-30.53	-3.78	-28.57	0	-	attempt 2
2961131	SMP	1	293	103.07	458.13	438.27	293	103.07	Other	32.69	-4.25	-27.47	-30.53	-3.78	-28.57	0	-	attempt 2
2994696	SMP	1	293	103.07	458.13	438.27	293	103.07	Other	32.69	-4.25	-27.47	-30.53	-3.78	-28.57	0	-	attempt 2
3028451	SMP	1	293	103.07	457.7	740.52	293	103.07	Other	32.69	-4.25	-27.47	-30.53	-3.78	-28.57	0	-	attempt 2
3061149	SMP	1	293	103.07	245.13	704.27	293	103.07	Other	32.69	-4.25	-27.47	-30.53	-3.78	-28.57	0	-	attempt 2
3094242	SMP	1	0	0	0	0	0	0	-	0	0	0	0	0	0	0	-	attempt 2
3128218	SMP	1	292	103.07	0	0	292	103.07	Other	0	0	0	-30.53	-3.78	-28.57	0	-	attempt 2
3160958	SMP	1	292	103.07	0	0	292	103.07	Other	0	0	0	-30.53	-3.78	-28.57	0	-	attempt 2
3194266	SMP	1	292	103.07	0	0	292	103.07	Other	0	0	0	-30.53	-3.78	-28.57	0	-	attempt 2
3227292	SMP	1	292	103.07	955.28	740.21	292	103.07	Other	32.69	-4.25	-27.47	-30.53	-3.78	-28.57	0	-	attempt 2
3260809	SMP	1	292	103.07	0	0	292	103.07	Other	0	0	0	-30.53	-3.78	-28.57	0	-	attempt 2
3294052	SMP	1	292	103.07	198.41	707.71	292	103.07	Other	32.69	-4.25	-27.47	-30.53	-3.78	-28.57	0	-	attempt 2
3327293	SMP	1	292	103.07	254.99	663.23	292	103.07	Other	32.69	-4.25	-27.47	-30.53	-3.78	-28.57	0	-	attempt 2
3360767	SMP	1	292	103.07	295.11	622.39	292	103.07	Other	32.69	-4.25	-27.47	-30.53	-3.78	-28.57	0	-	attempt 2
3393878	SMP	1	292	103.07	295.11	622.39	292	103.07	Other	32.69	-4.25	-27.47	-30.53	-3.78	-28.57	0	-	attempt 2
3427184	SMP	1	292	103.07	295.11	622.39	292	103.07	Other	32.69	-4.25	-27.47	-30.53	-3.78	-28.57	0	-	attempt 2
3460474	SMP	1	292	103.07	279.78	623.71	292	103.07	Other	32.69	-4.25	-27.47	-30.53	-3.78	-28.57	0	-	attempt 2
3494386	SMP	1	292	103.07	322.19	622.83	292	103.07	Other	32.69	-4.25	-27.47	-30.53	-3.78	-28.57	0	-	attempt 2
3526883	SMP	1	292	103.07	364.15	613.26	292	103.07	Other	32.69	-4.25	-27.48	-30.53	-3.78	-28.57	0	-	attempt 2
3560263	SMP	1	292	103.07	396.28	615.26	292	103.07	Other	32.69	-4.25	-27.48	-30.53	-3.78	-28.57	0	-	attempt 2
3593426	SMP	1	292	103.07	429.88	619.74	292	103.07	Other	32.69	-4.25	-27.48	-30.53	-3.78	-28.57	0	-	attempt 2
3626815	SMP	1	292	103.07	0	0	292	103.07	Other	0	0	0	-30.53	-3.78	-28.57	0	-	attempt 2
3659958	SMP	1	292	103.07	0	0	292	103.07	Other	0	0	0	-30.53	-3.78	-28.57	0	-	attempt 2
3693780	SMP	1	292	103.07	429.88	619.74	292	103.07	Other	32.69	-4.25	-27.48	-30.53	-3.78	-28.57	0	-	attempt 2
3726551	SMP	1	292	103.07	429.79	619.76	292	103.07	Other	32.69	-4.25	-27.48	-30.53	-3.78	-28.57	0	-	attempt 2
3759736	SMP	1	292	103.07	429.74	619.78	292	103.07	Other	32.69	-4.25	-27.48	-30.53	-3.78	-28.57	0	-	attempt 2
3793827	SMP	1	292	103.07	429.74	619.78	292	103.07	Other	32.69	-4.25	-27.48	-30.53	-3.78	-28.57	0	-	attempt 2
3826563	SMP	1	292	103.07	0	0	292	103.07	Other	0	0	0	-30.53	-3.78	-28.57	0	-	attempt 2
3859699	SMP	1	292	103.07	0	0	292	103.07	Other	0	0	0	0	0	0	0	-	attempt 2
3892815	SMP	1	290	104.07	1293.89	1207	290	104.07	Other	32.69	-4.25	-27.48	-30.53	-3.78	-28.57	0	-	attempt 2
3926652	SMP	1	289	104.07	937.84	210.17	289	104.07	Other	32.69	-4.25	-27.48	-30.53	-3.78	-28.57	0	-	attempt 2
3959756	SMP	1	289	104.07	1106.15	288.83	289	104.07	Other	32.69	-4.25	-27.48	-30.53	-3.78	-28.57	0	-	attempt 2
3992766	SMP	1	289	104.07	932.68	552.07	289	104.07	Other	32.69	-4.25	-27.48	-30.53	-3.78	-28.57	0	-	attempt 2
4026336	SMP	1	289	104.07	932.68	552.07	289	104.07	Other	32.69	-4.25	-27.48	-30.53	-3.78	-28.57	0	-	attempt 2
4059347	SMP	1	289	104.07	711.43	572.64	289	104.07	Other	32.69	-4.25	-27.48	-30.53	-3.78	-28.57	0	-	attempt 2
4092673	SMP	1	292	103.07	676.55	556.15	292	103.07	Other	32.69	-4.25	-27.48	-30.53	-3.78	-28.57	0	-	attempt 2
4127917	SMP	1	292	103.07	716.58	532.94	292	103.07	ball	32.69	-4.25	-27.48	-30.53	-3.78	-28.57	0	-	attempt 2
4159069	SMP	1	292	103.07	678.66	539.59	292	103.07	ball	32.69	-4.25	-27.48	-30.53	-3.78	-28.57	0	-	attempt 2
4192420	SMP	1	292	103.07	660.38	539.4	292	103.07	ball	32.69	-4.25	-27.48	-30.53	-3.78	-28.57	0	-	attempt 2
4226360	SMP	1	290	40.07	645.53	542	290	40.07	ball	32.69	-4.25	-27.48	-30.53	-3.78	-28.57	0	-	attempt 2
4259248	SMP	1	290	40.07	633.14	546.75	290	40.07	ball	32.69	-4.25	-27.48	-30.53	-3.78	-28.57	0	-	attempt 2
4292121	SMP	1	290	40.07	620.83	543.19	290	40.07	ball	32.69	-4.25	-27.48	-30.53	-3.78	-28.57	0	-	attempt 2
4325513	SMP	1	290	40.07	612.39	547.32	290	40.07	ball	32.69	-4.25	-27.48	-30.53	-3.78	-28.57	0	-	attempt 2
4358837	SMP	1	290	40.07	610.45	551.58	290	40.07	ball	32.69	-4.25	-27.48	-30.53	-3.78	-28.57	0	-	attempt 2
4392259	SMP	1	290	40.07	607.89	558	290	40.07	ball	32.69	-4.25	-27.48	-30.53	-3.78	-28.57	0	-	attempt 2
4425395	SMP	1	294	102.07	576.93	550.73	294	102.07	ball	32.69	-4.25	-27.48	-30.53	-3.78	-28.57	0	-	attempt 2
4458499	SMP	1	294	102.07	576.96	550.76	294	102.07	ball	32.69	-4.25	-27.48	-30.53	-3.78	-28.57	0	-	attempt 2
4491996	SMP	1	161	69.07	359.71	412.88	161	69.07	Middle Middle	32.69	-4.25	-27.48	-30.53	-3.78	-28.57	0	-	attempt 2
4525252	SMP	1	161	69.07	393.97	391.8	161	69.07	Middle Middle	32.69	-4.25	-27.48	-30.53	-3.78	-28.57	0	-	attempt 2
4558466	SMP	1	148	67.07	420.42	369.35	148	67.07	Middle Middle	32.69	-4.25	-27.48	-30.53	-3.78	-28.57	0	-	attempt 2
4591945	SMP	1	148	67.07	435.03	363.51	148	67.07	Middle Middle	32.69	-4.25	-27.48	-30.53	-3.78	-28.57	0	-	attempt 2
4625059	SMP	1	144	65.07	443.11	359.74	144	65.07	Middle Middle	32.69	-4.25	-27.48	-30.53	-3.78	-28.57	0	-	attempt 2
4658329	SMP	1	144	65.07	446.65	358.62	144	65.07	Middle Middle	32.69	-4.25	-27.48	-30.53	-3.78	-28.57	0	-	attempt 2
4691656	SMP	1	146	65.07	445.99	359.01	146	65.07	Middle Middle	32.69	-4.25	-27.48	-30.53	-3.78	-28.57	0	-	attempt 2
4724770	SMP	1	146	69.07	454.45	371.01	146	69.07	Middle Middle	32.69	-4.25	-27.48	-30.53	-3.78	-28.57	0	-	attempt 2
4758077	SMP	1	155	71.07	454.45	371.01	155	71.07	Bottom Middle	32.69	-4.25	-27.48	-30.53	-3.78	-28.57	0	-	attempt 2
4791884	SMP	1	290	39.07	728.85	607.35	290	39.07	ball	32.69	-4.25	-27.48	-30.53	-3.78	-28.57	0	-	attempt 2
4824709	SMP	1	290	39.07	722.9	556.11	290	39.07	ball	32.69	-4.25	-27.48	-30.53	-3.78	-28.57	0	-	attempt 2
4858145	SMP	1	290	39.07	698.35	548.79	290	39.07	ball	32.69	-4.25	-27.48	-30.53	-3.78	-28.57	0	-	attempt 2
4891206	SMP	1	290	39.07	679.9	546.73	290	39.07	ball	32.69	-4.25	-27.48	-30.53	-3.78	-28.57	0	-	attempt 2
4924544	SMP	1	290	39.07	664.62	547.57	290	39.07	ball	32.69	-4.25	-27.48	-30.53	-3.78	-28.57	0	-	attempt 2
4957897	SMP	1	290	39.07	654.46	547.65	290	39.07	ball	32.69	-4.25	-27.48	-30.53	-3.78	-28.57	0	-	attempt 2
4991552	SMP	1	292	105.07	589.66	513.43	292	105.07	ball	32.69	-4.25	-27.48	-30.53	-3.78	-28.57	0	-	attempt 2
5024308	SMP	1	292	105.07	589.66	513.43	292	105.07	ball	32.69	-4.25	-27.48	-30.53	-3.78	-28.57	0	-	attempt 2
5057623	SMP	1	169	70.07	357.59	376.58	169	70.07	Middle Middle	32.69	-4.25	-27.48	-30.53	-3.78	-28.57	0	-	attempt 2
5091491	SMP	1	173	74.07	372.04	376.95	173	74.07	Bottom Right	32.69	-4.25	-27.48	-30.53	-3.78	-28.57	0	-	attempt 2
5124674	SMP	1	168	72.07	379	374.95	168	72.07	Bottom Middle	32.69	-4.25	-27.48	-30.53	-3.78	-28.57	0	-	attempt 2
5157729	SMP	1	169	71.07	381.6	365.14	169	71.07	Bottom Middle	32.69	-4.25	-27.48	-30.53	-3.78	-28.57	0	-	attempt 2
5190798	SMP	1	184	72.07	0	0	184	72.07	Bottom Right	0	0	0	-30.53	-3.78	-28.57	0	-	attempt 2
5223860	SMP	1	285	37.07	685.02	532.91	285	37.07	ball	32.69	-4.25	-27.48	-30.53	-3.78	-28.57	0	-	attempt 2
5257669	SMP	1	285	37.07	664.79	512.14	285	37.07	ball	32.69	-4.25	-27.48	-30.53	-3.78	-28.57	0	-	attempt 2
5290571	SMP	1	285	37.07	650.01	502.41	285	37.07	ball	32.69	-4.25	-27.48	-30.53	-3.78	-28.57	0	-	attempt 2
5323844	SMP	1	285	37.07	635.19	498.02	285	37.07	ball	32.69	-4.25	-27.48	-30.53	-3.78	-28.57	0	-	attempt 2
5357079	SMP	1	288	38.07	625.22	494.36	288	38.07	ball	32.69	-4.25	-27.48	-30.53	-3.78	-28.57	0	-	attempt 2
5390434	SMP	1	288	38.07	612.83	506.68	288	38.07	ball	32.69	-4.25	-27.48	-30.53	-3.78	-28.57	0	-	attempt 2
5423621	SMP	1	288	38.07	600.44	510.15	288	38.07	ball	32.69	-4.25	-27.48	-30.53	-3.78	-28.57	0	-	attempt 2
5467173	SMP	1	288	38.07	590.21	509.69	288	38.07	ball	32.69	-4.25	-27.48	-30.53	-3.78	-28.57	0	-	attempt 2
5491115	SMP	1	288	38.07	582.22	502.52	288	38.07	ball	32.69	-4.25	-27.48	-30.53	-3.78	-28.57	0	-	attempt 2
5526399	SMP	1	288	38.07	572.67	496.29	288	38.07	ball	32.69	-4.25	-27.48	-30.53	-3.78	-28.57	0	-	attempt 2
5557203	SMP	1	288	38.07	561.94	482.57	288	38.07	ball	32.69	-4.25	-27.48	-30.53	-3.78	-28.57	0	-	attempt 2
5623751	SMP	1	288	38.07	553.83	476.31	288	38.07	ball	32.69	-4.25	-27.48	-30.53	-3.78	-28.57	0	-	attempt 2
5656606	SMP	1	288	38.07	546.63	469.43	288	38.07	ball	32.69	-4.25	-27.48	-30.53	-3.78	-28.57	0	-	attempt 2
5689681	SMP	1	288	38.07	537.56	487.04	288	38.07	ball	32.69	-4.25	-27.48	-30.53	-3.78	-28.57	0	-	attempt 2
5723398	SMP	1	288	38.07	540.25	477.01	288	38.07	ball	32.69	-4.25	-27.48	-30.53	-3.78	-28.57	0	-	attempt 2
5756452	SMP	1	288	38.07	541.29	476.94	288	38.07	ball	32.69	-4.25	-27.48	-30.53	-3.78	-28.57	0	-	attempt 2
5789864	SMP	1	288	38.07	540.48	431.15	288	38.07	ball	32.69	-4.25	-27.48	-30.53	-3.78	-28.57	0	-	attempt 2
5822915	SMP	1	288	38.07	531.13	416.81	288	38.07	ball	32.69	-4.25	-27.48	-30.53	-3.78	-28.57	0	-	attempt 2
5856177	SMP	1	288	38.07	523.85	407.25	288	38.07	ball	32.69	-4.25	-27.48	-30.53	-3.78	-28.57	0	-	attempt 2
5889349	SMP	1	288	38.07	519.56	411.58	288	38.07	ball	32.69	-4.25	-27.48	-30.53	-3.78	-28.57	0	-	attempt 2
5922904	SMP	1	288	38.07	520.94	400.81	288	38.07	ball	32.69	-4.25	-27.48	-30.53	-3.78	-28.57	0	-	attempt 2
5956482	SMP	1	288	38.07	514.51	389.91	288	38.07	ball	32.69	-4.25	-27.48	-30.53	-3.78	-28.57	0	-	attempt 2
5989225	SMP	1	288	38.07	501.46	383.8	288	38.07	ball	32.69	-4.25	-27.48	-30.53	-3.78	-28.57	0	-	attempt 2
6023151	SMP	1	288	38.07	499.38	385.59	288	38.07	ball	32.69	-4.25	-27.48	-30.53	-3.78	-28.57	0	-	attempt 2
6056115	SMP	1	288	38.07	498.88	370.34	288	38.07	ball	32.69	-4.25	-27.48	-30.53	-3.78	-28.57	0	-	attempt 2
6089838	SMP	1	288	38.07	499.92	380.39	288	38.07	ball	32.69	-4.25	-27.48	-30.53	-3.78	-28.57	0	-	attempt 2
6122638	SMP	1	288	38.07	496.49	397.03	288	38.07	ball	32.69	-4.25	-27.48	-30.53	-3.78	-28.57	0	-	attempt 2
6155704	SMP	1	288	38.07	491.26	411.35	288	38.07	ball	32.69	-4.25	-27.48	-30.52	-3.78	-28.57	0	-	attempt 2
6188944	SMP	1	288	38.07	488.7	428.39	288	38.07	ball	32.69	-4.25	-27.48	-30.52	-3.78	-28.57	0	-	attempt 2
6222098	SMP	1	288	38.07	486.88	423.63	288	38.07	ball	32.69	-4.25	-27.48	-30.52	-3.78	-28.57	0	-	attempt 2
6256523	SMP	1	288	38.07	481.68	411.19	288	38.07	ball	32.69	-4.25	-27.48	-30.52	-3.78	-28.56	0	-	attempt 2
6288703	SMP	1	288	38.07	479.89	382.45	288	38.07	ball	32.69	-4.25	-27.48	-30.52	-3.78	-28.56	0	-	attempt 2
6322341	SMP	1	288	38.07	480.49	399.49	288	38.07	ball	32.69	-4.25	-27.48	-30.53	-3.78	-28.56	0	-	attempt 2
6355582	SMP	1	288	38.07	486.11	381.73	288	38.07	ball	32.69	-4.25	-27.48	-30.53	-3.78	-28.56	0	-	attempt 2
6388462	SMP	1	288	38.07	488.63	387.49	288	38.07	ball	32.69	-4.25	-27.48	-30.53	-3.78	-28.56	0	-	attempt 2
6421964	SMP	1	288	38.07	496.78	388.42	288	38.07	ball	32.69	-4.25	-27.48	-30.53	-3.78	-28.56	0	-	attempt 2
6455460	SMP	1	288	38.07	504.48	389.48	288	38.07	ball	32.69	-4.25	-27.48	-30.53	-3.78	-28.56	0	-	attempt 2
6488542	SMP	1	288	38.07	513.88	422.76	288	38.07	ball	32.69	-4.25	-27.48	-30.53	-3.78	-28.56	0	-	attempt 2
6521702	SMP	1	288	38.07	532.07	416.83	288	38.07	ball	32.69	-4.25	-27.48	-30.53	-3.78	-28.56	0	-	attempt 2
6554989	SMP	1	288	38.07	554.33	442.86	288	38.07	ball	32.69	-4.25	-27.48	-30.52	-3.78	-28.56	0	-	attempt 2
6588389	SMP	1	288	38.07	577.26	501.85	288	38.07	ball	32.69	-4.25	-27.48	-30.52	-3.78	-28.56	0	-	attempt 2
6621489	SMP	1	288	38.07	599.45	528.66	288	38.07	ball	32.69	-4.25	-27.48	-30.52	-3.78	-28.56	0	-	attempt 2
6654781	SMP	1	288	38.07	617.54	629.06	288	38.07	ball	32.69	-4.25	-27.48	-30.52	-3.78	-28.56	0	-	attempt 2
6687927	SMP	1	288	38.07	598.21	684.35	288	38.07	ball	32.69	-4.25	-27.48	-30.52	-3.78	-28.56	0	-	attempt 2
6722023	SMP	1	288	38.07	615.61	713.8	288	38.07	ball	32.69	-4.25	-27.48	-30.52	-3.78	-28.56	0	-	attempt 2
6754630	SMP	1	295	105.07	636	710.29	295	105.07	ball	32.69	-4.25	-27.48	-30.52	-3.77	-28.56	0	-	attempt 2
6788454	SMP	1	295	105.07	634.63	700.73	295	105.07	ball	32.69	-4.25	-27.47	-30.52	-3.77	-28.56	0	-	attempt 2
6821342	SMP	1	293	105.07	560.99	266	293	105.07	ball	32.69	-4.25	-27.47	-30.52	-3.77	-28.56	0	-	attempt 2
6854707	SMP	1	293	104.07	563.03	412.09	293	104.07	ball	32.69	-4.25	-27.48	-30.52	-3.77	-28.56	0	-	attempt 2
6887611	SMP	1	293	104.07	563.02	412.08	293	104.07	ball	32.69	-4.25	-27.48	-30.52	-3.77	-28.56	0	-	attempt 2
6921033	SMP	1	293	104.07	563	412.1	293	104.07	ball	32.69	-4.25	-27.48	0	0	0	0	-	attempt 2
6954353	SMP	1	0	0	0	0	0	0	-	0	0	0	0	0	0	0	-	attempt 2
6988363	SMP	1	0	0	0	0	0	0	-	0	0	0	0	0	0	0	-	attempt 2
7020811	SMP	1	0	0	0	0	0	0	-	0	0	0	0	0	0	0	-	attempt 2
7054018	SMP	1	0	0	0	0	0	0	-	0	0	0	0	0	0	0	-	attempt 2
7087685	SMP	1	0	0	0	0	0	0	-	0	0	0	0	0	0	0	-	attempt 2
7120571	SMP	1	0	0	0	0	0	0	-	0	0	0	0	0	0	0	-	attempt 2
7154380	SMP	1	132	61.07	463.87	286.99	132	61.07	Middle Middle	32.69	-4.25	-27.48	-30.52	-3.77	-28.56	0	-	attempt 2
7187302	SMP	1	0	0	0	0	0	0	-	0	0	0	0	0	0	0	-	attempt 2
7220441	SMP	1	0	0	0	0	0	0	-	0	0	0	0	0	0	0	-	attempt 2
7253936	SMP	1	0	0	0	0	0	0	-	0	0	0	0	0	0	0	-	attempt 2
7287036	SMP	1	0	0	0	0	0	0	-	0	0	0	0	0	0	0	-	attempt 2
7320162	SMP	1	0	0	0	0	0	0	-	0	0	0	0	0	0	0	-	attempt 2
7353559	SMP	1	0	0	0	0	0	0	-	0	0	0	0	0	0	0	-	attempt 2
7387457	SMP	1	0	0	0	0	0	0	-	0	0	0	0	0	0	0	-	attempt 2
