# Supplementary material for: Visual Search Strategies of Soccer Players Executing a Power vs. Placement Penalty Kick
Source: PLoS One. 2014 Dec 17;9(12):e115179. doi: 10.1371/journal.pone.0115179 (PMC4269429; doi:10.1371/journal.pone.0115179)
Supplement: S1 File — Raw visual search data from participant group in each test condition. (ZIP) [file pone.0115179.s001.zip › PLoS ONE Supporting Information/Part 12/Output/S1 attempt 2 LA placement GK move.xlsx]

## Sheet: Sheet1
## [BeGaze]
## Converted from:
## Date:	23.07.2013 10:54:18
## Version:	BeGaze 3.2.28
## IDF Version:	10
## Sample Rate:	30
## Separator Type:	Trial
## Trial Count:	1
## Uses Plane File:	FALSE
## Stimulus:	attempt 6
## Number of Samples:	157
## Reversed:	none
## [Run]
## Subject:	Matt Low Anxiety
## Description:	Reference View 8 Matt Low Anxiety 0
## [Calibration]
## Calibration Type:	n.a.
## Calibration Area:	1280	960
## [Geometry]
## Stimulus Dimension [mm]:	1280	960
## Head Distance [mm]:	1450
## [Hardware Setup]
## System ID:
## Operating System :
## IView X Version:
## [Filter Settings]
## Heuristics:	FALSE
## Heuristics Stage:	0
## Bilateral:	FALSE
## Gaze Cursor Filter:	FALSE
## Saccade Length [px]:	0
## Filter Depth [ms]:	0
## Format:	LEFT, RIGHT, POR, AOI, EYEPOSITION, TRIGGER
##
Time	Type	Trial	B POR X [px]	B POR Y [px]	L POR X [px]	L POR Y [px]	R POR X [px]	R POR Y [px]	B Object Hit	L EPOS X	L EPOS Y	L EPOS Z	R EPOS X	R EPOS Y	R EPOS Z	Trigger	B Event Info	Stimulus
20926	SMP	1	290	37.07	558.96	540.56	290	37.07	ball	32.63	-4.21	-27.48	-30.48	-3.72	-28.55	0	-	attempt 6
53625	SMP	1	290	37.07	553.71	542.73	290	37.07	ball	32.63	-4.21	-27.48	-30.48	-3.72	-28.55	0	-	attempt 6
86788	SMP	1	290	37.07	556.71	546.97	290	37.07	ball	32.63	-4.21	-27.48	-30.48	-3.72	-28.55	0	-	attempt 6
120280	SMP	1	290	37.07	554.85	555.94	290	37.07	ball	32.63	-4.21	-27.48	-30.48	-3.72	-28.55	0	-	attempt 6
153635	SMP	1	290	37.07	552.31	567.3	290	37.07	ball	32.63	-4.21	-27.48	-30.48	-3.72	-28.55	0	-	attempt 6
186738	SMP	1	290	37.07	545.56	571.44	290	37.07	ball	32.63	-4.21	-27.48	-30.48	-3.72	-28.55	0	-	attempt 6
219991	SMP	1	290	37.07	542.57	569.15	290	37.07	ball	32.63	-4.21	-27.48	-30.48	-3.72	-28.55	0	-	attempt 6
253664	SMP	1	290	37.07	527.51	583.59	290	37.07	ball	32.63	-4.21	-27.48	-30.48	-3.72	-28.55	0	-	attempt 6
286506	SMP	1	294	105.07	505.65	468.99	294	105.07	Other	32.63	-4.21	-27.48	-30.48	-3.72	-28.55	0	-	attempt 6
319866	SMP	1	293	105.07	434.65	264.18	293	105.07	Other	32.63	-4.21	-27.48	-30.48	-3.72	-28.55	0	-	attempt 6
353192	SMP	1	293	105.07	353.7	106.13	293	105.07	Other	32.63	-4.21	-27.48	-30.48	-3.72	-28.55	0	-	attempt 6
386568	SMP	1	240	78.07	309.3	116.19	240	78.07	Bottom Right	32.63	-4.21	-27.48	-30.48	-3.72	-28.55	0	-	attempt 6
419578	SMP	1	238	116.07	366.26	210.6	238	116.07	Front right	32.63	-4.21	-27.48	-30.48	-3.72	-28.55	0	-	attempt 6
452942	SMP	1	241	108.07	397.95	256.89	241	108.07	Front right	32.63	-4.21	-27.48	-30.48	-3.72	-28.55	0	-	attempt 6
486361	SMP	1	241	108.07	413.21	278.08	241	108.07	Front right	32.63	-4.21	-27.48	-30.48	-3.72	-28.55	0	-	attempt 6
519364	SMP	1	241	108.07	413.69	278	241	108.07	Front right	32.63	-4.21	-27.48	-30.48	-3.72	-28.55	0	-	attempt 6
553248	SMP	1	241	88.07	377.95	244.51	241	88.07	Bottom Right	32.63	-4.21	-27.48	-30.48	-3.72	-28.55	0	-	attempt 6
586105	SMP	1	240	88.07	375.07	248.04	240	88.07	Bottom Right	32.63	-4.21	-27.48	-30.48	-3.72	-28.55	0	-	attempt 6
619363	SMP	1	240	88.07	375.61	245.78	240	88.07	Bottom Right	32.63	-4.21	-27.48	-30.48	-3.72	-28.55	0	-	attempt 6
652429	SMP	1	239	93.07	370.53	244.37	239	93.07	Bottom Right	32.63	-4.21	-27.48	-30.48	-3.72	-28.55	0	-	attempt 6
685927	SMP	1	238	93.07	370.27	244.13	238	93.07	Bottom Right	32.63	-4.21	-27.48	-30.48	-3.72	-28.55	0	-	attempt 6
719221	SMP	1	238	92.07	368.28	241.58	238	92.07	Bottom Right	32.63	-4.21	-27.48	-30.48	-3.72	-28.55	0	-	attempt 6
752421	SMP	1	241	107.07	365.53	230.92	241	107.07	Front right	32.63	-4.21	-27.48	-30.48	-3.72	-28.55	0	-	attempt 6
785666	SMP	1	237	116.07	353.23	232.64	237	116.07	Front right	32.63	-4.21	-27.48	-30.48	-3.72	-28.55	0	-	attempt 6
819042	SMP	1	0	0	0	0	0	0	-	0	0	0	0	0	0	0	-	attempt 6
852108	SMP	1	294	99.07	553.83	318.7	294	99.07	Other	32.63	-4.21	-27.48	-30.48	-3.72	-28.55	0	-	attempt 6
885491	SMP	1	294	99.07	757.31	432.73	294	99.07	ball	32.63	-4.21	-27.48	-30.48	-3.72	-28.55	0	-	attempt 6
918651	SMP	1	289	41.07	653.96	584.91	289	41.07	ball	32.63	-4.21	-27.48	-30.48	-3.72	-28.55	0	-	attempt 6
952171	SMP	1	289	41.07	622.39	558.88	289	41.07	ball	32.63	-4.21	-27.48	-30.48	-3.72	-28.55	0	-	attempt 6
985343	SMP	1	288	41.07	597.32	538.01	288	41.07	ball	32.63	-4.21	-27.48	-30.48	-3.72	-28.55	0	-	attempt 6
1018607	SMP	1	286	42.07	582.78	522.21	286	42.07	ball	32.63	-4.21	-27.48	-30.48	-3.72	-28.55	0	-	attempt 6
1052452	SMP	1	286	42.07	574.64	499.61	286	42.07	ball	32.63	-4.21	-27.48	-30.48	-3.72	-28.55	0	-	attempt 6
1085345	SMP	1	286	42.07	603.48	451.94	286	42.07	ball	32.63	-4.21	-27.48	-30.48	-3.72	-28.55	0	-	attempt 6
1118326	SMP	1	286	42.07	599.11	435.04	286	42.07	ball	32.63	-4.21	-27.48	-30.48	-3.72	-28.55	0	-	attempt 6
1152232	SMP	1	286	42.07	591.17	433.45	286	42.07	ball	32.63	-4.21	-27.48	-30.48	-3.72	-28.55	0	-	attempt 6
1185579	SMP	1	288	42.07	590.44	430.17	288	42.07	ball	32.63	-4.21	-27.48	-30.48	-3.72	-28.55	0	-	attempt 6
1218381	SMP	1	288	42.07	586.61	430.19	288	42.07	ball	32.63	-4.21	-27.48	-30.48	-3.72	-28.55	0	-	attempt 6
1252363	SMP	1	288	42.07	584.88	427.15	288	42.07	ball	32.63	-4.21	-27.48	-30.48	-3.72	-28.55	0	-	attempt 6
1284879	SMP	1	288	42.07	585.19	447.68	288	42.07	ball	32.63	-4.21	-27.48	-30.48	-3.72	-28.55	0	-	attempt 6
1318288	SMP	1	288	42.07	579.84	427.61	288	42.07	ball	32.63	-4.21	-27.48	-30.48	-3.72	-28.55	0	-	attempt 6
1351250	SMP	1	288	42.07	591.75	427.81	288	42.07	ball	32.63	-4.21	-27.48	-30.48	-3.72	-28.55	0	-	attempt 6
1384608	SMP	1	288	42.07	602.98	443.53	288	42.07	ball	32.63	-4.21	-27.48	-30.48	-3.72	-28.55	0	-	attempt 6
1417807	SMP	1	292	108.07	603.02	443.52	292	108.07	Other	32.63	-4.21	-27.48	-30.48	-3.72	-28.55	0	-	attempt 6
1451095	SMP	1	292	108.07	310.76	505.53	292	108.07	Other	32.63	-4.21	-27.48	-30.48	-3.72	-28.55	0	-	attempt 6
1484899	SMP	1	0	0	0	0	0	0	-	0	0	0	0	0	0	0	-	attempt 6
1551428	SMP	1	295	102.07	191.74	521.83	295	102.07	Other	32.63	-4.21	-27.48	-30.48	-3.72	-28.55	0	-	attempt 6
1585131	SMP	1	295	102.07	211.9	540.12	295	102.07	Other	32.63	-4.21	-27.48	-30.48	-3.72	-28.55	0	-	attempt 6
1651001	SMP	1	295	102.07	211.9	540.12	295	102.07	Other	32.63	-4.21	-27.48	-30.48	-3.72	-28.55	0	-	attempt 6
1684006	SMP	1	295	102.07	-42.59	788.54	295	102.07	Other	32.63	-4.21	-27.48	-30.48	-3.72	-28.55	0	-	attempt 6
1717858	SMP	1	295	102.07	-30.08	756.96	295	102.07	Other	32.63	-4.21	-27.48	-30.48	-3.72	-28.55	0	-	attempt 6
1752106	SMP	1	295	102.07	45.1	708.93	295	102.07	Other	32.63	-4.21	-27.48	-30.48	-3.72	-28.55	0	-	attempt 6
1784667	SMP	1	295	102.07	120.88	662.31	295	102.07	Other	32.63	-4.21	-27.48	-30.48	-3.72	-28.55	0	-	attempt 6
1818272	SMP	1	295	102.07	477.33	770.46	295	102.07	Other	32.63	-4.21	-27.48	-30.48	-3.72	-28.55	0	-	attempt 6
1851169	SMP	1	295	102.07	255.96	616.85	295	102.07	Other	32.63	-4.21	-27.48	-30.48	-3.72	-28.55	0	-	attempt 6
1884249	SMP	1	295	102.07	272.85	560.82	295	102.07	Other	32.63	-4.21	-27.48	-30.48	-3.72	-28.55	0	-	attempt 6
1917993	SMP	1	295	102.07	264.39	548.56	295	102.07	Other	32.63	-4.21	-27.48	-30.48	-3.72	-28.55	0	-	attempt 6
1964892	SMP	1	295	102.07	270.54	534.88	295	102.07	Other	32.63	-4.21	-27.48	-30.48	-3.72	-28.55	0	-	attempt 6
2016908	SMP	1	295	102.07	0	0	295	102.07	Other	0	0	0	0	0	0	0	-	attempt 6
2050154	SMP	1	295	99.07	-157.69	933.7	295	99.07	Other	32.63	-4.21	-27.48	0	0	0	0	-	attempt 6
2083689	SMP	1	295	99.07	623.73	307.05	295	99.07	Other	32.63	-4.21	-27.48	-30.48	-3.72	-28.55	0	-	attempt 6
2116931	SMP	1	364	116.07	645.54	353.54	364	116.07	Keeper	32.63	-4.21	-27.48	-30.48	-3.72	-28.55	0	-	attempt 6
2150775	SMP	1	239	90.07	663	349.71	239	90.07	Bottom Right	32.63	-4.21	-27.48	-30.48	-3.72	-28.55	0	-	attempt 6
2183103	SMP	1	296	103.07	639.85	436.87	296	103.07	Other	32.63	-4.21	-27.48	-30.48	-3.72	-28.55	0	-	attempt 6
2216520	SMP	1	296	103.07	569.09	423.58	296	103.07	Other	32.63	-4.21	-27.48	-30.48	-3.72	-28.55	0	-	attempt 6
2250062	SMP	1	296	103.07	528.48	413.04	296	103.07	Other	32.63	-4.21	-27.48	-30.48	-3.72	-28.55	0	-	attempt 6
2283107	SMP	1	226	123.07	508.75	397.87	226	123.07	Front right	32.63	-4.21	-27.48	-30.48	-3.72	-28.55	0	-	attempt 6
2316411	SMP	1	226	123.07	499.51	412.64	226	123.07	Front right	32.63	-4.21	-27.48	-30.48	-3.72	-28.55	0	-	attempt 6
2349621	SMP	1	245	89.07	508.75	339.68	245	89.07	Bottom Right	32.63	-4.21	-27.48	-30.48	-3.72	-28.55	0	-	attempt 6
2382854	SMP	1	243	87.07	496.58	345.6	243	87.07	Bottom Right	32.63	-4.21	-27.48	-30.48	-3.72	-28.55	0	-	attempt 6
2416507	SMP	1	243	85.07	488.15	364.89	243	85.07	Bottom Right	32.63	-4.21	-27.48	-30.48	-3.72	-28.55	0	-	attempt 6
2450388	SMP	1	244	85.07	486.84	378.52	244	85.07	Bottom Right	32.63	-4.21	-27.48	-30.48	-3.72	-28.55	0	-	attempt 6
2483762	SMP	1	243	85.07	485.11	391.02	243	85.07	Bottom Right	32.63	-4.21	-27.48	-30.48	-3.72	-28.55	0	-	attempt 6
2516969	SMP	1	243	85.07	482.99	392.63	243	85.07	Bottom Right	32.63	-4.21	-27.48	-30.48	-3.72	-28.55	0	-	attempt 6
2549712	SMP	1	241	85.07	480.44	403.08	241	85.07	Bottom Right	32.63	-4.21	-27.48	-30.48	-3.72	-28.55	0	-	attempt 6
2587059	SMP	1	241	85.07	479.1	415.03	241	85.07	Bottom Right	32.63	-4.21	-27.48	-30.48	-3.72	-28.55	0	-	attempt 6
2630640	SMP	1	242	85.07	477.96	434.75	242	85.07	Bottom Right	32.63	-4.21	-27.48	-30.48	-3.72	-28.55	0	-	attempt 6
2683858	SMP	1	245	85.07	473.87	470.05	245	85.07	Bottom Right	32.63	-4.21	-27.48	-30.48	-3.72	-28.55	0	-	attempt 6
2716242	SMP	1	240	80.07	470.52	477.61	240	80.07	Bottom Right	32.63	-4.21	-27.48	-30.48	-3.72	-28.55	0	-	attempt 6
2749824	SMP	1	241	84.07	465.36	484.79	241	84.07	Bottom Right	32.63	-4.21	-27.49	-30.48	-3.72	-28.55	0	-	attempt 6
2783322	SMP	1	238	89.07	454.73	494.23	238	89.07	Bottom Right	32.63	-4.21	-27.49	-30.48	-3.72	-28.55	0	-	attempt 6
2816577	SMP	1	238	89.07	449	484.78	238	89.07	Bottom Right	32.63	-4.21	-27.49	-30.48	-3.72	-28.55	0	-	attempt 6
2848980	SMP	1	238	89.07	443.95	478.29	238	89.07	Bottom Right	32.63	-4.21	-27.49	-30.48	-3.72	-28.55	0	-	attempt 6
2882448	SMP	1	243	91.07	436.24	476.57	243	91.07	Bottom Right	32.63	-4.21	-27.49	-30.48	-3.72	-28.55	0	-	attempt 6
2916124	SMP	1	241	91.07	429.33	479.91	241	91.07	Bottom Right	32.63	-4.21	-27.49	-30.48	-3.72	-28.55	0	-	attempt 6
2948600	SMP	1	241	90.07	421.81	482.58	241	90.07	Bottom Right	32.63	-4.21	-27.49	-30.48	-3.72	-28.55	0	-	attempt 6
2982291	SMP	1	241	90.07	416.39	488.22	241	90.07	Bottom Right	32.63	-4.21	-27.49	-30.48	-3.72	-28.55	0	-	attempt 6
3015358	SMP	1	239	89.07	413.47	489.42	239	89.07	Bottom Right	32.63	-4.21	-27.49	-30.48	-3.72	-28.55	0	-	attempt 6
3048388	SMP	1	240	89.07	409.17	488.02	240	89.07	Bottom Right	32.63	-4.21	-27.49	-30.48	-3.72	-28.55	0	-	attempt 6
3082050	SMP	1	240	89.07	404.62	487.23	240	89.07	Bottom Right	32.63	-4.21	-27.49	-30.48	-3.72	-28.55	0	-	attempt 6
3114893	SMP	1	240	89.07	395.79	484.74	240	89.07	Bottom Right	32.63	-4.21	-27.49	-30.48	-3.72	-28.55	0	-	attempt 6
3148119	SMP	1	294	101.07	0	0	294	101.07	Other	0	0	0	-30.48	-3.72	-28.55	0	-	attempt 6
3181486	SMP	1	294	101.07	395.72	484.7	294	101.07	Other	32.63	-4.21	-27.49	-30.48	-3.72	-28.55	0	-	attempt 6
3215379	SMP	1	286	38.07	695.47	673.99	286	38.07	ball	32.63	-4.21	-27.49	-30.48	-3.72	-28.55	0	-	attempt 6
3248222	SMP	1	288	38.07	671.43	657.65	288	38.07	ball	32.63	-4.21	-27.49	-30.48	-3.72	-28.55	0	-	attempt 6
3281322	SMP	1	288	38.07	648.55	662.31	288	38.07	ball	32.63	-4.21	-27.49	-30.48	-3.72	-28.55	0	-	attempt 6
3314489	SMP	1	288	38.07	648.55	662.31	288	38.07	ball	32.63	-4.21	-27.49	0	0	0	0	-	attempt 6
3348325	SMP	1	288	38.07	648.55	662.31	288	38.07	ball	32.63	-4.21	-27.49	-30.48	-3.72	-28.55	0	-	attempt 6
3381118	SMP	1	192	71.07	277.87	413.31	192	71.07	Bottom Right	32.63	-4.21	-27.49	-30.48	-3.72	-28.55	0	-	attempt 6
3414264	SMP	1	189	72.07	286.95	417.08	189	72.07	Bottom Right	32.63	-4.21	-27.49	-30.48	-3.72	-28.55	0	-	attempt 6
3447953	SMP	1	189	74.07	295.8	414.22	189	74.07	Bottom Right	32.63	-4.21	-27.49	-30.48	-3.72	-28.55	0	-	attempt 6
3481047	SMP	1	189	77.07	302.01	414.27	189	77.07	Bottom Right	32.63	-4.21	-27.49	-30.48	-3.72	-28.55	0	-	attempt 6
3514178	SMP	1	188	78.07	308.11	415.72	188	78.07	Bottom Right	32.63	-4.21	-27.49	-30.48	-3.72	-28.55	0	-	attempt 6
3547651	SMP	1	189	78.07	311.63	409.35	189	78.07	Bottom Right	32.63	-4.21	-27.49	-30.48	-3.72	-28.55	0	-	attempt 6
3580770	SMP	1	199	78.07	309.44	411.11	199	78.07	Bottom Right	32.63	-4.21	-27.49	-30.48	-3.72	-28.55	0	-	attempt 6
3620746	SMP	1	201	82.07	304.46	414.85	201	82.07	Bottom Right	32.63	-4.21	-27.49	-30.48	-3.72	-28.55	0	-	attempt 6
3680875	SMP	1	215	85.07	292.44	410.79	215	85.07	Bottom Right	32.63	-4.21	-27.49	-30.48	-3.72	-28.55	0	-	attempt 6
3714124	SMP	1	206	85.07	280.42	404.81	206	85.07	Bottom Right	32.63	-4.21	-27.49	-30.48	-3.72	-28.55	0	-	attempt 6
3749276	SMP	1	244	112.07	350.82	436.45	244	112.07	Front right	32.63	-4.21	-27.49	-30.48	-3.72	-28.55	0	-	attempt 6
3781138	SMP	1	239	119.07	350.75	436.43	239	119.07	Front right	32.63	-4.21	-27.49	-30.48	-3.72	-28.55	0	-	attempt 6
3814244	SMP	1	290	43.07	614.87	577.57	290	43.07	ball	32.63	-4.21	-27.49	-30.48	-3.72	-28.55	0	-	attempt 6
3847011	SMP	1	288	41.07	586.35	559.58	288	41.07	ball	32.63	-4.21	-27.49	-30.48	-3.72	-28.55	0	-	attempt 6
3880259	SMP	1	288	41.07	575.61	540.01	288	41.07	ball	32.63	-4.21	-27.49	-30.48	-3.72	-28.55	0	-	attempt 6
3913612	SMP	1	288	41.07	556.31	521.77	288	41.07	ball	32.63	-4.21	-27.49	-30.48	-3.72	-28.55	0	-	attempt 6
3946714	SMP	1	288	41.07	547.86	511.51	288	41.07	ball	32.63	-4.2	-27.49	-30.48	-3.72	-28.55	0	-	attempt 6
3979990	SMP	1	288	41.07	560.34	511.78	288	41.07	ball	32.63	-4.2	-27.49	-30.48	-3.72	-28.55	0	-	attempt 6
4013838	SMP	1	288	41.07	551.49	506.81	288	41.07	ball	32.63	-4.2	-27.49	-30.48	-3.72	-28.55	0	-	attempt 6
4046625	SMP	1	288	41.07	546.12	501.36	288	41.07	ball	32.63	-4.2	-27.49	-30.48	-3.72	-28.55	0	-	attempt 6
4080063	SMP	1	288	41.07	543.98	499.71	288	41.07	ball	32.63	-4.2	-27.49	-30.48	-3.72	-28.55	0	-	attempt 6
4113170	SMP	1	288	41.07	541.5	501.49	288	41.07	ball	32.63	-4.2	-27.49	-30.48	-3.72	-28.55	0	-	attempt 6
4146422	SMP	1	288	41.07	532.7	506.64	288	41.07	ball	32.63	-4.2	-27.49	-30.48	-3.72	-28.55	0	-	attempt 6
4180213	SMP	1	288	41.07	525.13	512	288	41.07	ball	32.63	-4.2	-27.49	-30.48	-3.72	-28.55	0	-	attempt 6
4213565	SMP	1	288	41.07	517.49	509.84	288	41.07	ball	32.63	-4.2	-27.49	-30.48	-3.72	-28.55	0	-	attempt 6
4246212	SMP	1	288	41.07	518.76	527.88	288	41.07	ball	32.63	-4.2	-27.49	-30.48	-3.72	-28.55	0	-	attempt 6
4286630	SMP	1	288	41.07	517.23	488.15	288	41.07	ball	32.63	-4.2	-27.49	-30.48	-3.72	-28.55	0	-	attempt 6
4314175	SMP	1	288	41.07	509.44	441.6	288	41.07	ball	32.63	-4.2	-27.49	-30.48	-3.72	-28.55	0	-	attempt 6
4347306	SMP	1	288	41.07	493.57	438.97	288	41.07	ball	32.63	-4.2	-27.49	-30.48	-3.71	-28.55	0	-	attempt 6
4380706	SMP	1	288	41.07	494.88	423.76	288	41.07	ball	32.63	-4.2	-27.49	-30.48	-3.71	-28.55	0	-	attempt 6
4412749	SMP	1	288	41.07	493.85	424.69	288	41.07	ball	32.63	-4.2	-27.49	-30.48	-3.71	-28.55	0	-	attempt 6
4446472	SMP	1	288	41.07	502.79	428.07	288	41.07	ball	32.63	-4.2	-27.49	-30.48	-3.71	-28.55	0	-	attempt 6
4512493	SMP	1	288	41.07	502.09	458.16	288	41.07	ball	32.63	-4.2	-27.49	-30.48	-3.71	-28.55	0	-	attempt 6
4545983	SMP	1	288	41.07	503.23	460.14	288	41.07	ball	32.63	-4.2	-27.49	-30.48	-3.71	-28.55	0	-	attempt 6
4579064	SMP	1	288	41.07	517.8	468.54	288	41.07	ball	32.63	-4.2	-27.49	-30.48	-3.71	-28.55	0	-	attempt 6
4612319	SMP	1	288	41.07	519.99	462.88	288	41.07	ball	32.63	-4.2	-27.49	-30.48	-3.71	-28.55	0	-	attempt 6
4645473	SMP	1	288	41.07	531.28	464.81	288	41.07	ball	32.63	-4.2	-27.49	-30.48	-3.71	-28.55	0	-	attempt 6
4678907	SMP	1	293	101.07	546.72	479.46	293	101.07	ball	32.63	-4.2	-27.49	-30.48	-3.71	-28.55	0	-	attempt 6
4712276	SMP	1	293	101.07	558.85	486.3	293	101.07	ball	32.63	-4.2	-27.49	-30.48	-3.71	-28.55	0	-	attempt 6
4745350	SMP	1	288	44.07	558.87	519.89	288	44.07	ball	32.63	-4.2	-27.49	-30.48	-3.71	-28.55	0	-	attempt 6
4778576	SMP	1	294	103.07	558.87	519.86	294	103.07	ball	32.63	-4.2	-27.49	-30.48	-3.71	-28.55	0	-	attempt 6
4817439	SMP	1	290	42.07	589.52	591.48	290	42.07	ball	32.63	-4.2	-27.49	-30.48	-3.71	-28.55	0	-	attempt 6
4878563	SMP	1	292	103.07	578.36	532.14	292	103.07	ball	32.63	-4.2	-27.49	-30.48	-3.71	-28.55	0	-	attempt 6
4912252	SMP	1	292	103.07	564.78	471.78	292	103.07	ball	32.63	-4.2	-27.49	-30.48	-3.71	-28.55	0	-	attempt 6
4945524	SMP	1	292	103.07	582.64	509.93	292	103.07	ball	32.63	-4.2	-27.49	-30.48	-3.71	-28.55	0	-	attempt 6
4978318	SMP	1	292	103.07	615.38	517.45	292	103.07	ball	32.63	-4.2	-27.49	-30.48	-3.71	-28.56	0	-	attempt 6
5012208	SMP	1	0	0	0	0	0	0	-	0	0	0	0	0	0	0	-	attempt 6
5044855	SMP	1	0	0	0	0	0	0	-	0	0	0	0	0	0	0	-	attempt 6
5078072	SMP	1	0	0	0	0	0	0	-	0	0	0	0	0	0	0	-	attempt 6
5111335	SMP	1	0	0	0	0	0	0	-	0	0	0	0	0	0	0	-	attempt 6
5144782	SMP	1	0	0	0	0	0	0	-	0	0	0	0	0	0	0	-	attempt 6
5178196	SMP	1	0	0	0	0	0	0	-	0	0	0	0	0	0	0	-	attempt 6
5211302	SMP	1	0	0	0	0	0	0	-	0	0	0	0	0	0	0	-	attempt 6
5244427	SMP	1	0	0	0	0	0	0	-	0	0	0	0	0	0	0	-	attempt 6
5277844	SMP	1	0	0	0	0	0	0	-	0	0	0	0	0	0	0	-	attempt 6
5311627	SMP	1	245	58.07	504.69	428.44	245	58.07	Middle Right	32.63	-4.2	-27.49	-30.48	-3.71	-28.55	0	-	attempt 6
5344394	SMP	1	0	0	0	0	0	0	-	0	0	0	0	0	0	0	-	attempt 6
5377663	SMP	1	0	0	0	0	0	0	-	0	0	0	0	0	0	0	-	attempt 6
5410916	SMP	1	0	0	0	0	0	0	-	0	0	0	0	0	0	0	-	attempt 6
5444213	SMP	1	0	0	0	0	0	0	-	0	0	0	0	0	0	0	-	attempt 6
