# Supplementary material for: Visual Search Strategies of Soccer Players Executing a Power vs. Placement Penalty Kick
Source: PLoS One. 2014 Dec 17;9(12):e115179. doi: 10.1371/journal.pone.0115179 (PMC4269429; doi:10.1371/journal.pone.0115179)
Supplement: S1 File — Raw visual search data from participant group in each test condition. (ZIP) [file pone.0115179.s001.zip › PLoS ONE Supporting Information/Part 12/Output/S1 attempt 2 LA placement no GK.xlsx]

## Sheet: Sheet1
## [BeGaze]
## Converted from:
## Date:	23.07.2013 10:54:08
## Version:	BeGaze 3.2.28
## IDF Version:	10
## Sample Rate:	30
## Separator Type:	Trial
## Trial Count:	1
## Uses Plane File:	FALSE
## Stimulus:	attempt 5
## Number of Samples:	172
## Reversed:	none
## [Run]
## Subject:	Matt Low Anxiety
## Description:	Reference View 6 Matt Low Anxiety 0
## [Calibration]
## Calibration Type:	n.a.
## Calibration Area:	1280	960
## [Geometry]
## Stimulus Dimension [mm]:	1280	960
## Head Distance [mm]:	1450
## [Hardware Setup]
## System ID:
## Operating System :
## IView X Version:
## [Filter Settings]
## Heuristics:	FALSE
## Heuristics Stage:	0
## Bilateral:	FALSE
## Gaze Cursor Filter:	FALSE
## Saccade Length [px]:	0
## Filter Depth [ms]:	0
## Format:	LEFT, RIGHT, POR, AOI, EYEPOSITION, TRIGGER
##
Time	Type	Trial	B POR X [px]	B POR Y [px]	L POR X [px]	L POR Y [px]	R POR X [px]	R POR Y [px]	B Object Hit	L EPOS X	L EPOS Y	L EPOS Z	R EPOS X	R EPOS Y	R EPOS Z	Trigger	B Event Info	Stimulus
9599	SMP	1	289	40.07	536.11	567.18	289	40.07	ball	32.65	-4.22	-27.47	-30.49	-3.74	-28.54	0	-	attempt 5
42896	SMP	1	289	40.07	574.33	542.61	289	40.07	ball	32.65	-4.22	-27.47	-30.49	-3.74	-28.54	0	-	attempt 5
75883	SMP	1	289	40.07	574.7	544.39	289	40.07	ball	32.65	-4.22	-27.47	-30.49	-3.74	-28.54	0	-	attempt 5
109359	SMP	1	289	40.07	581.05	542.63	289	40.07	ball	32.65	-4.22	-27.47	-30.49	-3.74	-28.54	0	-	attempt 5
142552	SMP	1	289	40.07	584.61	541.77	289	40.07	ball	32.65	-4.22	-27.47	-30.49	-3.74	-28.54	0	-	attempt 5
175663	SMP	1	288	39.07	589.3	547.07	288	39.07	ball	32.65	-4.22	-27.47	-30.49	-3.74	-28.54	0	-	attempt 5
209119	SMP	1	288	39.07	632.43	535.11	288	39.07	ball	32.65	-4.22	-27.47	-30.49	-3.74	-28.54	0	-	attempt 5
242570	SMP	1	293	102.07	634.96	543.41	293	102.07	ball	32.65	-4.22	-27.47	-30.49	-3.74	-28.54	0	-	attempt 5
275753	SMP	1	290	35.07	634.71	557.6	290	35.07	ball	32.65	-4.22	-27.47	-30.49	-3.74	-28.54	0	-	attempt 5
308881	SMP	1	290	41.07	637.67	574.22	290	41.07	ball	32.65	-4.22	-27.47	-30.49	-3.74	-28.55	0	-	attempt 5
342291	SMP	1	293	105.07	636.65	577.93	293	105.07	ball	32.65	-4.22	-27.47	-30.49	-3.74	-28.55	0	-	attempt 5
376024	SMP	1	289	41.07	632.3	587.47	289	41.07	ball	32.65	-4.22	-27.47	-30.49	-3.74	-28.55	0	-	attempt 5
408651	SMP	1	290	33.07	650.51	589.27	290	33.07	ball	32.65	-4.22	-27.47	-30.49	-3.74	-28.55	0	-	attempt 5
442430	SMP	1	290	38.07	635.75	603.58	290	38.07	ball	32.65	-4.22	-27.47	-30.49	-3.74	-28.55	0	-	attempt 5
475259	SMP	1	290	38.07	628.21	611.11	290	38.07	ball	32.65	-4.22	-27.47	-30.49	-3.74	-28.55	0	-	attempt 5
521622	SMP	1	294	38.07	615.45	599.63	294	38.07	ball	32.65	-4.22	-27.47	-30.49	-3.74	-28.55	0	-	attempt 5
575132	SMP	1	299	24.07	589.5	558.08	299	24.07	ball	32.65	-4.22	-27.47	-30.49	-3.74	-28.55	0	-	attempt 5
608581	SMP	1	295	30.07	566.2	546.68	295	30.07	ball	32.65	-4.22	-27.47	-30.49	-3.74	-28.55	0	-	attempt 5
641936	SMP	1	294	38.07	545.96	524.87	294	38.07	ball	32.65	-4.22	-27.47	-30.49	-3.74	-28.55	0	-	attempt 5
675042	SMP	1	294	38.07	520.34	520.78	294	38.07	ball	32.65	-4.22	-27.47	-30.49	-3.74	-28.55	0	-	attempt 5
708254	SMP	1	296	29.07	499.1	521.35	296	29.07	ball	32.65	-4.22	-27.47	-30.49	-3.74	-28.55	0	-	attempt 5
741440	SMP	1	296	100.07	480.05	487.75	296	100.07	ball	32.65	-4.22	-27.47	-30.49	-3.74	-28.55	0	-	attempt 5
774704	SMP	1	292	106.07	441.55	288.94	292	106.07	Other	32.65	-4.22	-27.47	-30.49	-3.74	-28.55	0	-	attempt 5
807902	SMP	1	292	106.07	394.76	128.08	292	106.07	Other	32.65	-4.22	-27.47	0	0	0	0	-	attempt 5
841789	SMP	1	297	106.07	346.86	77.98	297	106.07	Other	32.65	-4.22	-27.47	0	0	0	0	-	attempt 5
874418	SMP	1	218	71.07	318.62	84.21	218	71.07	Bottom Right	32.65	-4.22	-27.47	0	0	0	0	-	attempt 5
907741	SMP	1	189	66.07	348.11	175.99	189	66.07	Middle Right	32.65	-4.22	-27.47	0	0	0	0	-	attempt 5
940973	SMP	1	198	88.07	392.15	257.52	198	88.07	Bottom Right	32.65	-4.22	-27.47	0	0	0	0	-	attempt 5
974373	SMP	1	216	114.07	438.23	310.03	216	114.07	Front right	32.65	-4.22	-27.47	-30.49	-3.74	-28.55	0	-	attempt 5
1007564	SMP	1	225	82.07	472.03	343.33	225	82.07	Bottom Right	32.65	-4.22	-27.47	-30.49	-3.74	-28.55	0	-	attempt 5
1052818	SMP	1	233	80.07	485.21	369.04	233	80.07	Bottom Right	32.65	-4.22	-27.47	-30.49	-3.74	-28.55	0	-	attempt 5
1107566	SMP	1	214	78.07	464.34	378.82	214	78.07	Bottom Right	32.65	-4.22	-27.47	-30.49	-3.74	-28.55	0	-	attempt 5
1140851	SMP	1	149	80.07	325.99	363.15	149	80.07	Bottom Middle	32.65	-4.22	-27.47	0	0	0	0	-	attempt 5
1174140	SMP	1	157	71.07	335.71	342.9	157	71.07	Middle Middle	32.65	-4.22	-27.47	-30.49	-3.74	-28.55	0	-	attempt 5
1240517	SMP	1	150	71.07	346.97	317.94	150	71.07	Middle Middle	32.65	-4.22	-27.47	0	0	0	0	-	attempt 5
1273980	SMP	1	166	59.07	355.76	320.4	166	59.07	Middle Middle	32.65	-4.22	-27.47	-30.49	-3.74	-28.55	0	-	attempt 5
1307043	SMP	1	155	78.07	363.65	336.2	155	78.07	Bottom Middle	32.65	-4.22	-27.47	0	0	0	0	-	attempt 5
1340691	SMP	1	155	71.07	365.81	337.29	155	71.07	Middle Middle	32.65	-4.22	-27.47	0	0	0	0	-	attempt 5
1374173	SMP	1	153	80.07	362.47	354.96	153	80.07	Bottom Middle	32.65	-4.22	-27.47	0	0	0	0	-	attempt 5
1407518	SMP	1	152	77.07	357.93	362.4	152	77.07	Bottom Middle	32.65	-4.22	-27.47	0	0	0	0	-	attempt 5
1440384	SMP	1	151	72.07	356.29	361.69	151	72.07	Bottom Middle	32.65	-4.22	-27.47	0	0	0	0	-	attempt 5
1473435	SMP	1	164	41.07	337.83	340.98	164	41.07	Top Middle	32.65	-4.22	-27.47	-30.49	-3.74	-28.55	0	-	attempt 5
1506610	SMP	1	164	68.07	349.28	347.33	164	68.07	Middle Middle	32.65	-4.22	-27.47	-30.49	-3.74	-28.55	0	-	attempt 5
1540005	SMP	1	175	114.07	421.27	413.3	175	114.07	Front right	32.65	-4.22	-27.47	-30.49	-3.74	-28.55	0	-	attempt 5
1573437	SMP	1	293	103.07	421.24	413.27	293	103.07	Other	32.65	-4.22	-27.47	-30.49	-3.74	-28.55	0	-	attempt 5
1606690	SMP	1	294	103.07	421.19	413.22	294	103.07	Other	32.65	-4.22	-27.47	-30.49	-3.74	-28.55	0	-	attempt 5
1641739	SMP	1	288	35.07	665.24	616.92	288	35.07	ball	32.65	-4.22	-27.47	-30.49	-3.74	-28.55	0	-	attempt 5
1673272	SMP	1	292	102.07	630.55	578.64	292	102.07	ball	32.65	-4.22	-27.47	-30.49	-3.74	-28.55	0	-	attempt 5
1708278	SMP	1	288	43.07	605.91	468.59	288	43.07	ball	32.65	-4.22	-27.47	-30.49	-3.74	-28.55	0	-	attempt 5
1773056	SMP	1	288	43.07	560.41	357.42	288	43.07	ball	32.65	-4.22	-27.47	-30.49	-3.74	-28.55	0	-	attempt 5
1806232	SMP	1	288	43.07	548.77	292.07	288	43.07	ball	32.65	-4.22	-27.47	-30.49	-3.74	-28.55	0	-	attempt 5
1839582	SMP	1	288	43.07	525.67	289.32	288	43.07	ball	32.65	-4.22	-27.47	0	0	0	0	-	attempt 5
1872754	SMP	1	293	103.07	511.48	313.12	293	103.07	ball	32.65	-4.22	-27.47	-30.49	-3.74	-28.55	0	-	attempt 5
1906028	SMP	1	291	41.07	504.56	328.59	291	41.07	ball	32.65	-4.22	-27.47	-30.49	-3.74	-28.55	0	-	attempt 5
1940299	SMP	1	292	100.07	502.45	358.03	292	100.07	ball	32.65	-4.22	-27.47	-30.49	-3.74	-28.55	0	-	attempt 5
1972652	SMP	1	292	103.07	498.98	380.79	292	103.07	ball	32.65	-4.22	-27.47	-30.49	-3.74	-28.55	0	-	attempt 5
2005898	SMP	1	289	40.07	496.29	409.42	289	40.07	ball	32.65	-4.22	-27.47	-30.49	-3.74	-28.55	0	-	attempt 5
2039374	SMP	1	289	40.07	489.91	439.68	289	40.07	ball	32.65	-4.22	-27.47	-30.49	-3.74	-28.55	0	-	attempt 5
2072437	SMP	1	294	110.07	509.78	336.04	294	110.07	Other	32.65	-4.22	-27.47	-30.49	-3.74	-28.55	0	-	attempt 5
2106281	SMP	1	292	105.07	0	0	292	105.07	Other	0	0	0	-30.49	-3.74	-28.55	0	-	attempt 5
2138930	SMP	1	292	105.07	0	0	292	105.07	Other	0	0	0	-30.49	-3.74	-28.55	0	-	attempt 5
2172384	SMP	1	292	105.07	815.82	188.24	292	105.07	Other	32.65	-4.22	-27.47	0	0	0	0	-	attempt 5
2206006	SMP	1	0	0	0	0	0	0	-	0	0	0	0	0	0	0	-	attempt 5
2239182	SMP	1	295	97.07	699.92	315.88	295	97.07	Other	32.65	-4.22	-27.47	-30.49	-3.74	-28.55	0	-	attempt 5
2272277	SMP	1	292	106.07	664.85	368.53	292	106.07	Other	32.65	-4.22	-27.47	-30.49	-3.74	-28.55	0	-	attempt 5
2305715	SMP	1	292	106.07	666.81	379.14	292	106.07	Other	32.65	-4.22	-27.47	-30.49	-3.74	-28.55	0	-	attempt 5
2338858	SMP	1	292	106.07	656.52	384.68	292	106.07	Other	32.65	-4.22	-27.47	-30.49	-3.74	-28.55	0	-	attempt 5
2372450	SMP	1	292	106.07	652.86	385.79	292	106.07	Other	32.65	-4.22	-27.47	-30.49	-3.74	-28.55	0	-	attempt 5
2405117	SMP	1	292	106.07	640.83	394.42	292	106.07	Other	32.65	-4.22	-27.47	-30.49	-3.74	-28.55	0	-	attempt 5
2438482	SMP	1	292	106.07	653.23	389.85	292	106.07	Other	32.65	-4.22	-27.47	-30.49	-3.74	-28.55	0	-	attempt 5
2471777	SMP	1	292	106.07	691.88	373.37	292	106.07	Other	32.65	-4.22	-27.47	-30.49	-3.74	-28.55	0	-	attempt 5
2505072	SMP	1	292	106.07	730.77	372.28	292	106.07	Other	32.65	-4.22	-27.47	-30.49	-3.74	-28.55	0	-	attempt 5
2538162	SMP	1	292	106.07	718.94	370.46	292	106.07	Other	32.65	-4.22	-27.47	0	0	0	0	-	attempt 5
2571892	SMP	1	292	106.07	482.55	401.95	292	106.07	Other	32.65	-4.22	-27.47	0	0	0	0	-	attempt 5
2605449	SMP	1	188	87.07	327.79	514.15	188	87.07	Bottom Right	32.65	-4.22	-27.47	-30.49	-3.74	-28.55	0	-	attempt 5
2638211	SMP	1	175	47.07	415.01	470.51	175	47.07	Middle Right	32.65	-4.22	-27.47	-30.49	-3.74	-28.55	0	-	attempt 5
2671245	SMP	1	190	47.07	468.1	463.27	190	47.07	Middle Right	32.65	-4.22	-27.47	-30.49	-3.74	-28.55	0	-	attempt 5
2704700	SMP	1	233	52.07	495.35	465.34	233	52.07	Middle Right	32.65	-4.22	-27.47	-30.49	-3.74	-28.55	0	-	attempt 5
2738182	SMP	1	231	53.07	502.29	459.18	231	53.07	Middle Right	32.65	-4.22	-27.47	-30.49	-3.74	-28.55	0	-	attempt 5
2771236	SMP	1	231	53.07	502.2	458.69	231	53.07	Middle Right	32.65	-4.22	-27.47	-30.49	-3.74	-28.55	0	-	attempt 5
2804882	SMP	1	229	51.07	504.6	461.39	229	51.07	Middle Right	32.65	-4.22	-27.47	-30.49	-3.74	-28.55	0	-	attempt 5
2837812	SMP	1	233	52.07	505.18	457.13	233	52.07	Middle Right	32.65	-4.22	-27.47	-30.49	-3.74	-28.55	0	-	attempt 5
2871351	SMP	1	233	52.07	502.87	449.88	233	52.07	Middle Right	32.65	-4.22	-27.47	-30.49	-3.74	-28.55	0	-	attempt 5
2904321	SMP	1	237	58.07	498.59	452.29	237	58.07	Middle Right	32.65	-4.22	-27.47	-30.49	-3.74	-28.55	0	-	attempt 5
2937646	SMP	1	236	61.07	487.28	446.41	236	61.07	Middle Right	32.65	-4.22	-27.47	-30.49	-3.74	-28.55	0	-	attempt 5
2970821	SMP	1	247	90.07	552.58	482.4	247	90.07	Bottom Right	32.65	-4.22	-27.47	-30.49	-3.74	-28.55	0	-	attempt 5
3004088	SMP	1	292	104.07	552.54	482.36	292	104.07	Other	32.65	-4.22	-27.47	-30.49	-3.74	-28.55	0	-	attempt 5
3037274	SMP	1	288	47.07	687.95	677.71	288	47.07	ball	32.65	-4.22	-27.47	-30.49	-3.74	-28.55	0	-	attempt 5
3071355	SMP	1	288	41.07	650.36	659.92	288	41.07	ball	32.65	-4.22	-27.47	-30.49	-3.74	-28.55	0	-	attempt 5
3104645	SMP	1	288	41.07	617.22	638.63	288	41.07	ball	32.65	-4.22	-27.47	-30.49	-3.74	-28.55	0	-	attempt 5
3171172	SMP	1	288	41.07	574.88	622.83	288	41.07	ball	32.65	-4.22	-27.47	-30.49	-3.74	-28.55	0	-	attempt 5
3204044	SMP	1	291	103.07	546.16	598.07	291	103.07	ball	32.65	-4.22	-27.47	-30.49	-3.74	-28.55	0	-	attempt 5
3237221	SMP	1	294	104.07	417.99	412.17	294	104.07	Other	32.65	-4.22	-27.47	-30.49	-3.74	-28.55	0	-	attempt 5
3271208	SMP	1	240	88.07	417.99	412.17	240	88.07	Bottom Right	32.65	-4.22	-27.47	-30.49	-3.74	-28.55	0	-	attempt 5
3304203	SMP	1	238	63.07	390.58	395.65	238	63.07	Middle Right	32.65	-4.22	-27.47	-30.49	-3.74	-28.55	0	-	attempt 5
3336770	SMP	1	239	62.07	407.48	429.67	239	62.07	Middle Right	32.65	-4.22	-27.47	-30.49	-3.74	-28.55	0	-	attempt 5
3370240	SMP	1	238	76.07	425.81	442.47	238	76.07	Bottom Right	32.65	-4.22	-27.47	-30.49	-3.74	-28.55	0	-	attempt 5
3403539	SMP	1	238	76.07	432.63	456.45	238	76.07	Bottom Right	32.65	-4.22	-27.47	-30.49	-3.74	-28.55	0	-	attempt 5
3436753	SMP	1	238	76.07	437.83	463.64	238	76.07	Bottom Right	32.65	-4.22	-27.47	-30.49	-3.74	-28.55	0	-	attempt 5
3469881	SMP	1	238	76.07	440.99	477.21	238	76.07	Bottom Right	32.65	-4.22	-27.47	-30.49	-3.74	-28.55	0	-	attempt 5
3503289	SMP	1	238	76.07	443.7	472.65	238	76.07	Bottom Right	32.65	-4.22	-27.47	-30.49	-3.74	-28.55	0	-	attempt 5
3537127	SMP	1	238	76.07	444.14	471.23	238	76.07	Bottom Right	32.64	-4.22	-27.47	-30.49	-3.74	-28.55	0	-	attempt 5
3570294	SMP	1	238	78.07	443.99	464.43	238	78.07	Bottom Right	32.64	-4.22	-27.47	-30.49	-3.74	-28.55	0	-	attempt 5
3603035	SMP	1	238	82.07	441.5	463.83	238	82.07	Bottom Right	32.64	-4.22	-27.47	-30.49	-3.74	-28.55	0	-	attempt 5
3636577	SMP	1	244	94.07	441.45	463.79	244	94.07	Bottom Right	32.64	-4.22	-27.47	-30.49	-3.74	-28.55	0	-	attempt 5
3669674	SMP	1	289	40.07	678.39	722.18	289	40.07	ball	32.64	-4.22	-27.47	-30.49	-3.74	-28.55	0	-	attempt 5
3702770	SMP	1	289	40.07	656.63	658.27	289	40.07	ball	32.64	-4.22	-27.47	-30.49	-3.74	-28.55	0	-	attempt 5
3736258	SMP	1	289	40.07	621.46	653.95	289	40.07	ball	32.64	-4.22	-27.47	-30.49	-3.74	-28.55	0	-	attempt 5
3769478	SMP	1	289	40.07	612.43	638.5	289	40.07	ball	32.64	-4.22	-27.47	-30.49	-3.74	-28.55	0	-	attempt 5
3803279	SMP	1	289	40.07	598.77	625.59	289	40.07	ball	32.64	-4.22	-27.47	-30.49	-3.74	-28.55	0	-	attempt 5
3836269	SMP	1	289	40.07	591.18	624.75	289	40.07	ball	32.64	-4.22	-27.47	-30.49	-3.74	-28.55	0	-	attempt 5
3869513	SMP	1	289	40.07	581.59	607.31	289	40.07	ball	32.64	-4.22	-27.47	-30.49	-3.74	-28.55	0	-	attempt 5
3902547	SMP	1	289	40.07	577.64	606.66	289	40.07	ball	32.64	-4.22	-27.47	-30.49	-3.74	-28.55	0	-	attempt 5
3935799	SMP	1	289	40.07	589.05	586.74	289	40.07	ball	32.64	-4.22	-27.47	-30.49	-3.74	-28.55	0	-	attempt 5
3969128	SMP	1	289	40.07	581.55	579.14	289	40.07	ball	32.64	-4.22	-27.47	-30.49	-3.74	-28.55	0	-	attempt 5
4002307	SMP	1	289	40.07	582.18	584.96	289	40.07	ball	32.64	-4.22	-27.47	-30.49	-3.74	-28.55	0	-	attempt 5
4036048	SMP	1	289	40.07	573.1	590.92	289	40.07	ball	32.64	-4.22	-27.47	-30.49	-3.74	-28.55	0	-	attempt 5
4069311	SMP	1	289	40.07	577.56	592.75	289	40.07	ball	32.64	-4.22	-27.47	-30.49	-3.74	-28.55	0	-	attempt 5
4102399	SMP	1	289	40.07	567.14	593.31	289	40.07	ball	32.64	-4.22	-27.47	-30.49	-3.74	-28.55	0	-	attempt 5
4135475	SMP	1	289	40.07	568.11	599.8	289	40.07	ball	32.64	-4.22	-27.47	-30.49	-3.74	-28.55	0	-	attempt 5
4168654	SMP	1	289	40.07	566.92	591.49	289	40.07	ball	32.64	-4.22	-27.47	-30.49	-3.74	-28.55	0	-	attempt 5
4202719	SMP	1	289	40.07	566.56	594.55	289	40.07	ball	32.64	-4.22	-27.47	-30.49	-3.74	-28.55	0	-	attempt 5
4268793	SMP	1	289	40.07	558.9	574.08	289	40.07	ball	32.64	-4.22	-27.47	-30.49	-3.74	-28.55	0	-	attempt 5
4301767	SMP	1	289	40.07	550.58	578.87	289	40.07	ball	32.64	-4.22	-27.47	-30.49	-3.74	-28.55	0	-	attempt 5
4335175	SMP	1	292	102.07	556.63	582.75	292	102.07	ball	32.64	-4.22	-27.47	-30.49	-3.74	-28.55	0	-	attempt 5
4368430	SMP	1	292	102.07	556.65	582.77	292	102.07	ball	32.64	-4.22	-27.47	-30.49	-3.74	-28.55	0	-	attempt 5
4401675	SMP	1	292	102.07	556.67	582.79	292	102.07	Other	32.64	-4.22	-27.47	-30.49	-3.74	-28.55	0	-	attempt 5
4434912	SMP	1	227	89.07	340.53	434.32	227	89.07	Bottom Right	32.64	-4.22	-27.47	-30.49	-3.74	-28.55	0	-	attempt 5
4468169	SMP	1	235	90.07	371.72	451.92	235	90.07	Bottom Right	32.64	-4.22	-27.47	-30.49	-3.74	-28.55	0	-	attempt 5
4501425	SMP	1	237	94.07	390.19	455.85	237	94.07	Bottom Right	32.64	-4.22	-27.47	-30.49	-3.74	-28.55	0	-	attempt 5
4534824	SMP	1	234	121.07	389.88	456.47	234	121.07	Front right	32.64	-4.22	-27.47	-30.49	-3.74	-28.55	0	-	attempt 5
4568295	SMP	1	0	0	0	0	0	0	-	0	0	0	0	0	0	0	-	attempt 5
4601388	SMP	1	294	100.07	389.88	456.47	294	100.07	Other	32.64	-4.22	-27.47	-30.49	-3.74	-28.55	0	-	attempt 5
4634572	SMP	1	292	42.07	698.76	725.68	292	42.07	ball	32.64	-4.22	-27.47	-30.49	-3.74	-28.55	0	-	attempt 5
4667921	SMP	1	292	42.07	657.51	645.84	292	42.07	ball	32.64	-4.22	-27.47	-30.49	-3.74	-28.55	0	-	attempt 5
4701320	SMP	1	292	42.07	631.34	611.6	292	42.07	ball	32.64	-4.22	-27.47	-30.49	-3.74	-28.55	0	-	attempt 5
4734605	SMP	1	292	42.07	610.51	585.03	292	42.07	ball	32.64	-4.22	-27.47	-30.49	-3.74	-28.55	0	-	attempt 5
4767946	SMP	1	292	42.07	597.68	580.32	292	42.07	ball	32.64	-4.22	-27.47	-30.49	-3.74	-28.55	0	-	attempt 5
4801028	SMP	1	292	42.07	564.15	534.59	292	42.07	ball	32.64	-4.22	-27.47	-30.49	-3.74	-28.55	0	-	attempt 5
4834225	SMP	1	292	42.07	554.65	547.46	292	42.07	ball	32.64	-4.22	-27.47	-30.49	-3.74	-28.55	0	-	attempt 5
4868345	SMP	1	292	42.07	549.68	554.72	292	42.07	ball	32.64	-4.22	-27.47	-30.49	-3.74	-28.55	0	-	attempt 5
4900920	SMP	1	292	42.07	547.03	567.02	292	42.07	ball	32.64	-4.22	-27.47	-30.49	-3.74	-28.55	0	-	attempt 5
4934107	SMP	1	292	42.07	553.59	565.57	292	42.07	ball	32.64	-4.22	-27.47	-30.49	-3.74	-28.55	0	-	attempt 5
4967809	SMP	1	292	42.07	552.29	560.94	292	42.07	ball	32.64	-4.22	-27.47	-30.49	-3.74	-28.55	0	-	attempt 5
5000675	SMP	1	292	42.07	557.13	561.46	292	42.07	ball	32.64	-4.22	-27.47	-30.49	-3.74	-28.55	0	-	attempt 5
5034117	SMP	1	292	42.07	566	523.96	292	42.07	ball	32.64	-4.22	-27.47	-30.49	-3.74	-28.55	0	-	attempt 5
5067257	SMP	1	292	42.07	571.52	512.91	292	42.07	ball	32.64	-4.22	-27.47	-30.49	-3.74	-28.55	0	-	attempt 5
5101937	SMP	1	292	42.07	579.08	505.06	292	42.07	ball	32.64	-4.22	-27.47	-30.49	-3.74	-28.55	0	-	attempt 5
5134259	SMP	1	296	100.07	585.38	508.08	296	100.07	ball	32.64	-4.22	-27.47	-30.49	-3.74	-28.55	0	-	attempt 5
5166928	SMP	1	286	46.07	579.84	545.57	286	46.07	ball	32.64	-4.22	-27.47	-30.49	-3.74	-28.55	0	-	attempt 5
5200345	SMP	1	286	46.07	579.84	545.56	286	46.07	ball	32.64	-4.22	-27.47	-30.49	-3.74	-28.55	0	-	attempt 5
5233539	SMP	1	286	46.07	600.61	629.47	286	46.07	ball	32.64	-4.22	-27.47	-30.49	-3.74	-28.55	0	-	attempt 5
5266738	SMP	1	286	46.07	601.18	677.1	286	46.07	ball	32.64	-4.22	-27.47	-30.49	-3.74	-28.55	0	-	attempt 5
5300147	SMP	1	293	107.07	604.4	615.59	293	107.07	ball	32.64	-4.22	-27.47	-30.49	-3.74	-28.55	0	-	attempt 5
5333270	SMP	1	293	107.07	591.6	482.1	293	107.07	ball	32.64	-4.22	-27.47	-30.49	-3.74	-28.55	0	-	attempt 5
5366677	SMP	1	293	107.07	607.01	483.35	293	107.07	ball	32.64	-4.22	-27.47	-30.49	-3.74	-28.55	0	-	attempt 5
5400467	SMP	1	293	107.07	629.01	519.68	293	107.07	ball	32.64	-4.22	-27.47	-30.49	-3.73	-28.55	0	-	attempt 5
5433668	SMP	1	0	0	0	0	0	0	-	0	0	0	0	0	0	0	-	attempt 5
5466553	SMP	1	0	0	0	0	0	0	-	0	0	0	0	0	0	0	-	attempt 5
5499619	SMP	1	0	0	0	0	0	0	-	0	0	0	0	0	0	0	-	attempt 5
5533524	SMP	1	0	0	0	0	0	0	-	0	0	0	0	0	0	0	-	attempt 5
5566336	SMP	1	0	0	0	0	0	0	-	0	0	0	0	0	0	0	-	attempt 5
5599459	SMP	1	0	0	0	0	0	0	-	0	0	0	0	0	0	0	-	attempt 5
5633314	SMP	1	0	0	0	0	0	0	-	0	0	0	0	0	0	0	-	attempt 5
5666454	SMP	1	0	0	0	0	0	0	-	0	0	0	0	0	0	0	-	attempt 5
5699358	SMP	1	0	0	0	0	0	0	-	0	0	0	0	0	0	0	-	attempt 5
5732712	SMP	1	223	62.07	510.15	376.03	223	62.07	Middle Right	32.64	-4.22	-27.47	-30.49	-3.74	-28.55	0	-	attempt 5
5766250	SMP	1	0	0	0	0	0	0	-	0	0	0	0	0	0	0	-	attempt 5
5799282	SMP	1	0	0	0	0	0	0	-	0	0	0	0	0	0	0	-	attempt 5
5832588	SMP	1	0	0	0	0	0	0	-	0	0	0	0	0	0	0	-	attempt 5
5865823	SMP	1	0	0	0	0	0	0	-	0	0	0	0	0	0	0	-	attempt 5
5899167	SMP	1	0	0	0	0	0	0	-	0	0	0	0	0	0	0	-	attempt 5
