# Supplementary material for: Visual Search Strategies of Soccer Players Executing a Power vs. Placement Penalty Kick
Source: PLoS One. 2014 Dec 17;9(12):e115179. doi: 10.1371/journal.pone.0115179 (PMC4269429; doi:10.1371/journal.pone.0115179)
Supplement: S1 File — Raw visual search data from participant group in each test condition. (ZIP) [file pone.0115179.s001.zip › PLoS ONE Supporting Information/Part 12/Output/S1 attempt 2 LA power GK move.xlsx]

## Sheet: Sheet1
## [BeGaze]
## Converted from:
## Date:	28.07.2013 13:34:54
## Version:	BeGaze 3.2.28
## IDF Version:	10
## Sample Rate:	30
## Separator Type:	Trial
## Trial Count:	1
## Uses Plane File:	FALSE
## Stimulus:	attempt 7
## Number of Samples:	247
## Reversed:	none
## [Run]
## Subject:	Matt Low Anxiety
## Description:	Reference View 13 Matt Low Anxiety 0
## [Calibration]
## Calibration Type:	n.a.
## Calibration Area:	1280	960
## [Geometry]
## Stimulus Dimension [mm]:	1280	960
## Head Distance [mm]:	1450
## [Hardware Setup]
## System ID:
## Operating System :
## IView X Version:
## [Filter Settings]
## Heuristics:	FALSE
## Heuristics Stage:	0
## Bilateral:	FALSE
## Gaze Cursor Filter:	FALSE
## Saccade Length [px]:	0
## Filter Depth [ms]:	0
## Format:	LEFT, RIGHT, POR, AOI, EYEPOSITION, TRIGGER
##
Time	Type	Trial	B POR X [px]	B POR Y [px]	L POR X [px]	L POR Y [px]	R POR X [px]	R POR Y [px]	B Object Hit	L EPOS X	L EPOS Y	L EPOS Z	R EPOS X	R EPOS Y	R EPOS Z	Trigger	B Event Info	Stimulus
29818	SMP	1	286	40.07	517.01	595.81	286	40.07	ball	32.62	-4.21	-27.48	-30.47	-3.72	-28.54	0	-	attempt 7
63111	SMP	1	286	40.07	504.86	604.19	286	40.07	ball	32.62	-4.21	-27.48	-30.47	-3.72	-28.54	0	-	attempt 7
96187	SMP	1	286	40.07	503.93	605.93	286	40.07	ball	32.62	-4.21	-27.48	-30.47	-3.72	-28.54	0	-	attempt 7
129749	SMP	1	286	40.07	498.44	596.29	286	40.07	ball	32.62	-4.21	-27.48	-30.47	-3.72	-28.54	0	-	attempt 7
196315	SMP	1	286	40.07	0	0	286	40.07	ball	0	0	0	0	0	0	0	-	attempt 7
229383	SMP	1	0	0	0	0	0	0	-	0	0	0	0	0	0	0	-	attempt 7
263128	SMP	1	0	0	0	0	0	0	-	0	0	0	0	0	0	0	-	attempt 7
296038	SMP	1	297	97.07	792.92	-36.13	297	97.07	Other	32.62	-4.21	-27.48	-30.47	-3.72	-28.54	0	-	attempt 7
329346	SMP	1	296	101.07	798.61	7.51	296	101.07	Other	32.62	-4.21	-27.48	-30.47	-3.72	-28.54	0	-	attempt 7
363089	SMP	1	293	101.07	770.23	100.65	293	101.07	Other	32.62	-4.21	-27.48	-30.47	-3.72	-28.54	0	-	attempt 7
395791	SMP	1	293	101.07	717.46	153.33	293	101.07	Other	32.62	-4.21	-27.48	-30.47	-3.72	-28.54	0	-	attempt 7
429088	SMP	1	293	101.07	669.58	179.92	293	101.07	Other	32.62	-4.21	-27.48	-30.47	-3.72	-28.54	0	-	attempt 7
462735	SMP	1	293	101.07	579.98	181.01	293	101.07	Other	32.62	-4.21	-27.48	-30.47	-3.72	-28.54	0	-	attempt 7
495604	SMP	1	293	101.07	570.34	202.5	293	101.07	Other	32.62	-4.21	-27.48	-30.47	-3.72	-28.54	0	-	attempt 7
529104	SMP	1	293	101.07	561.78	210.4	293	101.07	Other	32.62	-4.21	-27.48	-30.47	-3.72	-28.54	0	-	attempt 7
562130	SMP	1	293	101.07	554.57	203.42	293	101.07	Other	32.62	-4.21	-27.48	-30.47	-3.72	-28.54	0	-	attempt 7
595299	SMP	1	293	101.07	542.47	199.84	293	101.07	Other	32.62	-4.21	-27.48	-30.47	-3.72	-28.54	0	-	attempt 7
628694	SMP	1	293	101.07	529.71	202.27	293	101.07	Other	32.62	-4.21	-27.48	-30.47	-3.72	-28.54	0	-	attempt 7
661950	SMP	1	293	101.07	528.36	192.89	293	101.07	Other	32.62	-4.21	-27.48	-30.47	-3.72	-28.54	0	-	attempt 7
695191	SMP	1	293	101.07	541.88	181.88	293	101.07	Other	32.62	-4.21	-27.48	-30.47	-3.72	-28.54	0	-	attempt 7
728607	SMP	1	293	101.07	564.14	161.06	293	101.07	Other	32.62	-4.21	-27.48	-30.47	-3.72	-28.54	0	-	attempt 7
761754	SMP	1	293	101.07	0	0	293	101.07	Other	0	0	0	-30.47	-3.72	-28.54	0	-	attempt 7
795076	SMP	1	293	101.07	617.37	154.28	293	101.07	Other	32.62	-4.21	-27.48	-30.47	-3.72	-28.54	0	-	attempt 7
829020	SMP	1	293	101.07	638.72	154.6	293	101.07	Other	32.62	-4.21	-27.48	-30.47	-3.72	-28.54	0	-	attempt 7
862592	SMP	1	293	101.07	681.02	142.95	293	101.07	Other	32.62	-4.21	-27.48	-30.47	-3.72	-28.54	0	-	attempt 7
895091	SMP	1	293	101.07	687.49	164.61	293	101.07	Other	32.62	-4.21	-27.48	-30.47	-3.72	-28.54	0	-	attempt 7
928045	SMP	1	293	101.07	752.73	136.42	293	101.07	Other	32.62	-4.21	-27.48	-30.47	-3.72	-28.54	0	-	attempt 7
961304	SMP	1	293	101.07	797.21	124.16	293	101.07	Other	32.62	-4.21	-27.48	0	0	0	0	-	attempt 7
994686	SMP	1	293	101.07	755.11	192.05	293	101.07	Other	32.62	-4.21	-27.48	-30.47	-3.72	-28.54	0	-	attempt 7
1028792	SMP	1	0	0	0	0	0	0	-	0	0	0	0	0	0	0	-	attempt 7
1061276	SMP	1	0	0	0	0	0	0	-	0	0	0	0	0	0	0	-	attempt 7
1094874	SMP	1	0	0	0	0	0	0	-	0	0	0	0	0	0	0	-	attempt 7
1128291	SMP	1	293	105.07	576.91	371.07	293	105.07	Other	32.62	-4.21	-27.48	-30.47	-3.72	-28.54	0	-	attempt 7
1161131	SMP	1	293	105.07	594.17	628.63	293	105.07	ball	32.62	-4.21	-27.48	-30.47	-3.72	-28.54	0	-	attempt 7
1195466	SMP	1	290	39.07	605.58	599.28	290	39.07	ball	32.62	-4.21	-27.48	-30.47	-3.72	-28.54	0	-	attempt 7
1228665	SMP	1	290	39.07	620.15	549.63	290	39.07	ball	32.62	-4.21	-27.48	-30.47	-3.72	-28.54	0	-	attempt 7
1261509	SMP	1	290	39.07	606.54	515.65	290	39.07	ball	32.62	-4.21	-27.48	-30.47	-3.72	-28.54	0	-	attempt 7
1295288	SMP	1	290	39.07	581.01	462.39	290	39.07	ball	32.62	-4.21	-27.48	-30.47	-3.72	-28.54	0	-	attempt 7
1327993	SMP	1	290	39.07	628.37	432.47	290	39.07	ball	32.62	-4.21	-27.48	-30.47	-3.72	-28.54	0	-	attempt 7
1360785	SMP	1	290	39.07	635.67	398.82	290	39.07	ball	32.62	-4.21	-27.48	-30.47	-3.72	-28.54	0	-	attempt 7
1394007	SMP	1	290	39.07	640.17	369.44	290	39.07	ball	32.62	-4.21	-27.48	-30.47	-3.72	-28.54	0	-	attempt 7
1427149	SMP	1	290	39.07	653.46	354.64	290	39.07	ball	32.62	-4.21	-27.48	-30.47	-3.72	-28.54	0	-	attempt 7
1460655	SMP	1	290	39.07	656.99	340.39	290	39.07	ball	32.62	-4.21	-27.48	-30.47	-3.72	-28.54	0	-	attempt 7
1493781	SMP	1	290	39.07	663.71	332.25	290	39.07	ball	32.62	-4.21	-27.48	-30.47	-3.72	-28.54	0	-	attempt 7
1527062	SMP	1	290	39.07	667.73	325.61	290	39.07	ball	32.62	-4.21	-27.48	-30.47	-3.72	-28.54	0	-	attempt 7
1560556	SMP	1	290	39.07	662.83	309.86	290	39.07	ball	32.62	-4.21	-27.48	-30.47	-3.72	-28.54	0	-	attempt 7
1593731	SMP	1	290	39.07	660.01	299.23	290	39.07	ball	32.62	-4.21	-27.48	-30.47	-3.72	-28.54	0	-	attempt 7
1626914	SMP	1	290	39.07	667.8	285.88	290	39.07	ball	32.62	-4.21	-27.48	-30.47	-3.72	-28.54	0	-	attempt 7
1660217	SMP	1	290	39.07	660.77	231.45	290	39.07	ball	32.62	-4.21	-27.48	-30.47	-3.72	-28.54	0	-	attempt 7
1693591	SMP	1	290	39.07	637.09	220.41	290	39.07	ball	32.62	-4.21	-27.48	-30.47	-3.72	-28.54	0	-	attempt 7
1726798	SMP	1	290	39.07	609.9	199.34	290	39.07	ball	32.62	-4.21	-27.48	-30.47	-3.72	-28.54	0	-	attempt 7
1759932	SMP	1	290	39.07	596.99	214.18	290	39.07	ball	32.62	-4.21	-27.48	-30.47	-3.72	-28.54	0	-	attempt 7
1793342	SMP	1	290	39.07	584.88	236.55	290	39.07	ball	32.62	-4.21	-27.48	-30.47	-3.72	-28.54	0	-	attempt 7
1827108	SMP	1	290	39.07	575.89	260.34	290	39.07	ball	32.62	-4.21	-27.48	-30.47	-3.72	-28.54	0	-	attempt 7
1860145	SMP	1	290	39.07	573.05	287.26	290	39.07	ball	32.62	-4.21	-27.48	-30.47	-3.72	-28.54	0	-	attempt 7
1893234	SMP	1	290	39.07	562.16	311.04	290	39.07	ball	32.62	-4.21	-27.48	-30.47	-3.72	-28.54	0	-	attempt 7
1926534	SMP	1	290	39.07	557.84	338.43	290	39.07	ball	32.62	-4.21	-27.48	-30.47	-3.72	-28.54	0	-	attempt 7
1959657	SMP	1	290	39.07	551.14	353.5	290	39.07	ball	32.62	-4.21	-27.48	-30.47	-3.72	-28.54	0	-	attempt 7
1994949	SMP	1	290	39.07	544.13	367.78	290	39.07	ball	32.62	-4.21	-27.48	-30.47	-3.72	-28.54	0	-	attempt 7
2028388	SMP	1	290	39.07	532.97	380.1	290	39.07	ball	32.62	-4.21	-27.48	-30.47	-3.72	-28.54	0	-	attempt 7
2059734	SMP	1	290	39.07	524.91	401.7	290	39.07	ball	32.62	-4.21	-27.48	-30.47	-3.72	-28.54	0	-	attempt 7
2092891	SMP	1	290	39.07	518.09	409.59	290	39.07	ball	32.62	-4.21	-27.48	-30.47	-3.72	-28.54	0	-	attempt 7
2128468	SMP	1	290	39.07	512.24	409.72	290	39.07	ball	32.62	-4.21	-27.47	-30.47	-3.72	-28.54	0	-	attempt 7
2160678	SMP	1	290	39.07	513.05	400.02	290	39.07	ball	32.62	-4.21	-27.47	-30.47	-3.72	-28.54	0	-	attempt 7
2193121	SMP	1	290	39.07	521.33	388.26	290	39.07	ball	32.62	-4.21	-27.47	-30.48	-3.72	-28.54	0	-	attempt 7
2225975	SMP	1	290	39.07	520.24	372.27	290	39.07	ball	32.62	-4.21	-27.47	-30.48	-3.72	-28.54	0	-	attempt 7
2259280	SMP	1	290	39.07	524.12	367.91	290	39.07	ball	32.62	-4.21	-27.47	-30.48	-3.72	-28.54	0	-	attempt 7
2292509	SMP	1	290	39.07	518.14	359.69	290	39.07	ball	32.62	-4.21	-27.47	-30.48	-3.73	-28.54	0	-	attempt 7
2325791	SMP	1	290	39.07	512.78	380.6	290	39.07	ball	32.62	-4.21	-27.47	-30.48	-3.73	-28.54	0	-	attempt 7
2359089	SMP	1	290	39.07	505.07	395.04	290	39.07	ball	32.62	-4.21	-27.47	-30.48	-3.73	-28.54	0	-	attempt 7
2392252	SMP	1	290	39.07	495.38	410.89	290	39.07	ball	32.62	-4.21	-27.47	-30.48	-3.73	-28.54	0	-	attempt 7
2425426	SMP	1	290	39.07	482.65	409.05	290	39.07	ball	32.62	-4.21	-27.47	-30.48	-3.73	-28.54	0	-	attempt 7
2458769	SMP	1	290	39.07	474.05	407.73	290	39.07	ball	32.62	-4.21	-27.47	-30.48	-3.73	-28.54	0	-	attempt 7
2492563	SMP	1	290	39.07	464.64	406.24	290	39.07	ball	32.62	-4.21	-27.47	-30.48	-3.73	-28.54	0	-	attempt 7
2525781	SMP	1	290	39.07	459.71	396.12	290	39.07	ball	32.62	-4.21	-27.47	-30.48	-3.73	-28.54	0	-	attempt 7
2558533	SMP	1	290	39.07	450.74	406.04	290	39.07	ball	32.62	-4.21	-27.47	-30.48	-3.73	-28.54	0	-	attempt 7
2591968	SMP	1	290	39.07	441.92	415.42	290	39.07	ball	32.62	-4.21	-27.47	-30.48	-3.73	-28.54	0	-	attempt 7
2625244	SMP	1	289	39.07	430.03	426.63	289	39.07	ball	32.62	-4.21	-27.47	-30.48	-3.73	-28.54	0	-	attempt 7
2659007	SMP	1	289	39.07	417.19	439.49	289	39.07	ball	32.62	-4.21	-27.47	-30.48	-3.73	-28.54	0	-	attempt 7
2691761	SMP	1	290	101.07	445.69	456.88	290	101.07	ball	32.62	-4.21	-27.47	-30.48	-3.73	-28.54	0	-	attempt 7
2725239	SMP	1	290	101.07	445.64	456.88	290	101.07	Other	32.62	-4.21	-27.47	-30.48	-3.73	-28.54	0	-	attempt 7
2758879	SMP	1	290	101.07	445.64	456.88	290	101.07	Other	32.62	-4.21	-27.47	-30.48	-3.73	-28.54	0	-	attempt 7
2791528	SMP	1	290	101.07	445.64	456.88	290	101.07	Other	32.62	-4.21	-27.47	-30.48	-3.73	-28.54	0	-	attempt 7
2824789	SMP	1	290	101.07	-1335.79	371.61	290	101.07	Other	32.62	-4.21	-27.47	-30.48	-3.73	-28.54	0	-	attempt 7
2858162	SMP	1	290	101.07	0	0	290	101.07	Other	0	0	0	-30.48	-3.73	-28.54	0	-	attempt 7
2891891	SMP	1	290	101.07	1187.21	727.48	290	101.07	Other	32.62	-4.21	-27.47	0	0	0	0	-	attempt 7
2924768	SMP	1	0	0	0	0	0	0	-	0	0	0	0	0	0	0	-	attempt 7
2958303	SMP	1	0	0	0	0	0	0	-	0	0	0	0	0	0	0	-	attempt 7
2991316	SMP	1	0	0	0	0	0	0	-	0	0	0	0	0	0	0	-	attempt 7
3024496	SMP	1	292	103.07	941.77	958.47	292	103.07	Other	32.62	-4.21	-27.47	0	0	0	0	-	attempt 7
3058142	SMP	1	292	103.07	884.34	903.14	292	103.07	Other	32.62	-4.21	-27.47	0	0	0	0	-	attempt 7
3091097	SMP	1	292	103.07	853.11	863.66	292	103.07	Other	32.62	-4.21	-27.47	0	0	0	0	-	attempt 7
3124465	SMP	1	292	103.07	839.45	831.74	292	103.07	Other	32.62	-4.21	-27.47	0	0	0	0	-	attempt 7
3157620	SMP	1	0	0	0	0	0	0	-	0	0	0	0	0	0	0	-	attempt 7
3190838	SMP	1	0	0	0	0	0	0	-	0	0	0	0	0	0	0	-	attempt 7
3224001	SMP	1	290	103.07	912.25	951.47	290	103.07	Other	32.62	-4.21	-27.47	0	0	0	0	-	attempt 7
3257590	SMP	1	290	103.07	892.09	924.05	290	103.07	Other	32.62	-4.21	-27.47	0	0	0	0	-	attempt 7
3291235	SMP	1	290	103.07	868.9	929.79	290	103.07	Other	32.62	-4.21	-27.47	0	0	0	0	-	attempt 7
3324747	SMP	1	290	103.07	851.06	904.05	290	103.07	Other	32.62	-4.21	-27.47	0	0	0	0	-	attempt 7
3357476	SMP	1	290	103.07	829.56	874.44	290	103.07	Other	32.62	-4.21	-27.47	0	0	0	0	-	attempt 7
3390377	SMP	1	0	0	0	0	0	0	-	0	0	0	0	0	0	0	-	attempt 7
3423672	SMP	1	283	107.07	1801.52	1311.5	283	107.07	Other	32.62	-4.21	-27.47	-30.48	-3.73	-28.54	0	-	attempt 7
3457114	SMP	1	283	107.07	776.44	928.28	283	107.07	Other	32.62	-4.21	-27.47	0	0	0	0	-	attempt 7
3490431	SMP	1	0	0	0	0	0	0	-	0	0	0	0	0	0	0	-	attempt 7
3523554	SMP	1	290	105.07	784.55	922.98	290	105.07	Other	32.62	-4.21	-27.47	0	0	0	0	-	attempt 7
3557003	SMP	1	290	105.07	662.97	421.17	290	105.07	Other	32.62	-4.21	-27.47	0	0	0	0	-	attempt 7
3590186	SMP	1	0	0	0	0	0	0	-	0	0	0	0	0	0	0	-	attempt 7
3624035	SMP	1	0	0	0	0	0	0	-	0	0	0	0	0	0	0	-	attempt 7
3656622	SMP	1	293	101.07	916.47	784.99	293	101.07	Other	32.62	-4.21	-27.47	-30.48	-3.73	-28.54	0	-	attempt 7
3689939	SMP	1	293	101.07	192.33	161.6	293	101.07	Other	32.62	-4.21	-27.47	-30.48	-3.73	-28.54	0	-	attempt 7
3723506	SMP	1	293	101.07	149.71	253.98	293	101.07	Other	32.62	-4.21	-27.47	-30.48	-3.73	-28.54	0	-	attempt 7
3756417	SMP	1	290	35.07	380.94	408.42	290	35.07	ball	32.62	-4.21	-27.47	-30.48	-3.73	-28.54	0	-	attempt 7
3790001	SMP	1	290	35.07	426.09	487.37	290	35.07	ball	32.62	-4.21	-27.47	-30.48	-3.73	-28.54	0	-	attempt 7
3823264	SMP	1	288	40.07	466.32	505.48	288	40.07	ball	32.62	-4.21	-27.47	-30.48	-3.73	-28.54	0	-	attempt 7
3856306	SMP	1	287	40.07	480.67	538.21	287	40.07	ball	32.62	-4.21	-27.47	-30.48	-3.73	-28.54	0	-	attempt 7
3889781	SMP	1	289	40.07	486.79	517.7	289	40.07	ball	32.62	-4.21	-27.47	-30.48	-3.73	-28.54	0	-	attempt 7
3922954	SMP	1	295	102.07	315.14	303.66	295	102.07	Other	32.62	-4.21	-27.47	-30.48	-3.73	-28.54	0	-	attempt 7
3956251	SMP	1	362	47.07	299.49	379.55	362	47.07	Keeper	32.62	-4.21	-27.47	-30.48	-3.73	-28.54	0	-	attempt 7
3989502	SMP	1	402	80.07	341.75	415.2	402	80.07	Keeper	32.62	-4.21	-27.47	-30.48	-3.73	-28.54	0	-	attempt 7
4023021	SMP	1	399	80.07	369.37	437.41	399	80.07	Keeper	32.62	-4.21	-27.47	-30.48	-3.73	-28.54	0	-	attempt 7
4056066	SMP	1	389	73.07	387.85	451.17	389	73.07	Keeper	32.62	-4.21	-27.47	-30.48	-3.73	-28.54	0	-	attempt 7
4090052	SMP	1	395	67.07	406.35	458.19	395	67.07	Keeper	32.62	-4.21	-27.47	-30.48	-3.73	-28.54	0	-	attempt 7
4122622	SMP	1	396	66.07	419.95	471.03	396	66.07	Keeper	32.62	-4.21	-27.47	-30.48	-3.73	-28.54	0	-	attempt 7
4156211	SMP	1	396	66.07	428.15	482.58	396	66.07	Keeper	32.62	-4.21	-27.47	-30.48	-3.73	-28.54	0	-	attempt 7
4189412	SMP	1	395	67.07	437.43	490.64	395	67.07	Keeper	32.62	-4.21	-27.47	-30.48	-3.73	-28.54	0	-	attempt 7
4222411	SMP	1	392	70.07	440.23	506.91	392	70.07	Keeper	32.62	-4.21	-27.47	-30.48	-3.73	-28.54	0	-	attempt 7
4255650	SMP	1	395	70.07	442.53	499.71	395	70.07	Keeper	32.62	-4.21	-27.47	-30.48	-3.73	-28.54	0	-	attempt 7
4288909	SMP	1	389	33.07	440.65	435.72	389	33.07	Keeper	32.62	-4.21	-27.47	-30.48	-3.73	-28.54	0	-	attempt 7
4322232	SMP	1	389	33.07	431.06	443.39	389	33.07	Keeper	32.62	-4.21	-27.47	-30.48	-3.73	-28.54	0	-	attempt 7
4355506	SMP	1	389	33.07	426.14	447.2	389	33.07	Keeper	32.62	-4.21	-27.47	-30.48	-3.73	-28.54	0	-	attempt 7
4389117	SMP	1	398	42.07	421.36	448.87	398	42.07	Keeper	32.62	-4.21	-27.47	-30.48	-3.73	-28.54	0	-	attempt 7
4422561	SMP	1	398	45.07	418.02	440.4	398	45.07	Keeper	32.62	-4.21	-27.47	-30.48	-3.73	-28.54	0	-	attempt 7
4455285	SMP	1	393	40.07	413.48	436.68	393	40.07	Keeper	32.62	-4.21	-27.47	-30.48	-3.73	-28.54	0	-	attempt 7
4488450	SMP	1	389	38.07	409.4	430.33	389	38.07	Keeper	32.62	-4.21	-27.47	-30.48	-3.73	-28.54	0	-	attempt 7
4541241	SMP	1	168	67.07	455.5	460.28	168	67.07	Middle Middle	32.62	-4.21	-27.47	-30.48	-3.73	-28.54	0	-	attempt 7
4588301	SMP	1	288	35.07	661.08	655.75	288	35.07	ball	32.62	-4.21	-27.47	-30.48	-3.73	-28.54	0	-	attempt 7
4622200	SMP	1	288	35.07	632.58	644.48	288	35.07	ball	32.62	-4.21	-27.47	-30.48	-3.73	-28.54	0	-	attempt 7
4655974	SMP	1	288	35.07	612.81	638.2	288	35.07	ball	32.62	-4.21	-27.47	-30.48	-3.73	-28.54	0	-	attempt 7
4688308	SMP	1	288	35.07	592.75	622.98	288	35.07	ball	32.62	-4.21	-27.47	-30.48	-3.73	-28.54	0	-	attempt 7
4722332	SMP	1	288	35.07	584.04	604.91	288	35.07	ball	32.62	-4.21	-27.47	-30.48	-3.73	-28.54	0	-	attempt 7
4755627	SMP	1	288	35.07	576.29	585.62	288	35.07	ball	32.62	-4.21	-27.47	-30.48	-3.73	-28.54	0	-	attempt 7
4788052	SMP	1	288	35.07	584.77	579.9	288	35.07	ball	32.62	-4.21	-27.47	-30.48	-3.73	-28.54	0	-	attempt 7
4821742	SMP	1	288	35.07	584.04	571.04	288	35.07	ball	32.62	-4.21	-27.48	-30.48	-3.73	-28.54	0	-	attempt 7
4854708	SMP	1	288	35.07	575.34	563.2	288	35.07	ball	32.62	-4.21	-27.48	-30.48	-3.73	-28.54	0	-	attempt 7
4887932	SMP	1	288	35.07	572.99	563.85	288	35.07	ball	32.62	-4.21	-27.48	-30.48	-3.72	-28.54	0	-	attempt 7
4921306	SMP	1	288	35.07	576.34	554.78	288	35.07	ball	32.62	-4.21	-27.48	-30.48	-3.72	-28.54	0	-	attempt 7
4954788	SMP	1	288	35.07	571.07	547.73	288	35.07	ball	32.62	-4.21	-27.48	-30.48	-3.72	-28.54	0	-	attempt 7
4987728	SMP	1	288	35.07	564.96	549.45	288	35.07	ball	32.62	-4.21	-27.48	-30.48	-3.72	-28.54	0	-	attempt 7
5021217	SMP	1	288	35.07	568.7	547.17	288	35.07	ball	32.62	-4.21	-27.48	-30.48	-3.72	-28.54	0	-	attempt 7
5054275	SMP	1	288	35.07	565.21	546.68	288	35.07	ball	32.62	-4.21	-27.48	-30.48	-3.72	-28.54	0	-	attempt 7
5088110	SMP	1	288	35.07	559.63	532.98	288	35.07	ball	32.62	-4.21	-27.48	-30.48	-3.72	-28.54	0	-	attempt 7
5120833	SMP	1	288	35.07	561.01	532.76	288	35.07	ball	32.62	-4.21	-27.48	-30.48	-3.72	-28.54	0	-	attempt 7
5154175	SMP	1	288	35.07	561.86	527.62	288	35.07	ball	32.62	-4.21	-27.48	-30.48	-3.72	-28.54	0	-	attempt 7
5187408	SMP	1	288	35.07	559.35	528.44	288	35.07	ball	32.62	-4.21	-27.48	-30.48	-3.72	-28.54	0	-	attempt 7
5220932	SMP	1	288	35.07	563.59	528.3	288	35.07	ball	32.62	-4.21	-27.48	-30.48	-3.72	-28.54	0	-	attempt 7
5254068	SMP	1	288	35.07	560.64	514.94	288	35.07	ball	32.62	-4.21	-27.48	-30.48	-3.72	-28.54	0	-	attempt 7
5287778	SMP	1	288	35.07	560.08	522.33	288	35.07	ball	32.62	-4.21	-27.48	-30.48	-3.72	-28.54	0	-	attempt 7
5320373	SMP	1	288	35.07	564.52	528.64	288	35.07	ball	32.62	-4.21	-27.48	-30.48	-3.72	-28.54	0	-	attempt 7
5354007	SMP	1	288	35.07	562.46	530.22	288	35.07	ball	32.62	-4.21	-27.48	-30.48	-3.72	-28.54	0	-	attempt 7
5420415	SMP	1	288	35.07	562.83	529.23	288	35.07	ball	32.62	-4.21	-27.48	-30.48	-3.72	-28.54	0	-	attempt 7
5453584	SMP	1	288	35.07	562.17	520.09	288	35.07	ball	32.62	-4.21	-27.48	-30.48	-3.72	-28.54	0	-	attempt 7
5486750	SMP	1	288	35.07	552.82	528.43	288	35.07	ball	32.62	-4.2	-27.48	-30.48	-3.72	-28.54	0	-	attempt 7
5520103	SMP	1	288	35.07	556.85	516.01	288	35.07	ball	32.62	-4.2	-27.48	-30.48	-3.72	-28.54	0	-	attempt 7
5553447	SMP	1	288	35.07	556.2	503.82	288	35.07	ball	32.62	-4.2	-27.48	-30.48	-3.72	-28.54	0	-	attempt 7
5586852	SMP	1	288	35.07	553.7	506.17	288	35.07	ball	32.62	-4.2	-27.48	-30.48	-3.72	-28.54	0	-	attempt 7
5620535	SMP	1	288	35.07	554.02	504.37	288	35.07	ball	32.62	-4.2	-27.48	-30.48	-3.72	-28.54	0	-	attempt 7
5653458	SMP	1	288	35.07	551.59	497.79	288	35.07	ball	32.62	-4.2	-27.48	-30.48	-3.72	-28.54	0	-	attempt 7
5686464	SMP	1	288	35.07	552.45	504.96	288	35.07	ball	32.62	-4.2	-27.48	-30.48	-3.72	-28.54	0	-	attempt 7
5719893	SMP	1	288	35.07	548.57	497.98	288	35.07	ball	32.62	-4.2	-27.48	-30.48	-3.72	-28.54	0	-	attempt 7
5752978	SMP	1	288	35.07	541.74	492.56	288	35.07	ball	32.62	-4.2	-27.48	-30.48	-3.72	-28.54	0	-	attempt 7
5786743	SMP	1	288	35.07	536.42	508.92	288	35.07	ball	32.62	-4.2	-27.48	-30.48	-3.72	-28.54	0	-	attempt 7
5819646	SMP	1	288	35.07	529.66	491.66	288	35.07	ball	32.62	-4.2	-27.48	-30.48	-3.72	-28.54	0	-	attempt 7
5852748	SMP	1	288	35.07	522.99	492.88	288	35.07	ball	32.62	-4.2	-27.48	-30.48	-3.72	-28.54	0	-	attempt 7
5886681	SMP	1	288	35.07	518.35	491.18	288	35.07	ball	32.62	-4.2	-27.48	-30.48	-3.72	-28.54	0	-	attempt 7
5919459	SMP	1	288	35.07	515.51	487.44	288	35.07	ball	32.62	-4.2	-27.48	-30.48	-3.72	-28.54	0	-	attempt 7
5952825	SMP	1	288	35.07	508.27	493.23	288	35.07	ball	32.62	-4.2	-27.48	-30.48	-3.72	-28.54	0	-	attempt 7
5986190	SMP	1	288	35.07	509.71	493.76	288	35.07	ball	32.62	-4.2	-27.48	-30.48	-3.72	-28.54	0	-	attempt 7
6019230	SMP	1	288	35.07	512.64	496.96	288	35.07	ball	32.62	-4.2	-27.48	-30.48	-3.72	-28.54	0	-	attempt 7
6052698	SMP	1	288	35.07	512.25	504.22	288	35.07	ball	32.62	-4.2	-27.48	-30.48	-3.72	-28.54	0	-	attempt 7
6085997	SMP	1	288	35.07	510.61	508.06	288	35.07	ball	32.62	-4.2	-27.48	-30.48	-3.72	-28.54	0	-	attempt 7
6119527	SMP	1	288	35.07	507.59	494.47	288	35.07	ball	32.62	-4.2	-27.48	-30.48	-3.72	-28.54	0	-	attempt 7
6152236	SMP	1	288	35.07	504.58	500.24	288	35.07	ball	32.62	-4.2	-27.48	-30.48	-3.72	-28.54	0	-	attempt 7
6185701	SMP	1	288	35.07	505.79	506.08	288	35.07	ball	32.62	-4.2	-27.48	-30.48	-3.72	-28.54	0	-	attempt 7
6219028	SMP	1	288	35.07	516.17	505.67	288	35.07	ball	32.62	-4.2	-27.48	-30.48	-3.72	-28.54	0	-	attempt 7
6252251	SMP	1	288	35.07	520.78	505.94	288	35.07	ball	32.62	-4.2	-27.48	-30.48	-3.72	-28.54	0	-	attempt 7
6285431	SMP	1	288	35.07	520.48	518.58	288	35.07	ball	32.62	-4.2	-27.48	-30.48	-3.72	-28.54	0	-	attempt 7
6318778	SMP	1	288	35.07	515.93	517.7	288	35.07	ball	32.62	-4.2	-27.48	-30.48	-3.72	-28.54	0	-	attempt 7
6352498	SMP	1	288	35.07	517.73	541.01	288	35.07	ball	32.62	-4.2	-27.48	-30.48	-3.72	-28.54	0	-	attempt 7
6385371	SMP	1	288	35.07	522.87	515.69	288	35.07	ball	32.62	-4.2	-27.48	-30.48	-3.72	-28.54	0	-	attempt 7
6418605	SMP	1	288	35.07	513.45	492.24	288	35.07	ball	32.62	-4.2	-27.48	-30.48	-3.72	-28.54	0	-	attempt 7
6451912	SMP	1	288	35.07	507.08	488.65	288	35.07	ball	32.62	-4.2	-27.48	-30.48	-3.72	-28.54	0	-	attempt 7
6485444	SMP	1	288	35.07	512.58	483	288	35.07	ball	32.62	-4.2	-27.48	-30.48	-3.72	-28.54	0	-	attempt 7
6518616	SMP	1	288	35.07	522.57	474.31	288	35.07	ball	32.62	-4.2	-27.48	-30.48	-3.72	-28.54	0	-	attempt 7
6552195	SMP	1	288	35.07	525.76	475.39	288	35.07	ball	32.62	-4.2	-27.48	-30.48	-3.72	-28.54	0	-	attempt 7
6618252	SMP	1	288	35.07	534.33	494.33	288	35.07	ball	32.62	-4.2	-27.48	-30.48	-3.72	-28.54	0	-	attempt 7
6651503	SMP	1	288	35.07	549.27	501.77	288	35.07	ball	32.62	-4.2	-27.48	-30.48	-3.72	-28.54	0	-	attempt 7
6684645	SMP	1	295	102.07	561.76	513.64	295	102.07	ball	32.62	-4.2	-27.48	-30.48	-3.72	-28.54	0	-	attempt 7
6718518	SMP	1	285	40.07	576.21	552.98	285	40.07	ball	32.62	-4.2	-27.48	-30.48	-3.72	-28.54	0	-	attempt 7
6751493	SMP	1	286	41.07	576.21	552.95	286	41.07	ball	32.62	-4.2	-27.48	-30.48	-3.72	-28.54	0	-	attempt 7
6784505	SMP	1	286	41.07	586.15	622.84	286	41.07	ball	32.62	-4.2	-27.48	-30.48	-3.72	-28.54	0	-	attempt 7
6817735	SMP	1	286	41.07	575.36	676.37	286	41.07	ball	32.62	-4.2	-27.48	-30.48	-3.72	-28.54	0	-	attempt 7
6851038	SMP	1	292	101.07	582.96	701.3	292	101.07	ball	32.62	-4.2	-27.48	-30.48	-3.72	-28.54	0	-	attempt 7
6884812	SMP	1	292	101.07	599.08	696.89	292	101.07	ball	32.62	-4.2	-27.48	-30.48	-3.72	-28.54	0	-	attempt 7
6918998	SMP	1	292	101.07	599.09	696.93	292	101.07	ball	32.62	-4.2	-27.48	-30.48	-3.72	-28.54	0	-	attempt 7
6951089	SMP	1	292	101.07	527.38	302.39	292	101.07	ball	32.62	-4.2	-27.48	-30.48	-3.72	-28.54	0	-	attempt 7
6984122	SMP	1	292	101.07	543.91	483.76	292	101.07	ball	32.62	-4.2	-27.48	-30.48	-3.72	-28.54	0	-	attempt 7
7017718	SMP	1	0	0	0	0	0	0	-	0	0	0	0	0	0	0	-	attempt 7
7051855	SMP	1	0	0	0	0	0	0	-	0	0	0	0	0	0	0	-	attempt 7
7084076	SMP	1	0	0	0	0	0	0	-	0	0	0	0	0	0	0	-	attempt 7
7117630	SMP	1	0	0	0	0	0	0	-	0	0	0	0	0	0	0	-	attempt 7
7150687	SMP	1	0	0	0	0	0	0	-	0	0	0	0	0	0	0	-	attempt 7
7183760	SMP	1	0	0	0	0	0	0	-	0	0	0	0	0	0	0	-	attempt 7
7217145	SMP	1	0	0	0	0	0	0	-	0	0	0	0	0	0	0	-	attempt 7
7250881	SMP	1	0	0	0	0	0	0	-	0	0	0	0	0	0	0	-	attempt 7
7283862	SMP	1	404	90.07	444.54	450.77	404	90.07	Keeper	32.62	-4.2	-27.48	-30.48	-3.72	-28.54	0	-	attempt 7
7317065	SMP	1	0	0	0	0	0	0	-	0	0	0	0	0	0	0	-	attempt 7
7350760	SMP	1	0	0	0	0	0	0	-	0	0	0	0	0	0	0	-	attempt 7
7383707	SMP	1	0	0	0	0	0	0	-	0	0	0	0	0	0	0	-	attempt 7
7416927	SMP	1	0	0	0	0	0	0	-	0	0	0	0	0	0	0	-	attempt 7
7450016	SMP	1	0	0	0	0	0	0	-	0	0	0	0	0	0	0	-	attempt 7
7483479	SMP	1	0	0	0	0	0	0	-	0	0	0	0	0	0	0	-	attempt 7
7516497	SMP	1	0	0	0	0	0	0	-	0	0	0	0	0	0	0	-	attempt 7
7551034	SMP	1	0	0	0	0	0	0	-	0	0	0	0	0	0	0	-	attempt 7
7583269	SMP	1	0	0	0	0	0	0	-	0	0	0	0	0	0	0	-	attempt 7
7616476	SMP	1	0	0	0	0	0	0	-	0	0	0	0	0	0	0	-	attempt 7
7649668	SMP	1	0	0	0	0	0	0	-	0	0	0	0	0	0	0	-	attempt 7
7683075	SMP	1	0	0	0	0	0	0	-	0	0	0	0	0	0	0	-	attempt 7
7716318	SMP	1	0	0	0	0	0	0	-	0	0	0	0	0	0	0	-	attempt 7
7749582	SMP	1	0	0	0	0	0	0	-	0	0	0	0	0	0	0	-	attempt 7
7782977	SMP	1	0	0	0	0	0	0	-	0	0	0	0	0	0	0	-	attempt 7
7815990	SMP	1	0	0	0	0	0	0	-	0	0	0	0	0	0	0	-	attempt 7
7849326	SMP	1	0	0	0	0	0	0	-	0	0	0	0	0	0	0	-	attempt 7
7882713	SMP	1	0	0	0	0	0	0	-	0	0	0	0	0	0	0	-	attempt 7
7915958	SMP	1	0	0	0	0	0	0	-	0	0	0	0	0	0	0	-	attempt 7
7949289	SMP	1	0	0	0	0	0	0	-	0	0	0	0	0	0	0	-	attempt 7
7982348	SMP	1	0	0	0	0	0	0	-	0	0	0	0	0	0	0	-	attempt 7
8015726	SMP	1	0	0	0	0	0	0	-	0	0	0	0	0	0	0	-	attempt 7
8049012	SMP	1	0	0	0	0	0	0	-	0	0	0	0	0	0	0	-	attempt 7
8082316	SMP	1	0	0	0	0	0	0	-	0	0	0	0	0	0	0	-	attempt 7
8115859	SMP	1	0	0	0	0	0	0	-	0	0	0	0	0	0	0	-	attempt 7
8148917	SMP	1	0	0	0	0	0	0	-	0	0	0	0	0	0	0	-	attempt 7
8182367	SMP	1	0	0	0	0	0	0	-	0	0	0	0	0	0	0	-	attempt 7
8215676	SMP	1	0	0	0	0	0	0	-	0	0	0	0	0	0	0	-	attempt 7
8249200	SMP	1	0	0	0	0	0	0	-	0	0	0	0	0	0	0	-	attempt 7
8282220	SMP	1	0	0	0	0	0	0	-	0	0	0	0	0	0	0	-	attempt 7
8315332	SMP	1	0	0	0	0	0	0	-	0	0	0	0	0	0	0	-	attempt 7
8348486	SMP	1	0	0	0	0	0	0	-	0	0	0	0	0	0	0	-	attempt 7
