# Supplementary material for: Visual Search Strategies of Soccer Players Executing a Power vs. Placement Penalty Kick
Source: PLoS One. 2014 Dec 17;9(12):e115179. doi: 10.1371/journal.pone.0115179 (PMC4269429; doi:10.1371/journal.pone.0115179)
Supplement: S1 File — Raw visual search data from participant group in each test condition. (ZIP) [file pone.0115179.s001.zip › PLoS ONE Supporting Information/Part 12/Output/S1 attempt 2 LA power no GK.xlsx]

## Sheet: Sheet1
## [BeGaze]
## Converted from:
## Date:	28.07.2013 13:34:59
## Version:	BeGaze 3.2.28
## IDF Version:	10
## Sample Rate:	30
## Separator Type:	Trial
## Trial Count:	1
## Uses Plane File:	FALSE
## Stimulus:	attempt 8
## Number of Samples:	209
## Reversed:	none
## [Run]
## Subject:	Matt Low Anxiety
## Description:	Reference View 14 Matt Low Anxiety 0
## [Calibration]
## Calibration Type:	n.a.
## Calibration Area:	1280	960
## [Geometry]
## Stimulus Dimension [mm]:	1280	960
## Head Distance [mm]:	1450
## [Hardware Setup]
## System ID:
## Operating System :
## IView X Version:
## [Filter Settings]
## Heuristics:	FALSE
## Heuristics Stage:	0
## Bilateral:	FALSE
## Gaze Cursor Filter:	FALSE
## Saccade Length [px]:	0
## Filter Depth [ms]:	0
## Format:	LEFT, RIGHT, POR, AOI, EYEPOSITION, TRIGGER
##
Time	Type	Trial	B POR X [px]	B POR Y [px]	L POR X [px]	L POR Y [px]	R POR X [px]	R POR Y [px]	B Object Hit	L EPOS X	L EPOS Y	L EPOS Z	R EPOS X	R EPOS Y	R EPOS Z	Trigger	B Event Info	Stimulus
5113	SMP	1	288	42.07	527.81	557.26	288	42.07	ball	32.62	-4.18	-27.48	-30.47	-3.71	-28.54	0	-	attempt 8
38979	SMP	1	288	42.07	527.97	552.24	288	42.07	ball	32.62	-4.18	-27.48	-30.47	-3.71	-28.54	0	-	attempt 8
71765	SMP	1	288	42.07	536.9	541.36	288	42.07	ball	32.62	-4.18	-27.48	-30.47	-3.71	-28.54	0	-	attempt 8
105002	SMP	1	288	42.07	539.78	531.66	288	42.07	ball	32.62	-4.18	-27.48	-30.47	-3.71	-28.54	0	-	attempt 8
138234	SMP	1	288	42.07	539.94	530.34	288	42.07	ball	32.62	-4.18	-27.48	-30.47	-3.71	-28.54	0	-	attempt 8
171639	SMP	1	288	42.07	543.16	526.41	288	42.07	ball	32.62	-4.18	-27.48	-30.47	-3.71	-28.54	0	-	attempt 8
204701	SMP	1	288	42.07	546.96	523.36	288	42.07	ball	32.62	-4.18	-27.48	-30.47	-3.71	-28.54	0	-	attempt 8
238462	SMP	1	288	42.07	555.98	527.9	288	42.07	ball	32.62	-4.18	-27.48	-30.47	-3.71	-28.54	0	-	attempt 8
271475	SMP	1	288	42.07	563.28	542.96	288	42.07	ball	32.62	-4.18	-27.48	-30.47	-3.71	-28.54	0	-	attempt 8
304728	SMP	1	288	42.07	576.08	539.91	288	42.07	ball	32.62	-4.18	-27.48	-30.47	-3.71	-28.54	0	-	attempt 8
337820	SMP	1	288	42.07	584.62	544.24	288	42.07	ball	32.62	-4.18	-27.48	-30.47	-3.71	-28.54	0	-	attempt 8
371422	SMP	1	288	42.07	596.64	558.7	288	42.07	ball	32.62	-4.18	-27.48	-30.47	-3.71	-28.54	0	-	attempt 8
404517	SMP	1	293	104.07	606.78	501.5	293	104.07	Other	32.62	-4.18	-27.48	-30.47	-3.71	-28.54	0	-	attempt 8
437727	SMP	1	293	104.07	643.39	334.37	293	104.07	Other	32.62	-4.18	-27.48	-30.47	-3.71	-28.54	0	-	attempt 8
471078	SMP	1	293	104.07	697.54	155.15	293	104.07	Other	32.62	-4.18	-27.48	-30.47	-3.71	-28.54	0	-	attempt 8
504509	SMP	1	293	104.07	723.45	140.08	293	104.07	Other	32.62	-4.18	-27.48	-30.47	-3.71	-28.54	0	-	attempt 8
537820	SMP	1	90	119.07	713.84	149.22	90	119.07	Front middle	32.62	-4.18	-27.48	-30.47	-3.71	-28.54	0	-	attempt 8
570854	SMP	1	90	119.07	654.53	202.94	90	119.07	Front middle	32.62	-4.18	-27.48	-30.47	-3.71	-28.54	0	-	attempt 8
604383	SMP	1	90	117.07	641.24	192.94	90	117.07	Front middle	32.62	-4.18	-27.48	-30.47	-3.71	-28.54	0	-	attempt 8
637987	SMP	1	80	106.07	649.49	189.67	80	106.07	Front Left	32.62	-4.18	-27.48	-30.47	-3.71	-28.54	0	-	attempt 8
670797	SMP	1	80	106.07	661.59	189.91	80	106.07	Front Left	32.62	-4.18	-27.48	-30.47	-3.71	-28.54	0	-	attempt 8
703913	SMP	1	76	95.07	682.34	192.4	76	95.07	Bottom Left	32.62	-4.18	-27.48	-30.47	-3.71	-28.54	0	-	attempt 8
737267	SMP	1	67	69.07	684.29	62.9	67	69.07	Middle Left	32.62	-4.18	-27.48	-30.47	-3.71	-28.54	0	-	attempt 8
771343	SMP	1	27	67.07	714.1	84.04	27	67.07	Middle Left	32.62	-4.18	-27.48	-30.47	-3.71	-28.54	0	-	attempt 8
803916	SMP	1	63	66.07	771.21	98.67	63	66.07	Middle Left	32.62	-4.18	-27.48	-30.47	-3.71	-28.54	0	-	attempt 8
837037	SMP	1	42	74.07	867.78	168.2	42	74.07	Bottom Left	32.62	-4.18	-27.48	-30.47	-3.71	-28.54	0	-	attempt 8
870208	SMP	1	295	101.07	720.65	222.24	295	101.07	Other	32.62	-4.18	-27.48	-30.47	-3.71	-28.54	0	-	attempt 8
903597	SMP	1	295	101.07	0	0	295	101.07	Other	0	0	0	-30.47	-3.71	-28.54	0	-	attempt 8
970226	SMP	1	295	101.07	1516.76	633.56	295	101.07	Other	32.62	-4.18	-27.48	0	0	0	0	-	attempt 8
1003476	SMP	1	295	101.07	658.31	842.87	295	101.07	Other	32.62	-4.18	-27.48	0	0	0	0	-	attempt 8
1036935	SMP	1	295	101.07	345.84	259.22	295	101.07	Other	32.62	-4.18	-27.48	-30.47	-3.71	-28.54	0	-	attempt 8
1069917	SMP	1	295	101.07	308.25	363.4	295	101.07	Other	32.62	-4.18	-27.48	-30.47	-3.71	-28.54	0	-	attempt 8
1103523	SMP	1	295	101.07	359.15	482.63	295	101.07	Other	32.61	-4.18	-27.48	-30.47	-3.71	-28.54	0	-	attempt 8
1137102	SMP	1	295	101.07	226.51	597.72	295	101.07	Other	32.61	-4.18	-27.48	-30.47	-3.71	-28.54	0	-	attempt 8
1169798	SMP	1	295	101.07	329.12	555.5	295	101.07	Other	32.61	-4.18	-27.48	-30.47	-3.71	-28.54	0	-	attempt 8
1203378	SMP	1	295	101.07	393.5	516.48	295	101.07	Other	32.61	-4.18	-27.48	-30.47	-3.71	-28.54	0	-	attempt 8
1236993	SMP	1	295	101.07	434.36	510.31	295	101.07	Other	32.61	-4.18	-27.48	-30.47	-3.71	-28.54	0	-	attempt 8
1269725	SMP	1	295	101.07	466.32	491.41	295	101.07	Other	32.61	-4.18	-27.48	-30.47	-3.71	-28.54	0	-	attempt 8
1302867	SMP	1	295	101.07	486.17	486.81	295	101.07	Other	32.61	-4.18	-27.48	-30.47	-3.71	-28.54	0	-	attempt 8
1336194	SMP	1	295	101.07	458.76	495.34	295	101.07	Other	32.61	-4.18	-27.48	-30.47	-3.71	-28.54	0	-	attempt 8
1369622	SMP	1	295	101.07	458.78	495.35	295	101.07	Other	32.61	-4.18	-27.48	-30.47	-3.71	-28.54	0	-	attempt 8
1402891	SMP	1	295	101.07	338.03	512.68	295	101.07	Other	32.61	-4.18	-27.48	-30.47	-3.71	-28.54	0	-	attempt 8
1435992	SMP	1	295	101.07	387.65	513.27	295	101.07	Other	32.61	-4.18	-27.48	-30.47	-3.71	-28.54	0	-	attempt 8
1469536	SMP	1	295	101.07	466.49	547.44	295	101.07	Other	32.61	-4.18	-27.48	-30.47	-3.71	-28.54	0	-	attempt 8
1503000	SMP	1	295	101.07	480.77	559.18	295	101.07	Other	32.61	-4.18	-27.48	-30.47	-3.71	-28.54	0	-	attempt 8
1536401	SMP	1	295	101.07	480.77	559.18	295	101.07	Other	32.61	-4.18	-27.48	0	0	0	0	-	attempt 8
1569325	SMP	1	295	101.07	544.55	696.58	295	101.07	Other	32.61	-4.18	-27.48	0	0	0	0	-	attempt 8
1602453	SMP	1	295	101.07	588.05	826.01	295	101.07	Other	32.61	-4.18	-27.48	0	0	0	0	-	attempt 8
1635873	SMP	1	295	101.07	227.54	448.34	295	101.07	Other	32.61	-4.18	-27.48	-30.47	-3.71	-28.54	0	-	attempt 8
1669471	SMP	1	295	101.07	224.83	469.45	295	101.07	Other	32.61	-4.18	-27.48	-30.47	-3.71	-28.54	0	-	attempt 8
1702223	SMP	1	297	103.07	192.65	522.46	297	103.07	Other	32.61	-4.18	-27.48	-30.47	-3.71	-28.54	0	-	attempt 8
1735726	SMP	1	297	103.07	145.17	644.61	297	103.07	Other	32.61	-4.18	-27.48	-30.47	-3.71	-28.54	0	-	attempt 8
1768674	SMP	1	297	103.07	209.5	655.45	297	103.07	Other	32.61	-4.18	-27.48	-30.47	-3.71	-28.54	0	-	attempt 8
1802167	SMP	1	297	103.07	186.98	640.3	297	103.07	Other	32.61	-4.18	-27.48	-30.47	-3.71	-28.54	0	-	attempt 8
1835510	SMP	1	297	103.07	186.95	640.33	297	103.07	Other	32.61	-4.18	-27.48	-30.47	-3.71	-28.54	0	-	attempt 8
1868662	SMP	1	297	103.07	186.9	640.37	297	103.07	Other	32.61	-4.18	-27.48	-30.47	-3.71	-28.54	0	-	attempt 8
1901884	SMP	1	297	103.07	338.39	519.44	297	103.07	Other	32.61	-4.18	-27.48	-30.47	-3.71	-28.54	0	-	attempt 8
1935102	SMP	1	297	103.07	208.07	363.91	297	103.07	Other	32.61	-4.18	-27.48	-30.47	-3.71	-28.54	0	-	attempt 8
1969228	SMP	1	297	103.07	325.17	520.71	297	103.07	ball	32.61	-4.18	-27.49	-30.47	-3.71	-28.54	0	-	attempt 8
2001615	SMP	1	290	103.07	363.75	509.71	290	103.07	ball	32.61	-4.18	-27.49	-30.47	-3.71	-28.54	0	-	attempt 8
2034940	SMP	1	290	103.07	386.86	506.31	290	103.07	ball	32.61	-4.18	-27.49	-30.47	-3.71	-28.54	0	-	attempt 8
2068220	SMP	1	289	103.07	254.64	438.46	289	103.07	ball	32.61	-4.18	-27.49	-30.47	-3.71	-28.54	0	-	attempt 8
2101593	SMP	1	287	39.07	321.35	550.37	287	39.07	ball	32.61	-4.18	-27.49	-30.47	-3.71	-28.54	0	-	attempt 8
2134816	SMP	1	287	39.07	339.71	562.36	287	39.07	ball	32.61	-4.18	-27.49	-30.47	-3.71	-28.54	0	-	attempt 8
2167989	SMP	1	287	39.07	357.08	575.47	287	39.07	ball	32.61	-4.18	-27.49	-30.47	-3.71	-28.54	0	-	attempt 8
2201288	SMP	1	287	39.07	373.33	588.25	287	39.07	ball	32.61	-4.18	-27.49	-30.47	-3.71	-28.54	0	-	attempt 8
2234643	SMP	1	287	39.07	394.16	591.58	287	39.07	ball	32.61	-4.18	-27.49	-30.47	-3.71	-28.54	0	-	attempt 8
2267816	SMP	1	292	104.07	372.61	541.39	292	104.07	ball	32.61	-4.18	-27.49	-30.47	-3.71	-28.54	0	-	attempt 8
2301908	SMP	1	292	104.07	372.61	541.39	292	104.07	Other	32.61	-4.18	-27.49	-30.47	-3.71	-28.54	0	-	attempt 8
2335498	SMP	1	292	104.07	60	302.5	292	104.07	Other	32.61	-4.18	-27.49	-30.47	-3.71	-28.54	0	-	attempt 8
2367865	SMP	1	99	71.07	116.38	245.86	99	71.07	Bottom Middle	32.61	-4.18	-27.49	-30.47	-3.71	-28.54	0	-	attempt 8
2400952	SMP	1	135	78.07	180.51	259.08	135	78.07	Bottom Middle	32.61	-4.18	-27.49	-30.47	-3.71	-28.54	0	-	attempt 8
2435579	SMP	1	134	81.07	237.21	285.79	134	81.07	Bottom Middle	32.61	-4.18	-27.49	-30.47	-3.71	-28.54	0	-	attempt 8
2500706	SMP	1	134	81.07	334.66	279.17	134	81.07	Bottom Middle	32.61	-4.18	-27.49	-30.47	-3.71	-28.54	0	-	attempt 8
2534202	SMP	1	128	81.07	363.16	281.91	128	81.07	Bottom Middle	32.61	-4.18	-27.49	-30.47	-3.71	-28.54	0	-	attempt 8
2567490	SMP	1	126	79.07	385.56	303.8	126	79.07	Bottom Middle	32.61	-4.18	-27.49	-30.47	-3.71	-28.54	0	-	attempt 8
2600670	SMP	1	135	83.07	395.53	311.59	135	83.07	Bottom Middle	32.61	-4.18	-27.49	-30.47	-3.71	-28.54	0	-	attempt 8
2633895	SMP	1	92	85.07	395.53	311.59	92	85.07	Bottom Middle	32.61	-4.18	-27.49	-30.47	-3.71	-28.54	0	-	attempt 8
2667885	SMP	1	23	58.07	248.99	314.41	23	58.07	Middle Left	32.61	-4.18	-27.49	-30.47	-3.71	-28.54	0	-	attempt 8
2700416	SMP	1	26	59.07	261.45	336.79	26	59.07	Middle Left	32.61	-4.18	-27.49	-30.47	-3.71	-28.54	0	-	attempt 8
2733966	SMP	1	27	57.07	274.65	345.72	27	57.07	Middle Left	32.61	-4.18	-27.49	-30.47	-3.71	-28.54	0	-	attempt 8
2768004	SMP	1	27	57.07	280.19	360.42	27	57.07	Middle Left	32.61	-4.18	-27.49	-30.47	-3.71	-28.54	0	-	attempt 8
2800219	SMP	1	27	57.07	284.44	382.21	27	57.07	Middle Left	32.61	-4.18	-27.49	-30.47	-3.71	-28.54	0	-	attempt 8
2833604	SMP	1	29	57.07	285.78	401.13	29	57.07	Middle Left	32.61	-4.18	-27.49	-30.47	-3.71	-28.54	0	-	attempt 8
2866904	SMP	1	68	74.07	347.28	427.18	68	74.07	Bottom Left	32.61	-4.18	-27.49	-30.47	-3.71	-28.54	0	-	attempt 8
2900585	SMP	1	71	62.07	346.57	456.66	71	62.07	Middle Left	32.61	-4.18	-27.49	-30.47	-3.71	-28.54	0	-	attempt 8
2933778	SMP	1	71	61.07	342.42	466.96	71	61.07	Middle Left	32.61	-4.18	-27.49	-30.47	-3.71	-28.54	0	-	attempt 8
2966598	SMP	1	71	61.07	335.66	471.7	71	61.07	Middle Left	32.61	-4.18	-27.49	-30.47	-3.71	-28.54	0	-	attempt 8
3021611	SMP	1	175	69.07	527.86	485.16	175	69.07	Middle Right	32.61	-4.18	-27.49	-30.47	-3.71	-28.54	0	-	attempt 8
3067641	SMP	1	237	59.07	574.4	478.78	237	59.07	Middle Right	32.61	-4.18	-27.49	-30.47	-3.71	-28.54	0	-	attempt 8
3099981	SMP	1	237	59.07	542.72	488.3	237	59.07	Middle Right	32.61	-4.18	-27.49	-30.47	-3.71	-28.54	0	-	attempt 8
3133914	SMP	1	236	61.07	521.51	486.16	236	61.07	Middle Right	32.61	-4.18	-27.49	-30.47	-3.71	-28.54	0	-	attempt 8
3166466	SMP	1	234	64.07	498.74	485.23	234	64.07	Middle Right	32.61	-4.18	-27.49	-30.47	-3.71	-28.54	0	-	attempt 8
3199666	SMP	1	235	67.07	481.66	482.79	235	67.07	Middle Right	32.61	-4.18	-27.49	-30.47	-3.71	-28.54	0	-	attempt 8
3232933	SMP	1	234	82.07	496.96	497.4	234	82.07	Bottom Right	32.61	-4.18	-27.49	-30.47	-3.71	-28.54	0	-	attempt 8
3266214	SMP	1	243	94.07	496.92	497.37	243	94.07	Bottom Right	32.61	-4.18	-27.49	-30.47	-3.71	-28.54	0	-	attempt 8
3299461	SMP	1	290	41.07	674.77	707.76	290	41.07	ball	32.61	-4.18	-27.49	-30.47	-3.71	-28.54	0	-	attempt 8
3332661	SMP	1	283	39.07	640.17	656.14	283	39.07	ball	32.61	-4.18	-27.49	-30.47	-3.71	-28.54	0	-	attempt 8
3365845	SMP	1	283	39.07	606.18	615.96	283	39.07	ball	32.61	-4.18	-27.49	-30.47	-3.71	-28.54	0	-	attempt 8
3399378	SMP	1	288	40.07	577.92	599.16	288	40.07	ball	32.61	-4.18	-27.49	-30.47	-3.71	-28.54	0	-	attempt 8
3433199	SMP	1	288	40.07	565.09	548.89	288	40.07	ball	32.61	-4.18	-27.49	-30.47	-3.71	-28.54	0	-	attempt 8
3466902	SMP	1	288	40.07	547.91	542.74	288	40.07	ball	32.61	-4.18	-27.49	-30.47	-3.71	-28.54	0	-	attempt 8
3499823	SMP	1	288	40.07	546.24	535.28	288	40.07	ball	32.61	-4.18	-27.49	-30.47	-3.71	-28.54	0	-	attempt 8
3532954	SMP	1	288	40.07	536.18	539.18	288	40.07	ball	32.61	-4.18	-27.49	-30.47	-3.71	-28.54	0	-	attempt 8
3574587	SMP	1	288	40.07	538.12	536.25	288	40.07	ball	32.61	-4.18	-27.49	-30.47	-3.71	-28.54	0	-	attempt 8
3617433	SMP	1	287	40.07	525.61	556.96	287	40.07	ball	32.61	-4.18	-27.49	-30.47	-3.71	-28.54	0	-	attempt 8
3634077	SMP	1	295	103.07	487.57	509.64	295	103.07	other	32.61	-4.18	-27.49	-30.47	-3.71	-28.54	0	-	attempt 8
3665639	SMP	1	295	103.07	487.57	509.64	295	103.07	Other	32.61	-4.18	-27.49	-30.47	-3.71	-28.54	0	-	attempt 8
3701505	SMP	1	181	80.07	322.59	388.85	181	80.07	Bottom Right	32.61	-4.18	-27.49	-30.47	-3.71	-28.54	0	-	attempt 8
3741491	SMP	1	180	80.07	346.34	396.5	180	80.07	Bottom Right	32.61	-4.18	-27.49	-30.47	-3.71	-28.54	0	-	attempt 8
3765562	SMP	1	180	80.07	358.52	409.37	180	80.07	Bottom Right	32.61	-4.18	-27.49	-30.47	-3.71	-28.54	0	-	attempt 8
3798910	SMP	1	176	82.07	362.41	412.72	176	82.07	Bottom Right	32.61	-4.18	-27.49	-30.47	-3.71	-28.54	0	-	attempt 8
3832014	SMP	1	174	77.07	360.69	419.49	174	77.07	Bottom Right	32.61	-4.18	-27.49	-30.47	-3.71	-28.54	0	-	attempt 8
3865370	SMP	1	294	101.07	442.46	528.95	294	101.07	Other	32.61	-4.18	-27.49	-30.47	-3.71	-28.54	0	-	attempt 8
3898473	SMP	1	294	101.07	442.42	528.93	294	101.07	Other	32.61	-4.18	-27.49	-30.47	-3.71	-28.54	0	-	attempt 8
3931856	SMP	1	288	40.07	638.79	615.54	288	40.07	ball	32.61	-4.18	-27.49	-30.47	-3.71	-28.54	0	-	attempt 8
3965002	SMP	1	288	40.07	605.53	624.33	288	40.07	ball	32.61	-4.18	-27.49	-30.47	-3.71	-28.54	0	-	attempt 8
3998080	SMP	1	288	40.07	594.76	613.35	288	40.07	ball	32.61	-4.18	-27.49	-30.47	-3.71	-28.54	0	-	attempt 8
4032158	SMP	1	288	40.07	585.55	600.83	288	40.07	ball	32.61	-4.18	-27.49	-30.47	-3.71	-28.54	0	-	attempt 8
4064864	SMP	1	288	40.07	581.99	599.87	288	40.07	ball	32.61	-4.18	-27.49	-30.47	-3.71	-28.54	0	-	attempt 8
4098195	SMP	1	288	40.07	584.27	590.51	288	40.07	ball	32.61	-4.18	-27.49	-30.47	-3.71	-28.54	0	-	attempt 8
4131258	SMP	1	288	40.07	584.29	590.55	288	40.07	ball	32.61	-4.17	-27.49	-30.47	-3.71	-28.54	0	-	attempt 8
4164568	SMP	1	290	103.07	584.32	590.59	290	103.07	ball	32.61	-4.17	-27.49	-30.47	-3.7	-28.54	0	-	attempt 8
4198358	SMP	1	168	73.07	338.01	381.71	168	73.07	Bottom Middle	32.61	-4.17	-27.49	-30.47	-3.71	-28.54	0	-	attempt 8
4231371	SMP	1	168	73.07	350.96	388.31	168	73.07	Bottom Middle	32.61	-4.17	-27.49	-30.47	-3.71	-28.54	0	-	attempt 8
4264689	SMP	1	168	73.07	361.28	391.5	168	73.07	Bottom Middle	32.61	-4.17	-27.49	-30.47	-3.71	-28.54	0	-	attempt 8
4297756	SMP	1	171	80.07	361.55	395.97	171	80.07	Bottom Right	32.61	-4.17	-27.49	-30.47	-3.71	-28.54	0	-	attempt 8
4331496	SMP	1	202	88.07	374.73	398.15	202	88.07	Bottom Right	32.61	-4.17	-27.49	-30.47	-3.71	-28.54	0	-	attempt 8
4364563	SMP	1	297	103.07	374.67	398.13	297	103.07	Other	32.61	-4.17	-27.49	-30.47	-3.71	-28.54	0	-	attempt 8
4398003	SMP	1	287	39.07	649.73	594.52	287	39.07	ball	32.61	-4.17	-27.49	-30.47	-3.7	-28.54	0	-	attempt 8
4430818	SMP	1	287	39.07	620.85	585.46	287	39.07	ball	32.61	-4.17	-27.49	-30.47	-3.7	-28.54	0	-	attempt 8
4464543	SMP	1	287	39.07	600.8	578.11	287	39.07	ball	32.61	-4.17	-27.49	-30.47	-3.7	-28.54	0	-	attempt 8
4497363	SMP	1	287	39.07	582.64	572.32	287	39.07	ball	32.61	-4.17	-27.49	-30.47	-3.7	-28.54	0	-	attempt 8
4530567	SMP	1	287	39.07	567.39	566.86	287	39.07	ball	32.61	-4.17	-27.49	-30.47	-3.7	-28.54	0	-	attempt 8
4564373	SMP	1	287	39.07	557.11	558.51	287	39.07	ball	32.61	-4.17	-27.49	-30.47	-3.7	-28.54	0	-	attempt 8
4597318	SMP	1	287	39.07	546.1	556.02	287	39.07	ball	32.61	-4.17	-27.49	-30.47	-3.7	-28.54	0	-	attempt 8
4630263	SMP	1	287	39.07	525.45	560.71	287	39.07	ball	32.61	-4.17	-27.49	-30.47	-3.7	-28.54	0	-	attempt 8
4663778	SMP	1	287	39.07	512.7	545.53	287	39.07	ball	32.61	-4.17	-27.49	-30.47	-3.7	-28.54	0	-	attempt 8
4696927	SMP	1	287	39.07	507.77	551.67	287	39.07	ball	32.61	-4.17	-27.49	-30.47	-3.7	-28.54	0	-	attempt 8
4732013	SMP	1	287	39.07	499.34	547.12	287	39.07	ball	32.61	-4.17	-27.49	-30.47	-3.7	-28.54	0	-	attempt 8
4797277	SMP	1	287	39.07	488.33	537.42	287	39.07	ball	32.61	-4.17	-27.49	-30.47	-3.7	-28.54	0	-	attempt 8
4830099	SMP	1	287	39.07	490.15	525.98	287	39.07	ball	32.61	-4.17	-27.49	-30.47	-3.7	-28.54	0	-	attempt 8
4863856	SMP	1	287	39.07	478.03	527.98	287	39.07	ball	32.61	-4.17	-27.49	-30.47	-3.7	-28.54	0	-	attempt 8
4896869	SMP	1	287	39.07	476.01	513.31	287	39.07	ball	32.61	-4.17	-27.49	-30.47	-3.7	-28.54	0	-	attempt 8
4930347	SMP	1	287	39.07	477.89	511.02	287	39.07	ball	32.61	-4.17	-27.49	-30.47	-3.7	-28.54	0	-	attempt 8
4963304	SMP	1	287	39.07	482.41	506.16	287	39.07	ball	32.61	-4.17	-27.49	-30.47	-3.7	-28.54	0	-	attempt 8
4996579	SMP	1	287	39.07	486.05	502.35	287	39.07	ball	32.61	-4.17	-27.49	-30.47	-3.7	-28.54	0	-	attempt 8
5029764	SMP	1	287	39.07	485.57	506.41	287	39.07	ball	32.61	-4.17	-27.49	-30.47	-3.7	-28.54	0	-	attempt 8
5063097	SMP	1	287	39.07	487.1	512.21	287	39.07	ball	32.61	-4.17	-27.49	-30.47	-3.7	-28.54	0	-	attempt 8
5096630	SMP	1	287	39.07	492.97	507.01	287	39.07	ball	32.61	-4.17	-27.49	-30.47	-3.7	-28.54	0	-	attempt 8
5129587	SMP	1	287	39.07	499.69	508	287	39.07	ball	32.61	-4.17	-27.49	-30.47	-3.7	-28.54	0	-	attempt 8
5163138	SMP	1	287	39.07	512.21	504.61	287	39.07	ball	32.61	-4.17	-27.49	-30.47	-3.7	-28.54	0	-	attempt 8
5196417	SMP	1	287	39.07	518.31	520.74	287	39.07	ball	32.61	-4.17	-27.49	-30.47	-3.7	-28.54	0	-	attempt 8
5229788	SMP	1	287	39.07	521.62	517.54	287	39.07	ball	32.61	-4.17	-27.49	-30.47	-3.7	-28.54	0	-	attempt 8
5262779	SMP	1	287	39.07	519.48	519.1	287	39.07	ball	32.61	-4.17	-27.49	-30.47	-3.7	-28.54	0	-	attempt 8
5296252	SMP	1	287	39.07	518.62	531.85	287	39.07	ball	32.61	-4.17	-27.49	-30.47	-3.7	-28.54	0	-	attempt 8
5329358	SMP	1	287	39.07	514.25	522.13	287	39.07	ball	32.61	-4.17	-27.49	-30.47	-3.7	-28.54	0	-	attempt 8
5362568	SMP	1	287	39.07	511.38	502.33	287	39.07	ball	32.61	-4.17	-27.49	-30.47	-3.7	-28.54	0	-	attempt 8
5395973	SMP	1	287	39.07	510.59	491.14	287	39.07	ball	32.61	-4.17	-27.49	-30.47	-3.7	-28.54	0	-	attempt 8
5429113	SMP	1	287	39.07	517.98	470.47	287	39.07	ball	32.61	-4.17	-27.49	-30.47	-3.7	-28.54	0	-	attempt 8
5462171	SMP	1	287	39.07	516.49	481.76	287	39.07	ball	32.61	-4.17	-27.49	-30.47	-3.7	-28.54	0	-	attempt 8
5496168	SMP	1	287	39.07	515.34	484.98	287	39.07	ball	32.61	-4.17	-27.49	-30.47	-3.7	-28.54	0	-	attempt 8
5528996	SMP	1	287	39.07	513.57	496.93	287	39.07	ball	32.61	-4.17	-27.49	-30.47	-3.7	-28.54	0	-	attempt 8
5562506	SMP	1	287	39.07	514.05	487.83	287	39.07	ball	32.61	-4.17	-27.49	-30.47	-3.7	-28.54	0	-	attempt 8
5595672	SMP	1	287	39.07	524.21	502.58	287	39.07	ball	32.61	-4.17	-27.49	-30.47	-3.7	-28.54	0	-	attempt 8
5628720	SMP	1	297	98.07	535.18	498.06	297	98.07	ball	32.61	-4.17	-27.49	-30.47	-3.7	-28.54	0	-	attempt 8
5662313	SMP	1	289	40.07	528.41	537.06	289	40.07	ball	32.61	-4.17	-27.49	-30.47	-3.7	-28.54	0	-	attempt 8
5695300	SMP	1	295	105.07	528.41	537.06	295	105.07	ball	32.61	-4.17	-27.49	-30.47	-3.7	-28.54	0	-	attempt 8
5728778	SMP	1	295	105.07	528.39	537.07	295	105.07	ball	32.61	-4.17	-27.49	-30.47	-3.7	-28.54	0	-	attempt 8
5761719	SMP	1	288	40.07	656.05	539.6	288	40.07	ball	32.61	-4.17	-27.49	-30.47	-3.7	-28.54	0	-	attempt 8
5795148	SMP	1	292	107.07	656.4	582.41	292	107.07	ball	32.61	-4.17	-27.49	-30.47	-3.7	-28.54	0	-	attempt 8
5828403	SMP	1	292	107.07	644.59	562.9	292	107.07	ball	32.61	-4.17	-27.49	-30.47	-3.7	-28.54	0	-	attempt 8
5861458	SMP	1	292	107.07	657.41	609.42	292	107.07	ball	32.61	-4.17	-27.49	-30.47	-3.7	-28.54	0	-	attempt 8
5894912	SMP	1	292	107.07	624.41	512.96	292	107.07	ball	32.61	-4.17	-27.49	-30.47	-3.7	-28.54	0	-	attempt 8
5928990	SMP	1	292	107.07	597.62	439.96	292	107.07	ball	32.61	-4.17	-27.49	-30.47	-3.7	-28.54	0	-	attempt 8
5962447	SMP	1	0	0	0	0	0	0	-	0	0	0	0	0	0	0	-	attempt 8
5994631	SMP	1	0	0	0	0	0	0	-	0	0	0	0	0	0	0	-	attempt 8
6028428	SMP	1	0	0	0	0	0	0	-	0	0	0	0	0	0	0	-	attempt 8
6061272	SMP	1	0	0	0	0	0	0	-	0	0	0	0	0	0	0	-	attempt 8
6095149	SMP	1	0	0	0	0	0	0	-	0	0	0	0	0	0	0	-	attempt 8
6127906	SMP	1	0	0	0	0	0	0	-	0	0	0	0	0	0	0	-	attempt 8
6161886	SMP	1	158	65.07	407.08	379.77	158	65.07	Middle Middle	32.61	-4.17	-27.49	-30.47	-3.7	-28.54	0	-	attempt 8
6228356	SMP	1	0	0	0	0	0	0	-	0	0	0	0	0	0	0	-	attempt 8
6260793	SMP	1	0	0	0	0	0	0	-	0	0	0	0	0	0	0	-	attempt 8
6294323	SMP	1	0	0	0	0	0	0	-	0	0	0	0	0	0	0	-	attempt 8
6327404	SMP	1	0	0	0	0	0	0	-	0	0	0	0	0	0	0	-	attempt 8
6360651	SMP	1	0	0	0	0	0	0	-	0	0	0	0	0	0	0	-	attempt 8
6394046	SMP	1	0	0	0	0	0	0	-	0	0	0	0	0	0	0	-	attempt 8
6428020	SMP	1	0	0	0	0	0	0	-	0	0	0	0	0	0	0	-	attempt 8
6460576	SMP	1	0	0	0	0	0	0	-	0	0	0	0	0	0	0	-	attempt 8
6494418	SMP	1	0	0	0	0	0	0	-	0	0	0	0	0	0	0	-	attempt 8
6527745	SMP	1	0	0	0	0	0	0	-	0	0	0	0	0	0	0	-	attempt 8
6560295	SMP	1	0	0	0	0	0	0	-	0	0	0	0	0	0	0	-	attempt 8
6593766	SMP	1	0	0	0	0	0	0	-	0	0	0	0	0	0	0	-	attempt 8
6627058	SMP	1	0	0	0	0	0	0	-	0	0	0	0	0	0	0	-	attempt 8
6660140	SMP	1	0	0	0	0	0	0	-	0	0	0	0	0	0	0	-	attempt 8
6694079	SMP	1	0	0	0	0	0	0	-	0	0	0	0	0	0	0	-	attempt 8
6726947	SMP	1	0	0	0	0	0	0	-	0	0	0	0	0	0	0	-	attempt 8
6760112	SMP	1	0	0	0	0	0	0	-	0	0	0	0	0	0	0	-	attempt 8
6793658	SMP	1	0	0	0	0	0	0	-	0	0	0	0	0	0	0	-	attempt 8
6826464	SMP	1	0	0	0	0	0	0	-	0	0	0	0	0	0	0	-	attempt 8
6860371	SMP	1	0	0	0	0	0	0	-	0	0	0	0	0	0	0	-	attempt 8
6893106	SMP	1	0	0	0	0	0	0	-	0	0	0	0	0	0	0	-	attempt 8
6926566	SMP	1	0	0	0	0	0	0	-	0	0	0	0	0	0	0	-	attempt 8
6959695	SMP	1	0	0	0	0	0	0	-	0	0	0	0	0	0	0	-	attempt 8
6992854	SMP	1	0	0	0	0	0	0	-	0	0	0	0	0	0	0	-	attempt 8
7026306	SMP	1	0	0	0	0	0	0	-	0	0	0	0	0	0	0	-	attempt 8
7059538	SMP	1	0	0	0	0	0	0	-	0	0	0	0	0	0	0	-	attempt 8
7092774	SMP	1	0	0	0	0	0	0	-	0	0	0	0	0	0	0	-	attempt 8
