# Supplementary material for: Visual Search Strategies of Soccer Players Executing a Power vs. Placement Penalty Kick
Source: PLoS One. 2014 Dec 17;9(12):e115179. doi: 10.1371/journal.pone.0115179 (PMC4269429; doi:10.1371/journal.pone.0115179)
Supplement: S1 File — Raw visual search data from participant group in each test condition. (ZIP) [file pone.0115179.s001.zip › PLoS ONE Supporting Information/Part 2/Output/S1 attempt 1 LA placement GK move.xlsx]

## Sheet: Sheet1
## [BeGaze]
## Converted from:
## Date:	19.07.2013 18:12:25
## Version:	BeGaze 3.2.28
## IDF Version:	10
## Sample Rate:	30
## Separator Type:	Trial
## Trial Count:	1
## Uses Plane File:	FALSE
## Stimulus:	attempt 3
## Number of Samples:	205
## Reversed:	none
## [Run]
## Subject:	Alex Low Anxiety
## Description:	Reference View 4 Alex Low Anxiety 0
## [Calibration]
## Calibration Type:	n.a.
## Calibration Area:	1280	960
## [Geometry]
## Stimulus Dimension [mm]:	1280	960
## Head Distance [mm]:	1450
## [Hardware Setup]
## System ID:
## Operating System :
## IView X Version:
## [Filter Settings]
## Heuristics:	FALSE
## Heuristics Stage:	0
## Bilateral:	FALSE
## Gaze Cursor Filter:	FALSE
## Saccade Length [px]:	0
## Filter Depth [ms]:	0
## Format:	LEFT, RIGHT, POR, AOI, EYEPOSITION, TRIGGER
##
Time	Type	Trial	B POR X [px]	B POR Y [px]	L POR X [px]	L POR Y [px]	R POR X [px]	R POR Y [px]	B Object Hit	L EPOS X	L EPOS Y	L EPOS Z	R EPOS X	R EPOS Y	R EPOS Z	Trigger	B Event Info	Stimulus
15458	SMP	1	290	42.07	560.43	320.83	290	42.07	ball	28.48	-2.24	-27.39	-29.37	0.39	-23.78	0	-	attempt 3
48365	SMP	1	290	42.07	567.56	324.74	290	42.07	ball	28.48	-2.24	-27.39	-29.37	0.39	-23.78	0	-	attempt 3
81495	SMP	1	290	42.07	569.51	330.88	290	42.07	ball	28.48	-2.24	-27.39	-29.37	0.39	-23.78	0	-	attempt 3
114722	SMP	1	290	42.07	585.28	345.98	290	42.07	ball	28.48	-2.24	-27.39	-29.37	0.39	-23.78	0	-	attempt 3
148139	SMP	1	290	42.07	621.24	354.4	290	42.07	ball	28.48	-2.24	-27.39	-29.37	0.39	-23.78	0	-	attempt 3
181790	SMP	1	290	42.07	611.9	383.65	290	42.07	ball	28.48	-2.24	-27.39	-29.37	0.39	-23.78	0	-	attempt 3
214559	SMP	1	290	42.07	605.27	402.92	290	42.07	ball	28.48	-2.24	-27.39	-29.37	0.39	-23.78	0	-	attempt 3
247951	SMP	1	290	42.07	599.29	419.15	290	42.07	ball	28.48	-2.24	-27.39	-29.37	0.39	-23.78	0	-	attempt 3
281091	SMP	1	290	42.07	594.31	430.19	290	42.07	ball	28.48	-2.24	-27.39	-29.37	0.39	-23.78	0	-	attempt 3
314683	SMP	1	290	42.07	588.94	436.23	290	42.07	ball	28.48	-2.24	-27.39	-29.37	0.39	-23.78	0	-	attempt 3
348896	SMP	1	290	42.07	584.38	430.93	290	42.07	ball	28.48	-2.24	-27.39	-29.37	0.39	-23.78	0	-	attempt 3
381137	SMP	1	290	42.07	579.75	435.42	290	42.07	ball	28.48	-2.24	-27.39	-29.37	0.39	-23.78	0	-	attempt 3
414837	SMP	1	290	42.07	575.83	449.34	290	42.07	ball	28.48	-2.24	-27.39	-29.37	0.39	-23.78	0	-	attempt 3
447984	SMP	1	290	42.07	572.57	483.79	290	42.07	ball	28.48	-2.24	-27.39	-29.37	0.39	-23.78	0	-	attempt 3
480905	SMP	1	290	42.07	564.12	525.25	290	42.07	ball	28.48	-2.24	-27.39	-29.37	0.39	-23.78	0	-	attempt 3
514272	SMP	1	290	42.07	553.64	531.35	290	42.07	ball	28.48	-2.24	-27.39	-29.37	0.38	-23.78	0	-	attempt 3
547644	SMP	1	290	42.07	544.79	531.55	290	42.07	ball	28.48	-2.24	-27.39	-29.37	0.38	-23.78	0	-	attempt 3
580707	SMP	1	290	42.07	537.27	516.09	290	42.07	ball	28.48	-2.24	-27.39	-29.37	0.38	-23.78	0	-	attempt 3
613844	SMP	1	290	42.07	545.9	494.65	290	42.07	ball	28.48	-2.24	-27.39	-29.37	0.38	-23.78	0	-	attempt 3
647335	SMP	1	290	42.07	556.5	499.87	290	42.07	ball	28.48	-2.24	-27.39	-29.37	0.38	-23.78	0	-	attempt 3
680399	SMP	1	290	42.07	552.64	468.97	290	42.07	ball	28.48	-2.24	-27.39	-29.37	0.38	-23.78	0	-	attempt 3
713823	SMP	1	290	42.07	551.95	489.02	290	42.07	ball	28.48	-2.24	-27.39	-29.37	0.38	-23.78	0	-	attempt 3
747227	SMP	1	290	42.07	549.31	502.96	290	42.07	ball	28.48	-2.24	-27.39	-29.37	0.38	-23.78	0	-	attempt 3
780357	SMP	1	290	42.07	548.26	502.27	290	42.07	ball	28.48	-2.24	-27.39	-29.37	0.38	-23.78	0	-	attempt 3
813493	SMP	1	290	42.07	549.21	515.67	290	42.07	ball	28.48	-2.24	-27.39	-29.37	0.38	-23.78	0	-	attempt 3
846849	SMP	1	290	42.07	547.53	525.88	290	42.07	ball	28.48	-2.24	-27.39	-29.37	0.38	-23.78	0	-	attempt 3
880308	SMP	1	290	42.07	552.22	525.54	290	42.07	ball	28.48	-2.24	-27.39	-29.37	0.38	-23.78	0	-	attempt 3
913466	SMP	1	290	42.07	557.36	524.66	290	42.07	ball	28.48	-2.24	-27.39	-29.37	0.38	-23.78	0	-	attempt 3
946613	SMP	1	290	42.07	563.28	523.33	290	42.07	ball	28.48	-2.24	-27.39	-29.37	0.38	-23.78	0	-	attempt 3
980640	SMP	1	290	42.07	567.99	531.84	290	42.07	ball	28.48	-2.24	-27.39	-29.37	0.38	-23.78	0	-	attempt 3
1013334	SMP	1	290	42.07	568.4	543.17	290	42.07	ball	28.48	-2.24	-27.39	-29.37	0.38	-23.78	0	-	attempt 3
1046562	SMP	1	290	42.07	566.29	550.69	290	42.07	ball	28.48	-2.24	-27.4	-29.37	0.38	-23.78	0	-	attempt 3
1080095	SMP	1	290	42.07	566.9	568.71	290	42.07	ball	28.48	-2.24	-27.4	-29.37	0.37	-23.78	0	-	attempt 3
1113198	SMP	1	290	42.07	567.23	575.04	290	42.07	ball	28.48	-2.24	-27.4	-29.37	0.37	-23.78	0	-	attempt 3
1146376	SMP	1	290	42.07	566.09	578.1	290	42.07	ball	28.48	-2.24	-27.4	-29.37	0.37	-23.78	0	-	attempt 3
1180120	SMP	1	290	42.07	567.09	579.69	290	42.07	ball	28.48	-2.24	-27.4	-29.37	0.37	-23.78	0	-	attempt 3
1213448	SMP	1	290	42.07	559.02	582.41	290	42.07	ball	28.48	-2.24	-27.4	-29.37	0.37	-23.78	0	-	attempt 3
1246443	SMP	1	290	42.07	553.55	590.14	290	42.07	ball	28.48	-2.24	-27.4	-29.37	0.37	-23.78	0	-	attempt 3
1279559	SMP	1	290	42.07	544.56	589.82	290	42.07	ball	28.48	-2.24	-27.4	-29.37	0.37	-23.78	0	-	attempt 3
1312683	SMP	1	292	39.07	534.64	588.07	292	39.07	ball	28.48	-2.24	-27.4	-29.37	0.37	-23.78	0	-	attempt 3
1346657	SMP	1	295	101.07	527.16	574.85	295	101.07	ball	28.48	-2.24	-27.4	-29.37	0.37	-23.78	0	-	attempt 3
1379285	SMP	1	295	101.07	522.41	568.38	295	101.07	ball	28.48	-2.24	-27.4	-29.37	0.37	-23.78	0	-	attempt 3
1412712	SMP	1	295	101.07	523.46	561.02	295	101.07	ball	28.48	-2.24	-27.4	-29.37	0.37	-23.78	0	-	attempt 3
1445849	SMP	1	295	101.07	530.42	561.7	295	101.07	ball	28.48	-2.24	-27.4	-29.37	0.37	-23.78	0	-	attempt 3
1479018	SMP	1	292	103.07	540.87	559.72	292	103.07	ball	28.48	-2.24	-27.4	-29.37	0.37	-23.78	0	-	attempt 3
1512279	SMP	1	291	103.07	546.94	559.51	291	103.07	ball	28.48	-2.24	-27.4	-29.37	0.37	-23.78	0	-	attempt 3
1545634	SMP	1	291	103.07	549.93	554.3	291	103.07	ball	28.48	-2.24	-27.4	-29.37	0.37	-23.78	0	-	attempt 3
1578958	SMP	1	291	103.07	546.66	552.84	291	103.07	ball	28.48	-2.24	-27.4	-29.37	0.37	-23.78	0	-	attempt 3
1612142	SMP	1	291	103.07	544.1	554.44	291	103.07	ball	28.48	-2.24	-27.4	-29.37	0.37	-23.78	0	-	attempt 3
1645544	SMP	1	291	103.07	544.25	556.47	291	103.07	ball	28.48	-2.24	-27.4	-29.37	0.37	-23.78	0	-	attempt 3
1679045	SMP	1	291	103.07	547	557.18	291	103.07	ball	28.48	-2.24	-27.4	-29.37	0.37	-23.78	0	-	attempt 3
1712240	SMP	1	291	103.07	551.96	558.19	291	103.07	ball	28.48	-2.24	-27.4	-29.37	0.37	-23.78	0	-	attempt 3
1745333	SMP	1	291	103.07	557.03	555.32	291	103.07	ball	28.48	-2.24	-27.4	-29.37	0.37	-23.78	0	-	attempt 3
1778482	SMP	1	291	103.07	561.88	552.57	291	103.07	ball	28.48	-2.24	-27.4	-29.37	0.37	-23.78	0	-	attempt 3
1811940	SMP	1	291	103.07	564.09	545.56	291	103.07	ball	28.48	-2.24	-27.4	-29.38	0.37	-23.78	0	-	attempt 3
1845258	SMP	1	291	103.07	562.32	532.94	291	103.07	ball	28.48	-2.24	-27.4	-29.38	0.37	-23.78	0	-	attempt 3
1878488	SMP	1	290	101.07	524.46	519.14	290	101.07	ball	28.48	-2.24	-27.4	-29.38	0.37	-23.78	0	-	attempt 3
1911639	SMP	1	290	101.07	524.53	511.77	290	101.07	ball	28.48	-2.24	-27.4	-29.38	0.37	-23.78	0	-	attempt 3
1945702	SMP	1	290	101.07	522.54	510.61	290	101.07	ball	28.48	-2.24	-27.41	-29.38	0.37	-23.78	0	-	attempt 3
1979990	SMP	1	290	101.07	514.84	511.29	290	101.07	ball	28.48	-2.24	-27.41	-29.38	0.37	-23.79	0	-	attempt 3
2011636	SMP	1	290	101.07	508.14	508.79	290	101.07	ball	28.48	-2.23	-27.41	-29.38	0.37	-23.79	0	-	attempt 3
2044881	SMP	1	290	101.07	499.35	500.09	290	101.07	ball	28.48	-2.23	-27.41	-29.38	0.37	-23.79	0	-	attempt 3
2079850	SMP	1	290	101.07	497.14	508.43	290	101.07	ball	28.48	-2.23	-27.41	-29.38	0.37	-23.79	0	-	attempt 3
2117482	SMP	1	290	101.07	512.01	528.76	290	101.07	ball	28.48	-2.23	-27.41	-29.38	0.37	-23.79	0	-	attempt 3
2144883	SMP	1	290	101.07	505.87	537.94	290	101.07	ball	28.48	-2.23	-27.41	-29.38	0.37	-23.79	0	-	attempt 3
2178130	SMP	1	290	101.07	504.13	548.1	290	101.07	ball	28.48	-2.23	-27.41	-29.38	0.37	-23.79	0	-	attempt 3
2211209	SMP	1	290	101.07	499.07	544.54	290	101.07	ball	28.48	-2.23	-27.41	-29.38	0.37	-23.79	0	-	attempt 3
2245046	SMP	1	290	101.07	498.3	534.27	290	101.07	ball	28.48	-2.23	-27.41	-29.38	0.37	-23.79	0	-	attempt 3
2278209	SMP	1	290	101.07	495.23	524.26	290	101.07	ball	28.48	-2.23	-27.41	-29.38	0.37	-23.79	0	-	attempt 3
2311505	SMP	1	290	101.07	515.1	455.21	290	101.07	ball	28.48	-2.23	-27.41	-29.38	0.37	-23.79	0	-	attempt 3
2344243	SMP	1	0	0	0	0	0	0	-	0	0	0	0	0	0	0	-	attempt 3
2378714	SMP	1	0	0	0	0	0	0	-	0	0	0	0	0	0	0	-	attempt 3
2411430	SMP	1	0	0	0	0	0	0	-	0	0	0	0	0	0	0	-	attempt 3
2444032	SMP	1	0	0	0	0	0	0	-	0	0	0	0	0	0	0	-	attempt 3
2477267	SMP	1	0	0	0	0	0	0	-	0	0	0	0	0	0	0	-	attempt 3
2510675	SMP	1	0	0	0	0	0	0	-	0	0	0	0	0	0	0	-	attempt 3
2544118	SMP	1	0	0	0	0	0	0	-	0	0	0	0	0	0	0	-	attempt 3
2577706	SMP	1	294	98.07	431.29	246.73	294	98.07	Other	28.48	-2.23	-27.41	-29.38	0.37	-23.79	0	-	attempt 3
2610508	SMP	1	294	98.07	442.69	263.85	294	98.07	Middle Middle	28.48	-2.23	-27.41	-29.38	0.37	-23.79	0	-	attempt 3
2643932	SMP	1	398	73.07	443.08	281.81	398	73.07	Keeper	28.48	-2.23	-27.41	0	0	0	0	-	attempt 3
2677010	SMP	1	386	43.07	437.08	290.7	386	43.07	Keeper	28.48	-2.23	-27.41	-29.38	0.37	-23.79	0	-	attempt 3
2710336	SMP	1	404	83.07	420.14	288.67	404	83.07	Keeper	28.48	-2.23	-27.41	-29.38	0.37	-23.79	0	-	attempt 3
2743739	SMP	1	164	51.07	459.32	325.55	164	51.07	Keeper	28.48	-2.23	-27.41	-29.38	0.37	-23.79	0	-	attempt 3
2777117	SMP	1	295	100.07	574.87	495.17	295	100.07	Other	28.48	-2.23	-27.41	-29.38	0.37	-23.79	0	-	attempt 3
2810067	SMP	1	295	100.07	512.91	488.89	295	100.07	Other	28.48	-2.23	-27.41	-29.38	0.36	-23.79	0	-	attempt 3
2846144	SMP	1	295	100.07	475.4	456.96	295	100.07	Other	28.48	-2.23	-27.41	-29.38	0.36	-23.79	0	-	attempt 3
2877010	SMP	1	294	101.07	422.61	472.52	294	101.07	Other	28.48	-2.23	-27.41	-29.38	0.36	-23.79	0	-	attempt 3
2910728	SMP	1	292	101.07	269.81	557.59	292	101.07	Other	28.48	-2.23	-27.41	-29.38	0.36	-23.79	0	-	attempt 3
2950967	SMP	1	292	101.07	276.4	534.19	292	101.07	Other	28.48	-2.23	-27.41	-29.38	0.36	-23.79	0	-	attempt 3
2977685	SMP	1	292	101.07	279.61	528.56	292	101.07	Other	28.48	-2.23	-27.41	-29.38	0.36	-23.79	0	-	attempt 3
3010746	SMP	1	292	101.07	289.4	524.22	292	101.07	Other	28.48	-2.23	-27.41	-29.38	0.36	-23.79	0	-	attempt 3
3042971	SMP	1	191	116.07	393.18	369.45	191	116.07	Front right	28.48	-2.23	-27.41	-29.38	0.36	-23.79	0	-	attempt 3
3076349	SMP	1	295	103.07	417.02	251.17	295	103.07	Middle Right	28.48	-2.23	-27.41	-29.38	0.36	-23.79	0	-	attempt 3
3109539	SMP	1	295	103.07	431.41	249.94	295	103.07	Middle Right	28.48	-2.23	-27.41	-29.38	0.36	-23.79	0	-	attempt 3
3142823	SMP	1	295	103.07	447.15	262.09	295	103.07	Middle Right	28.48	-2.23	-27.41	-29.38	0.36	-23.79	0	-	attempt 3
3176775	SMP	1	174	48.07	457.67	272.09	174	48.07	Middle Right	28.48	-2.23	-27.41	-29.38	0.36	-23.79	0	-	attempt 3
3209504	SMP	1	174	48.07	458.64	277.42	174	48.07	Middle Right	28.48	-2.23	-27.41	-29.38	0.36	-23.79	0	-	attempt 3
3242785	SMP	1	0	0	0	0	0	0	-	0	0	0	0	0	0	0	-	attempt 3
3275868	SMP	1	0	0	0	0	0	0	-	0	0	0	0	0	0	0	-	attempt 3
3309457	SMP	1	0	0	0	0	0	0	-	0	0	0	0	0	0	0	-	attempt 3
3342625	SMP	1	292	99.07	446.22	186.39	292	99.07	Other	28.48	-2.23	-27.41	-29.38	0.36	-23.79	0	-	attempt 3
3375917	SMP	1	292	99.07	457.27	189.14	292	99.07	Other	28.48	-2.23	-27.41	-29.38	0.36	-23.79	0	-	attempt 3
3409009	SMP	1	292	99.07	466.33	193.22	292	99.07	Other	28.48	-2.23	-27.41	-29.38	0.36	-23.79	0	-	attempt 3
3442381	SMP	1	292	99.07	478.61	194.83	292	99.07	Other	28.48	-2.23	-27.41	-29.38	0.36	-23.79	0	-	attempt 3
3475889	SMP	1	292	99.07	474.96	206.31	292	99.07	Other	28.48	-2.23	-27.41	-29.38	0.36	-23.79	0	-	attempt 3
3509203	SMP	1	292	99.07	482.84	208.53	292	99.07	Other	28.48	-2.23	-27.41	-29.38	0.36	-23.79	0	-	attempt 3
3542153	SMP	1	292	99.07	489.26	211.55	292	99.07	Other	28.48	-2.23	-27.41	-29.38	0.36	-23.79	0	-	attempt 3
3575678	SMP	1	292	99.07	495.09	214.33	292	99.07	Other	28.48	-2.23	-27.41	-29.38	0.36	-23.79	0	-	attempt 3
3609487	SMP	1	292	99.07	504.18	219.71	292	99.07	Other	28.48	-2.23	-27.41	-29.38	0.36	-23.79	0	-	attempt 3
3642011	SMP	1	292	99.07	512.12	219.9	292	99.07	Other	28.48	-2.23	-27.41	-29.38	0.36	-23.79	0	-	attempt 3
3675268	SMP	1	292	99.07	520.61	209.87	292	99.07	Other	28.48	-2.23	-27.41	-29.38	0.36	-23.79	0	-	attempt 3
3709498	SMP	1	292	99.07	527.91	198.78	292	99.07	Other	28.48	-2.23	-27.41	-29.38	0.36	-23.79	0	-	attempt 3
3741923	SMP	1	292	99.07	537.92	182.55	292	99.07	Other	28.48	-2.23	-27.41	-29.38	0.36	-23.79	0	-	attempt 3
3775274	SMP	1	292	99.07	543.69	188.88	292	99.07	Other	28.48	-2.23	-27.41	-29.38	0.36	-23.79	0	-	attempt 3
3809165	SMP	1	292	99.07	540.92	184.9	292	99.07	Other	28.48	-2.23	-27.41	-29.38	0.36	-23.79	0	-	attempt 3
3841800	SMP	1	292	99.07	546.6	186.91	292	99.07	Other	28.48	-2.23	-27.41	-29.38	0.36	-23.79	0	-	attempt 3
3876430	SMP	1	292	99.07	548.56	185.08	292	99.07	Other	28.48	-2.23	-27.41	-29.38	0.36	-23.79	0	-	attempt 3
3908283	SMP	1	292	99.07	555.08	185.63	292	99.07	Other	28.48	-2.23	-27.41	-29.38	0.36	-23.79	0	-	attempt 3
3941495	SMP	1	292	99.07	566.59	185.66	292	99.07	Other	28.48	-2.23	-27.41	-29.38	0.36	-23.79	0	-	attempt 3
3974854	SMP	1	292	99.07	573.76	186.07	292	99.07	Other	28.48	-2.23	-27.41	-29.38	0.36	-23.79	0	-	attempt 3
4008852	SMP	1	292	99.07	581.41	177.08	292	99.07	Other	28.48	-2.23	-27.41	-29.38	0.36	-23.79	0	-	attempt 3
4041398	SMP	1	292	99.07	586.36	167.12	292	99.07	Other	28.48	-2.23	-27.41	-29.38	0.36	-23.79	0	-	attempt 3
4074464	SMP	1	292	99.07	592.48	161.96	292	99.07	Other	28.48	-2.23	-27.41	-29.38	0.36	-23.79	0	-	attempt 3
4107744	SMP	1	292	99.07	597.5	161.35	292	99.07	Other	28.48	-2.23	-27.41	-29.38	0.36	-23.79	0	-	attempt 3
4141408	SMP	1	292	99.07	594.66	154.89	292	99.07	Other	28.48	-2.23	-27.41	-29.38	0.36	-23.79	0	-	attempt 3
4174514	SMP	1	292	99.07	591.02	163.67	292	99.07	Other	28.48	-2.23	-27.41	-29.38	0.36	-23.79	0	-	attempt 3
4207698	SMP	1	292	99.07	581.75	160.9	292	99.07	Other	28.48	-2.23	-27.41	-29.38	0.36	-23.79	0	-	attempt 3
4241401	SMP	1	292	99.07	575.38	159.39	292	99.07	Other	28.48	-2.23	-27.41	-29.38	0.36	-23.79	0	-	attempt 3
4274101	SMP	1	292	99.07	576.61	171.92	292	99.07	Other	28.48	-2.23	-27.41	-29.38	0.36	-23.79	0	-	attempt 3
4307481	SMP	1	355	109.07	520.08	426.54	355	109.07	Keeper	28.48	-2.23	-27.41	-29.38	0.36	-23.79	0	-	attempt 3
4341230	SMP	1	290	106.07	443.76	579.59	290	106.07	ball	28.48	-2.23	-27.41	-29.38	0.36	-23.79	0	-	attempt 3
4374136	SMP	1	288	105.07	448.88	545.81	288	105.07	ball	28.48	-2.23	-27.41	-29.38	0.36	-23.79	0	-	attempt 3
4407339	SMP	1	288	105.07	455.19	517.92	288	105.07	ball	28.48	-2.23	-27.41	-29.38	0.36	-23.79	0	-	attempt 3
4440828	SMP	1	288	105.07	461.42	488.95	288	105.07	ball	28.48	-2.23	-27.41	-29.38	0.36	-23.79	0	-	attempt 3
4473858	SMP	1	288	105.07	467.31	465.28	288	105.07	ball	28.48	-2.23	-27.41	-29.38	0.36	-23.79	0	-	attempt 3
4507174	SMP	1	288	105.07	482.2	461.51	288	105.07	ball	28.48	-2.23	-27.41	-29.38	0.36	-23.79	0	-	attempt 3
4540677	SMP	1	288	105.07	485.74	466.97	288	105.07	ball	28.48	-2.23	-27.41	-29.38	0.36	-23.79	0	-	attempt 3
4573721	SMP	1	288	105.07	487.79	455.12	288	105.07	ball	28.48	-2.23	-27.42	-29.38	0.36	-23.79	0	-	attempt 3
4607096	SMP	1	291	101.07	492.9	439.98	291	101.07	ball	28.48	-2.23	-27.42	-29.38	0.36	-23.79	0	-	attempt 3
4640150	SMP	1	291	101.07	496.65	433.09	291	101.07	ball	28.48	-2.23	-27.42	-29.38	0.36	-23.79	0	-	attempt 3
4673625	SMP	1	291	101.07	502.59	424.79	291	101.07	ball	28.48	-2.23	-27.42	-29.38	0.36	-23.79	0	-	attempt 3
4706979	SMP	1	291	101.07	505.12	405.78	291	101.07	ball	28.48	-2.23	-27.42	-29.38	0.36	-23.79	0	-	attempt 3
4740169	SMP	1	291	101.07	516.41	404.76	291	101.07	ball	28.48	-2.23	-27.42	-29.38	0.36	-23.79	0	-	attempt 3
4773383	SMP	1	291	101.07	534.92	395.26	291	101.07	ball	28.48	-2.23	-27.42	-29.38	0.36	-23.79	0	-	attempt 3
4806553	SMP	1	291	101.07	553.78	397.1	291	101.07	ball	28.48	-2.23	-27.42	-29.38	0.36	-23.79	0	-	attempt 3
4839954	SMP	1	291	101.07	563.98	399.2	291	101.07	ball	28.48	-2.23	-27.42	-29.38	0.36	-23.79	0	-	attempt 3
4873186	SMP	1	291	101.07	567	397.19	291	101.07	ball	28.48	-2.23	-27.42	-29.38	0.36	-23.79	0	-	attempt 3
4906402	SMP	1	291	101.07	568.2	394.19	291	101.07	ball	28.48	-2.23	-27.42	-29.38	0.36	-23.79	0	-	attempt 3
4939722	SMP	1	291	101.07	567.9	399.39	291	101.07	ball	28.48	-2.23	-27.42	-29.38	0.36	-23.79	0	-	attempt 3
4973010	SMP	1	287	38.07	567.77	415.77	287	38.07	ball	28.48	-2.23	-27.42	-29.38	0.36	-23.79	0	-	attempt 3
5006244	SMP	1	290	108.07	563.47	398.1	290	108.07	ball	28.48	-2.23	-27.42	-29.38	0.36	-23.79	0	-	attempt 3
5039563	SMP	1	290	108.07	564.68	361.66	290	108.07	ball	28.48	-2.23	-27.42	-29.38	0.36	-23.79	0	-	attempt 3
5072856	SMP	1	290	108.07	569.77	359.64	290	108.07	ball	28.48	-2.23	-27.42	-29.38	0.36	-23.79	0	-	attempt 3
5106160	SMP	1	290	108.07	568.42	371.45	290	108.07	ball	28.48	-2.23	-27.42	-29.38	0.36	-23.79	0	-	attempt 3
5139480	SMP	1	290	108.07	558.32	383.58	290	108.07	ball	28.48	-2.23	-27.42	-29.38	0.36	-23.79	0	-	attempt 3
5172772	SMP	1	290	108.07	548.45	387.73	290	108.07	ball	28.48	-2.23	-27.42	-29.38	0.35	-23.79	0	-	attempt 3
5205885	SMP	1	290	108.07	546.51	398.14	290	108.07	ball	28.48	-2.23	-27.42	-29.38	0.35	-23.79	0	-	attempt 3
5239367	SMP	1	290	108.07	549.17	394.3	290	108.07	ball	28.48	-2.23	-27.42	-29.38	0.35	-23.79	0	-	attempt 3
5272597	SMP	1	290	108.07	557.13	392.33	290	108.07	ball	28.48	-2.23	-27.42	-29.38	0.35	-23.79	0	-	attempt 3
5305669	SMP	1	290	108.07	564.06	408.6	290	108.07	ball	28.48	-2.23	-27.42	-29.38	0.35	-23.79	0	-	attempt 3
5342156	SMP	1	290	108.07	553.31	395.25	290	108.07	ball	28.48	-2.23	-27.42	-29.38	0.35	-23.79	0	-	attempt 3
5405880	SMP	1	290	103.07	553.67	416.62	290	103.07	ball	28.48	-2.23	-27.42	-29.38	0.35	-23.79	0	-	attempt 3
5439006	SMP	1	290	103.07	564.72	422.25	290	103.07	ball	28.48	-2.23	-27.42	-29.38	0.35	-23.79	0	-	attempt 3
5472476	SMP	1	290	103.07	568.3	430.25	290	103.07	ball	28.48	-2.23	-27.42	-29.38	0.35	-23.79	0	-	attempt 3
5505508	SMP	1	290	103.07	591.4	401.65	290	103.07	ball	28.48	-2.23	-27.42	-29.38	0.35	-23.79	0	-	attempt 3
5538611	SMP	1	290	103.07	603.49	420.52	290	103.07	ball	28.48	-2.23	-27.42	-29.38	0.35	-23.79	0	-	attempt 3
5572326	SMP	1	290	103.07	598.57	440.67	290	103.07	ball	28.48	-2.23	-27.42	-29.38	0.35	-23.79	0	-	attempt 3
5605125	SMP	1	290	103.07	587.59	479.99	290	103.07	ball	28.48	-2.23	-27.42	-29.38	0.35	-23.79	0	-	attempt 3
5638607	SMP	1	290	103.07	579.15	493.15	290	103.07	ball	28.47	-2.23	-27.42	-29.38	0.35	-23.79	0	-	attempt 3
5671794	SMP	1	290	103.07	573.11	516.18	290	103.07	ball	28.47	-2.23	-27.42	-29.38	0.35	-23.79	0	-	attempt 3
5705196	SMP	1	290	103.07	571.83	553.3	290	103.07	ball	28.47	-2.23	-27.42	-29.38	0.35	-23.79	0	-	attempt 3
5738370	SMP	1	290	103.07	568.27	584.73	290	103.07	ball	28.47	-2.23	-27.42	-29.38	0.35	-23.79	0	-	attempt 3
5771548	SMP	1	290	103.07	574.48	588.64	290	103.07	ball	28.47	-2.23	-27.42	-29.38	0.35	-23.79	0	-	attempt 3
5838709	SMP	1	292	50.07	534.18	710.36	292	50.07	ball	28.47	-2.23	-27.42	-29.38	0.35	-23.79	0	-	attempt 3
5871504	SMP	1	295	103.07	509.56	760.27	295	103.07	ball	28.47	-2.23	-27.42	-29.38	0.34	-23.79	0	-	attempt 3
5904965	SMP	1	287	43.07	559.94	678.05	287	43.07	ball	28.47	-2.23	-27.42	-29.38	0.34	-23.79	0	-	attempt 3
5938064	SMP	1	290	103.07	549.81	616.29	290	103.07	ball	28.47	-2.23	-27.42	-29.38	0.34	-23.79	0	-	attempt 3
5971345	SMP	1	290	103.07	718.51	461.65	290	103.07	ball	28.47	-2.23	-27.42	-29.38	0.34	-23.79	0	-	attempt 3
6004550	SMP	1	290	103.07	0	0	290	103.07	ball	0	0	0	-29.38	0.34	-23.79	0	-	attempt 3
6037750	SMP	1	290	103.07	713.34	333.3	290	103.07	ball	28.47	-2.23	-27.42	-29.38	0.34	-23.79	0	-	attempt 3
6071096	SMP	1	290	103.07	629.04	394.05	290	103.07	ball	28.47	-2.23	-27.42	-29.38	0.34	-23.79	0	-	attempt 3
6104527	SMP	1	0	0	0	0	0	0	-	0	0	0	0	0	0	0	-	attempt 3
6137996	SMP	1	0	0	0	0	0	0	-	0	0	0	0	0	0	0	-	attempt 3
6170779	SMP	1	0	0	0	0	0	0	-	0	0	0	0	0	0	0	-	attempt 3
6204286	SMP	1	0	0	0	0	0	0	-	0	0	0	0	0	0	0	-	attempt 3
6237434	SMP	1	0	0	0	0	0	0	-	0	0	0	0	0	0	0	-	attempt 3
6270628	SMP	1	0	0	0	0	0	0	-	0	0	0	0	0	0	0	-	attempt 3
6304072	SMP	1	0	0	0	0	0	0	-	0	0	0	0	0	0	0	-	attempt 3
6337338	SMP	1	0	0	0	0	0	0	-	0	0	0	0	0	0	0	-	attempt 3
6370486	SMP	1	175	94.07	648.4	325.44	175	94.07	Bottom Right	28.47	-2.23	-27.42	-29.38	0.34	-23.79	0	-	attempt 3
6403870	SMP	1	0	0	0	0	0	0	-	0	0	0	0	0	0	0	-	attempt 3
6437265	SMP	1	0	0	0	0	0	0	-	0	0	0	0	0	0	0	-	attempt 3
6470821	SMP	1	0	0	0	0	0	0	-	0	0	0	0	0	0	0	-	attempt 3
6503659	SMP	1	0	0	0	0	0	0	-	0	0	0	0	0	0	0	-	attempt 3
6536938	SMP	1	0	0	0	0	0	0	-	0	0	0	0	0	0	0	-	attempt 3
6570264	SMP	1	0	0	0	0	0	0	-	0	0	0	0	0	0	0	-	attempt 3
6603505	SMP	1	0	0	0	0	0	0	-	0	0	0	0	0	0	0	-	attempt 3
6636874	SMP	1	0	0	0	0	0	0	-	0	0	0	0	0	0	0	-	attempt 3
6670681	SMP	1	0	0	0	0	0	0	-	0	0	0	0	0	0	0	-	attempt 3
6703489	SMP	1	0	0	0	0	0	0	-	0	0	0	0	0	0	0	-	attempt 3
6736482	SMP	1	0	0	0	0	0	0	-	0	0	0	0	0	0	0	-	attempt 3
6770431	SMP	1	0	0	0	0	0	0	-	0	0	0	0	0	0	0	-	attempt 3
6803034	SMP	1	0	0	0	0	0	0	-	0	0	0	0	0	0	0	-	attempt 3
6836482	SMP	1	0	0	0	0	0	0	-	0	0	0	0	0	0	0	-	attempt 3
6869676	SMP	1	0	0	0	0	0	0	-	0	0	0	0	0	0	0	-	attempt 3
