# Supplementary material for: Visual Search Strategies of Soccer Players Executing a Power vs. Placement Penalty Kick
Source: PLoS One. 2014 Dec 17;9(12):e115179. doi: 10.1371/journal.pone.0115179 (PMC4269429; doi:10.1371/journal.pone.0115179)
Supplement: S1 File — Raw visual search data from participant group in each test condition. (ZIP) [file pone.0115179.s001.zip › PLoS ONE Supporting Information/Part 2/Output/S1 attempt 1 LA placement no GK.xlsx]

## Sheet: Sheet1
## [BeGaze]
## Converted from:
## Date:	19.07.2013 18:12:20
## Version:	BeGaze 3.2.28
## IDF Version:	10
## Sample Rate:	30
## Separator Type:	Trial
## Trial Count:	1
## Uses Plane File:	FALSE
## Stimulus:	attempt 2
## Number of Samples:	178
## Reversed:	none
## [Run]
## Subject:	Alex Low Anxiety
## Description:	Reference View 3 Alex Low Anxiety 0
## [Calibration]
## Calibration Type:	n.a.
## Calibration Area:	1280	960
## [Geometry]
## Stimulus Dimension [mm]:	1280	960
## Head Distance [mm]:	1450
## [Hardware Setup]
## System ID:
## Operating System :
## IView X Version:
## [Filter Settings]
## Heuristics:	FALSE
## Heuristics Stage:	0
## Bilateral:	FALSE
## Gaze Cursor Filter:	FALSE
## Saccade Length [px]:	0
## Filter Depth [ms]:	0
## Format:	LEFT, RIGHT, POR, AOI, EYEPOSITION, TRIGGER
##
Time	Type	Trial	B POR X [px]	B POR Y [px]	L POR X [px]	L POR Y [px]	R POR X [px]	R POR Y [px]	B Object Hit	L EPOS X	L EPOS Y	L EPOS Z	R EPOS X	R EPOS Y	R EPOS Z	Trigger	B Event Info	Stimulus
13756	SMP	1	288	40.07	422.75	264.11	288	40.07	ball	28.48	-2.25	-27.32	-29.35	0.54	-23.71	0	-	attempt 2
47009	SMP	1	288	40.07	417.63	273.77	288	40.07	ball	28.48	-2.25	-27.32	-29.35	0.54	-23.71	0	-	attempt 2
80220	SMP	1	288	40.07	412.64	272.4	288	40.07	ball	28.48	-2.25	-27.32	-29.35	0.54	-23.71	0	-	attempt 2
113593	SMP	1	288	40.07	405.81	267.58	288	40.07	ball	28.48	-2.25	-27.32	-29.35	0.54	-23.71	0	-	attempt 2
150503	SMP	1	288	40.07	414.71	262.46	288	40.07	ball	28.48	-2.25	-27.32	-29.35	0.54	-23.71	0	-	attempt 2
180105	SMP	1	288	40.07	407.9	264.12	288	40.07	ball	28.48	-2.25	-27.32	-29.35	0.54	-23.71	0	-	attempt 2
218588	SMP	1	288	40.07	394.34	256.45	288	40.07	ball	28.48	-2.25	-27.32	-29.35	0.54	-23.71	0	-	attempt 2
247743	SMP	1	288	40.07	389.13	260.87	288	40.07	ball	28.48	-2.25	-27.32	-29.35	0.54	-23.71	0	-	attempt 2
279988	SMP	1	288	40.07	407.59	259.3	288	40.07	ball	28.48	-2.25	-27.32	-29.35	0.54	-23.71	0	-	attempt 2
313307	SMP	1	288	40.07	410.51	260.88	288	40.07	ball	28.48	-2.25	-27.32	-29.35	0.54	-23.71	0	-	attempt 2
346717	SMP	1	288	40.07	413	280.39	288	40.07	ball	28.48	-2.25	-27.32	0	0	0	0	-	attempt 2
380428	SMP	1	288	40.07	422.63	299.23	288	40.07	ball	28.48	-2.25	-27.32	0	0	0	0	-	attempt 2
414668	SMP	1	288	40.07	434.04	298.33	288	40.07	ball	28.48	-2.25	-27.32	-29.35	0.54	-23.71	0	-	attempt 2
446580	SMP	1	288	40.07	434.65	281.58	288	40.07	ball	28.48	-2.25	-27.32	-29.35	0.54	-23.71	0	-	attempt 2
479543	SMP	1	287	40.07	501.77	296.25	287	40.07	ball	28.48	-2.25	-27.32	-29.35	0.54	-23.71	0	-	attempt 2
512901	SMP	1	287	40.07	499.22	309.96	287	40.07	ball	28.48	-2.25	-27.32	0	0	0	0	-	attempt 2
546033	SMP	1	287	40.07	489.17	311.49	287	40.07	ball	28.48	-2.25	-27.32	0	0	0	0	-	attempt 2
579304	SMP	1	287	40.07	477.47	325.77	287	40.07	ball	28.48	-2.25	-27.32	0	0	0	0	-	attempt 2
612921	SMP	1	287	40.07	475.37	342.86	287	40.07	ball	28.48	-2.25	-27.32	0	0	0	0	-	attempt 2
646413	SMP	1	286	42.07	474.79	364.34	286	42.07	ball	28.48	-2.25	-27.32	0	0	0	0	-	attempt 2
679333	SMP	1	286	42.07	477.99	398.21	286	42.07	ball	28.48	-2.25	-27.32	-29.35	0.54	-23.71	0	-	attempt 2
712543	SMP	1	290	107.07	482.72	439.98	290	107.07	ball	28.48	-2.25	-27.32	-29.35	0.54	-23.71	0	-	attempt 2
745861	SMP	1	289	107.07	480.17	484.22	289	107.07	ball	28.48	-2.25	-27.32	-29.35	0.54	-23.71	0	-	attempt 2
779130	SMP	1	289	107.07	473.96	523.1	289	107.07	ball	28.48	-2.25	-27.32	-29.35	0.54	-23.71	0	-	attempt 2
812553	SMP	1	292	39.07	465.84	546.59	292	39.07	ball	28.48	-2.25	-27.32	-29.35	0.54	-23.71	0	-	attempt 2
845689	SMP	1	292	39.07	461.63	542.76	292	39.07	ball	28.48	-2.25	-27.32	-29.35	0.54	-23.71	0	-	attempt 2
878854	SMP	1	292	39.07	464.11	543.34	292	39.07	ball	28.48	-2.25	-27.32	-29.35	0.54	-23.71	0	-	attempt 2
912225	SMP	1	292	39.07	468.82	533.33	292	39.07	ball	28.48	-2.25	-27.32	-29.35	0.54	-23.71	0	-	attempt 2
945788	SMP	1	288	46.07	476.06	499.25	288	46.07	ball	28.48	-2.25	-27.32	-29.35	0.54	-23.71	0	-	attempt 2
978774	SMP	1	288	46.07	482.34	484.61	288	46.07	ball	28.48	-2.25	-27.32	-29.35	0.54	-23.71	0	-	attempt 2
1011866	SMP	1	288	46.07	486.89	481.29	288	46.07	ball	28.48	-2.25	-27.32	-29.35	0.54	-23.71	0	-	attempt 2
1045295	SMP	1	288	46.07	482.64	485.89	288	46.07	ball	28.48	-2.25	-27.32	-29.36	0.53	-23.71	0	-	attempt 2
1078800	SMP	1	288	46.07	480.66	482.96	288	46.07	ball	28.48	-2.25	-27.32	-29.36	0.53	-23.71	0	-	attempt 2
1111851	SMP	1	288	46.07	437.55	496.29	288	46.07	ball	28.48	-2.25	-27.32	-29.36	0.53	-23.71	0	-	attempt 2
1145143	SMP	1	288	46.07	464.43	517.65	288	46.07	ball	28.48	-2.25	-27.32	-29.36	0.53	-23.71	0	-	attempt 2
1178532	SMP	1	288	46.07	459.13	533.24	288	46.07	ball	28.48	-2.25	-27.32	-29.36	0.53	-23.71	0	-	attempt 2
1211541	SMP	1	288	46.07	458.42	532.3	288	46.07	ball	28.48	-2.25	-27.32	-29.36	0.53	-23.71	0	-	attempt 2
1244906	SMP	1	288	46.07	460.61	540.12	288	46.07	ball	28.48	-2.25	-27.32	-29.36	0.53	-23.71	0	-	attempt 2
1278318	SMP	1	288	46.07	468.02	552.81	288	46.07	ball	28.48	-2.25	-27.32	-29.36	0.53	-23.71	0	-	attempt 2
1311486	SMP	1	288	46.07	473.05	556.07	288	46.07	ball	28.48	-2.25	-27.32	-29.36	0.53	-23.71	0	-	attempt 2
1344770	SMP	1	288	46.07	476.98	548.01	288	46.07	ball	28.48	-2.25	-27.32	-29.36	0.53	-23.71	0	-	attempt 2
1378050	SMP	1	288	46.07	477.37	544.31	288	46.07	ball	28.48	-2.25	-27.32	-29.36	0.53	-23.71	0	-	attempt 2
1411983	SMP	1	288	46.07	471.77	534.9	288	46.07	ball	28.48	-2.25	-27.32	-29.36	0.52	-23.71	0	-	attempt 2
1445238	SMP	1	288	46.07	470.49	535.84	288	46.07	ball	28.48	-2.25	-27.32	-29.36	0.52	-23.71	0	-	attempt 2
1478136	SMP	1	288	46.07	466.45	538.3	288	46.07	ball	28.48	-2.25	-27.32	-29.36	0.52	-23.71	0	-	attempt 2
1511456	SMP	1	288	46.07	462.35	523.8	288	46.07	ball	28.48	-2.25	-27.32	-29.36	0.52	-23.71	0	-	attempt 2
1544349	SMP	1	288	46.07	459.49	511.74	288	46.07	ball	28.48	-2.25	-27.32	-29.36	0.52	-23.71	0	-	attempt 2
1578086	SMP	1	288	46.07	463.44	501.82	288	46.07	ball	28.48	-2.25	-27.32	-29.36	0.52	-23.71	0	-	attempt 2
1611102	SMP	1	288	46.07	459.2	496.8	288	46.07	ball	28.48	-2.25	-27.32	-29.36	0.52	-23.71	0	-	attempt 2
1644186	SMP	1	288	46.07	473.15	503.31	288	46.07	ball	28.48	-2.25	-27.32	-29.36	0.52	-23.71	0	-	attempt 2
1677559	SMP	1	288	46.07	483.37	491.65	288	46.07	ball	28.48	-2.25	-27.32	-29.36	0.52	-23.71	0	-	attempt 2
1711383	SMP	1	288	46.07	496.05	488.68	288	46.07	ball	28.48	-2.25	-27.32	-29.36	0.52	-23.71	0	-	attempt 2
1744103	SMP	1	288	46.07	502.51	488.69	288	46.07	ball	28.48	-2.25	-27.32	-29.36	0.52	-23.71	0	-	attempt 2
1777301	SMP	1	288	46.07	502.22	484.13	288	46.07	ball	28.48	-2.25	-27.32	-29.36	0.52	-23.71	0	-	attempt 2
1811004	SMP	1	288	46.07	506.18	491.69	288	46.07	ball	28.48	-2.25	-27.32	-29.36	0.52	-23.71	0	-	attempt 2
1843779	SMP	1	288	46.07	508.24	506.57	288	46.07	ball	28.48	-2.25	-27.32	-29.36	0.51	-23.71	0	-	attempt 2
1878113	SMP	1	288	46.07	507.39	509.98	288	46.07	ball	28.48	-2.25	-27.32	-29.36	0.51	-23.71	0	-	attempt 2
1910472	SMP	1	288	46.07	509.65	511.13	288	46.07	ball	28.48	-2.25	-27.32	-29.36	0.51	-23.71	0	-	attempt 2
1943744	SMP	1	288	46.07	509.77	507.9	288	46.07	ball	28.48	-2.25	-27.32	-29.36	0.51	-23.71	0	-	attempt 2
1977109	SMP	1	285	36.07	513.59	503.58	285	36.07	ball	28.48	-2.25	-27.32	-29.36	0.51	-23.71	0	-	attempt 2
2010156	SMP	1	285	36.07	524.66	488.04	285	36.07	ball	28.48	-2.25	-27.32	-29.36	0.51	-23.71	0	-	attempt 2
2043527	SMP	1	289	103.07	627.87	350.85	289	103.07	Other	28.48	-2.25	-27.32	-29.36	0.51	-23.71	0	-	attempt 2
2077169	SMP	1	0	0	0	0	0	0	-	0	0	0	0	0	0	0	-	attempt 2
2110144	SMP	1	0	0	0	0	0	0	-	0	0	0	0	0	0	0	-	attempt 2
2143362	SMP	1	0	0	0	0	0	0	-	0	0	0	0	0	0	0	-	attempt 2
2176646	SMP	1	0	0	0	0	0	0	-	0	0	0	0	0	0	0	-	attempt 2
2209773	SMP	1	0	0	0	0	0	0	-	0	0	0	0	0	0	0	-	attempt 2
2243343	SMP	1	0	0	0	0	0	0	-	0	0	0	0	0	0	0	-	attempt 2
2277038	SMP	1	0	0	0	0	0	0	-	0	0	0	0	0	0	0	-	attempt 2
2309821	SMP	1	0	0	0	0	0	0	-	0	0	0	0	0	0	0	-	attempt 2
2343030	SMP	1	0	0	0	0	0	0	-	0	0	0	0	0	0	0	-	attempt 2
2376636	SMP	1	68	118.07	540.5	207.82	68	118.07	Front Left	28.48	-2.25	-27.32	-29.36	0.51	-23.71	0	-	attempt 2
2409655	SMP	1	291	106.07	516.06	522.15	291	106.07	ball	28.48	-2.25	-27.32	-29.36	0.51	-23.71	0	-	attempt 2
2443311	SMP	1	288	40.07	473.69	607.95	288	40.07	ball	28.48	-2.25	-27.32	-29.36	0.51	-23.71	0	-	attempt 2
2476210	SMP	1	288	40.07	476.82	588.04	288	40.07	ball	28.48	-2.25	-27.32	-29.36	0.51	-23.71	0	-	attempt 2
2509391	SMP	1	288	40.07	475.09	573.39	288	40.07	ball	28.48	-2.25	-27.32	-29.36	0.51	-23.71	0	-	attempt 2
2542898	SMP	1	288	40.07	474.65	570.94	288	40.07	ball	28.48	-2.25	-27.32	-29.36	0.51	-23.71	0	-	attempt 2
2575929	SMP	1	288	40.07	475.75	571.22	288	40.07	ball	28.48	-2.25	-27.32	-29.36	0.51	-23.71	0	-	attempt 2
2609118	SMP	1	288	40.07	478.09	577.04	288	40.07	ball	28.48	-2.25	-27.32	-29.36	0.51	-23.71	0	-	attempt 2
2642713	SMP	1	288	40.07	476.4	576.46	288	40.07	ball	28.48	-2.25	-27.32	-29.36	0.51	-23.71	0	-	attempt 2
2676724	SMP	1	288	40.07	478.11	572.86	288	40.07	ball	28.48	-2.25	-27.32	-29.36	0.51	-23.71	0	-	attempt 2
2709174	SMP	1	288	40.07	477.85	565.8	288	40.07	ball	28.48	-2.25	-27.32	-29.36	0.51	-23.71	0	-	attempt 2
2742321	SMP	1	288	40.07	471.47	534.11	288	40.07	ball	28.48	-2.25	-27.32	-29.36	0.51	-23.71	0	-	attempt 2
2775821	SMP	1	295	101.07	476.11	519.03	295	101.07	ball	28.48	-2.25	-27.32	-29.36	0.51	-23.71	0	-	attempt 2
2808891	SMP	1	295	101.07	481.2	500.62	295	101.07	ball	28.48	-2.25	-27.32	-29.36	0.51	-23.71	0	-	attempt 2
2842180	SMP	1	288	42.07	486.07	489.65	288	42.07	ball	28.48	-2.25	-27.32	-29.36	0.51	-23.71	0	-	attempt 2
2876724	SMP	1	289	112.07	485.88	481.42	289	112.07	ball	28.48	-2.25	-27.32	-29.36	0.5	-23.71	0	-	attempt 2
2908773	SMP	1	289	112.07	489.58	478.7	289	112.07	ball	28.48	-2.25	-27.32	-29.36	0.5	-23.71	0	-	attempt 2
2942148	SMP	1	290	40.07	495.68	482.26	290	40.07	ball	28.48	-2.25	-27.32	-29.36	0.5	-23.71	0	-	attempt 2
2975371	SMP	1	290	40.07	498.07	484.02	290	40.07	ball	28.48	-2.25	-27.32	-29.36	0.5	-23.71	0	-	attempt 2
3008551	SMP	1	290	40.07	502.24	492.81	290	40.07	ball	28.48	-2.25	-27.32	-29.36	0.5	-23.71	0	-	attempt 2
3042104	SMP	1	290	40.07	507.05	496.58	290	40.07	ball	28.48	-2.25	-27.32	-29.36	0.5	-23.71	0	-	attempt 2
3075765	SMP	1	290	40.07	511.41	494.26	290	40.07	ball	28.48	-2.25	-27.32	-29.36	0.5	-23.71	0	-	attempt 2
3108486	SMP	1	290	40.07	512.07	492.16	290	40.07	ball	28.48	-2.25	-27.32	-29.36	0.5	-23.71	0	-	attempt 2
3141713	SMP	1	290	40.07	513.49	495.7	290	40.07	ball	28.48	-2.25	-27.32	-29.36	0.5	-23.71	0	-	attempt 2
3174847	SMP	1	290	40.07	518.5	499.16	290	40.07	ball	28.48	-2.25	-27.32	-29.36	0.5	-23.71	0	-	attempt 2
3208141	SMP	1	290	40.07	522.66	501.6	290	40.07	ball	28.48	-2.25	-27.33	-29.36	0.5	-23.71	0	-	attempt 2
3241858	SMP	1	290	40.07	525.75	501.29	290	40.07	ball	28.48	-2.24	-27.33	-29.36	0.5	-23.71	0	-	attempt 2
3274700	SMP	1	290	40.07	536.24	495.77	290	40.07	ball	28.48	-2.24	-27.33	-29.36	0.5	-23.71	0	-	attempt 2
3308093	SMP	1	290	40.07	541.6	488.41	290	40.07	ball	28.48	-2.24	-27.33	-29.36	0.5	-23.72	0	-	attempt 2
3341152	SMP	1	292	114.07	542.66	478.15	292	114.07	ball	28.48	-2.24	-27.33	-29.36	0.5	-23.72	0	-	attempt 2
3374509	SMP	1	292	108.07	539.3	467.33	292	108.07	ball	28.48	-2.24	-27.33	-29.36	0.5	-23.72	0	-	attempt 2
3407705	SMP	1	292	108.07	533.5	464.94	292	108.07	ball	28.48	-2.24	-27.33	-29.36	0.5	-23.72	0	-	attempt 2
3441062	SMP	1	291	101.07	525.85	474.08	291	101.07	ball	28.48	-2.24	-27.33	-29.36	0.5	-23.72	0	-	attempt 2
3475094	SMP	1	290	44.07	521.02	486.68	290	44.07	ball	28.48	-2.24	-27.33	-29.36	0.5	-23.72	0	-	attempt 2
3508032	SMP	1	290	44.07	517.29	499.57	290	44.07	ball	28.48	-2.24	-27.33	-29.36	0.49	-23.72	0	-	attempt 2
3542072	SMP	1	290	44.07	512.98	507.09	290	44.07	ball	28.48	-2.24	-27.33	-29.36	0.49	-23.72	0	-	attempt 2
3574186	SMP	1	290	44.07	509.72	512.16	290	44.07	ball	28.48	-2.24	-27.33	-29.36	0.49	-23.72	0	-	attempt 2
3608134	SMP	1	290	44.07	502.1	509.78	290	44.07	ball	28.48	-2.24	-27.33	-29.37	0.49	-23.72	0	-	attempt 2
3641756	SMP	1	290	44.07	496.79	502.49	290	44.07	ball	28.48	-2.24	-27.33	-29.37	0.49	-23.72	0	-	attempt 2
3673904	SMP	1	290	44.07	492.66	487.75	290	44.07	ball	28.48	-2.24	-27.33	-29.37	0.49	-23.72	0	-	attempt 2
3707814	SMP	1	293	107.07	488.83	484.38	293	107.07	ball	28.48	-2.24	-27.33	-29.37	0.49	-23.72	0	-	attempt 2
3740619	SMP	1	293	107.07	492.57	469.07	293	107.07	ball	28.48	-2.24	-27.33	-29.37	0.49	-23.72	0	-	attempt 2
3774023	SMP	1	293	107.07	590.34	303.83	293	107.07	Other	28.48	-2.24	-27.33	-29.37	0.49	-23.72	0	-	attempt 2
3807803	SMP	1	0	0	0	0	0	0	-	0	0	0	0	0	0	0	-	attempt 2
3840250	SMP	1	0	0	0	0	0	0	-	0	0	0	0	0	0	0	-	attempt 2
3873726	SMP	1	0	0	0	0	0	0	-	0	0	0	0	0	0	0	-	attempt 2
3907459	SMP	1	30	80.07	591.64	192.71	30	80.07	Bottom Left	28.48	-2.24	-27.33	-29.37	0.49	-23.72	0	-	attempt 2
3940177	SMP	1	30	81.07	590.37	199.82	30	81.07	Bottom Left	28.48	-2.24	-27.33	-29.37	0.49	-23.72	0	-	attempt 2
3973380	SMP	1	29	76.07	587.39	203.42	29	76.07	Bottom Left	28.48	-2.24	-27.33	-29.37	0.49	-23.72	0	-	attempt 2
4023129	SMP	1	27	67.07	583.24	193.32	27	67.07	Middle Left	28.48	-2.24	-27.33	-29.37	0.49	-23.72	0	-	attempt 2
4073625	SMP	1	295	103.07	598.15	165.09	295	103.07	Other	28.48	-2.24	-27.33	-29.37	0.49	-23.72	0	-	attempt 2
4106833	SMP	1	295	103.07	576.5	377.64	295	103.07	Other	28.48	-2.24	-27.33	-29.37	0.49	-23.72	0	-	attempt 2
4139977	SMP	1	288	41.07	549.88	470.28	288	41.07	ball	28.48	-2.24	-27.33	-29.37	0.49	-23.72	0	-	attempt 2
4173073	SMP	1	293	101.07	566.98	436.77	293	101.07	ball	28.48	-2.24	-27.33	-29.37	0.49	-23.72	0	-	attempt 2
4206444	SMP	1	293	103.07	580.66	422.99	293	103.07	ball	28.48	-2.24	-27.33	-29.37	0.49	-23.72	0	-	attempt 2
4240061	SMP	1	293	104.07	585.96	415.33	293	104.07	ball	28.48	-2.24	-27.33	-29.37	0.49	-23.72	0	-	attempt 2
4273008	SMP	1	293	104.07	587.5	402.56	293	104.07	ball	28.48	-2.24	-27.33	-29.37	0.49	-23.72	0	-	attempt 2
4306796	SMP	1	293	104.07	588.02	391.33	293	104.07	ball	28.48	-2.24	-27.33	-29.37	0.49	-23.72	0	-	attempt 2
4339513	SMP	1	293	104.07	586.11	377.03	293	104.07	ball	28.48	-2.24	-27.33	-29.37	0.49	-23.72	0	-	attempt 2
4372964	SMP	1	293	42.07	583.04	359.72	293	42.07	ball	28.48	-2.24	-27.33	-29.37	0.49	-23.72	0	-	attempt 2
4406184	SMP	1	290	102.07	593.53	313.57	290	102.07	ball	28.48	-2.24	-27.33	-29.37	0.49	-23.72	0	-	attempt 2
4439529	SMP	1	290	102.07	585.28	314.11	290	102.07	ball	28.48	-2.24	-27.33	-29.37	0.49	-23.72	0	-	attempt 2
4472506	SMP	1	290	102.07	591.37	319.53	290	102.07	ball	28.48	-2.24	-27.33	-29.37	0.49	-23.72	0	-	attempt 2
4506343	SMP	1	292	39.07	582.15	345.64	292	39.07	ball	28.48	-2.24	-27.33	-29.37	0.49	-23.72	0	-	attempt 2
4539074	SMP	1	292	39.07	572.71	356.04	292	39.07	ball	28.48	-2.24	-27.33	-29.37	0.49	-23.72	0	-	attempt 2
4572569	SMP	1	290	41.07	565.51	366.76	290	41.07	ball	28.48	-2.24	-27.33	-29.37	0.49	-23.72	0	-	attempt 2
4605725	SMP	1	290	41.07	570.23	378.72	290	41.07	ball	28.48	-2.24	-27.33	-29.37	0.49	-23.72	0	-	attempt 2
4645097	SMP	1	290	41.07	575.66	377.2	290	41.07	ball	28.48	-2.24	-27.33	-29.37	0.49	-23.72	0	-	attempt 2
4676005	SMP	1	289	101.07	578.32	372.08	289	101.07	ball	28.48	-2.24	-27.33	-29.37	0.49	-23.72	0	-	attempt 2
4710410	SMP	1	289	101.07	581.17	383.98	289	101.07	ball	28.48	-2.24	-27.33	-29.37	0.49	-23.72	0	-	attempt 2
4738952	SMP	1	289	101.07	577.47	356.36	289	101.07	ball	28.48	-2.24	-27.33	-29.37	0.49	-23.72	0	-	attempt 2
4772792	SMP	1	289	101.07	574.86	362.12	289	101.07	ball	28.48	-2.24	-27.33	-29.37	0.49	-23.72	0	-	attempt 2
4838599	SMP	1	288	38.07	588.63	390.14	288	38.07	ball	28.48	-2.24	-27.33	-29.37	0.49	-23.72	0	-	attempt 2
4871968	SMP	1	288	38.07	608.35	396.82	288	38.07	ball	28.48	-2.24	-27.33	-29.37	0.48	-23.72	0	-	attempt 2
4905345	SMP	1	288	38.07	617.42	411.78	288	38.07	ball	28.48	-2.24	-27.33	-29.37	0.48	-23.72	0	-	attempt 2
4938541	SMP	1	288	38.07	613.44	414.37	288	38.07	ball	28.48	-2.24	-27.33	-29.37	0.48	-23.72	0	-	attempt 2
4971756	SMP	1	290	110.07	629.07	403.67	290	110.07	ball	28.48	-2.24	-27.33	-29.37	0.48	-23.72	0	-	attempt 2
5004954	SMP	1	289	41.07	617.7	457.28	289	41.07	ball	28.48	-2.24	-27.33	-29.37	0.48	-23.72	0	-	attempt 2
5038193	SMP	1	289	41.07	603.58	459.62	289	41.07	ball	28.48	-2.24	-27.33	-29.37	0.48	-23.72	0	-	attempt 2
5071614	SMP	1	289	41.07	600.81	459.66	289	41.07	ball	28.48	-2.24	-27.33	-29.37	0.48	-23.72	0	-	attempt 2
5104905	SMP	1	289	41.07	599.36	520.58	289	41.07	ball	28.48	-2.24	-27.33	-29.37	0.48	-23.72	0	-	attempt 2
5138288	SMP	1	289	41.07	589.09	546.86	289	41.07	ball	28.48	-2.24	-27.33	-29.37	0.48	-23.72	0	-	attempt 2
5172538	SMP	1	293	102.07	582.74	549.09	293	102.07	ball	28.48	-2.24	-27.33	-29.37	0.48	-23.72	0	-	attempt 2
5204598	SMP	1	293	102.07	580.89	555.19	293	102.07	ball	28.48	-2.24	-27.33	-29.37	0.48	-23.72	0	-	attempt 2
5237976	SMP	1	293	102.07	557.19	632.55	293	102.07	ball	28.48	-2.24	-27.33	-29.37	0.48	-23.72	0	-	attempt 2
5271271	SMP	1	293	102.07	486.97	689.49	293	102.07	ball	28.48	-2.24	-27.33	-29.37	0.48	-23.72	0	-	attempt 2
5304512	SMP	1	287	42.07	517.65	700.59	287	42.07	ball	28.48	-2.24	-27.33	-29.37	0.48	-23.72	0	-	attempt 2
5337921	SMP	1	292	103.07	574.98	554.95	292	103.07	ball	28.48	-2.24	-27.33	-29.37	0.48	-23.72	0	-	attempt 2
5371065	SMP	1	292	103.07	603.8	414.08	292	103.07	ball	28.48	-2.24	-27.33	-29.37	0.48	-23.72	0	-	attempt 2
5404230	SMP	1	292	103.07	629.77	489.5	292	103.07	ball	28.48	-2.24	-27.33	-29.37	0.48	-23.72	0	-	attempt 2
5437933	SMP	1	292	103.07	597.42	437.23	292	103.07	ball	28.48	-2.24	-27.33	-29.37	0.48	-23.72	0	-	attempt 2
5470982	SMP	1	292	103.07	603.57	473.78	292	103.07	ball	28.48	-2.24	-27.33	-29.37	0.48	-23.72	0	-	attempt 2
5504534	SMP	1	292	103.07	668.25	360.96	292	103.07	ball	28.49	-2.24	-27.33	-29.37	0.48	-23.72	0	-	attempt 2
5537674	SMP	1	292	103.07	704.77	200.11	292	103.07	Other	28.49	-2.24	-27.33	-29.37	0.48	-23.72	0	-	attempt 2
5570980	SMP	1	0	0	0	0	0	0	-	0	0	0	0	0	0	0	-	attempt 2
5604042	SMP	1	0	0	0	0	0	0	-	0	0	0	0	0	0	0	-	attempt 2
5637217	SMP	1	0	0	0	0	0	0	-	0	0	0	0	0	0	0	-	attempt 2
5670533	SMP	1	0	0	0	0	0	0	-	0	0	0	0	0	0	0	-	attempt 2
5703835	SMP	1	0	0	0	0	0	0	-	0	0	0	0	0	0	0	-	attempt 2
5737233	SMP	1	0	0	0	0	0	0	-	0	0	0	0	0	0	0	-	attempt 2
5770422	SMP	1	0	0	0	0	0	0	-	0	0	0	0	0	0	0	-	attempt 2
5803513	SMP	1	0	0	0	0	0	0	-	0	0	0	0	0	0	0	-	attempt 2
5836948	SMP	1	0	0	0	0	0	0	-	0	0	0	0	0	0	0	-	attempt 2
5870275	SMP	1	32	91.07	572.41	340.19	32	91.07	Bottom Left	28.48	-2.24	-27.33	-29.37	0.47	-23.73	0	-	attempt 2
5903494	SMP	1	0	0	0	0	0	0	-	0	0	0	0	0	0	0	-	attempt 2
5936694	SMP	1	0	0	0	0	0	0	-	0	0	0	0	0	0	0	-	attempt 2
5971143	SMP	1	0	0	0	0	0	0	-	0	0	0	0	0	0	0	-	attempt 2
