# Supplementary material for: Visual Search Strategies of Soccer Players Executing a Power vs. Placement Penalty Kick
Source: PLoS One. 2014 Dec 17;9(12):e115179. doi: 10.1371/journal.pone.0115179 (PMC4269429; doi:10.1371/journal.pone.0115179)
Supplement: S1 File — Raw visual search data from participant group in each test condition. (ZIP) [file pone.0115179.s001.zip › PLoS ONE Supporting Information/Part 2/Output/S1 attempt 1 LA power GK move.xlsx]

## Sheet: Sheet1
## [BeGaze]
## Converted from:
## Date:	19.07.2013 16:54:26
## Version:	BeGaze 3.2.28
## IDF Version:	10
## Sample Rate:	30
## Separator Type:	Trial
## Trial Count:	1
## Uses Plane File:	FALSE
## Stimulus:	attempt 1
## Number of Samples:	230
## Reversed:	none
## [Run]
## Subject:	Alex Low Anxiety
## Description:	Reference View 1 Alex Low Anxiety 0
## [Calibration]
## Calibration Type:	n.a.
## Calibration Area:	1280	960
## [Geometry]
## Stimulus Dimension [mm]:	1280	960
## Head Distance [mm]:	1450
## [Hardware Setup]
## System ID:
## Operating System :
## IView X Version:
## [Filter Settings]
## Heuristics:	FALSE
## Heuristics Stage:	0
## Bilateral:	FALSE
## Gaze Cursor Filter:	FALSE
## Saccade Length [px]:	0
## Filter Depth [ms]:	0
## Format:	LEFT, RIGHT, POR, AOI, EYEPOSITION, TRIGGER
##
Time	Type	Trial	B POR X [px]	B POR Y [px]	L POR X [px]	L POR Y [px]	R POR X [px]	R POR Y [px]	B Object Hit	L EPOS X	L EPOS Y	L EPOS Z	R EPOS X	R EPOS Y	R EPOS Z	Trigger	B Event Info	Stimulus
17841	SMP	1	289	40.07	521.31	325.99	289	40.07	ball	28.5	-2.2	-27.28	-29.35	0.72	-23.68	0	-	attempt 1
50338	SMP	1	289	40.07	526.04	331.52	289	40.07	ball	28.5	-2.2	-27.28	-29.35	0.72	-23.68	0	-	attempt 1
84431	SMP	1	289	40.07	530.03	332.55	289	40.07	ball	28.5	-2.2	-27.28	-29.35	0.72	-23.68	0	-	attempt 1
117249	SMP	1	292	41.07	530.34	341.8	292	41.07	ball	28.5	-2.2	-27.28	-29.35	0.72	-23.68	0	-	attempt 1
150297	SMP	1	292	41.07	529.98	349.67	292	41.07	ball	28.5	-2.2	-27.28	-29.35	0.72	-23.67	0	-	attempt 1
183315	SMP	1	292	41.07	525.85	366.57	292	41.07	ball	28.5	-2.2	-27.27	-29.35	0.72	-23.67	0	-	attempt 1
216676	SMP	1	292	41.07	522.98	372.58	292	41.07	ball	28.5	-2.2	-27.27	-29.35	0.72	-23.67	0	-	attempt 1
250321	SMP	1	292	41.07	522.28	381.85	292	41.07	ball	28.5	-2.2	-27.27	-29.35	0.72	-23.67	0	-	attempt 1
283648	SMP	1	292	41.07	514.71	390.69	292	41.07	ball	28.5	-2.2	-27.27	-29.35	0.72	-23.67	0	-	attempt 1
316570	SMP	1	292	41.07	500.37	400.29	292	41.07	ball	28.5	-2.2	-27.27	-29.35	0.71	-23.67	0	-	attempt 1
350388	SMP	1	292	41.07	490.76	399.06	292	41.07	ball	28.5	-2.2	-27.27	-29.35	0.71	-23.67	0	-	attempt 1
383457	SMP	1	292	41.07	487.55	401.84	292	41.07	ball	28.5	-2.2	-27.27	-29.35	0.71	-23.67	0	-	attempt 1
416389	SMP	1	292	41.07	481.91	400.02	292	41.07	ball	28.5	-2.2	-27.27	-29.35	0.71	-23.67	0	-	attempt 1
449938	SMP	1	292	41.07	487.2	397.61	292	41.07	ball	28.5	-2.21	-27.27	-29.35	0.71	-23.67	0	-	attempt 1
483083	SMP	1	292	41.07	487.6	405.64	292	41.07	ball	28.5	-2.21	-27.27	-29.35	0.71	-23.67	0	-	attempt 1
516101	SMP	1	292	41.07	482.32	412.7	292	41.07	ball	28.5	-2.21	-27.27	-29.35	0.71	-23.67	0	-	attempt 1
549946	SMP	1	292	41.07	485.65	416.11	292	41.07	ball	28.5	-2.21	-27.27	-29.35	0.71	-23.67	0	-	attempt 1
582728	SMP	1	292	41.07	477.72	440.11	292	41.07	ball	28.5	-2.21	-27.27	-29.35	0.71	-23.67	0	-	attempt 1
616050	SMP	1	291	103.07	483.2	437.66	291	103.07	ball	28.5	-2.21	-27.27	-29.35	0.71	-23.67	0	-	attempt 1
649255	SMP	1	290	44.07	495.86	429.89	290	44.07	ball	28.5	-2.21	-27.27	-29.35	0.71	-23.67	0	-	attempt 1
693166	SMP	1	290	44.07	506.38	434.06	290	44.07	ball	28.5	-2.21	-27.27	-29.35	0.71	-23.67	0	-	attempt 1
715771	SMP	1	290	44.07	521.85	443.47	290	44.07	ball	28.5	-2.21	-27.27	-29.35	0.71	-23.67	0	-	attempt 1
748958	SMP	1	290	44.07	524.86	439.63	290	44.07	ball	28.5	-2.21	-27.27	-29.35	0.71	-23.67	0	-	attempt 1
782694	SMP	1	290	38.07	512.09	463.28	290	38.07	ball	28.5	-2.21	-27.27	-29.35	0.7	-23.67	0	-	attempt 1
817908	SMP	1	290	38.07	519.6	460.34	290	38.07	ball	28.5	-2.21	-27.27	-29.35	0.7	-23.67	0	-	attempt 1
882095	SMP	1	290	38.07	506.19	459.59	290	38.07	ball	28.5	-2.21	-27.27	-29.35	0.7	-23.67	0	-	attempt 1
915468	SMP	1	290	38.07	494.1	452.28	290	38.07	ball	28.5	-2.21	-27.27	-29.35	0.7	-23.67	0	-	attempt 1
949041	SMP	1	290	38.07	492.17	449.84	290	38.07	ball	28.5	-2.21	-27.27	-29.35	0.7	-23.67	0	-	attempt 1
982246	SMP	1	290	38.07	495.65	446.28	290	38.07	ball	28.5	-2.21	-27.27	-29.35	0.7	-23.67	0	-	attempt 1
1015207	SMP	1	290	38.07	500.18	442.61	290	38.07	ball	28.5	-2.21	-27.27	-29.35	0.7	-23.67	0	-	attempt 1
1048549	SMP	1	290	38.07	503.99	435.89	290	38.07	ball	28.5	-2.21	-27.27	-29.35	0.7	-23.67	0	-	attempt 1
1081964	SMP	1	290	38.07	506.21	440.69	290	38.07	ball	28.5	-2.21	-27.27	-29.35	0.7	-23.67	0	-	attempt 1
1115352	SMP	1	290	38.07	503.85	452.7	290	38.07	ball	28.5	-2.21	-27.27	-29.35	0.7	-23.67	0	-	attempt 1
1148632	SMP	1	290	38.07	506.02	457.84	290	38.07	ball	28.5	-2.21	-27.27	-29.35	0.7	-23.67	0	-	attempt 1
1181899	SMP	1	290	38.07	506.48	471.09	290	38.07	ball	28.5	-2.21	-27.27	-29.35	0.7	-23.67	0	-	attempt 1
1215000	SMP	1	290	38.07	506.29	474.93	290	38.07	ball	28.5	-2.21	-27.27	-29.35	0.7	-23.67	0	-	attempt 1
1248417	SMP	1	289	38.07	503.79	480.96	289	38.07	ball	28.5	-2.21	-27.27	-29.35	0.7	-23.67	0	-	attempt 1
1281488	SMP	1	289	38.07	493.19	482.27	289	38.07	ball	28.5	-2.21	-27.27	-29.35	0.7	-23.67	0	-	attempt 1
1314741	SMP	1	289	38.07	491.82	484.96	289	38.07	ball	28.5	-2.21	-27.27	-29.35	0.7	-23.67	0	-	attempt 1
1348104	SMP	1	289	38.07	485.09	472.87	289	38.07	ball	28.5	-2.21	-27.27	-29.35	0.7	-23.67	0	-	attempt 1
1381231	SMP	1	289	38.07	485.13	461.11	289	38.07	ball	28.5	-2.21	-27.27	-29.35	0.7	-23.67	0	-	attempt 1
1414607	SMP	1	289	38.07	482.83	434.43	289	38.07	ball	28.5	-2.21	-27.27	-29.35	0.7	-23.67	0	-	attempt 1
1447981	SMP	1	289	38.07	480.2	431.22	289	38.07	ball	28.5	-2.21	-27.27	-29.35	0.7	-23.67	0	-	attempt 1
1481182	SMP	1	289	38.07	480.01	418	289	38.07	ball	28.5	-2.21	-27.28	-29.35	0.7	-23.67	0	-	attempt 1
1514518	SMP	1	289	38.07	479.22	421.75	289	38.07	ball	28.5	-2.21	-27.28	-29.35	0.7	-23.67	0	-	attempt 1
1549015	SMP	1	287	40.07	491.01	433.97	287	40.07	ball	28.5	-2.21	-27.28	-29.35	0.7	-23.67	0	-	attempt 1
1581036	SMP	1	287	40.07	486.94	457.04	287	40.07	ball	28.5	-2.21	-27.28	-29.35	0.69	-23.67	0	-	attempt 1
1614454	SMP	1	287	40.07	482.77	448.36	287	40.07	ball	28.5	-2.21	-27.28	-29.35	0.69	-23.67	0	-	attempt 1
1647571	SMP	1	287	40.07	486.97	439.23	287	40.07	ball	28.5	-2.21	-27.28	-29.35	0.69	-23.67	0	-	attempt 1
1680818	SMP	1	288	41.07	485.51	420.31	288	41.07	ball	28.5	-2.21	-27.28	-29.35	0.69	-23.67	0	-	attempt 1
1714499	SMP	1	288	41.07	495.69	416.59	288	41.07	ball	28.5	-2.21	-27.28	-29.35	0.69	-23.67	0	-	attempt 1
1747419	SMP	1	288	41.07	498.17	419.32	288	41.07	ball	28.5	-2.21	-27.28	-29.35	0.69	-23.67	0	-	attempt 1
1781080	SMP	1	288	41.07	501.8	436.24	288	41.07	ball	28.5	-2.21	-27.28	-29.35	0.69	-23.67	0	-	attempt 1
1814240	SMP	1	288	41.07	502.96	443.71	288	41.07	ball	28.5	-2.21	-27.28	-29.35	0.69	-23.67	0	-	attempt 1
1847160	SMP	1	288	41.07	503.93	449.88	288	41.07	ball	28.5	-2.21	-27.28	-29.35	0.69	-23.67	0	-	attempt 1
1881129	SMP	1	288	41.07	501.65	446.22	288	41.07	ball	28.5	-2.21	-27.28	-29.35	0.69	-23.67	0	-	attempt 1
1913879	SMP	1	288	41.07	495.76	440.91	288	41.07	ball	28.5	-2.21	-27.28	-29.35	0.69	-23.67	0	-	attempt 1
1953375	SMP	1	288	41.07	489.23	438.46	288	41.07	ball	28.5	-2.21	-27.28	-29.35	0.69	-23.67	0	-	attempt 1
2015416	SMP	1	288	41.07	474.37	459.92	288	41.07	ball	28.5	-2.21	-27.28	-29.35	0.69	-23.67	0	-	attempt 1
2047305	SMP	1	288	41.07	464.96	461.32	288	41.07	ball	28.5	-2.21	-27.28	-29.35	0.69	-23.67	0	-	attempt 1
2080559	SMP	1	288	41.07	458.21	453.49	288	41.07	ball	28.5	-2.21	-27.28	-29.35	0.69	-23.67	0	-	attempt 1
2113550	SMP	1	288	41.07	456.46	442.85	288	41.07	ball	28.5	-2.21	-27.28	-29.35	0.69	-23.67	0	-	attempt 1
2146565	SMP	1	288	41.07	458.24	435.28	288	41.07	ball	28.5	-2.21	-27.28	-29.35	0.69	-23.67	0	-	attempt 1
2179932	SMP	1	291	100.07	428.05	105.5	291	100.07	ball	28.5	-2.21	-27.28	-29.35	0.69	-23.67	0	-	attempt 1
2214165	SMP	1	0	0	0	0	0	0		0	0	0	0	0	0	0	-	attempt 1
2246614	SMP	1	290	101.07	458.81	222.43	290	101.07	ball	28.5	-2.21	-27.28	-29.35	0.69	-23.67	0	-	attempt 1
2280175	SMP	1	291	42.07	488.89	399.85	291	42.07	ball	28.5	-2.21	-27.28	-29.35	0.69	-23.67	0	-	attempt 1
2313057	SMP	1	291	42.07	506.19	420.65	291	42.07	ball	28.5	-2.21	-27.28	-29.35	0.69	-23.67	0	-	attempt 1
2346331	SMP	1	291	42.07	517.57	442.19	291	42.07	ball	28.5	-2.21	-27.28	-29.35	0.69	-23.67	0	-	attempt 1
2380040	SMP	1	291	42.07	521.34	453.33	291	42.07	ball	28.5	-2.21	-27.28	-29.35	0.69	-23.67	0	-	attempt 1
2412884	SMP	1	290	42.07	527.37	474.63	290	42.07	ball	28.5	-2.21	-27.28	-29.35	0.69	-23.67	0	-	attempt 1
2446252	SMP	1	290	42.07	530.88	469.04	290	42.07	ball	28.5	-2.21	-27.28	-29.35	0.69	-23.67	0	-	attempt 1
2479362	SMP	1	293	101.07	672.36	304.36	293	101.07	Other	28.5	-2.21	-27.28	-29.35	0.69	-23.67	0	-	attempt 1
2512726	SMP	1	0	0	0	0	0	0	-	0	0	0	0	0	0	0	-	attempt 1
2546006	SMP	1	0	0	0	0	0	0	-	0	0	0	0	0	0	0	-	attempt 1
2579208	SMP	1	146	127.07	0	0	146	127.07	Front middle	0	0	0	-29.35	0.69	-23.67	0	-	attempt 1
2612676	SMP	1	302	100.07	684	131.97	302	100.07	Keeper	28.5	-2.21	-27.28	0	0	0	0	-	attempt 1
2645844	SMP	1	293	93.07	685.86	155.9	293	93.07	Keeper	28.5	-2.21	-27.28	-29.35	0.69	-23.67	0	-	attempt 1
2679650	SMP	1	388	63.07	672.92	179.56	388	63.07	Keeper	28.5	-2.21	-27.28	-29.35	0.69	-23.67	0	-	attempt 1
2712486	SMP	1	387	63.07	668.29	199.41	387	63.07	Keeper	28.5	-2.21	-27.28	-29.35	0.69	-23.67	0	-	attempt 1
2745770	SMP	1	291	102.07	696.22	145.27	291	102.07	Other	28.5	-2.21	-27.28	-29.35	0.69	-23.67	0	-	attempt 1
2779139	SMP	1	291	102.07	711.63	165.32	291	102.07	Other	28.5	-2.21	-27.28	-29.35	0.69	-23.67	0	-	attempt 1
2812102	SMP	1	291	102.07	672.33	158.67	291	102.07	Other	28.5	-2.21	-27.28	-29.35	0.69	-23.67	0	-	attempt 1
2845541	SMP	1	291	102.07	655.42	160.99	291	102.07	Other	28.5	-2.21	-27.28	-29.35	0.69	-23.67	0	-	attempt 1
2878758	SMP	1	291	102.07	639.61	149.47	291	102.07	Other	28.5	-2.21	-27.28	-29.35	0.69	-23.67	0	-	attempt 1
2912313	SMP	1	291	102.07	643.5	175.12	291	102.07	Other	28.5	-2.21	-27.28	-29.35	0.69	-23.67	0	-	attempt 1
2945578	SMP	1	291	102.07	629.53	172.12	291	102.07	Other	28.5	-2.21	-27.28	-29.35	0.69	-23.67	0	-	attempt 1
2978448	SMP	1	291	102.07	637.26	183.98	291	102.07	Other	28.5	-2.21	-27.28	-29.35	0.69	-23.67	0	-	attempt 1
3011691	SMP	1	291	102.07	612.46	164.32	291	102.07	Other	28.5	-2.21	-27.28	-29.35	0.69	-23.67	0	-	attempt 1
3045131	SMP	1	291	102.07	608.78	173.19	291	102.07	Other	28.5	-2.21	-27.28	-29.35	0.69	-23.67	0	-	attempt 1
3078463	SMP	1	291	102.07	605.59	177.54	291	102.07	Other	28.5	-2.21	-27.28	-29.35	0.69	-23.67	0	-	attempt 1
3111649	SMP	1	291	102.07	611.72	179.6	291	102.07	Other	28.5	-2.21	-27.28	-29.35	0.69	-23.67	0	-	attempt 1
3144820	SMP	1	291	102.07	595.72	180.2	291	102.07	Other	28.5	-2.21	-27.28	-29.35	0.69	-23.67	0	-	attempt 1
3178210	SMP	1	291	102.07	604.68	187.59	291	102.07	Other	28.5	-2.21	-27.28	-29.35	0.69	-23.67	0	-	attempt 1
3212086	SMP	1	290	102.07	595.72	180.87	290	102.07	Other	28.5	-2.21	-27.28	-29.35	0.69	-23.67	0	-	attempt 1
3244731	SMP	1	290	102.07	603.02	190.83	290	102.07	Other	28.5	-2.21	-27.28	-29.35	0.69	-23.67	0	-	attempt 1
3278189	SMP	1	289	106.07	606.94	202.2	289	106.07	Other	28.5	-2.21	-27.28	-29.35	0.69	-23.67	0	-	attempt 1
3311479	SMP	1	289	105.07	603.02	201.19	289	105.07	Other	28.5	-2.21	-27.28	-29.35	0.69	-23.67	0	-	attempt 1
3344454	SMP	1	289	105.07	615.31	194.11	289	105.07	Other	28.5	-2.21	-27.28	-29.35	0.69	-23.67	0	-	attempt 1
3378073	SMP	1	289	105.07	615.46	190.63	289	105.07	Other	28.5	-2.21	-27.28	-29.35	0.69	-23.67	0	-	attempt 1
3411385	SMP	1	289	105.07	605.92	188.45	289	105.07	Other	28.5	-2.21	-27.28	-29.35	0.69	-23.67	0	-	attempt 1
3445017	SMP	1	289	105.07	601.01	196.2	289	105.07	Other	28.5	-2.21	-27.28	-29.35	0.69	-23.67	0	-	attempt 1
3478190	SMP	1	289	105.07	586.62	202.51	289	105.07	Other	28.5	-2.21	-27.28	-29.35	0.69	-23.67	0	-	attempt 1
3510887	SMP	1	289	105.07	584.09	215.12	289	105.07	Other	28.5	-2.21	-27.28	-29.35	0.69	-23.67	0	-	attempt 1
3544281	SMP	1	139	16.07	589.38	218.58	139	16.07	Top Middle	28.5	-2.21	-27.28	-29.35	0.69	-23.67	0	-	attempt 1
3577989	SMP	1	293	102.07	588.71	218.96	293	102.07	Other	28.5	-2.21	-27.28	-29.35	0.69	-23.67	0	-	attempt 1
3610943	SMP	1	293	102.07	581.42	208.24	293	102.07	Other	28.5	-2.21	-27.28	-29.35	0.69	-23.67	0	-	attempt 1
3644084	SMP	1	293	102.07	585.03	201.57	293	102.07	Other	28.5	-2.21	-27.28	-29.35	0.69	-23.67	0	-	attempt 1
3677379	SMP	1	293	102.07	575.42	189.67	293	102.07	Other	28.5	-2.21	-27.28	-29.35	0.69	-23.67	0	-	attempt 1
3712691	SMP	1	293	102.07	572.08	178.81	293	102.07	Other	28.5	-2.21	-27.28	-29.35	0.69	-23.67	0	-	attempt 1
3753738	SMP	1	293	102.07	593.09	176.97	293	102.07	Other	28.5	-2.21	-27.28	-29.35	0.69	-23.67	0	-	attempt 1
3777154	SMP	1	293	102.07	600.68	177.58	293	102.07	Other	28.5	-2.21	-27.28	-29.35	0.69	-23.67	0	-	attempt 1
3811614	SMP	1	293	102.07	587.21	159.5	293	102.07	Other	28.5	-2.21	-27.28	-29.35	0.69	-23.67	0	-	attempt 1
3843674	SMP	1	293	102.07	591.78	161.81	293	102.07	Other	28.5	-2.21	-27.28	-29.35	0.69	-23.67	0	-	attempt 1
3877358	SMP	1	293	102.07	597.95	149.73	293	102.07	Other	28.5	-2.21	-27.28	-29.35	0.69	-23.67	0	-	attempt 1
3910448	SMP	1	387	31.07	590.78	229.09	387	31.07	Keeper	28.5	-2.21	-27.28	-29.35	0.69	-23.67	0	-	attempt 1
3943429	SMP	1	292	103.07	491.03	510.93	292	103.07	Other	28.5	-2.21	-27.28	-29.35	0.69	-23.67	0	-	attempt 1
3976697	SMP	1	286	39.07	433.7	584.32	286	39.07	ball	28.5	-2.21	-27.28	-29.35	0.69	-23.67	0	-	attempt 1
4010351	SMP	1	286	39.07	438.58	555.6	286	39.07	ball	28.5	-2.21	-27.28	-29.35	0.69	-23.67	0	-	attempt 1
4043343	SMP	1	286	39.07	441.65	538.26	286	39.07	ball	28.5	-2.21	-27.28	-29.35	0.69	-23.67	0	-	attempt 1
4077245	SMP	1	291	101.07	445.29	518.97	291	101.07	ball	28.5	-2.21	-27.28	-29.35	0.69	-23.67	0	-	attempt 1
4109974	SMP	1	288	38.07	440.53	537.19	288	38.07	ball	28.5	-2.21	-27.28	-29.35	0.68	-23.67	0	-	attempt 1
4143187	SMP	1	288	38.07	443.29	527.87	288	38.07	ball	28.5	-2.21	-27.28	-29.35	0.68	-23.67	0	-	attempt 1
4176553	SMP	1	288	38.07	448.96	517.49	288	38.07	ball	28.5	-2.21	-27.28	-29.35	0.68	-23.67	0	-	attempt 1
4210198	SMP	1	288	38.07	453.81	510.29	288	38.07	ball	28.5	-2.21	-27.28	-29.35	0.68	-23.67	0	-	attempt 1
4243169	SMP	1	288	38.07	460.77	510.3	288	38.07	ball	28.5	-2.21	-27.28	-29.35	0.68	-23.67	0	-	attempt 1
4276351	SMP	1	288	38.07	468.44	508.21	288	38.07	ball	28.5	-2.21	-27.28	-29.35	0.68	-23.67	0	-	attempt 1
4309981	SMP	1	288	38.07	473.29	494.05	288	38.07	ball	28.5	-2.21	-27.28	-29.35	0.68	-23.67	0	-	attempt 1
4342771	SMP	1	288	38.07	479.37	487.73	288	38.07	ball	28.5	-2.21	-27.28	-29.35	0.68	-23.67	0	-	attempt 1
4376199	SMP	1	288	38.07	484.19	474.52	288	38.07	ball	28.5	-2.21	-27.28	-29.35	0.68	-23.67	0	-	attempt 1
4409562	SMP	1	288	38.07	490.7	470.91	288	38.07	ball	28.5	-2.21	-27.28	-29.35	0.68	-23.67	0	-	attempt 1
4442563	SMP	1	288	38.07	493.9	461.38	288	38.07	ball	28.5	-2.21	-27.28	-29.35	0.68	-23.67	0	-	attempt 1
4475789	SMP	1	288	38.07	497.17	458.84	288	38.07	ball	28.5	-2.21	-27.28	-29.35	0.68	-23.67	0	-	attempt 1
4509253	SMP	1	288	38.07	500.52	458.62	288	38.07	ball	28.5	-2.21	-27.28	-29.35	0.68	-23.67	0	-	attempt 1
4542522	SMP	1	288	38.07	503.62	454.54	288	38.07	ball	28.5	-2.21	-27.28	-29.35	0.68	-23.67	0	-	attempt 1
4575658	SMP	1	288	38.07	508.21	451.54	288	38.07	ball	28.5	-2.21	-27.28	-29.35	0.67	-23.67	0	-	attempt 1
4609727	SMP	1	288	38.07	508.23	444.19	288	38.07	ball	28.5	-2.21	-27.28	-29.35	0.67	-23.67	0	-	attempt 1
4642912	SMP	1	288	38.07	502.97	439.06	288	38.07	ball	28.5	-2.21	-27.28	-29.35	0.67	-23.67	0	-	attempt 1
4675531	SMP	1	288	38.07	496.79	444.51	288	38.07	ball	28.5	-2.21	-27.28	-29.35	0.67	-23.67	0	-	attempt 1
4708818	SMP	1	288	38.07	488.57	444.83	288	38.07	ball	28.5	-2.21	-27.28	-29.35	0.67	-23.68	0	-	attempt 1
4742244	SMP	1	288	38.07	483.99	460.07	288	38.07	ball	28.5	-2.21	-27.28	-29.36	0.67	-23.68	0	-	attempt 1
4775269	SMP	1	294	103.07	676.9	345.98	294	103.07	Other	28.5	-2.21	-27.28	-29.36	0.67	-23.68	0	-	attempt 1
4808693	SMP	1	418	105.07	752.78	264.55	418	105.07	Keeper	28.5	-2.21	-27.28	-29.36	0.67	-23.68	0	-	attempt 1
4842171	SMP	1	409	102.07	722.97	235.76	409	102.07	Keeper	28.5	-2.21	-27.28	-29.36	0.67	-23.68	0	-	attempt 1
4875439	SMP	1	412	91.07	718.78	252.83	412	91.07	Keeper	28.5	-2.21	-27.28	-29.36	0.67	-23.68	0	-	attempt 1
4908482	SMP	1	409	89.07	699.9	250.49	409	89.07	Keeper	28.5	-2.21	-27.28	-29.36	0.67	-23.68	0	-	attempt 1
4941872	SMP	1	401	79.07	684.94	247.41	401	79.07	Keeper	28.5	-2.21	-27.28	-29.36	0.67	-23.68	0	-	attempt 1
4975022	SMP	1	293	107.07	683.68	138.03	293	107.07	Other	28.5	-2.21	-27.28	-29.36	0.67	-23.68	0	-	attempt 1
5008950	SMP	1	293	99.07	685.67	136.57	293	99.07	Other	28.5	-2.21	-27.28	-29.36	0.67	-23.68	0	-	attempt 1
5042178	SMP	1	293	99.07	676.14	145.77	293	99.07	Other	28.5	-2.21	-27.28	-29.36	0.67	-23.68	0	-	attempt 1
5075716	SMP	1	292	100.07	674	144.95	292	100.07	Other	28.5	-2.21	-27.28	-29.36	0.67	-23.68	0	-	attempt 1
5108057	SMP	1	292	100.07	664.52	150.91	292	100.07	Other	28.5	-2.21	-27.28	-29.36	0.67	-23.68	0	-	attempt 1
5141342	SMP	1	292	100.07	659.29	154.23	292	100.07	Other	28.5	-2.21	-27.28	-29.36	0.67	-23.68	0	-	attempt 1
5175107	SMP	1	292	100.07	660.31	156.06	292	100.07	Other	28.5	-2.21	-27.28	-29.36	0.67	-23.68	0	-	attempt 1
5207975	SMP	1	292	100.07	666.62	153.77	292	100.07	Other	28.5	-2.21	-27.28	-29.36	0.67	-23.68	0	-	attempt 1
5241164	SMP	1	292	100.07	670.39	153.2	292	100.07	Other	28.5	-2.21	-27.28	-29.36	0.67	-23.68	0	-	attempt 1
5274542	SMP	1	292	100.07	686.68	148.88	292	100.07	Other	28.5	-2.21	-27.28	-29.36	0.67	-23.68	0	-	attempt 1
5307782	SMP	1	292	100.07	704.68	124.21	292	100.07	Other	28.5	-2.21	-27.28	-29.36	0.67	-23.68	0	-	attempt 1
5341121	SMP	1	357	104.07	595.74	331.02	357	104.07	Keeper	28.5	-2.21	-27.28	-29.36	0.67	-23.68	0	-	attempt 1
5374327	SMP	1	292	102.07	452.39	509.4	292	102.07	ball	28.5	-2.21	-27.28	-29.36	0.67	-23.68	0	-	attempt 1
5407650	SMP	1	292	102.07	468.23	474.8	292	102.07	ball	28.5	-2.21	-27.28	-29.36	0.67	-23.68	0	-	attempt 1
5441342	SMP	1	292	102.07	475.23	447.64	292	102.07	ball	28.5	-2.21	-27.28	-29.36	0.67	-23.68	0	-	attempt 1
5474117	SMP	1	292	102.07	479.53	431.17	292	102.07	ball	28.5	-2.21	-27.28	-29.36	0.67	-23.68	0	-	attempt 1
5508241	SMP	1	292	102.07	480.34	429	292	102.07	ball	28.5	-2.21	-27.28	-29.36	0.67	-23.68	0	-	attempt 1
5540744	SMP	1	289	40.07	442.56	445.29	289	40.07	ball	28.5	-2.21	-27.28	-29.36	0.67	-23.68	0	-	attempt 1
5574066	SMP	1	289	40.07	456.28	436.39	289	40.07	ball	28.5	-2.21	-27.28	-29.36	0.67	-23.67	0	-	attempt 1
5607447	SMP	1	289	40.07	466.66	443.98	289	40.07	ball	28.5	-2.21	-27.29	-29.36	0.67	-23.67	0	-	attempt 1
5640642	SMP	1	289	40.07	474.49	435.41	289	40.07	ball	28.5	-2.21	-27.29	-29.36	0.67	-23.67	0	-	attempt 1
5673872	SMP	1	289	40.07	487.59	424.82	289	40.07	ball	28.5	-2.21	-27.29	-29.36	0.67	-23.67	0	-	attempt 1
5707569	SMP	1	289	40.07	497.24	418.69	289	40.07	ball	28.5	-2.21	-27.29	-29.36	0.67	-23.67	0	-	attempt 1
5740820	SMP	1	289	40.07	506.21	403.56	289	40.07	ball	28.5	-2.21	-27.29	-29.36	0.67	-23.67	0	-	attempt 1
5773559	SMP	1	289	40.07	515.26	396.69	289	40.07	ball	28.5	-2.21	-27.29	-29.36	0.67	-23.67	0	-	attempt 1
5806916	SMP	1	289	40.07	526.31	388.31	289	40.07	ball	28.5	-2.21	-27.29	-29.36	0.67	-23.67	0	-	attempt 1
5840783	SMP	1	289	40.07	540.51	373.49	289	40.07	ball	28.5	-2.21	-27.29	-29.36	0.67	-23.67	0	-	attempt 1
5873441	SMP	1	289	40.07	553.63	358.55	289	40.07	ball	28.5	-2.21	-27.29	-29.36	0.67	-23.67	0	-	attempt 1
5906747	SMP	1	289	40.07	571.84	351.65	289	40.07	ball	28.5	-2.21	-27.29	-29.36	0.67	-23.67	0	-	attempt 1
5939902	SMP	1	289	40.07	590.09	349.57	289	40.07	ball	28.5	-2.21	-27.29	-29.36	0.67	-23.67	0	-	attempt 1
5973523	SMP	1	289	40.07	602.55	350.44	289	40.07	ball	28.5	-2.21	-27.29	-29.36	0.67	-23.67	0	-	attempt 1
6006727	SMP	1	289	40.07	612.25	336	289	40.07	ball	28.5	-2.21	-27.29	-29.36	0.67	-23.67	0	-	attempt 1
6040289	SMP	1	289	40.07	613.39	330.22	289	40.07	ball	28.5	-2.21	-27.29	-29.36	0.67	-23.67	0	-	attempt 1
6073245	SMP	1	289	40.07	614.41	345.37	289	40.07	ball	28.5	-2.21	-27.29	-29.36	0.67	-23.67	0	-	attempt 1
6106320	SMP	1	289	40.07	616.73	326.69	289	40.07	ball	28.5	-2.21	-27.29	-29.36	0.67	-23.67	0	-	attempt 1
6139637	SMP	1	289	40.07	616.31	319.58	289	40.07	ball	28.5	-2.21	-27.29	-29.36	0.67	-23.67	0	-	attempt 1
6173122	SMP	1	294	98.07	610.59	287.17	294	98.07	ball	28.5	-2.21	-27.29	-29.36	0.67	-23.67	0	-	attempt 1
6206198	SMP	1	290	36.07	609.29	291.65	290	36.07	ball	28.5	-2.21	-27.29	-29.36	0.67	-23.67	0	-	attempt 1
6239478	SMP	1	290	36.07	607.63	316.19	290	36.07	ball	28.5	-2.21	-27.29	-29.36	0.67	-23.67	0	-	attempt 1
6272791	SMP	1	290	36.07	594.09	320.36	290	36.07	ball	28.5	-2.21	-27.29	-29.36	0.67	-23.67	0	-	attempt 1
6306026	SMP	1	290	36.07	584.1	317.33	290	36.07	ball	28.5	-2.21	-27.29	-29.36	0.67	-23.67	0	-	attempt 1
6340346	SMP	1	290	36.07	581.62	327.7	290	36.07	ball	28.5	-2.21	-27.29	-29.36	0.67	-23.67	0	-	attempt 1
6372843	SMP	1	290	36.07	583.24	332.17	290	36.07	ball	28.5	-2.21	-27.29	-29.36	0.67	-23.67	0	-	attempt 1
6405914	SMP	1	290	36.07	590.95	329.4	290	36.07	ball	28.5	-2.21	-27.29	-29.36	0.67	-23.67	0	-	attempt 1
6439064	SMP	1	290	36.07	589.19	338.15	290	36.07	ball	28.5	-2.21	-27.29	-29.36	0.67	-23.67	0	-	attempt 1
6472525	SMP	1	290	36.07	599.09	322.91	290	36.07	ball	28.5	-2.21	-27.29	-29.36	0.67	-23.67	0	-	attempt 1
6506248	SMP	1	290	36.07	606.31	350.93	290	36.07	ball	28.5	-2.21	-27.29	-29.36	0.67	-23.67	0	-	attempt 1
6539444	SMP	1	290	36.07	620.58	348.67	290	36.07	ball	28.5	-2.21	-27.29	-29.36	0.67	-23.67	0	-	attempt 1
6572529	SMP	1	290	36.07	632.82	362.48	290	36.07	ball	28.5	-2.21	-27.29	-29.36	0.67	-23.67	0	-	attempt 1
6605913	SMP	1	290	36.07	641.2	379.46	290	36.07	ball	28.5	-2.21	-27.29	-29.36	0.67	-23.67	0	-	attempt 1
6639514	SMP	1	290	36.07	640.23	408.21	290	36.07	ball	28.5	-2.21	-27.29	-29.36	0.67	-23.67	0	-	attempt 1
6672901	SMP	1	290	36.07	626.08	412.23	290	36.07	ball	28.5	-2.21	-27.29	-29.36	0.67	-23.68	0	-	attempt 1
6705404	SMP	1	290	36.07	603.06	470.76	290	36.07	ball	28.5	-2.21	-27.29	-29.36	0.67	-23.68	0	-	attempt 1
6738636	SMP	1	290	36.07	594.71	535.46	290	36.07	ball	28.5	-2.21	-27.29	-29.36	0.67	-23.68	0	-	attempt 1
6771924	SMP	1	290	36.07	609.73	563.23	290	36.07	ball	28.5	-2.21	-27.29	-29.36	0.66	-23.68	0	-	attempt 1
6805350	SMP	1	290	36.07	614.44	596.16	290	36.07	ball	28.5	-2.21	-27.29	-29.36	0.66	-23.68	0	-	attempt 1
6838465	SMP	1	290	36.07	604.35	540.65	290	36.07	ball	28.5	-2.21	-27.29	-29.36	0.66	-23.68	0	-	attempt 1
6872070	SMP	1	290	36.07	609.73	595.02	290	36.07	ball	28.5	-2.21	-27.29	-29.36	0.66	-23.68	0	-	attempt 1
6905028	SMP	1	284	43.07	645.03	560.96	284	43.07	ball	28.5	-2.21	-27.29	-29.36	0.66	-23.68	0	-	attempt 1
6938605	SMP	1	294	102.07	610.34	661.39	294	102.07	ball	28.5	-2.21	-27.29	-29.36	0.66	-23.68	0	-	attempt 1
6971882	SMP	1	290	40.07	614.49	652.9	290	40.07	ball	28.5	-2.21	-27.29	-29.36	0.66	-23.68	0	-	attempt 1
7005099	SMP	1	292	99.07	660.97	575.51	292	99.07	ball	28.5	-2.21	-27.29	-29.36	0.66	-23.68	0	-	attempt 1
7038153	SMP	1	292	99.07	704	585.76	292	99.07	ball	28.5	-2.21	-27.29	-29.36	0.66	-23.68	0	-	attempt 1
7071424	SMP	1	292	99.07	942.44	573.54	292	99.07	ball	28.5	-2.21	-27.29	-29.36	0.66	-23.68	0	-	attempt 1
7104556	SMP	1	292	99.07	857.31	453.27	292	99.07	ball	28.5	-2.21	-27.29	-29.36	0.66	-23.68	0	-	attempt 1
7138440	SMP	1	292	99.07	623.33	370.73	292	99.07	ball	28.5	-2.21	-27.29	-29.36	0.66	-23.68	0	-	attempt 1
7172056	SMP	1	0	0	0	0	0	0	-	0	0	0	0	0	0	0	-	attempt 1
7204448	SMP	1	0	0	0	0	0	0	-	0	0	0	0	0	0	0	-	attempt 1
7237827	SMP	1	0	0	0	0	0	0	-	0	0	0	0	0	0	0	-	attempt 1
7270999	SMP	1	0	0	0	0	0	0	-	0	0	0	0	0	0	0	-	attempt 1
7304298	SMP	1	0	0	0	0	0	0	-	0	0	0	0	0	0	0	-	attempt 1
7337608	SMP	1	0	0	0	0	0	0	-	0	0	0	0	0	0	0	-	attempt 1
7370922	SMP	1	0	0	0	0	0	0	-	0	0	0	0	0	0	0	-	attempt 1
7404211	SMP	1	0	0	0	0	0	0	-	0	0	0	0	0	0	0	-	attempt 1
7437956	SMP	1	157	89.07	588.31	349.03	157	89.07	Bottom Middle	28.5	-2.21	-27.29	-29.36	0.66	-23.68	0	-	attempt 1
7470653	SMP	1	0	0	0	0	0	0	-	0	0	0	0	0	0	0	-	attempt 1
7504442	SMP	1	0	0	0	0	0	0	-	0	0	0	0	0	0	0	-	attempt 1
7537357	SMP	1	0	0	0	0	0	0	-	0	0	0	0	0	0	0	-	attempt 1
7570547	SMP	1	0	0	0	0	0	0	-	0	0	0	0	0	0	0	-	attempt 1
7603816	SMP	1	0	0	0	0	0	0	-	0	0	0	0	0	0	0	-	attempt 1
7637316	SMP	1	0	0	0	0	0	0	-	0	0	0	0	0	0	0	-	attempt 1
7670462	SMP	1	0	0	0	0	0	0	-	0	0	0	0	0	0	0	-	attempt 1
7703531	SMP	1	0	0	0	0	0	0	-	0	0	0	0	0	0	0	-	attempt 1
