# Supplementary material for: Visual Search Strategies of Soccer Players Executing a Power vs. Placement Penalty Kick
Source: PLoS One. 2014 Dec 17;9(12):e115179. doi: 10.1371/journal.pone.0115179 (PMC4269429; doi:10.1371/journal.pone.0115179)
Supplement: S1 File — Raw visual search data from participant group in each test condition. (ZIP) [file pone.0115179.s001.zip › PLoS ONE Supporting Information/Part 2/Output/S1 attempt 1 LA power no GK.xlsx]

## Sheet: Sheet1
## [BeGaze]
## Converted from:
## Date:	23.07.2013 10:54:05
## Version:	BeGaze 3.2.28
## IDF Version:	10
## Sample Rate:	30
## Separator Type:	Trial
## Trial Count:	1
## Uses Plane File:	FALSE
## Stimulus:	attempt 5
## Number of Samples:	194
## Reversed:	none
## [Run]
## Subject:	Alex Low Anxiety
## Description:	Reference View 6 Alex Low Anxiety 0
## [Calibration]
## Calibration Type:	n.a.
## Calibration Area:	1280	960
## [Geometry]
## Stimulus Dimension [mm]:	1280	960
## Head Distance [mm]:	1450
## [Hardware Setup]
## System ID:
## Operating System :
## IView X Version:
## [Filter Settings]
## Heuristics:	FALSE
## Heuristics Stage:	0
## Bilateral:	FALSE
## Gaze Cursor Filter:	FALSE
## Saccade Length [px]:	0
## Filter Depth [ms]:	0
## Format:	LEFT, RIGHT, POR, AOI, EYEPOSITION, TRIGGER
##
Time	Type	Trial	B POR X [px]	B POR Y [px]	L POR X [px]	L POR Y [px]	R POR X [px]	R POR Y [px]	B Object Hit	L EPOS X	L EPOS Y	L EPOS Z	R EPOS X	R EPOS Y	R EPOS Z	Trigger	B Event Info	Stimulus
2231	SMP	1	291	28.07	553.86	410.23	291	28.07	ball	28.43	-2.26	-27.53	-29.4	0.12	-23.81	0	-	attempt 5
35820	SMP	1	291	28.07	555.17	409.9	291	28.07	ball	28.43	-2.27	-27.53	-29.4	0.12	-23.81	0	-	attempt 5
68902	SMP	1	291	28.07	551.16	404.38	291	28.07	ball	28.43	-2.27	-27.53	-29.4	0.12	-23.81	0	-	attempt 5
102008	SMP	1	291	28.07	549.88	410.78	291	28.07	ball	28.43	-2.27	-27.53	-29.4	0.12	-23.81	0	-	attempt 5
136148	SMP	1	291	28.07	560.54	423.87	291	28.07	ball	28.43	-2.27	-27.53	-29.4	0.12	-23.81	0	-	attempt 5
168687	SMP	1	291	28.07	568.48	434.62	291	28.07	ball	28.43	-2.27	-27.53	-29.4	0.12	-23.81	0	-	attempt 5
202437	SMP	1	288	28.07	583.19	460.25	288	28.07	ball	28.43	-2.27	-27.53	-29.4	0.12	-23.81	0	-	attempt 5
235375	SMP	1	290	35.07	602.75	454.31	290	35.07	ball	28.43	-2.27	-27.53	-29.4	0.12	-23.81	0	-	attempt 5
268487	SMP	1	290	35.07	586.51	447.23	290	35.07	ball	28.43	-2.27	-27.53	-29.4	0.12	-23.81	0	-	attempt 5
301872	SMP	1	290	35.07	564.44	455.76	290	35.07	ball	28.43	-2.27	-27.53	-29.4	0.12	-23.81	0	-	attempt 5
338272	SMP	1	290	35.07	539.75	458.33	290	35.07	ball	28.43	-2.27	-27.53	-29.4	0.12	-23.81	0	-	attempt 5
401651	SMP	1	290	35.07	514.88	465.49	290	35.07	ball	28.43	-2.27	-27.53	-29.4	0.12	-23.81	0	-	attempt 5
468169	SMP	1	290	35.07	503.42	494.29	290	35.07	ball	28.43	-2.27	-27.53	-29.4	0.12	-23.81	0	-	attempt 5
501337	SMP	1	290	35.07	495.89	525.38	290	35.07	ball	28.43	-2.27	-27.53	-29.4	0.12	-23.81	0	-	attempt 5
534745	SMP	1	290	35.07	490.45	536.34	290	35.07	ball	28.43	-2.27	-27.53	-29.4	0.12	-23.81	0	-	attempt 5
567943	SMP	1	290	35.07	487.24	551.02	290	35.07	ball	28.43	-2.27	-27.53	-29.4	0.12	-23.81	0	-	attempt 5
601279	SMP	1	290	35.07	486.02	556.82	290	35.07	ball	28.43	-2.27	-27.53	-29.4	0.12	-23.81	0	-	attempt 5
634683	SMP	1	290	35.07	486.97	565.33	290	35.07	ball	28.43	-2.27	-27.53	-29.4	0.12	-23.81	0	-	attempt 5
667790	SMP	1	293	102.07	510.04	524.19	293	102.07	ball	28.43	-2.27	-27.53	-29.4	0.12	-23.81	0	-	attempt 5
701840	SMP	1	290	42.07	502.39	562.96	290	42.07	ball	28.43	-2.27	-27.53	-29.4	0.12	-23.81	0	-	attempt 5
734379	SMP	1	290	42.07	483.85	578.32	290	42.07	ball	28.43	-2.27	-27.53	-29.4	0.12	-23.81	0	-	attempt 5
767730	SMP	1	293	104.07	486.66	550.14	293	104.07	ball	28.43	-2.27	-27.53	-29.4	0.12	-23.81	0	-	attempt 5
800893	SMP	1	293	104.07	490.82	543.96	293	104.07	ball	28.43	-2.27	-27.53	-29.4	0.12	-23.81	0	-	attempt 5
834195	SMP	1	284	40.07	497.64	559.87	284	40.07	ball	28.43	-2.26	-27.53	-29.4	0.12	-23.81	0	-	attempt 5
867716	SMP	1	290	98.07	501.62	551.97	290	98.07	ball	28.43	-2.26	-27.53	-29.4	0.12	-23.81	0	-	attempt 5
900636	SMP	1	290	98.07	500.02	564.7	290	98.07	ball	28.43	-2.26	-27.53	-29.4	0.12	-23.81	0	-	attempt 5
933913	SMP	1	291	39.07	514.29	597.18	291	39.07	ball	28.43	-2.26	-27.53	-29.4	0.12	-23.81	0	-	attempt 5
967175	SMP	1	291	39.07	521.38	589.92	291	39.07	ball	28.43	-2.26	-27.53	-29.4	0.12	-23.81	0	-	attempt 5
1000789	SMP	1	291	39.07	521.78	575.94	291	39.07	ball	28.43	-2.26	-27.53	-29.4	0.12	-23.81	0	-	attempt 5
1033926	SMP	1	292	103.07	526.16	575.04	292	103.07	ball	28.43	-2.26	-27.53	-29.4	0.12	-23.81	0	-	attempt 5
1067420	SMP	1	289	41.07	536.95	574.95	289	41.07	ball	28.43	-2.26	-27.53	-29.4	0.12	-23.81	0	-	attempt 5
1100349	SMP	1	289	41.07	548.28	581.33	289	41.07	ball	28.43	-2.26	-27.54	-29.4	0.12	-23.81	0	-	attempt 5
1133574	SMP	1	297	105.07	555.15	571.88	297	105.07	ball	28.43	-2.26	-27.54	-29.4	0.12	-23.81	0	-	attempt 5
1167350	SMP	1	297	105.07	564.07	566.3	297	105.07	ball	28.43	-2.26	-27.54	-29.4	0.12	-23.81	0	-	attempt 5
1200674	SMP	1	292	34.07	597.48	599.21	292	34.07	ball	28.43	-2.26	-27.54	-29.4	0.12	-23.81	0	-	attempt 5
1233441	SMP	1	292	34.07	591.51	594.56	292	34.07	ball	28.43	-2.26	-27.54	-29.4	0.12	-23.81	0	-	attempt 5
1267483	SMP	1	292	34.07	589.84	590.92	292	34.07	ball	28.43	-2.26	-27.54	-29.4	0.12	-23.81	0	-	attempt 5
1300580	SMP	1	292	34.07	591.67	584.65	292	34.07	ball	28.43	-2.26	-27.54	-29.4	0.12	-23.81	0	-	attempt 5
1333271	SMP	1	292	34.07	594.34	579.09	292	34.07	ball	28.43	-2.26	-27.54	-29.4	0.12	-23.81	0	-	attempt 5
1366646	SMP	1	292	34.07	597.48	572.6	292	34.07	ball	28.43	-2.26	-27.54	-29.4	0.12	-23.81	0	-	attempt 5
1399810	SMP	1	292	34.07	602.47	550.44	292	34.07	ball	28.43	-2.26	-27.54	-29.4	0.12	-23.81	0	-	attempt 5
1433452	SMP	1	292	34.07	619.56	529.4	292	34.07	ball	28.43	-2.26	-27.54	-29.4	0.12	-23.81	0	-	attempt 5
1466358	SMP	1	292	34.07	646.71	516.88	292	34.07	ball	28.43	-2.26	-27.54	-29.4	0.12	-23.81	0	-	attempt 5
1499872	SMP	1	292	34.07	679.04	501.46	292	34.07	ball	28.43	-2.26	-27.54	-29.4	0.11	-23.81	0	-	attempt 5
1532967	SMP	1	292	34.07	706.4	497.67	292	34.07	ball	28.43	-2.26	-27.54	-29.4	0.11	-23.81	0	-	attempt 5
1566497	SMP	1	292	34.07	725.75	494.97	292	34.07	ball	28.43	-2.26	-27.54	-29.4	0.11	-23.81	0	-	attempt 5
1599919	SMP	1	292	34.07	733.22	485.34	292	34.07	ball	28.43	-2.26	-27.54	-29.4	0.11	-23.81	0	-	attempt 5
1633098	SMP	1	292	34.07	738	487.92	292	34.07	ball	28.43	-2.26	-27.54	-29.4	0.11	-23.81	0	-	attempt 5
1666067	SMP	1	292	34.07	736.41	496.7	292	34.07	ball	28.43	-2.26	-27.54	-29.4	0.11	-23.81	0	-	attempt 5
1699425	SMP	1	292	34.07	729.5	494.22	292	34.07	ball	28.43	-2.26	-27.54	-29.4	0.11	-23.81	0	-	attempt 5
1732657	SMP	1	292	34.07	727.69	500.51	292	34.07	ball	28.43	-2.26	-27.54	-29.4	0.11	-23.81	0	-	attempt 5
1765784	SMP	1	291	34.07	726.49	503.91	291	34.07	ball	28.43	-2.26	-27.54	-29.4	0.11	-23.81	0	-	attempt 5
1799164	SMP	1	291	34.07	724.3	506.9	291	34.07	ball	28.43	-2.26	-27.54	-29.4	0.11	-23.81	0	-	attempt 5
1832741	SMP	1	291	34.07	719.16	515.65	291	34.07	ball	28.43	-2.26	-27.54	-29.4	0.11	-23.81	0	-	attempt 5
1865832	SMP	1	291	34.07	709.34	504.82	291	34.07	ball	28.43	-2.26	-27.54	-29.4	0.11	-23.81	0	-	attempt 5
1898948	SMP	1	297	107.07	695.07	506.45	297	107.07	ball	28.43	-2.26	-27.54	-29.4	0.11	-23.81	0	-	attempt 5
1932213	SMP	1	295	107.07	673.48	498.22	295	107.07	ball	28.43	-2.26	-27.54	-29.4	0.11	-23.81	0	-	attempt 5
1965479	SMP	1	295	107.07	649.15	492.25	295	107.07	ball	28.43	-2.26	-27.54	-29.4	0.11	-23.81	0	-	attempt 5
1998863	SMP	1	295	107.07	624.65	488.48	295	107.07	ball	28.43	-2.26	-27.54	-29.4	0.11	-23.81	0	-	attempt 5
2032292	SMP	1	295	107.07	600.28	489.99	295	107.07	ball	28.43	-2.26	-27.54	-29.4	0.11	-23.81	0	-	attempt 5
2065424	SMP	1	295	107.07	576.9	490.46	295	107.07	ball	28.43	-2.26	-27.54	-29.4	0.11	-23.81	0	-	attempt 5
2099114	SMP	1	295	107.07	555.13	479.98	295	107.07	ball	28.43	-2.26	-27.54	-29.4	0.11	-23.81	0	-	attempt 5
2133171	SMP	1	295	107.07	529.15	472.79	295	107.07	ball	28.43	-2.26	-27.54	-29.4	0.11	-23.81	0	-	attempt 5
2165410	SMP	1	295	107.07	505.93	470.41	295	107.07	ball	28.43	-2.26	-27.54	-29.4	0.11	-23.81	0	-	attempt 5
2198493	SMP	1	295	107.07	488.77	475.18	295	107.07	ball	28.43	-2.26	-27.54	-29.4	0.11	-23.82	0	-	attempt 5
2232484	SMP	1	295	107.07	474.61	486.08	295	107.07	ball	28.43	-2.26	-27.54	-29.4	0.11	-23.82	0	-	attempt 5
2265085	SMP	1	295	107.07	466.11	499.87	295	107.07	ball	28.43	-2.26	-27.54	-29.4	0.11	-23.82	0	-	attempt 5
2298494	SMP	1	295	107.07	457.78	502.05	295	107.07	ball	28.43	-2.26	-27.54	-29.4	0.11	-23.82	0	-	attempt 5
2331622	SMP	1	295	107.07	441.25	497.59	295	107.07	ball	28.43	-2.26	-27.54	-29.4	0.11	-23.82	0	-	attempt 5
2364921	SMP	1	295	107.07	437.17	504.14	295	107.07	ball	28.43	-2.26	-27.54	-29.4	0.11	-23.82	0	-	attempt 5
2398000	SMP	1	295	107.07	540.86	424.58	295	107.07	Other	28.43	-2.26	-27.54	-29.4	0.11	-23.82	0	-	attempt 5
2431432	SMP	1	295	107.07	586.21	465.05	295	107.07	Other	28.43	-2.26	-27.54	-29.4	0.11	-23.82	0	-	attempt 5
2464741	SMP	1	184	114.07	750.43	228.44	184	114.07	Front right	28.43	-2.26	-27.54	0	0	0	0	-	attempt 5
2498042	SMP	1	291	98.07	763.73	174.93	291	98.07	Other	28.43	-2.26	-27.54	0	0	0	0	-	attempt 5
2531147	SMP	1	0	0	0	0	0	0	-	0	0	0	0	0	0	0	-	attempt 5
2564668	SMP	1	298	103.07	760.77	162.58	298	103.07	Other	28.43	-2.26	-27.54	-29.4	0.11	-23.82	0	-	attempt 5
2598023	SMP	1	298	103.07	750.03	170.89	298	103.07	Other	28.43	-2.26	-27.54	-29.4	0.11	-23.82	0	-	attempt 5
2631203	SMP	1	298	103.07	748.23	208.8	298	103.07	Other	28.43	-2.26	-27.54	-29.4	0.11	-23.82	0	-	attempt 5
2664588	SMP	1	297	103.07	728.27	203.69	297	103.07	Other	28.43	-2.26	-27.54	-29.4	0.11	-23.82	0	-	attempt 5
2697745	SMP	1	297	103.07	720.19	205.5	297	103.07	Other	28.43	-2.26	-27.54	-29.4	0.11	-23.82	0	-	attempt 5
2730997	SMP	1	297	103.07	725.3	213.91	297	103.07	Other	28.43	-2.26	-27.54	-29.4	0.11	-23.82	0	-	attempt 5
2764124	SMP	1	297	103.07	727.13	219.94	297	103.07	Other	28.43	-2.26	-27.54	-29.4	0.11	-23.82	0	-	attempt 5
2798231	SMP	1	297	103.07	728.11	225.06	297	103.07	Other	28.43	-2.26	-27.54	-29.4	0.11	-23.82	0	-	attempt 5
2831439	SMP	1	144	118.07	557.12	421.46	144	118.07	Front middle	28.43	-2.26	-27.54	-29.4	0.11	-23.82	0	-	attempt 5
2868053	SMP	1	294	107.07	419.92	597.68	294	107.07	ball	28.43	-2.26	-27.54	-29.4	0.11	-23.82	0	-	attempt 5
2897679	SMP	1	294	107.07	430.94	571	294	107.07	ball	28.43	-2.26	-27.54	-29.4	0.11	-23.82	0	-	attempt 5
2936544	SMP	1	294	107.07	447.49	568	294	107.07	ball	28.43	-2.26	-27.54	-29.4	0.11	-23.82	0	-	attempt 5
2997622	SMP	1	294	107.07	476.23	560.2	294	107.07	ball	28.43	-2.26	-27.54	-29.4	0.11	-23.82	0	-	attempt 5
3030714	SMP	1	294	107.07	489.22	560.12	294	107.07	ball	28.43	-2.26	-27.54	-29.4	0.11	-23.82	0	-	attempt 5
3064038	SMP	1	294	107.07	483.15	581.72	294	107.07	ball	28.43	-2.26	-27.54	-29.4	0.11	-23.82	0	-	attempt 5
3097363	SMP	1	292	103.07	493.72	580.4	292	103.07	ball	28.43	-2.26	-27.54	-29.41	0.11	-23.82	0	-	attempt 5
3130376	SMP	1	292	103.07	500.49	583.58	292	103.07	ball	28.43	-2.26	-27.54	-29.41	0.11	-23.82	0	-	attempt 5
3163622	SMP	1	292	103.07	506.57	576.2	292	103.07	ball	28.43	-2.26	-27.54	-29.41	0.11	-23.82	0	-	attempt 5
3198059	SMP	1	292	103.07	507.27	564.4	292	103.07	ball	28.43	-2.26	-27.54	-29.41	0.11	-23.82	0	-	attempt 5
3230094	SMP	1	292	103.07	510.44	543.92	292	103.07	ball	28.43	-2.26	-27.54	-29.41	0.11	-23.82	0	-	attempt 5
3263491	SMP	1	292	103.07	509.28	531.33	292	103.07	ball	28.43	-2.26	-27.54	-29.41	0.11	-23.82	0	-	attempt 5
3296644	SMP	1	292	103.07	507.29	522.96	292	103.07	ball	28.43	-2.26	-27.54	-29.41	0.11	-23.82	0	-	attempt 5
3330073	SMP	1	292	103.07	505.14	523.5	292	103.07	ball	28.43	-2.25	-27.55	-29.41	0.11	-23.82	0	-	attempt 5
3362988	SMP	1	292	103.07	501.07	528.83	292	103.07	ball	28.43	-2.25	-27.55	-29.41	0.1	-23.82	0	-	attempt 5
3397028	SMP	1	292	103.07	497.59	525.86	292	103.07	ball	28.43	-2.25	-27.55	-29.41	0.1	-23.82	0	-	attempt 5
3429536	SMP	1	292	103.07	490.97	535.99	292	103.07	ball	28.43	-2.25	-27.55	-29.41	0.1	-23.82	0	-	attempt 5
3463302	SMP	1	114	113.07	661.74	402.04	114	113.07	Front middle	28.43	-2.25	-27.55	-29.41	0.1	-23.82	0	-	attempt 5
3496248	SMP	1	158	76.07	757.17	281.07	158	76.07	Bottom Middle	28.43	-2.25	-27.55	0	0	0	0	-	attempt 5
3529423	SMP	1	0	0	0	0	0	0	-	0	0	0	0	0	0	0	-	attempt 5
3563100	SMP	1	0	0	0	0	0	0	-	0	0	0	0	0	0	0	-	attempt 5
3596387	SMP	1	0	0	0	0	0	0	-	0	0	0	0	0	0	0	-	attempt 5
3629338	SMP	1	296	103.07	736.66	220.79	296	103.07	Other	28.43	-2.25	-27.55	-29.41	0.1	-23.82	0	-	attempt 5
3663138	SMP	1	296	103.07	728.6	215.55	296	103.07	Other	28.43	-2.25	-27.55	-29.41	0.1	-23.82	0	-	attempt 5
3696076	SMP	1	296	103.07	733.93	181.01	296	103.07	Other	28.43	-2.25	-27.55	-29.41	0.1	-23.82	0	-	attempt 5
3729200	SMP	1	0	0	0	0	0	0	-	0	0	0	0	0	0	0	-	attempt 5
3762503	SMP	1	0	0	0	0	0	0	-	0	0	0	0	0	0	0	-	attempt 5
3795590	SMP	1	290	104.07	736.94	178.65	290	104.07	Other	28.43	-2.25	-27.55	-29.41	0.1	-23.82	0	-	attempt 5
3829161	SMP	1	290	104.07	721.89	170.27	290	104.07	Other	28.43	-2.25	-27.55	-29.41	0.1	-23.82	0	-	attempt 5
3862429	SMP	1	290	104.07	709.66	154.12	290	104.07	Other	28.43	-2.25	-27.55	-29.41	0.1	-23.82	0	-	attempt 5
3895489	SMP	1	290	104.07	713.99	147.45	290	104.07	Other	28.43	-2.25	-27.55	-29.41	0.1	-23.82	0	-	attempt 5
3928702	SMP	1	0	0	0	0	0	0	-	0	0	0	0	0	0	0	-	attempt 5
3962166	SMP	1	0	0	0	0	0	0	-	0	0	0	0	0	0	0	-	attempt 5
3995914	SMP	1	91	86.07	590.25	392.59	91	86.07	Bottom Middle	28.43	-2.25	-27.55	-29.41	0.1	-23.82	0	-	attempt 5
4028648	SMP	1	287	41.07	433.29	620.34	287	41.07	ball	28.43	-2.25	-27.55	-29.41	0.1	-23.82	0	-	attempt 5
4061915	SMP	1	287	41.07	432.34	603.25	287	41.07	ball	28.43	-2.25	-27.55	-29.41	0.1	-23.82	0	-	attempt 5
4095100	SMP	1	287	41.07	436.93	577.21	287	41.07	ball	28.43	-2.25	-27.55	-29.41	0.1	-23.82	0	-	attempt 5
4128797	SMP	1	290	103.07	454.01	546.66	290	103.07	ball	28.43	-2.25	-27.55	-29.41	0.1	-23.82	0	-	attempt 5
4162013	SMP	1	290	103.07	491.84	507.46	290	103.07	ball	28.43	-2.25	-27.55	-29.41	0.1	-23.82	0	-	attempt 5
4195024	SMP	1	290	103.07	495.84	490.1	290	103.07	ball	28.43	-2.25	-27.55	-29.41	0.1	-23.82	0	-	attempt 5
4228194	SMP	1	290	103.07	511.17	481.65	290	103.07	ball	28.43	-2.25	-27.55	-29.41	0.1	-23.82	0	-	attempt 5
4261555	SMP	1	290	103.07	527.9	467.64	290	103.07	ball	28.43	-2.25	-27.55	-29.41	0.1	-23.82	0	-	attempt 5
4294839	SMP	1	290	103.07	540.73	439.85	290	103.07	ball	28.43	-2.25	-27.55	-29.41	0.1	-23.82	0	-	attempt 5
4328234	SMP	1	290	103.07	545.64	417.54	290	103.07	ball	28.43	-2.25	-27.55	-29.41	0.1	-23.82	0	-	attempt 5
4361420	SMP	1	290	103.07	548.45	401.73	290	103.07	ball	28.43	-2.25	-27.55	-29.41	0.1	-23.82	0	-	attempt 5
4394613	SMP	1	290	103.07	551.25	396.94	290	103.07	ball	28.43	-2.25	-27.55	-29.41	0.1	-23.82	0	-	attempt 5
4427940	SMP	1	290	103.07	558	391.46	290	103.07	ball	28.43	-2.25	-27.55	-29.41	0.1	-23.82	0	-	attempt 5
4461072	SMP	1	290	103.07	560.83	381.83	290	103.07	ball	28.43	-2.25	-27.55	-29.41	0.1	-23.82	0	-	attempt 5
4494520	SMP	1	290	103.07	566.58	376.77	290	103.07	ball	28.43	-2.25	-27.55	-29.41	0.1	-23.82	0	-	attempt 5
4528013	SMP	1	290	103.07	572.9	366.29	290	103.07	ball	28.43	-2.25	-27.55	-29.41	0.1	-23.82	0	-	attempt 5
4560983	SMP	1	290	103.07	577.91	347.56	290	103.07	ball	28.43	-2.25	-27.55	-29.41	0.1	-23.82	0	-	attempt 5
4596106	SMP	1	290	103.07	585.92	349.55	290	103.07	ball	28.43	-2.25	-27.55	-29.41	0.1	-23.82	0	-	attempt 5
4628001	SMP	1	290	103.07	594.1	345.11	290	103.07	ball	28.43	-2.25	-27.55	-29.41	0.1	-23.82	0	-	attempt 5
4660997	SMP	1	290	103.07	597.42	335.9	290	103.07	ball	28.43	-2.25	-27.55	-29.41	0.1	-23.82	0	-	attempt 5
4694059	SMP	1	290	103.07	593.99	324.43	290	103.07	ball	28.43	-2.25	-27.55	-29.41	0.1	-23.82	0	-	attempt 5
4727271	SMP	1	290	103.07	595.41	325.96	290	103.07	ball	28.43	-2.25	-27.55	-29.41	0.1	-23.82	0	-	attempt 5
4761168	SMP	1	290	103.07	597.63	315.65	290	103.07	ball	28.43	-2.25	-27.55	-29.41	0.1	-23.82	0	-	attempt 5
4794388	SMP	1	290	103.07	599.42	304.11	290	103.07	ball	28.43	-2.25	-27.55	-29.41	0.1	-23.82	0	-	attempt 5
4827464	SMP	1	290	103.07	598.04	297.17	290	103.07	ball	28.43	-2.25	-27.55	-29.41	0.1	-23.82	0	-	attempt 5
4860529	SMP	1	290	103.07	598.2	283.77	290	103.07	ball	28.43	-2.25	-27.55	-29.41	0.1	-23.82	0	-	attempt 5
4893763	SMP	1	290	103.07	597.16	288.73	290	103.07	ball	28.43	-2.25	-27.55	-29.41	0.1	-23.82	0	-	attempt 5
4927198	SMP	1	290	103.07	598.01	255.87	290	103.07	ball	28.43	-2.25	-27.55	-29.41	0.1	-23.82	0	-	attempt 5
4960560	SMP	1	290	103.07	602.43	249.82	290	103.07	ball	28.43	-2.25	-27.55	-29.41	0.1	-23.82	0	-	attempt 5
4993997	SMP	1	290	103.07	602.47	256.52	290	103.07	ball	28.43	-2.25	-27.55	-29.41	0.1	-23.82	0	-	attempt 5
5026856	SMP	1	290	103.07	598.97	269.52	290	103.07	ball	28.43	-2.25	-27.55	-29.41	0.1	-23.82	0	-	attempt 5
5060028	SMP	1	290	103.07	587.27	284.39	290	103.07	ball	28.43	-2.25	-27.55	-29.41	0.1	-23.82	0	-	attempt 5
5093874	SMP	1	290	103.07	583.05	300.49	290	103.07	ball	28.43	-2.25	-27.55	-29.41	0.1	-23.82	0	-	attempt 5
5126619	SMP	1	290	103.07	579.51	304.53	290	103.07	ball	28.43	-2.25	-27.55	-29.41	0.1	-23.82	0	-	attempt 5
5160064	SMP	1	290	103.07	583.27	289.33	290	103.07	ball	28.43	-2.25	-27.55	-29.41	0.1	-23.82	0	-	attempt 5
5193827	SMP	1	290	103.07	580.69	295.22	290	103.07	ball	28.43	-2.25	-27.55	-29.41	0.1	-23.82	0	-	attempt 5
5226430	SMP	1	290	103.07	588.7	296.97	290	103.07	ball	28.43	-2.25	-27.55	-29.41	0.1	-23.82	0	-	attempt 5
5259798	SMP	1	290	103.07	587.51	291.18	290	103.07	ball	28.43	-2.25	-27.55	-29.41	0.1	-23.82	0	-	attempt 5
5292938	SMP	1	290	103.07	589.35	302.22	290	103.07	ball	28.43	-2.25	-27.55	-29.41	0.1	-23.82	0	-	attempt 5
5338885	SMP	1	290	103.07	590.74	309.11	290	103.07	ball	28.43	-2.25	-27.55	-29.41	0.1	-23.82	0	-	attempt 5
5393812	SMP	1	290	103.07	608.35	324.8	290	103.07	ball	28.43	-2.25	-27.55	-29.41	0.1	-23.82	0	-	attempt 5
5426193	SMP	1	290	103.07	616.3	336.56	290	103.07	ball	28.43	-2.25	-27.55	-29.41	0.1	-23.82	0	-	attempt 5
5461550	SMP	1	290	103.07	616.2	377.78	290	103.07	ball	28.43	-2.25	-27.55	-29.41	0.1	-23.82	0	-	attempt 5
5493778	SMP	1	290	103.07	609.75	394.74	290	103.07	ball	28.43	-2.25	-27.55	-29.41	0.1	-23.82	0	-	attempt 5
5526423	SMP	1	290	103.07	609.87	425.71	290	103.07	ball	28.43	-2.25	-27.55	-29.41	0.1	-23.82	0	-	attempt 5
5559299	SMP	1	290	103.07	601.34	474.94	290	103.07	ball	28.43	-2.25	-27.55	-29.41	0.1	-23.82	0	-	attempt 5
5593504	SMP	1	290	103.07	596.29	503.01	290	103.07	ball	28.43	-2.25	-27.55	-29.41	0.1	-23.82	0	-	attempt 5
5625776	SMP	1	290	103.07	595.43	533.14	290	103.07	ball	28.43	-2.25	-27.55	-29.41	0.1	-23.82	0	-	attempt 5
5659238	SMP	1	290	103.07	614.66	483.78	290	103.07	ball	28.43	-2.25	-27.55	-29.41	0.1	-23.82	0	-	attempt 5
5692676	SMP	1	290	103.07	620.5	497.89	290	103.07	ball	28.43	-2.25	-27.55	-29.41	0.1	-23.82	0	-	attempt 5
5725557	SMP	1	290	103.07	610.98	571.63	290	103.07	ball	28.43	-2.25	-27.55	-29.41	0.1	-23.82	0	-	attempt 5
5758893	SMP	1	290	103.07	591.54	609.95	290	103.07	ball	28.43	-2.25	-27.55	-29.41	0.1	-23.82	0	-	attempt 5
5792116	SMP	1	292	46.07	591.54	609.95	292	46.07	ball	28.43	-2.25	-27.55	-29.41	0.1	-23.82	0	-	attempt 5
5858610	SMP	1	284	97.07	606.73	721.41	284	97.07	ball	28.43	-2.25	-27.55	-29.41	0.09	-23.82	0	-	attempt 5
5897251	SMP	1	284	97.07	675.78	565.06	284	97.07	ball	28.43	-2.25	-27.55	-29.41	0.09	-23.82	0	-	attempt 5
5925521	SMP	1	284	97.07	899.41	569.54	284	97.07	ball	28.43	-2.25	-27.55	0	0	0	0	-	attempt 5
5959633	SMP	1	284	97.07	818.4	408.89	284	97.07	ball	28.43	-2.25	-27.55	-29.41	0.09	-23.82	0	-	attempt 5
5993721	SMP	1	284	97.07	642.98	377.9	284	97.07	ball	28.43	-2.25	-27.55	-29.41	0.09	-23.82	0	-	attempt 5
6025498	SMP	1	0	0	0	0	0	0	-	0	0	0	0	0	0	0	-	attempt 5
6058269	SMP	1	0	0	0	0	0	0	-	0	0	0	0	0	0	0	-	attempt 5
6091641	SMP	1	0	0	0	0	0	0	-	0	0	0	0	0	0	0	-	attempt 5
6124933	SMP	1	0	0	0	0	0	0	-	0	0	0	0	0	0	0	-	attempt 5
6158718	SMP	1	0	0	0	0	0	0	-	0	0	0	0	0	0	0	-	attempt 5
6191509	SMP	1	0	0	0	0	0	0	-	0	0	0	0	0	0	0	-	attempt 5
6224938	SMP	1	0	0	0	0	0	0	-	0	0	0	0	0	0	0	-	attempt 5
6258111	SMP	1	0	0	0	0	0	0	-	0	0	0	0	0	0	0	-	attempt 5
6291292	SMP	1	132	63.07	624.75	325.49	132	63.07	Middle Middle	28.43	-2.25	-27.55	-29.41	0.09	-23.82	0	-	attempt 5
6324458	SMP	1	0	0	0	0	0	0	-	0	0	0	0	0	0	0	-	attempt 5
6357726	SMP	1	0	0	0	0	0	0	-	0	0	0	0	0	0	0	-	attempt 5
6391692	SMP	1	0	0	0	0	0	0	-	0	0	0	0	0	0	0	-	attempt 5
6424457	SMP	1	0	0	0	0	0	0	-	0	0	0	0	0	0	0	-	attempt 5
6457795	SMP	1	0	0	0	0	0	0	-	0	0	0	0	0	0	0	-	attempt 5
6490975	SMP	1	0	0	0	0	0	0	-	0	0	0	0	0	0	0	-	attempt 5
6524258	SMP	1	0	0	0	0	0	0	-	0	0	0	0	0	0	0	-	attempt 5
6557697	SMP	1	0	0	0	0	0	0	-	0	0	0	0	0	0	0	-	attempt 5
6590769	SMP	1	0	0	0	0	0	0	-	0	0	0	0	0	0	0	-	attempt 5
