# Supplementary material for: Visual Search Strategies of Soccer Players Executing a Power vs. Placement Penalty Kick
Source: PLoS One. 2014 Dec 17;9(12):e115179. doi: 10.1371/journal.pone.0115179 (PMC4269429; doi:10.1371/journal.pone.0115179)
Supplement: S1 File — Raw visual search data from participant group in each test condition. (ZIP) [file pone.0115179.s001.zip › PLoS ONE Supporting Information/Part 2/Output/S1 attempt 2 LA placement GK move.xlsx]

## Sheet: Sheet1
## [BeGaze]
## Converted from:
## Date:	23.07.2013 10:54:15
## Version:	BeGaze 3.2.28
## IDF Version:	10
## Sample Rate:	30
## Separator Type:	Trial
## Trial Count:	1
## Uses Plane File:	FALSE
## Stimulus:	attempt 6
## Number of Samples:	197
## Reversed:	none
## [Run]
## Subject:	Alex Low Anxiety
## Description:	Reference View 8 Alex Low Anxiety 0
## [Calibration]
## Calibration Type:	n.a.
## Calibration Area:	1280	960
## [Geometry]
## Stimulus Dimension [mm]:	1280	960
## Head Distance [mm]:	1450
## [Hardware Setup]
## System ID:
## Operating System :
## IView X Version:
## [Filter Settings]
## Heuristics:	FALSE
## Heuristics Stage:	0
## Bilateral:	FALSE
## Gaze Cursor Filter:	FALSE
## Saccade Length [px]:	0
## Filter Depth [ms]:	0
## Format:	LEFT, RIGHT, POR, AOI, EYEPOSITION, TRIGGER
##
Time	Type	Trial	B POR X [px]	B POR Y [px]	L POR X [px]	L POR Y [px]	R POR X [px]	R POR Y [px]	B Object Hit	L EPOS X	L EPOS Y	L EPOS Z	R EPOS X	R EPOS Y	R EPOS Z	Trigger	B Event Info	Stimulus
32657	SMP	1	288	39.07	480.2	395.21	288	39.07	ball	28.41	-2.35	-27.54	-29.41	0.03	-23.81	0	-	attempt 6
66173	SMP	1	288	39.07	484.3	400.81	288	39.07	ball	28.41	-2.35	-27.54	-29.41	0.03	-23.81	0	-	attempt 6
99379	SMP	1	288	39.07	590.99	380.06	288	39.07	ball	28.41	-2.35	-27.54	-29.41	0.03	-23.81	0	-	attempt 6
132724	SMP	1	288	39.07	579.38	392.34	288	39.07	ball	28.41	-2.35	-27.54	-29.41	0.03	-23.81	0	-	attempt 6
165807	SMP	1	288	39.07	563.94	404.79	288	39.07	ball	28.41	-2.35	-27.54	-29.41	0.03	-23.81	0	-	attempt 6
198990	SMP	1	288	39.07	550.33	411.86	288	39.07	ball	28.41	-2.35	-27.54	-29.41	0.03	-23.81	0	-	attempt 6
232580	SMP	1	288	39.07	543.16	426.5	288	39.07	ball	28.41	-2.35	-27.54	-29.41	0.03	-23.81	0	-	attempt 6
266188	SMP	1	288	39.07	519.42	437.78	288	39.07	ball	28.41	-2.35	-27.54	-29.41	0.02	-23.81	0	-	attempt 6
298958	SMP	1	288	39.07	511.11	447.1	288	39.07	ball	28.41	-2.35	-27.54	-29.41	0.02	-23.81	0	-	attempt 6
333088	SMP	1	288	39.07	502.93	467.21	288	39.07	ball	28.41	-2.35	-27.54	-29.41	0.02	-23.81	0	-	attempt 6
367755	SMP	1	288	39.07	497.73	492.46	288	39.07	ball	28.41	-2.35	-27.54	-29.41	0.02	-23.81	0	-	attempt 6
398816	SMP	1	288	39.07	491.53	506.96	288	39.07	ball	28.41	-2.35	-27.54	-29.41	0.02	-23.81	0	-	attempt 6
432038	SMP	1	288	39.07	483.89	516.82	288	39.07	ball	28.41	-2.35	-27.54	-29.41	0.02	-23.81	0	-	attempt 6
465742	SMP	1	288	39.07	482.26	530.22	288	39.07	ball	28.41	-2.35	-27.54	-29.41	0.01	-23.81	0	-	attempt 6
498577	SMP	1	288	39.07	484.88	538.8	288	39.07	ball	28.41	-2.35	-27.54	-29.41	0.01	-23.81	0	-	attempt 6
531838	SMP	1	288	39.07	486.76	548.64	288	39.07	ball	28.41	-2.35	-27.54	-29.41	0.01	-23.81	0	-	attempt 6
565000	SMP	1	288	39.07	483.69	567.27	288	39.07	ball	28.41	-2.35	-27.54	-29.41	0.01	-23.81	0	-	attempt 6
599620	SMP	1	288	39.07	484.47	560.79	288	39.07	ball	28.41	-2.35	-27.54	-29.41	0.01	-23.81	0	-	attempt 6
632211	SMP	1	288	39.07	481.64	547.43	288	39.07	ball	28.41	-2.35	-27.54	-29.41	0.01	-23.81	0	-	attempt 6
665020	SMP	1	288	39.07	481.89	553.34	288	39.07	ball	28.41	-2.35	-27.54	-29.41	0.01	-23.81	0	-	attempt 6
698150	SMP	1	288	39.07	486.51	527.32	288	39.07	ball	28.41	-2.35	-27.54	-29.41	0.01	-23.81	0	-	attempt 6
731617	SMP	1	288	39.07	483.82	526.64	288	39.07	ball	28.41	-2.35	-27.54	-29.41	0.01	-23.81	0	-	attempt 6
798538	SMP	1	288	39.07	458.74	560.63	288	39.07	ball	28.41	-2.35	-27.54	-29.41	0.01	-23.81	0	-	attempt 6
831407	SMP	1	288	39.07	451.66	557.66	288	39.07	ball	28.41	-2.35	-27.54	-29.41	0.01	-23.81	0	-	attempt 6
864578	SMP	1	288	39.07	449.16	547.54	288	39.07	ball	28.41	-2.35	-27.54	-29.41	0.01	-23.81	0	-	attempt 6
897842	SMP	1	288	39.07	482.15	559.81	288	39.07	ball	28.41	-2.35	-27.54	-29.41	0.01	-23.81	0	-	attempt 6
931940	SMP	1	288	39.07	469.11	552.04	288	39.07	ball	28.41	-2.35	-27.54	-29.41	0.01	-23.81	0	-	attempt 6
964380	SMP	1	288	39.07	465.18	552.62	288	39.07	ball	28.41	-2.35	-27.54	-29.41	0	-23.81	0	-	attempt 6
998127	SMP	1	288	39.07	455.01	556.27	288	39.07	ball	28.41	-2.35	-27.54	-29.41	0	-23.81	0	-	attempt 6
1030983	SMP	1	288	39.07	444.17	543.2	288	39.07	ball	28.41	-2.35	-27.54	-29.41	0	-23.81	0	-	attempt 6
1064771	SMP	1	288	39.07	438.55	527.71	288	39.07	ball	28.41	-2.35	-27.54	-29.41	0	-23.81	0	-	attempt 6
1097517	SMP	1	295	103.07	433.99	512.03	295	103.07	ball	28.41	-2.35	-27.54	-29.41	0	-23.81	0	-	attempt 6
1130762	SMP	1	287	38.07	432.94	506.44	287	38.07	ball	28.41	-2.35	-27.54	-29.41	0	-23.81	0	-	attempt 6
1164478	SMP	1	286	105.07	426.26	503.69	286	105.07	ball	28.41	-2.35	-27.54	-29.41	0	-23.81	0	-	attempt 6
1197333	SMP	1	286	105.07	428.18	480.5	286	105.07	ball	28.41	-2.35	-27.54	-29.41	0	-23.81	0	-	attempt 6
1230607	SMP	1	290	40.07	434.06	462.65	290	40.07	ball	28.41	-2.35	-27.54	-29.41	0	-23.81	0	-	attempt 6
1263870	SMP	1	290	40.07	434.59	441	290	40.07	ball	28.41	-2.35	-27.54	-29.41	0	-23.81	0	-	attempt 6
1297045	SMP	1	292	101.07	422.64	413.25	292	101.07	ball	28.41	-2.35	-27.54	-29.41	0	-23.81	0	-	attempt 6
1331024	SMP	1	292	101.07	411.03	411.67	292	101.07	ball	28.41	-2.35	-27.54	-29.41	0	-23.81	0	-	attempt 6
1364300	SMP	1	292	101.07	389.98	407.08	292	101.07	ball	28.41	-2.35	-27.54	-29.41	0	-23.81	0	-	attempt 6
1396930	SMP	1	292	101.07	359.05	410.65	292	101.07	ball	28.41	-2.35	-27.54	-29.41	0	-23.81	0	-	attempt 6
1430384	SMP	1	292	101.07	314.27	415.9	292	101.07	ball	28.41	-2.35	-27.54	-29.41	0	-23.81	0	-	attempt 6
1463753	SMP	1	292	101.07	519.83	434.77	292	101.07	Other	28.41	-2.35	-27.54	-29.41	0	-23.81	0	-	attempt 6
1497212	SMP	1	292	101.07	654.81	242.69	292	101.07	Other	28.41	-2.35	-27.54	-29.41	0	-23.81	0	-	attempt 6
1529963	SMP	1	292	101.07	918.6	464.9	292	101.07	Other	28.41	-2.35	-27.54	-29.41	0	-23.81	0	-	attempt 6
1563802	SMP	1	292	101.07	882.22	586.86	292	101.07	Other	28.41	-2.35	-27.54	-29.41	0	-23.81	0	-	attempt 6
1596570	SMP	1	292	101.07	732.56	588.5	292	101.07	Other	28.41	-2.35	-27.54	-29.41	0	-23.81	0	-	attempt 6
1630049	SMP	1	292	101.07	677.41	586.29	292	101.07	Other	28.41	-2.35	-27.54	-29.41	0	-23.81	0	-	attempt 6
1663294	SMP	1	292	101.07	891.39	499.98	292	101.07	Other	28.41	-2.35	-27.54	-29.41	0	-23.81	0	-	attempt 6
1696838	SMP	1	292	101.07	0	0	292	101.07	Other	0	0	0	-29.41	0	-23.81	0	-	attempt 6
1729782	SMP	1	292	101.07	924.56	575.23	292	101.07	Other	28.41	-2.35	-27.54	-29.41	0	-23.81	0	-	attempt 6
1764655	SMP	1	292	101.07	879.57	616.15	292	101.07	Other	28.41	-2.35	-27.54	-29.41	0	-23.81	0	-	attempt 6
1796361	SMP	1	292	101.07	785.11	593.48	292	101.07	Other	28.41	-2.35	-27.54	-29.41	0	-23.81	0	-	attempt 6
1829626	SMP	1	292	101.07	702.05	571.84	292	101.07	Other	28.41	-2.35	-27.54	-29.41	0	-23.81	0	-	attempt 6
1862893	SMP	1	292	101.07	651.31	540.03	292	101.07	Other	28.41	-2.35	-27.54	-29.41	0	-23.81	0	-	attempt 6
1896617	SMP	1	292	101.07	699.86	549.26	292	101.07	Other	28.41	-2.35	-27.54	-29.41	0	-23.81	0	-	attempt 6
1929562	SMP	1	292	101.07	811.69	551.1	292	101.07	Other	28.41	-2.35	-27.54	-29.41	0	-23.81	0	-	attempt 6
1962650	SMP	1	292	101.07	806.11	586.92	292	101.07	Other	28.41	-2.35	-27.54	-29.41	0	-23.81	0	-	attempt 6
1996123	SMP	1	292	101.07	802.41	594.4	292	101.07	Other	28.41	-2.34	-27.54	-29.41	0	-23.81	0	-	attempt 6
2029229	SMP	1	292	101.07	798.14	607.94	292	101.07	Other	28.41	-2.34	-27.54	-29.41	0	-23.81	0	-	attempt 6
2062639	SMP	1	292	101.07	790.25	604.61	292	101.07	Other	28.41	-2.34	-27.54	-29.41	0	-23.81	0	-	attempt 6
2095851	SMP	1	292	101.07	789.11	601.93	292	101.07	Other	28.41	-2.34	-27.54	-29.41	0	-23.81	0	-	attempt 6
2129060	SMP	1	292	101.07	798.25	610.2	292	101.07	Other	28.41	-2.34	-27.54	-29.41	0	-23.81	0	-	attempt 6
2162458	SMP	1	292	101.07	703.16	540.23	292	101.07	Other	28.41	-2.34	-27.54	-29.41	0	-23.81	0	-	attempt 6
2195647	SMP	1	292	101.07	586.26	387.57	292	101.07	Other	28.41	-2.34	-27.54	0	0	0	0	-	attempt 6
2228767	SMP	1	292	101.07	0	0	292	101.07	Other	0	0	0	0	0	0	0	-	attempt 6
2262159	SMP	1	292	103.07	339.95	307.6	292	103.07	Other	28.41	-2.34	-27.54	-29.41	0	-23.81	0	-	attempt 6
2295570	SMP	1	292	103.07	193.5	349.1	292	103.07	Other	28.41	-2.34	-27.54	0	0	0	0	-	attempt 6
2329661	SMP	1	292	103.07	38.9	429.65	292	103.07	Other	28.41	-2.34	-27.54	-29.41	0	-23.81	0	-	attempt 6
2362407	SMP	1	292	103.07	-90.3	523.13	292	103.07	Other	28.41	-2.34	-27.54	-29.41	0	-23.81	0	-	attempt 6
2395292	SMP	1	292	103.07	-11.04	510.38	292	103.07	ball	28.41	-2.34	-27.54	-29.41	0	-23.81	0	-	attempt 6
2428422	SMP	1	292	103.07	107.01	484.07	292	103.07	ball	28.41	-2.34	-27.54	-29.41	0	-23.81	0	-	attempt 6
2462603	SMP	1	292	103.07	192.18	465.09	292	103.07	ball	28.41	-2.35	-27.54	-29.41	0	-23.81	0	-	attempt 6
2495477	SMP	1	292	103.07	255.11	446.08	292	103.07	ball	28.41	-2.35	-27.54	-29.41	0	-23.81	0	-	attempt 6
2528637	SMP	1	292	103.07	296.19	434.02	292	103.07	ball	28.41	-2.35	-27.54	-29.41	0	-23.81	0	-	attempt 6
2561598	SMP	1	292	103.07	333.07	441.5	292	103.07	ball	28.41	-2.34	-27.54	-29.41	0	-23.81	0	-	attempt 6
2595497	SMP	1	292	103.07	357.34	431.78	292	103.07	ball	28.41	-2.34	-27.54	-29.41	0	-23.81	0	-	attempt 6
2628245	SMP	1	292	103.07	472.16	310.5	292	103.07	Other	28.41	-2.34	-27.54	-29.41	0	-23.81	0	-	attempt 6
2661732	SMP	1	301	103.07	513.58	224.22	301	103.07	Other	28.41	-2.34	-27.54	-29.41	0	-23.81	0	-	attempt 6
2694790	SMP	1	301	103.07	527.86	233.53	301	103.07	Other	28.41	-2.34	-27.54	-29.41	0	-23.81	0	-	attempt 6
2741951	SMP	1	301	103.07	541.43	236.43	301	103.07	Other	28.41	-2.34	-27.54	-29.41	0	-23.81	0	-	attempt 6
2794434	SMP	1	300	104.07	571.92	235.44	300	104.07	Keeper	28.41	-2.34	-27.54	-29.41	0	-23.81	0	-	attempt 6
2827881	SMP	1	300	104.07	585.24	227.41	300	104.07	Keeper	28.41	-2.35	-27.54	-29.41	0	-23.81	0	-	attempt 6
2861184	SMP	1	355	112.07	578.7	264.41	355	112.07	Keeper	28.41	-2.35	-27.54	-29.41	0	-23.81	0	-	attempt 6
2896418	SMP	1	294	102.07	499.29	489.57	294	102.07	ball	28.41	-2.34	-27.54	-29.41	0	-23.81	0	-	attempt 6
2928049	SMP	1	294	102.07	507.38	471.18	294	102.07	ball	28.41	-2.34	-27.54	-29.41	0	-23.81	0	-	attempt 6
2961255	SMP	1	294	102.07	513.83	463.86	294	102.07	ball	28.41	-2.34	-27.54	-29.41	0	-23.81	0	-	attempt 6
2995098	SMP	1	294	102.07	520.98	462.58	294	102.07	ball	28.41	-2.34	-27.54	-29.41	0	-23.81	0	-	attempt 6
3027736	SMP	1	294	102.07	518.83	452.3	294	102.07	ball	28.41	-2.34	-27.54	-29.41	0	-23.81	0	-	attempt 6
3060774	SMP	1	294	102.07	514.76	442.78	294	102.07	ball	28.41	-2.34	-27.55	-29.41	0	-23.81	0	-	attempt 6
3093999	SMP	1	295	103.07	515.53	441.43	295	103.07	ball	28.41	-2.34	-27.55	-29.41	0	-23.81	0	-	attempt 6
3127497	SMP	1	295	103.07	515.47	442.98	295	103.07	ball	28.41	-2.34	-27.55	-29.41	0	-23.81	0	-	attempt 6
3160617	SMP	1	295	103.07	562.4	347.36	295	103.07	Other	28.41	-2.34	-27.55	-29.41	0	-23.81	0	-	attempt 6
3194126	SMP	1	297	102.07	684.43	193.73	297	102.07	Other	28.41	-2.34	-27.55	-29.41	0	-23.81	0	-	attempt 6
3227483	SMP	1	0	0	0	0	0	0	-	0	0	0	0	0	0	0	-	attempt 6
3261065	SMP	1	292	100.07	701.32	162.63	292	100.07	Other	28.41	-2.34	-27.55	-29.41	0	-23.81	0	-	attempt 6
3293550	SMP	1	291	100.07	687.66	172.46	291	100.07	Other	28.41	-2.34	-27.55	-29.41	0	-23.81	0	-	attempt 6
3326998	SMP	1	291	100.07	669.91	178.33	291	100.07	Other	28.41	-2.34	-27.55	-29.41	0	-23.81	0	-	attempt 6
3393510	SMP	1	0	0	0	0	0	0	-	0	0	0	0	0	0	0	-	attempt 6
3427123	SMP	1	0	0	0	0	0	0	-	0	0	0	0	0	0	0	-	attempt 6
3460117	SMP	1	0	0	0	0	0	0	-	0	0	0	0	0	0	0	-	attempt 6
3493233	SMP	1	0	0	0	0	0	0	-	0	0	0	0	0	0	0	-	attempt 6
3527244	SMP	1	288	100.07	681.02	165.78	288	100.07	Other	28.41	-2.34	-27.55	-29.41	0	-23.81	0	-	attempt 6
3560178	SMP	1	288	100.07	668.78	164.69	288	100.07	Other	28.41	-2.34	-27.55	-29.41	0	-23.81	0	-	attempt 6
3593210	SMP	1	0	0	0	0	0	0	-	0	0	0	0	0	0	0	-	attempt 6
3626412	SMP	1	0	0	0	0	0	0	-	0	0	0	0	0	0	0	-	attempt 6
3659949	SMP	1	0	0	0	0	0	0	-	0	0	0	0	0	0	0	-	attempt 6
3693569	SMP	1	0	0	0	0	0	0	-	0	0	0	0	0	0	0	-	attempt 6
3726343	SMP	1	0	0	0	0	0	0	-	0	0	0	0	0	0	0	-	attempt 6
3759648	SMP	1	296	103.07	648.83	168.29	296	103.07	Other	28.41	-2.34	-27.55	-29.41	0	-23.81	0	-	attempt 6
3793077	SMP	1	295	103.07	653.01	173.45	295	103.07	Other	28.41	-2.34	-27.55	-29.41	0	-23.81	0	-	attempt 6
3826143	SMP	1	295	103.07	649.14	166.33	295	103.07	Other	28.41	-2.34	-27.55	-29.41	0	-23.81	0	-	attempt 6
3859511	SMP	1	292	103.07	657.48	166.58	292	103.07	Other	28.41	-2.34	-27.55	-29.41	0	-23.81	0	-	attempt 6
3892658	SMP	1	292	103.07	651.78	178.58	292	103.07	Other	28.41	-2.34	-27.55	-29.41	0	-23.81	0	-	attempt 6
3925955	SMP	1	292	103.07	655.21	176.18	292	103.07	Other	28.41	-2.34	-27.55	-29.41	0	-23.81	0	-	attempt 6
3959852	SMP	1	292	103.07	657	169.8	292	103.07	Other	28.41	-2.34	-27.55	-29.41	0	-23.81	0	-	attempt 6
3992608	SMP	1	292	103.07	662.27	168.31	292	103.07	Other	28.41	-2.34	-27.55	-29.41	0	-23.81	0	-	attempt 6
4025612	SMP	1	292	103.07	662.71	163.63	292	103.07	Other	28.41	-2.34	-27.55	-29.41	0	-23.81	0	-	attempt 6
4059051	SMP	1	292	103.07	657.45	160.82	292	103.07	Other	28.41	-2.34	-27.55	-29.41	0	-23.81	0	-	attempt 6
4092702	SMP	1	292	103.07	653.28	157.55	292	103.07	Other	28.41	-2.34	-27.55	-29.41	0	-23.81	0	-	attempt 6
4126046	SMP	1	292	103.07	647.96	154.36	292	103.07	Other	28.41	-2.34	-27.55	-29.41	0	-23.81	0	-	attempt 6
4158826	SMP	1	292	103.07	644.05	161.76	292	103.07	Other	28.41	-2.34	-27.55	-29.41	0	-23.81	0	-	attempt 6
4192406	SMP	1	292	103.07	638.87	171.27	292	103.07	Other	28.41	-2.34	-27.55	-29.41	0	-23.81	0	-	attempt 6
4225543	SMP	1	292	103.07	629.29	168.67	292	103.07	Other	28.41	-2.34	-27.55	-29.41	0	-23.81	0	-	attempt 6
4259052	SMP	1	292	103.07	625.57	175.87	292	103.07	Other	28.41	-2.34	-27.55	-29.41	0	-23.81	0	-	attempt 6
4291899	SMP	1	292	103.07	619.19	168.89	292	103.07	Other	28.41	-2.34	-27.55	-29.41	0	-23.81	0	-	attempt 6
4325514	SMP	1	292	103.07	617.84	173.15	292	103.07	Other	28.41	-2.34	-27.55	-29.41	0	-23.81	0	-	attempt 6
4358678	SMP	1	0	0	0	0	0	0	-	0	0	0	0	0	0	0	-	attempt 6
4391785	SMP	1	0	0	0	0	0	0	-	0	0	0	0	0	0	0	-	attempt 6
4425950	SMP	1	0	0	0	0	0	0	-	0	0	0	0	0	0	0	-	attempt 6
4458321	SMP	1	0	0	0	0	0	0	-	0	0	0	0	0	0	0	-	attempt 6
4491626	SMP	1	0	0	0	0	0	0	-	0	0	0	0	0	0	0	-	attempt 6
4525001	SMP	1	0	0	0	0	0	0	-	0	0	0	0	0	0	0	-	attempt 6
4558748	SMP	1	0	0	0	0	0	0	-	0	0	0	0	0	0	0	-	attempt 6
4591555	SMP	1	0	0	0	0	0	0	-	0	0	0	0	0	0	0	-	attempt 6
4624721	SMP	1	0	0	0	0	0	0	-	0	0	0	0	0	0	0	-	attempt 6
4658075	SMP	1	0	0	0	0	0	0	-	0	0	0	0	0	0	0	-	attempt 6
4691508	SMP	1	0	0	0	0	0	0	-	0	0	0	0	0	0	0	-	attempt 6
4724552	SMP	1	0	0	0	0	0	0	-	0	0	0	0	0	0	0	-	attempt 6
4758301	SMP	1	0	0	0	0	0	0	-	0	0	0	0	0	0	0	-	attempt 6
4791072	SMP	1	0	0	0	0	0	0	-	0	0	0	0	0	0	0	-	attempt 6
4824305	SMP	1	0	0	0	0	0	0	-	0	0	0	0	0	0	0	-	attempt 6
4857581	SMP	1	0	0	0	0	0	0	-	0	0	0	0	0	0	0	-	attempt 6
4891020	SMP	1	0	0	0	0	0	0	-	0	0	0	0	0	0	0	-	attempt 6
4924209	SMP	1	0	0	0	0	0	0	-	0	0	0	0	0	0	0	-	attempt 6
4957497	SMP	1	0	0	0	0	0	0	-	0	0	0	0	0	0	0	-	attempt 6
4990980	SMP	1	0	0	0	0	0	0	-	0	0	0	0	0	0	0	-	attempt 6
5024365	SMP	1	0	0	0	0	0	0	-	0	0	0	0	0	0	0	-	attempt 6
5057280	SMP	1	0	0	0	0	0	0	-	0	0	0	0	0	0	0	-	attempt 6
5091117	SMP	1	0	0	0	0	0	0	-	0	0	0	0	0	0	0	-	attempt 6
5124051	SMP	1	0	0	0	0	0	0	-	0	0	0	0	0	0	0	-	attempt 6
5156978	SMP	1	0	0	0	0	0	0	-	0	0	0	0	0	0	0	-	attempt 6
5190816	SMP	1	0	0	0	0	0	0	-	0	0	0	0	0	0	0	-	attempt 6
5223653	SMP	1	0	0	0	0	0	0	-	0	0	0	0	0	0	0	-	attempt 6
5257560	SMP	1	0	0	0	0	0	0	-	0	0	0	0	0	0	0	-	attempt 6
5290642	SMP	1	0	0	0	0	0	0	-	0	0	0	0	0	0	0	-	attempt 6
5324133	SMP	1	0	0	0	0	0	0	-	0	0	0	0	0	0	0	-	attempt 6
5369739	SMP	1	0	0	0	0	0	0	-	0	0	0	0	0	0	0	-	attempt 6
5457439	SMP	1	293	101.07	646.17	225.22	293	101.07	Other	28.41	-2.34	-27.55	-29.41	0	-23.81	0	-	attempt 6
5525755	SMP	1	293	101.07	487.17	384.87	293	101.07	Other	28.41	-2.34	-27.55	-29.41	-0.01	-23.81	0	-	attempt 6
5564602	SMP	1	291	103.07	515.77	338.48	291	103.07	Other	28.41	-2.34	-27.55	-29.41	-0.01	-23.81	0	-	attempt 6
5623941	SMP	1	291	103.07	517.32	426.97	291	103.07	ball	28.41	-2.34	-27.55	-29.41	-0.01	-23.81	0	-	attempt 6
5659747	SMP	1	291	103.07	530.52	436.81	291	103.07	ball	28.41	-2.34	-27.55	-29.41	-0.01	-23.81	0	-	attempt 6
5722757	SMP	1	291	103.07	543.6	471.3	291	103.07	ball	28.41	-2.34	-27.55	-29.41	-0.01	-23.82	0	-	attempt 6
5756599	SMP	1	291	103.07	542.71	490.49	291	103.07	ball	28.41	-2.34	-27.55	-29.41	-0.01	-23.82	0	-	attempt 6
5789266	SMP	1	294	101.07	531.3	532.48	294	101.07	ball	28.41	-2.34	-27.55	-29.41	-0.01	-23.82	0	-	attempt 6
5822975	SMP	1	294	101.07	520.92	530.5	294	101.07	ball	28.41	-2.34	-27.55	-29.41	-0.01	-23.81	0	-	attempt 6
5855902	SMP	1	294	101.07	518.82	541.2	294	101.07	ball	28.41	-2.34	-27.55	-29.41	-0.01	-23.81	0	-	attempt 6
5889262	SMP	1	287	41.07	532.68	592.3	287	41.07	ball	28.41	-2.34	-27.55	-29.41	-0.01	-23.81	0	-	attempt 6
5922582	SMP	1	287	41.07	537.2	620.69	287	41.07	ball	28.41	-2.34	-27.55	-29.41	-0.01	-23.82	0	-	attempt 6
5956302	SMP	1	292	103.07	554.71	502.99	292	103.07	ball	28.41	-2.34	-27.55	-29.41	-0.01	-23.82	0	-	attempt 6
5989203	SMP	1	292	103.07	544.04	509.7	292	103.07	ball	28.41	-2.34	-27.55	-29.41	-0.01	-23.82	0	-	attempt 6
6055743	SMP	1	292	103.07	527.63	612	292	103.07	ball	28.41	-2.34	-27.55	-29.41	-0.01	-23.82	0	-	attempt 6
6089812	SMP	1	292	103.07	554.18	552.98	292	103.07	ball	28.41	-2.34	-27.55	-29.41	-0.01	-23.82	0	-	attempt 6
6122049	SMP	1	292	103.07	579.87	520.04	292	103.07	ball	28.41	-2.34	-27.55	-29.41	-0.01	-23.82	0	-	attempt 6
6155681	SMP	1	292	103.07	627.09	512.58	292	103.07	ball	28.41	-2.34	-27.55	-29.41	-0.01	-23.82	0	-	attempt 6
6188993	SMP	1	292	103.07	641.56	266.39	292	103.07	Other	28.41	-2.34	-27.55	-29.41	-0.01	-23.82	0	-	attempt 6
6222136	SMP	1	291	99.07	657.95	208.84	291	99.07	Other	28.41	-2.34	-27.55	-29.41	-0.01	-23.82	0	-	attempt 6
6255105	SMP	1	0	0	0	0	0	0	-	0	0	0	0	0	0	0	-	attempt 6
6288319	SMP	1	0	0	0	0	0	0	-	0	0	0	0	0	0	0	-	attempt 6
6321679	SMP	1	0	0	0	0	0	0	-	0	0	0	0	0	0	0	-	attempt 6
6355149	SMP	1	0	0	0	0	0	0	-	0	0	0	0	0	0	0	-	attempt 6
6388397	SMP	1	0	0	0	0	0	0	-	0	0	0	0	0	0	0	-	attempt 6
6421702	SMP	1	0	0	0	0	0	0	-	0	0	0	0	0	0	0	-	attempt 6
6454766	SMP	1	0	0	0	0	0	0	-	0	0	0	0	0	0	0	-	attempt 6
6488582	SMP	1	0	0	0	0	0	0	-	0	0	0	0	0	0	0	-	attempt 6
6521449	SMP	1	0	0	0	0	0	0	-	0	0	0	0	0	0	0	-	attempt 6
6554690	SMP	1	358	103.07	720.34	385.52	358	103.07	Keeper	28.41	-2.34	-27.55	-29.41	-0.02	-23.81	0	-	attempt 6
6588197	SMP	1	0	0	0	0	0	0	-	0	0	0	0	0	0	0	-	attempt 6
6621082	SMP	1	0	0	0	0	0	0	-	0	0	0	0	0	0	0	-	attempt 6
6654499	SMP	1	0	0	0	0	0	0	-	0	0	0	0	0	0	0	-	attempt 6
6688331	SMP	1	0	0	0	0	0	0	-	0	0	0	0	0	0	0	-	attempt 6
6721512	SMP	1	0	0	0	0	0	0	-	0	0	0	0	0	0	0	-	attempt 6
6754367	SMP	1	0	0	0	0	0	0	-	0	0	0	0	0	0	0	-	attempt 6
6787524	SMP	1	0	0	0	0	0	0	-	0	0	0	0	0	0	0	-	attempt 6
6820896	SMP	1	0	0	0	0	0	0	-	0	0	0	0	0	0	0	-	attempt 6
6854229	SMP	1	0	0	0	0	0	0	-	0	0	0	0	0	0	0	-	attempt 6
