# Supplementary material for: Visual Search Strategies of Soccer Players Executing a Power vs. Placement Penalty Kick
Source: PLoS One. 2014 Dec 17;9(12):e115179. doi: 10.1371/journal.pone.0115179 (PMC4269429; doi:10.1371/journal.pone.0115179)
Supplement: S1 File — Raw visual search data from participant group in each test condition. (ZIP) [file pone.0115179.s001.zip › PLoS ONE Supporting Information/Part 2/Output/S1 attempt 2 LA placement no GK.xlsx]

## Sheet: Sheet1
## [BeGaze]
## Converted from:
## Date:	22.07.2013 17:02:56
## Version:	BeGaze 3.2.28
## IDF Version:	10
## Sample Rate:	30
## Separator Type:	Trial
## Trial Count:	1
## Uses Plane File:	FALSE
## Stimulus:	attempt 4
## Number of Samples:	172
## Reversed:	none
## [Run]
## Subject:	Alex Low Anxiety
## Description:	Reference View 5 Alex Low Anxiety 0
## [Calibration]
## Calibration Type:	n.a.
## Calibration Area:	1280	960
## [Geometry]
## Stimulus Dimension [mm]:	1280	960
## Head Distance [mm]:	1450
## [Hardware Setup]
## System ID:
## Operating System :
## IView X Version:
## [Filter Settings]
## Heuristics:	FALSE
## Heuristics Stage:	0
## Bilateral:	FALSE
## Gaze Cursor Filter:	FALSE
## Saccade Length [px]:	0
## Filter Depth [ms]:	0
## Format:	LEFT, RIGHT, POR, AOI, EYEPOSITION, TRIGGER
##
Time	Type	Trial	B POR X [px]	B POR Y [px]	L POR X [px]	L POR Y [px]	R POR X [px]	R POR Y [px]	B Object Hit	L EPOS X	L EPOS Y	L EPOS Z	R EPOS X	R EPOS Y	R EPOS Z	Trigger	B Event Info	Stimulus
12789	SMP	1	290	33.07	584.71	363.42	290	33.07	ball	28.46	-2.27	-27.44	-29.38	0.27	-23.79	0	-	attempt 4
45640	SMP	1	290	33.07	578.1	367.4	290	33.07	ball	28.46	-2.28	-27.44	-29.38	0.27	-23.79	0	-	attempt 4
78782	SMP	1	290	33.07	575.38	361.46	290	33.07	ball	28.46	-2.28	-27.44	-29.38	0.27	-23.79	0	-	attempt 4
112494	SMP	1	290	33.07	578.56	371.82	290	33.07	ball	28.46	-2.28	-27.44	-29.38	0.27	-23.79	0	-	attempt 4
145437	SMP	1	290	33.07	576.75	403.95	290	33.07	ball	28.46	-2.28	-27.44	-29.38	0.27	-23.79	0	-	attempt 4
178470	SMP	1	290	33.07	575.49	432.14	290	33.07	ball	28.46	-2.28	-27.44	-29.38	0.27	-23.79	0	-	attempt 4
212369	SMP	1	290	33.07	570.37	452.29	290	33.07	ball	28.46	-2.28	-27.44	-29.38	0.27	-23.79	0	-	attempt 4
245222	SMP	1	287	37.07	569.51	476.41	287	37.07	ball	28.46	-2.28	-27.44	-29.38	0.27	-23.79	0	-	attempt 4
278716	SMP	1	287	37.07	567.66	498.42	287	37.07	ball	28.46	-2.28	-27.44	-29.38	0.27	-23.79	0	-	attempt 4
311986	SMP	1	287	37.07	564.45	519.3	287	37.07	ball	28.46	-2.28	-27.44	-29.38	0.27	-23.79	0	-	attempt 4
345565	SMP	1	287	37.07	554.62	524.96	287	37.07	ball	28.46	-2.28	-27.44	-29.38	0.27	-23.79	0	-	attempt 4
378494	SMP	1	287	37.07	547.55	545.15	287	37.07	ball	28.46	-2.28	-27.44	-29.38	0.27	-23.79	0	-	attempt 4
411552	SMP	1	287	37.07	541.52	561.85	287	37.07	ball	28.46	-2.28	-27.44	-29.38	0.27	-23.79	0	-	attempt 4
445200	SMP	1	287	37.07	535.28	595.22	287	37.07	ball	28.46	-2.28	-27.44	-29.38	0.26	-23.79	0	-	attempt 4
477975	SMP	1	287	37.07	525.42	613.2	287	37.07	ball	28.46	-2.28	-27.44	-29.38	0.26	-23.79	0	-	attempt 4
511225	SMP	1	287	37.07	521.27	642.55	287	37.07	ball	28.46	-2.28	-27.44	-29.38	0.26	-23.79	0	-	attempt 4
544569	SMP	1	287	41.07	497.78	668.43	287	41.07	ball	28.46	-2.28	-27.44	-29.38	0.26	-23.79	0	-	attempt 4
577918	SMP	1	287	41.07	485.63	664.71	287	41.07	ball	28.46	-2.28	-27.44	-29.38	0.26	-23.79	0	-	attempt 4
611128	SMP	1	287	41.07	473.18	676.5	287	41.07	ball	28.46	-2.28	-27.44	-29.38	0.26	-23.79	0	-	attempt 4
644609	SMP	1	287	41.07	459.56	708.65	287	41.07	ball	28.46	-2.28	-27.44	-29.38	0.26	-23.79	0	-	attempt 4
677551	SMP	1	287	41.07	454.04	675.48	287	41.07	ball	28.46	-2.28	-27.44	-29.38	0.26	-23.79	0	-	attempt 4
722087	SMP	1	287	41.07	452.85	677.33	287	41.07	ball	28.46	-2.28	-27.44	-29.38	0.26	-23.79	0	-	attempt 4
777945	SMP	1	287	35.07	447.18	586.33	287	35.07	ball	28.46	-2.28	-27.44	-29.38	0.26	-23.79	0	-	attempt 4
844033	SMP	1	287	35.07	467.19	553.07	287	35.07	ball	28.46	-2.28	-27.44	-29.38	0.26	-23.79	0	-	attempt 4
878000	SMP	1	287	35.07	477.08	574.51	287	35.07	ball	28.46	-2.28	-27.44	-29.38	0.26	-23.79	0	-	attempt 4
910914	SMP	1	287	35.07	484.62	589.22	287	35.07	ball	28.46	-2.28	-27.44	-29.38	0.26	-23.79	0	-	attempt 4
943814	SMP	1	287	35.07	480.64	599.67	287	35.07	ball	28.46	-2.28	-27.44	-29.38	0.26	-23.79	0	-	attempt 4
977847	SMP	1	287	35.07	486.78	595.83	287	35.07	ball	28.46	-2.28	-27.44	-29.38	0.26	-23.79	0	-	attempt 4
1010364	SMP	1	294	110.07	479.05	581.56	294	110.07	ball	28.46	-2.28	-27.44	-29.38	0.26	-23.79	0	-	attempt 4
1043690	SMP	1	294	110.07	482.87	584.56	294	110.07	ball	28.46	-2.28	-27.44	-29.38	0.26	-23.79	0	-	attempt 4
1077058	SMP	1	294	105.07	484.25	583.1	294	105.07	ball	28.46	-2.28	-27.44	-29.38	0.26	-23.79	0	-	attempt 4
1110356	SMP	1	294	105.07	487.17	587.31	294	105.07	ball	28.46	-2.28	-27.44	-29.38	0.26	-23.79	0	-	attempt 4
1143483	SMP	1	287	40.07	486.44	599.61	287	40.07	ball	28.46	-2.28	-27.44	-29.38	0.26	-23.79	0	-	attempt 4
1177196	SMP	1	287	40.07	495.39	619	287	40.07	ball	28.46	-2.28	-27.44	-29.38	0.26	-23.79	0	-	attempt 4
1210797	SMP	1	287	40.07	491.13	601.97	287	40.07	ball	28.46	-2.28	-27.44	-29.38	0.26	-23.79	0	-	attempt 4
1243850	SMP	1	287	40.07	498.1	605.37	287	40.07	ball	28.46	-2.28	-27.44	-29.38	0.26	-23.79	0	-	attempt 4
1276729	SMP	1	287	40.07	484.01	585.33	287	40.07	ball	28.46	-2.28	-27.44	-29.38	0.26	-23.79	0	-	attempt 4
1309979	SMP	1	295	103.07	486.88	576.17	295	103.07	ball	28.46	-2.28	-27.44	-29.38	0.26	-23.79	0	-	attempt 4
1343292	SMP	1	294	103.07	491.86	575.1	294	103.07	ball	28.46	-2.28	-27.44	-29.39	0.26	-23.79	0	-	attempt 4
1376548	SMP	1	294	103.07	497.28	577.37	294	103.07	ball	28.46	-2.28	-27.44	-29.39	0.26	-23.79	0	-	attempt 4
1410109	SMP	1	294	103.07	492.69	560.96	294	103.07	ball	28.46	-2.28	-27.44	-29.39	0.26	-23.79	0	-	attempt 4
1443044	SMP	1	294	103.07	501.45	547.73	294	103.07	ball	28.46	-2.27	-27.44	-29.39	0.26	-23.79	0	-	attempt 4
1476382	SMP	1	294	103.07	509.83	524.61	294	103.07	ball	28.46	-2.27	-27.44	-29.39	0.26	-23.79	0	-	attempt 4
1509674	SMP	1	294	103.07	517.25	518.09	294	103.07	ball	28.46	-2.27	-27.44	-29.39	0.26	-23.79	0	-	attempt 4
1542970	SMP	1	294	103.07	526.99	519.01	294	103.07	ball	28.46	-2.27	-27.44	-29.39	0.26	-23.79	0	-	attempt 4
1576060	SMP	1	294	103.07	534.49	525.97	294	103.07	ball	28.46	-2.27	-27.44	-29.39	0.26	-23.79	0	-	attempt 4
1609673	SMP	1	294	103.07	539.97	534.24	294	103.07	ball	28.46	-2.27	-27.44	-29.39	0.26	-23.79	0	-	attempt 4
1642668	SMP	1	294	103.07	564.15	504.06	294	103.07	ball	28.46	-2.27	-27.44	-29.39	0.26	-23.79	0	-	attempt 4
1675836	SMP	1	294	103.07	617.93	385.54	294	103.07	ball	28.46	-2.27	-27.44	-29.39	0.26	-23.79	0	-	attempt 4
1709347	SMP	1	294	103.07	645.16	307.37	294	103.07	Other	28.46	-2.27	-27.44	-29.39	0.26	-23.79	0	-	attempt 4
1742941	SMP	1	292	103.07	672.31	240.97	292	103.07	Other	28.46	-2.27	-27.44	-29.39	0.26	-23.79	0	-	attempt 4
1775898	SMP	1	292	103.07	677.18	207.87	292	103.07	Other	28.46	-2.27	-27.44	-29.39	0.26	-23.79	0	-	attempt 4
1809095	SMP	1	292	103.07	688.64	197.31	292	103.07	Other	28.46	-2.27	-27.44	-29.39	0.26	-23.79	0	-	attempt 4
1842223	SMP	1	292	103.07	672.61	209.3	292	103.07	Other	28.46	-2.27	-27.44	-29.39	0.26	-23.79	0	-	attempt 4
1875575	SMP	1	292	103.07	670.25	205	292	103.07	Other	28.46	-2.27	-27.44	-29.39	0.26	-23.79	0	-	attempt 4
1909419	SMP	1	292	103.07	650.04	208.9	292	103.07	Other	28.46	-2.27	-27.44	-29.39	0.26	-23.79	0	-	attempt 4
1942102	SMP	1	292	103.07	636.37	195.96	292	103.07	Other	28.46	-2.27	-27.44	-29.39	0.26	-23.79	0	-	attempt 4
1975627	SMP	1	292	103.07	626.3	179.5	292	103.07	Other	28.46	-2.27	-27.44	-29.39	0.26	-23.79	0	-	attempt 4
2009460	SMP	1	292	103.07	620.01	189.25	292	103.07	Other	28.46	-2.27	-27.44	-29.39	0.26	-23.79	0	-	attempt 4
2042097	SMP	1	294	98.07	600.39	441.47	294	98.07	Other	28.46	-2.27	-27.44	-29.39	0.26	-23.79	0	-	attempt 4
2075775	SMP	1	294	98.07	529.71	496.43	294	98.07	ball	28.46	-2.27	-27.45	-29.39	0.26	-23.79	0	-	attempt 4
2108684	SMP	1	294	98.07	517.56	475.28	294	98.07	ball	28.46	-2.27	-27.45	-29.39	0.26	-23.79	0	-	attempt 4
2141707	SMP	1	294	98.07	509.34	463.71	294	98.07	ball	28.46	-2.27	-27.45	-29.39	0.26	-23.79	0	-	attempt 4
2188811	SMP	1	294	98.07	504.59	462.2	294	98.07	ball	28.46	-2.27	-27.45	-29.39	0.26	-23.79	0	-	attempt 4
2208246	SMP	1	294	98.07	499.09	463.16	294	98.07	ball	28.46	-2.27	-27.45	-29.39	0.26	-23.79	0	-	attempt 4
2241660	SMP	1	294	98.07	499.87	470.68	294	98.07	ball	28.46	-2.27	-27.45	-29.39	0.25	-23.79	0	-	attempt 4
2274962	SMP	1	294	98.07	493.99	496.35	294	98.07	ball	28.46	-2.27	-27.45	-29.39	0.25	-23.79	0	-	attempt 4
2308565	SMP	1	294	98.07	457.96	556.95	294	98.07	ball	28.46	-2.27	-27.45	-29.39	0.25	-23.79	0	-	attempt 4
2341638	SMP	1	286	104.07	460.34	550.15	286	104.07	ball	28.46	-2.27	-27.45	-29.39	0.25	-23.79	0	-	attempt 4
2375254	SMP	1	286	104.07	461.53	543.03	286	104.07	ball	28.46	-2.27	-27.45	-29.39	0.25	-23.79	0	-	attempt 4
2409022	SMP	1	286	104.07	464.5	540.82	286	104.07	ball	28.46	-2.27	-27.45	-29.39	0.25	-23.79	0	-	attempt 4
2441646	SMP	1	286	104.07	465.29	544.04	286	104.07	ball	28.46	-2.27	-27.45	-29.39	0.25	-23.79	0	-	attempt 4
2474636	SMP	1	286	104.07	468	544.79	286	104.07	ball	28.46	-2.27	-27.45	-29.39	0.25	-23.79	0	-	attempt 4
2508066	SMP	1	286	104.07	467.24	537.6	286	104.07	ball	28.46	-2.27	-27.45	-29.39	0.25	-23.79	0	-	attempt 4
2541607	SMP	1	286	104.07	470.45	528.86	286	104.07	ball	28.46	-2.27	-27.45	-29.39	0.25	-23.79	0	-	attempt 4
2574421	SMP	1	286	104.07	472.74	515.96	286	104.07	ball	28.45	-2.27	-27.45	-29.39	0.25	-23.79	0	-	attempt 4
2607719	SMP	1	286	104.07	479.29	514.32	286	104.07	ball	28.45	-2.27	-27.45	-29.39	0.25	-23.79	0	-	attempt 4
2640858	SMP	1	286	104.07	480.81	513.77	286	104.07	ball	28.45	-2.27	-27.45	-29.39	0.25	-23.79	0	-	attempt 4
2674282	SMP	1	286	104.07	481.25	492.52	286	104.07	ball	28.45	-2.27	-27.45	-29.39	0.25	-23.79	0	-	attempt 4
2707886	SMP	1	286	104.07	479.38	479.73	286	104.07	ball	28.45	-2.27	-27.45	-29.39	0.25	-23.79	0	-	attempt 4
2740877	SMP	1	286	104.07	482.47	469.95	286	104.07	ball	28.45	-2.27	-27.45	-29.39	0.25	-23.79	0	-	attempt 4
2774060	SMP	1	286	104.07	485.77	462.3	286	104.07	ball	28.45	-2.27	-27.45	-29.39	0.25	-23.79	0	-	attempt 4
2807311	SMP	1	286	104.07	484.31	463.09	286	104.07	ball	28.45	-2.27	-27.45	-29.39	0.25	-23.79	0	-	attempt 4
2840616	SMP	1	286	104.07	487.87	466.26	286	104.07	ball	28.45	-2.27	-27.45	-29.39	0.25	-23.79	0	-	attempt 4
2873910	SMP	1	286	104.07	491.72	469.14	286	104.07	ball	28.45	-2.27	-27.45	-29.39	0.24	-23.79	0	-	attempt 4
2907134	SMP	1	286	104.07	497.09	473.89	286	104.07	ball	28.45	-2.27	-27.45	-29.39	0.24	-23.79	0	-	attempt 4
2940556	SMP	1	286	104.07	504.07	474.13	286	104.07	ball	28.45	-2.27	-27.45	-29.39	0.24	-23.79	0	-	attempt 4
2973576	SMP	1	286	104.07	509.34	469.49	286	104.07	ball	28.45	-2.27	-27.45	-29.39	0.24	-23.79	0	-	attempt 4
3007199	SMP	1	286	104.07	513.28	463.35	286	104.07	ball	28.45	-2.27	-27.45	-29.39	0.24	-23.79	0	-	attempt 4
3040284	SMP	1	286	104.07	518.86	470.58	286	104.07	ball	28.45	-2.27	-27.45	-29.39	0.24	-23.79	0	-	attempt 4
3073924	SMP	1	286	104.07	521.64	465.76	286	104.07	ball	28.45	-2.27	-27.46	-29.39	0.24	-23.79	0	-	attempt 4
3106768	SMP	1	286	104.07	524.46	457.59	286	104.07	ball	28.45	-2.27	-27.46	-29.39	0.24	-23.79	0	-	attempt 4
3140153	SMP	1	286	104.07	530.41	443.1	286	104.07	ball	28.45	-2.27	-27.46	-29.39	0.24	-23.79	0	-	attempt 4
3173816	SMP	1	286	104.07	533.69	424.36	286	104.07	ball	28.45	-2.27	-27.46	-29.39	0.24	-23.79	0	-	attempt 4
3206503	SMP	1	286	104.07	532.97	419.91	286	104.07	ball	28.45	-2.27	-27.46	-29.39	0.24	-23.79	0	-	attempt 4
3239857	SMP	1	286	104.07	527.95	433.85	286	104.07	ball	28.45	-2.27	-27.46	-29.39	0.24	-23.79	0	-	attempt 4
3273560	SMP	1	292	103.07	518.77	441.48	292	103.07	ball	28.45	-2.27	-27.46	-29.39	0.24	-23.79	0	-	attempt 4
3306640	SMP	1	292	103.07	509.67	454.07	292	103.07	ball	28.45	-2.27	-27.46	-29.39	0.24	-23.79	0	-	attempt 4
3339572	SMP	1	292	103.07	505.28	457.86	292	103.07	ball	28.45	-2.27	-27.46	-29.39	0.23	-23.79	0	-	attempt 4
3373360	SMP	1	292	103.07	502.99	460.27	292	103.07	ball	28.45	-2.27	-27.46	-29.39	0.23	-23.79	0	-	attempt 4
3406342	SMP	1	292	103.07	501.73	460.33	292	103.07	ball	28.45	-2.27	-27.46	-29.39	0.23	-23.79	0	-	attempt 4
3441669	SMP	1	292	103.07	501.19	459.79	292	103.07	ball	28.45	-2.27	-27.46	-29.39	0.23	-23.79	0	-	attempt 4
3480645	SMP	1	292	103.07	500.18	450.17	292	103.07	ball	28.45	-2.26	-27.46	-29.39	0.23	-23.79	0	-	attempt 4
3539535	SMP	1	292	103.07	505.62	434.18	292	103.07	ball	28.45	-2.26	-27.46	-29.39	0.23	-23.79	0	-	attempt 4
3572609	SMP	1	292	103.07	506.99	430.83	292	103.07	ball	28.45	-2.26	-27.46	-29.39	0.23	-23.79	0	-	attempt 4
3606087	SMP	1	292	103.07	515.12	435.36	292	103.07	ball	28.45	-2.26	-27.46	-29.39	0.23	-23.79	0	-	attempt 4
3639653	SMP	1	292	103.07	523.34	440.36	292	103.07	ball	28.45	-2.26	-27.46	-29.39	0.23	-23.79	0	-	attempt 4
3672520	SMP	1	292	103.07	527.15	433.58	292	103.07	ball	28.45	-2.26	-27.46	-29.39	0.23	-23.79	0	-	attempt 4
3705820	SMP	1	292	103.07	530.22	430.25	292	103.07	ball	28.45	-2.26	-27.46	-29.39	0.23	-23.79	0	-	attempt 4
3739090	SMP	1	292	103.07	570.08	361.55	292	103.07	ball	28.45	-2.26	-27.46	-29.39	0.23	-23.79	0	-	attempt 4
3772196	SMP	1	289	101.07	606.39	250.22	289	101.07	Other	28.45	-2.26	-27.46	-29.39	0.23	-23.79	0	-	attempt 4
3806143	SMP	1	292	100.07	621.32	181.15	292	100.07	Other	28.45	-2.26	-27.46	-29.39	0.23	-23.79	0	-	attempt 4
3839026	SMP	1	292	100.07	621.95	179.61	292	100.07	Other	28.45	-2.26	-27.46	-29.39	0.23	-23.79	0	-	attempt 4
3872215	SMP	1	292	100.07	617.3	188.83	292	100.07	Other	28.45	-2.26	-27.46	-29.39	0.23	-23.79	0	-	attempt 4
3905849	SMP	1	292	99.07	617.28	188.24	292	99.07	Other	28.45	-2.26	-27.46	-29.39	0.23	-23.79	0	-	attempt 4
3938639	SMP	1	292	99.07	621.98	173.32	292	99.07	Other	28.45	-2.26	-27.46	-29.39	0.23	-23.79	0	-	attempt 4
3972360	SMP	1	292	99.07	613.66	180.75	292	99.07	Other	28.45	-2.26	-27.46	-29.39	0.23	-23.79	0	-	attempt 4
4005225	SMP	1	292	99.07	631.25	295.71	292	99.07	Bottom Left	28.45	-2.26	-27.46	-29.39	0.23	-23.79	0	-	attempt 4
4038787	SMP	1	40	76.07	622.77	321.37	40	76.07	Bottom Left	28.45	-2.26	-27.46	-29.39	0.23	-23.79	0	-	attempt 4
4071954	SMP	1	293	100.07	642.9	183.16	293	100.07	Other	28.45	-2.26	-27.46	-29.39	0.23	-23.79	0	-	attempt 4
4105086	SMP	1	293	100.07	570.01	358.32	293	100.07	Other	28.45	-2.26	-27.46	-29.39	0.23	-23.79	0	-	attempt 4
4138434	SMP	1	286	42.07	509.93	528.49	286	42.07	ball	28.45	-2.26	-27.46	-29.39	0.23	-23.79	0	-	attempt 4
4171594	SMP	1	291	103.07	500.29	515.35	291	103.07	ball	28.45	-2.26	-27.46	-29.39	0.23	-23.79	0	-	attempt 4
4205022	SMP	1	291	103.07	498.83	515.84	291	103.07	ball	28.45	-2.26	-27.46	-29.4	0.23	-23.79	0	-	attempt 4
4238313	SMP	1	291	103.07	495.12	510.28	291	103.07	ball	28.45	-2.26	-27.46	-29.4	0.22	-23.79	0	-	attempt 4
4271431	SMP	1	291	103.07	496.84	513.02	291	103.07	ball	28.45	-2.26	-27.46	-29.4	0.22	-23.79	0	-	attempt 4
4304788	SMP	1	291	103.07	505.97	490.2	291	103.07	ball	28.45	-2.26	-27.46	-29.4	0.22	-23.79	0	-	attempt 4
4337881	SMP	1	291	103.07	515.65	444.08	291	103.07	ball	28.45	-2.26	-27.46	-29.4	0.22	-23.79	0	-	attempt 4
4371323	SMP	1	291	103.07	515.42	425.93	291	103.07	ball	28.45	-2.26	-27.46	-29.4	0.22	-23.79	0	-	attempt 4
4404969	SMP	1	291	103.07	516.96	400.78	291	103.07	ball	28.45	-2.26	-27.46	-29.4	0.22	-23.79	0	-	attempt 4
4437805	SMP	1	291	103.07	521.26	393.99	291	103.07	ball	28.45	-2.26	-27.46	-29.4	0.22	-23.79	0	-	attempt 4
4471036	SMP	1	291	103.07	534.12	401.17	291	103.07	ball	28.45	-2.26	-27.46	-29.4	0.22	-23.79	0	-	attempt 4
4504829	SMP	1	291	103.07	547.35	405.82	291	103.07	ball	28.45	-2.26	-27.46	-29.4	0.22	-23.79	0	-	attempt 4
4538151	SMP	1	291	103.07	554.59	404.65	291	103.07	ball	28.45	-2.26	-27.46	-29.4	0.22	-23.79	0	-	attempt 4
4570917	SMP	1	291	103.07	562.28	411.8	291	103.07	ball	28.45	-2.26	-27.46	-29.4	0.22	-23.79	0	-	attempt 4
4604197	SMP	1	291	103.07	572.91	434.5	291	103.07	ball	28.45	-2.26	-27.46	-29.4	0.22	-23.79	0	-	attempt 4
4637322	SMP	1	291	103.07	575.61	456.06	291	103.07	ball	28.45	-2.26	-27.46	-29.4	0.22	-23.79	0	-	attempt 4
4670746	SMP	1	291	103.07	577.9	478.2	291	103.07	ball	28.45	-2.26	-27.46	-29.4	0.22	-23.79	0	-	attempt 4
4704439	SMP	1	291	103.07	578.13	507.15	291	103.07	ball	28.45	-2.26	-27.46	-29.4	0.22	-23.79	0	-	attempt 4
4737295	SMP	1	291	103.07	584.56	522.45	291	103.07	ball	28.45	-2.26	-27.47	-29.4	0.22	-23.79	0	-	attempt 4
4770515	SMP	1	288	42.07	586.18	566.31	288	42.07	ball	28.45	-2.26	-27.47	-29.4	0.22	-23.79	0	-	attempt 4
4804036	SMP	1	288	41.07	586.37	601.79	288	41.07	ball	28.45	-2.26	-27.47	-29.4	0.22	-23.79	0	-	attempt 4
4837097	SMP	1	288	41.07	588.8	615.74	288	41.07	ball	28.45	-2.26	-27.47	-29.4	0.22	-23.79	0	-	attempt 4
4870583	SMP	1	288	41.07	588.84	628.49	288	41.07	ball	28.45	-2.26	-27.47	-29.4	0.22	-23.79	0	-	attempt 4
4903972	SMP	1	288	41.07	569.81	674.52	288	41.07	ball	28.45	-2.26	-27.47	-29.4	0.22	-23.79	0	-	attempt 4
4936921	SMP	1	295	109.07	546.05	734.65	295	109.07	ball	28.45	-2.26	-27.47	-29.4	0.22	-23.79	0	-	attempt 4
4970366	SMP	1	289	36.07	580.5	635.07	289	36.07	ball	28.45	-2.26	-27.47	-29.4	0.22	-23.79	0	-	attempt 4
5003522	SMP	1	291	103.07	670.55	444.47	291	103.07	ball	28.45	-2.26	-27.47	-29.4	0.22	-23.79	0	-	attempt 4
5036704	SMP	1	294	103.07	634.57	417.77	294	103.07	ball	28.45	-2.26	-27.47	-29.4	0.22	-23.79	0	-	attempt 4
5070870	SMP	1	294	103.07	639.07	541.16	294	103.07	ball	28.45	-2.26	-27.47	-29.4	0.21	-23.79	0	-	attempt 4
5103205	SMP	1	294	103.07	703.21	282.34	294	103.07	ball	28.45	-2.26	-27.47	-29.4	0.21	-23.8	0	-	attempt 4
5137014	SMP	1	294	103.07	688	366.1	294	103.07	ball	28.45	-2.26	-27.47	-29.4	0.21	-23.8	0	-	attempt 4
5169781	SMP	1	293	99.07	789.41	188.43	293	99.07	Other	28.45	-2.26	-27.47	-29.4	0.21	-23.8	0	-	attempt 4
5203143	SMP	1	293	99.07	801.39	178.88	293	99.07	Other	28.45	-2.26	-27.47	-29.4	0.21	-23.8	0	-	attempt 4
5236439	SMP	1	0	0	0	0	0	0	-	0	0	0	0	0	0	0	-	attempt 4
5269714	SMP	1	0	0	0	0	0	0	-	0	0	0	0	0	0	0	-	attempt 4
5302910	SMP	1	0	0	0	0	0	0	-	0	0	0	0	0	0	0	-	attempt 4
5336914	SMP	1	0	0	0	0	0	0	-	0	0	0	0	0	0	0	-	attempt 4
5369774	SMP	1	0	0	0	0	0	0	-	0	0	0	0	0	0	0	-	attempt 4
5402710	SMP	1	0	0	0	0	0	0	-	0	0	0	0	0	0	0	-	attempt 4
5436077	SMP	1	0	0	0	0	0	0	-	0	0	0	0	0	0	0	-	attempt 4
5469211	SMP	1	0	0	0	0	0	0	-	0	0	0	0	0	0	0	-	attempt 4
5502808	SMP	1	0	0	0	0	0	0	-	0	0	0	0	0	0	0	-	attempt 4
5535946	SMP	1	26	73.07	563.66	278.86	26	73.07	Bottom Left	28.45	-2.26	-27.47	-29.4	0.21	-23.79	0	-	attempt 4
5569555	SMP	1	0	0	0	0	0	0	-	0	0	0	0	0	0	0	-	attempt 4
5602446	SMP	1	0	0	0	0	0	0	-	0	0	0	0	0	0	0	-	attempt 4
5635933	SMP	1	0	0	0	0	0	0	-	0	0	0	0	0	0	0	-	attempt 4
5669365	SMP	1	0	0	0	0	0	0	-	0	0	0	0	0	0	0	-	attempt 4
5702276	SMP	1	0	0	0	0	0	0	-	0	0	0	0	0	0	0	-	attempt 4
5735421	SMP	1	0	0	0	0	0	0	-	0	0	0	0	0	0	0	-	attempt 4
5768752	SMP	1	0	0	0	0	0	0	-	0	0	0	0	0	0	0	-	attempt 4
5802109	SMP	1	0	0	0	0	0	0	-	0	0	0	0	0	0	0	-	attempt 4
