# Supplementary material for: Visual Search Strategies of Soccer Players Executing a Power vs. Placement Penalty Kick
Source: PLoS One. 2014 Dec 17;9(12):e115179. doi: 10.1371/journal.pone.0115179 (PMC4269429; doi:10.1371/journal.pone.0115179)
Supplement: S1 File — Raw visual search data from participant group in each test condition. (ZIP) [file pone.0115179.s001.zip › PLoS ONE Supporting Information/Part 2/Output/S1 attempt 2 LA power GK move.xlsx]

## Sheet: Sheet1
## [BeGaze]
## Converted from:
## Date:	28.07.2013 13:34:50
## Version:	BeGaze 3.2.28
## IDF Version:	10
## Sample Rate:	30
## Separator Type:	Trial
## Trial Count:	1
## Uses Plane File:	FALSE
## Stimulus:	attempt 7
## Number of Samples:	222
## Reversed:	none
## [Run]
## Subject:	Alex Low Anxiety
## Description:	Reference View 13 Alex Low Anxiety 0
## [Calibration]
## Calibration Type:	n.a.
## Calibration Area:	1280	960
## [Geometry]
## Stimulus Dimension [mm]:	1280	960
## Head Distance [mm]:	1450
## [Hardware Setup]
## System ID:
## Operating System :
## IView X Version:
## [Filter Settings]
## Heuristics:	FALSE
## Heuristics Stage:	0
## Bilateral:	FALSE
## Gaze Cursor Filter:	FALSE
## Saccade Length [px]:	0
## Filter Depth [ms]:	0
## Format:	LEFT, RIGHT, POR, AOI, EYEPOSITION, TRIGGER
##
Time	Type	Trial	B POR X [px]	B POR Y [px]	L POR X [px]	L POR Y [px]	R POR X [px]	R POR Y [px]	B Object Hit	L EPOS X	L EPOS Y	L EPOS Z	R EPOS X	R EPOS Y	R EPOS Z	Trigger	B Event Info	Stimulus
37672	SMP	1	291	40.07	491.28	222.15	291	40.07	ball	28.4	-2.34	-27.58	-29.41	-0.04	-23.86	0	-	attempt 7
98327	SMP	1	287	37.07	504.86	261.44	287	37.07	ball	28.4	-2.34	-27.58	-29.41	-0.04	-23.86	0	-	attempt 7
131343	SMP	1	287	37.07	513.33	296.36	287	37.07	ball	28.4	-2.34	-27.58	-29.41	-0.04	-23.86	0	-	attempt 7
164503	SMP	1	287	37.07	538.15	334.07	287	37.07	ball	28.4	-2.34	-27.58	-29.41	-0.04	-23.86	0	-	attempt 7
197825	SMP	1	287	37.07	543.06	366.91	287	37.07	ball	28.4	-2.34	-27.58	-29.41	-0.04	-23.86	0	-	attempt 7
231112	SMP	1	287	37.07	548.16	401.69	287	37.07	ball	28.4	-2.34	-27.58	-29.41	-0.04	-23.86	0	-	attempt 7
264553	SMP	1	287	37.07	548.35	446.78	287	37.07	ball	28.4	-2.34	-27.58	-29.41	-0.05	-23.86	0	-	attempt 7
297741	SMP	1	287	37.07	551.03	488.17	287	37.07	ball	28.4	-2.34	-27.58	-29.41	-0.05	-23.86	0	-	attempt 7
330858	SMP	1	287	37.07	542.45	531.96	287	37.07	ball	28.4	-2.34	-27.58	-29.41	-0.05	-23.86	0	-	attempt 7
364923	SMP	1	287	37.07	526.75	566.78	287	37.07	ball	28.4	-2.34	-27.58	-29.41	-0.05	-23.85	0	-	attempt 7
397706	SMP	1	287	37.07	515.51	593.55	287	37.07	ball	28.4	-2.34	-27.58	-29.41	-0.05	-23.85	0	-	attempt 7
431314	SMP	1	287	37.07	517.17	608.05	287	37.07	ball	28.4	-2.34	-27.58	-29.41	-0.05	-23.85	0	-	attempt 7
463926	SMP	1	287	37.07	515.69	632.25	287	37.07	ball	28.4	-2.34	-27.58	-29.41	-0.05	-23.85	0	-	attempt 7
497315	SMP	1	287	37.07	522.2	626.46	287	37.07	ball	28.4	-2.34	-27.58	-29.41	-0.05	-23.85	0	-	attempt 7
530662	SMP	1	287	37.07	524.78	635.99	287	37.07	ball	28.4	-2.34	-27.58	-29.41	-0.05	-23.85	0	-	attempt 7
564013	SMP	1	287	37.07	529.98	662.64	287	37.07	ball	28.4	-2.34	-27.58	-29.41	-0.05	-23.85	0	-	attempt 7
597128	SMP	1	287	37.07	532.91	658.43	287	37.07	ball	28.4	-2.34	-27.58	-29.41	-0.05	-23.85	0	-	attempt 7
663782	SMP	1	287	37.07	522.44	608.25	287	37.07	ball	28.4	-2.34	-27.58	-29.41	-0.05	-23.85	0	-	attempt 7
697134	SMP	1	287	37.07	513.57	603.17	287	37.07	ball	28.4	-2.34	-27.58	-29.41	-0.05	-23.85	0	-	attempt 7
730509	SMP	1	294	107.07	513.95	540.33	294	107.07	ball	28.4	-2.34	-27.58	-29.41	-0.05	-23.85	0	-	attempt 7
763561	SMP	1	289	92.07	513.44	531.79	289	92.07	ball	28.4	-2.34	-27.58	-29.41	-0.05	-23.85	0	-	attempt 7
796945	SMP	1	294	101.07	513.59	533.47	294	101.07	ball	28.4	-2.34	-27.58	-29.41	-0.05	-23.85	0	-	attempt 7
829956	SMP	1	294	101.07	520.26	543.43	294	101.07	ball	28.4	-2.34	-27.58	-29.41	-0.05	-23.86	0	-	attempt 7
863171	SMP	1	292	101.07	521.35	540.17	292	101.07	ball	28.4	-2.34	-27.58	-29.41	-0.05	-23.86	0	-	attempt 7
896642	SMP	1	292	101.07	526.84	534.38	292	101.07	ball	28.4	-2.33	-27.58	-29.41	-0.05	-23.86	0	-	attempt 7
929774	SMP	1	292	101.07	533.99	529.19	292	101.07	ball	28.4	-2.33	-27.58	-29.41	-0.05	-23.86	0	-	attempt 7
964005	SMP	1	292	101.07	541.27	525.07	292	101.07	ball	28.4	-2.33	-27.58	-29.41	-0.05	-23.86	0	-	attempt 7
996284	SMP	1	292	101.07	545.91	520.01	292	101.07	ball	28.4	-2.33	-27.58	-29.41	-0.05	-23.86	0	-	attempt 7
1040016	SMP	1	292	101.07	550.21	517.11	292	101.07	ball	28.4	-2.33	-27.58	-29.41	-0.05	-23.86	0	-	attempt 7
1068592	SMP	1	292	101.07	560.61	521.39	292	101.07	ball	28.4	-2.33	-27.58	-29.41	-0.05	-23.86	0	-	attempt 7
1099896	SMP	1	292	101.07	568.4	525.21	292	101.07	ball	28.4	-2.33	-27.58	-29.41	-0.05	-23.86	0	-	attempt 7
1134448	SMP	1	292	101.07	575.5	509.87	292	101.07	ball	28.4	-2.33	-27.58	-29.41	-0.05	-23.86	0	-	attempt 7
1164103	SMP	1	292	38.07	493.49	595.7	292	38.07	ball	28.4	-2.33	-27.58	-29.41	-0.05	-23.86	0	-	attempt 7
1196600	SMP	1	293	107.07	449.18	669.8	293	107.07	Other	28.4	-2.33	-27.58	-29.41	-0.05	-23.86	0	-	attempt 7
1230149	SMP	1	293	107.07	514.39	638.23	293	107.07	Other	28.4	-2.33	-27.58	-29.41	-0.05	-23.86	0	-	attempt 7
1262975	SMP	1	293	107.07	368.83	663.71	293	107.07	Other	28.4	-2.33	-27.58	-29.41	-0.05	-23.86	0	-	attempt 7
1297002	SMP	1	293	107.07	9.22	480.67	293	107.07	Other	28.4	-2.33	-27.58	0	0	0	0	-	attempt 7
1329029	SMP	1	293	107.07	192.57	744.7	293	107.07	Other	28.4	-2.33	-27.58	-29.41	-0.05	-23.86	0	-	attempt 7
1362316	SMP	1	293	107.07	115.21	750.8	293	107.07	Other	28.4	-2.33	-27.58	-29.41	-0.05	-23.86	0	-	attempt 7
1395731	SMP	1	293	107.07	1.89	799.66	293	107.07	Other	28.4	-2.33	-27.58	-29.41	-0.05	-23.86	0	-	attempt 7
1429294	SMP	1	293	107.07	-181.28	925.76	293	107.07	Other	28.4	-2.33	-27.58	-29.41	-0.05	-23.86	0	-	attempt 7
1462921	SMP	1	293	107.07	-220.41	1012.94	293	107.07	Other	28.4	-2.33	-27.58	-29.41	-0.05	-23.86	0	-	attempt 7
1495603	SMP	1	293	107.07	-296.73	1080.7	293	107.07	Other	28.4	-2.33	-27.58	-29.41	-0.05	-23.86	0	-	attempt 7
1528687	SMP	1	293	107.07	-179.1	997.85	293	107.07	Other	28.4	-2.33	-27.58	-29.41	-0.05	-23.86	0	-	attempt 7
1561993	SMP	1	293	107.07	-121.04	951.66	293	107.07	Other	28.4	-2.33	-27.58	-29.41	-0.05	-23.86	0	-	attempt 7
1595588	SMP	1	293	107.07	-106.23	925.31	293	107.07	Other	28.4	-2.33	-27.58	-29.41	-0.05	-23.86	0	-	attempt 7
1628487	SMP	1	293	107.07	-115.71	909.58	293	107.07	Other	28.4	-2.33	-27.58	-29.41	-0.05	-23.86	0	-	attempt 7
1672819	SMP	1	293	107.07	-157.9	913.63	293	107.07	Other	28.4	-2.33	-27.58	-29.41	-0.05	-23.86	0	-	attempt 7
1728577	SMP	1	293	107.07	195.2	584.81	293	107.07	Other	28.4	-2.33	-27.58	0	0	0	0	-	attempt 7
1761873	SMP	1	293	107.07	0	0	293	107.07	Other	0	0	0	0	0	0	0	-	attempt 7
1795221	SMP	1	293	107.07	436.97	490.76	293	107.07	Other	28.4	-2.33	-27.58	0	0	0	0	-	attempt 7
1828138	SMP	1	293	107.07	576.38	448.96	293	107.07	Other	28.4	-2.33	-27.58	-29.41	-0.05	-23.86	0	-	attempt 7
1862076	SMP	1	293	107.07	692.29	461.87	293	107.07	Other	28.4	-2.33	-27.58	-29.41	-0.05	-23.86	0	-	attempt 7
1894960	SMP	1	293	107.07	812.26	511.36	293	107.07	Other	28.4	-2.33	-27.58	-29.41	-0.05	-23.86	0	-	attempt 7
1929302	SMP	1	293	107.07	861.11	505.35	293	107.07	Other	28.4	-2.33	-27.58	-29.41	-0.05	-23.86	0	-	attempt 7
1961972	SMP	1	293	107.07	748.85	529.4	293	107.07	Other	28.4	-2.33	-27.58	-29.41	-0.05	-23.86	0	-	attempt 7
1995148	SMP	1	293	107.07	667.28	509.38	293	107.07	Other	28.4	-2.33	-27.58	-29.41	-0.05	-23.86	0	-	attempt 7
2027997	SMP	1	293	107.07	611.95	508.89	293	107.07	ball	28.4	-2.33	-27.58	-29.41	-0.05	-23.86	0	-	attempt 7
2061299	SMP	1	293	107.07	580.59	494.78	293	107.07	ball	28.4	-2.33	-27.58	-29.41	-0.05	-23.86	0	-	attempt 7
2094878	SMP	1	293	107.07	559.88	486.32	293	107.07	ball	28.4	-2.33	-27.58	-29.41	-0.05	-23.86	0	-	attempt 7
2133045	SMP	1	293	107.07	540.72	480.54	293	107.07	ball	28.4	-2.33	-27.58	-29.41	-0.05	-23.86	0	-	attempt 7
2172136	SMP	1	293	107.07	524.43	479.68	293	107.07	ball	28.4	-2.33	-27.58	-29.41	-0.05	-23.86	0	-	attempt 7
2246279	SMP	1	293	107.07	576.56	457.45	293	107.07	ball	28.4	-2.33	-27.58	-29.41	-0.05	-23.86	0	-	attempt 7
2302672	SMP	1	293	107.07	558	466.01	293	107.07	ball	28.4	-2.33	-27.58	-29.41	-0.05	-23.86	0	-	attempt 7
2361663	SMP	1	293	107.07	543.49	447.34	293	107.07	ball	28.4	-2.33	-27.58	-29.41	-0.05	-23.86	0	-	attempt 7
2427325	SMP	1	293	107.07	524.87	454.04	293	107.07	ball	28.4	-2.33	-27.58	-29.41	-0.05	-23.86	0	-	attempt 7
2460509	SMP	1	293	107.07	508.1	449.38	293	107.07	ball	28.4	-2.33	-27.58	-29.41	-0.05	-23.86	0	-	attempt 7
2494209	SMP	1	293	107.07	502.92	441.75	293	107.07	ball	28.4	-2.33	-27.58	-29.41	-0.05	-23.86	0	-	attempt 7
2527065	SMP	1	293	107.07	499.45	433.99	293	107.07	ball	28.4	-2.33	-27.58	-29.41	-0.05	-23.86	0	-	attempt 7
2560246	SMP	1	293	107.07	498.1	418.57	293	107.07	ball	28.4	-2.33	-27.58	-29.41	-0.05	-23.86	0	-	attempt 7
2593645	SMP	1	293	107.07	492.82	409.4	293	107.07	ball	28.4	-2.33	-27.58	-29.41	-0.05	-23.86	0	-	attempt 7
2626791	SMP	1	293	107.07	491.1	393.45	293	107.07	ball	28.4	-2.33	-27.58	-29.41	-0.05	-23.86	0	-	attempt 7
2660140	SMP	1	293	107.07	486.63	382.77	293	107.07	ball	28.4	-2.33	-27.58	-29.41	-0.05	-23.86	0	-	attempt 7
2693309	SMP	1	293	107.07	479.83	389.29	293	107.07	ball	28.4	-2.33	-27.58	-29.41	-0.05	-23.86	0	-	attempt 7
2745770	SMP	1	293	107.07	478.19	387.33	293	107.07	ball	28.4	-2.33	-27.59	-29.41	-0.05	-23.86	0	-	attempt 7
2793324	SMP	1	293	107.07	479.48	398.55	293	107.07	ball	28.4	-2.33	-27.59	-29.41	-0.05	-23.86	0	-	attempt 7
2860017	SMP	1	293	107.07	495.72	410.04	293	107.07	ball	28.4	-2.33	-27.59	-29.41	-0.05	-23.86	0	-	attempt 7
2893949	SMP	1	293	107.07	500.09	416.47	293	107.07	ball	28.4	-2.33	-27.59	-29.41	-0.05	-23.86	0	-	attempt 7
2926376	SMP	1	293	107.07	504.83	428.28	293	107.07	ball	28.4	-2.33	-27.59	-29.41	-0.05	-23.86	0	-	attempt 7
2959516	SMP	1	293	107.07	504.62	425.63	293	107.07	ball	28.4	-2.33	-27.59	-29.41	-0.05	-23.86	0	-	attempt 7
2993123	SMP	1	293	107.07	506.45	423.03	293	107.07	ball	28.4	-2.33	-27.59	-29.41	-0.06	-23.86	0	-	attempt 7
3026139	SMP	1	293	107.07	504.48	426.61	293	107.07	ball	28.4	-2.33	-27.59	-29.41	-0.06	-23.86	0	-	attempt 7
3059525	SMP	1	293	107.07	505.71	427.79	293	107.07	ball	28.4	-2.33	-27.59	-29.41	-0.06	-23.86	0	-	attempt 7
3093028	SMP	1	293	107.07	506.18	433.63	293	107.07	ball	28.4	-2.33	-27.59	-29.41	-0.06	-23.86	0	-	attempt 7
3126259	SMP	1	293	107.07	507.54	429.19	293	107.07	ball	28.4	-2.33	-27.59	-29.42	-0.06	-23.86	0	-	attempt 7
3159174	SMP	1	293	107.07	506.44	422.52	293	107.07	ball	28.4	-2.33	-27.59	-29.42	-0.06	-23.86	0	-	attempt 7
3192803	SMP	1	293	107.07	502.75	418.68	293	107.07	ball	28.4	-2.33	-27.59	-29.42	-0.06	-23.86	0	-	attempt 7
3225974	SMP	1	293	107.07	503.76	413.31	293	107.07	ball	28.4	-2.33	-27.59	-29.42	-0.06	-23.86	0	-	attempt 7
3259497	SMP	1	293	107.07	504.07	399.87	293	107.07	ball	28.4	-2.33	-27.59	-29.42	-0.06	-23.86	0	-	attempt 7
3292294	SMP	1	293	107.07	505.89	391.27	293	107.07	ball	28.4	-2.33	-27.59	-29.42	-0.06	-23.86	0	-	attempt 7
3325670	SMP	1	293	107.07	506.68	390.41	293	107.07	ball	28.4	-2.33	-27.59	-29.42	-0.06	-23.86	0	-	attempt 7
3358923	SMP	1	293	107.07	504.34	381.32	293	107.07	ball	28.4	-2.33	-27.59	-29.42	-0.06	-23.86	0	-	attempt 7
3392653	SMP	1	293	107.07	503.21	372.36	293	107.07	ball	28.4	-2.33	-27.59	-29.42	-0.06	-23.86	0	-	attempt 7
3425480	SMP	1	293	107.07	498.41	369.1	293	107.07	ball	28.4	-2.33	-27.59	-29.42	-0.06	-23.86	0	-	attempt 7
3458785	SMP	1	293	107.07	497.2	374.51	293	107.07	ball	28.4	-2.33	-27.59	-29.42	-0.06	-23.86	0	-	attempt 7
3492022	SMP	1	293	107.07	495.65	383.4	293	107.07	ball	28.4	-2.33	-27.59	-29.42	-0.06	-23.86	0	-	attempt 7
3525291	SMP	1	293	107.07	496.94	393.5	293	107.07	ball	28.4	-2.33	-27.59	-29.42	-0.06	-23.86	0	-	attempt 7
3558861	SMP	1	293	107.07	491.03	393.52	293	107.07	ball	28.4	-2.33	-27.59	-29.42	-0.06	-23.86	0	-	attempt 7
3592087	SMP	1	293	107.07	491.88	384.02	293	107.07	ball	28.4	-2.33	-27.59	-29.42	-0.06	-23.86	0	-	attempt 7
3625182	SMP	1	293	107.07	492.28	377.94	293	107.07	ball	28.4	-2.33	-27.59	-29.42	-0.06	-23.86	0	-	attempt 7
3658686	SMP	1	293	107.07	493.42	372.26	293	107.07	ball	28.4	-2.33	-27.59	-29.42	-0.06	-23.86	0	-	attempt 7
3691892	SMP	1	293	107.07	494.33	373.95	293	107.07	ball	28.4	-2.33	-27.59	-29.42	-0.06	-23.86	0	-	attempt 7
3724958	SMP	1	293	107.07	494.91	381.86	293	107.07	ball	28.4	-2.32	-27.59	-29.42	-0.06	-23.86	0	-	attempt 7
3758975	SMP	1	293	107.07	493.94	394.7	293	107.07	ball	28.4	-2.32	-27.59	-29.42	-0.06	-23.86	0	-	attempt 7
3791885	SMP	1	293	107.07	494.96	400.2	293	107.07	ball	28.4	-2.32	-27.59	-29.42	-0.06	-23.86	0	-	attempt 7
3824835	SMP	1	293	107.07	494.1	404.99	293	107.07	ball	28.4	-2.32	-27.59	-29.42	-0.06	-23.86	0	-	attempt 7
3858038	SMP	1	293	107.07	496.32	403.02	293	107.07	ball	28.4	-2.32	-27.59	-29.42	-0.06	-23.86	0	-	attempt 7
3891785	SMP	1	293	107.07	500.17	406.01	293	107.07	ball	28.4	-2.32	-27.59	-29.42	-0.06	-23.86	0	-	attempt 7
3924881	SMP	1	293	107.07	488.93	418.4	293	107.07	ball	28.4	-2.32	-27.59	-29.42	-0.06	-23.86	0	-	attempt 7
3958043	SMP	1	293	107.07	495.23	408.71	293	107.07	ball	28.4	-2.32	-27.59	-29.42	-0.06	-23.86	0	-	attempt 7
3991054	SMP	1	293	107.07	498.34	420	293	107.07	ball	28.4	-2.32	-27.59	-29.42	-0.06	-23.86	0	-	attempt 7
4024405	SMP	1	293	107.07	498.3	416.48	293	107.07	ball	28.4	-2.32	-27.59	-29.42	-0.06	-23.86	0	-	attempt 7
4058028	SMP	1	293	107.07	498.75	416.57	293	107.07	ball	28.4	-2.32	-27.59	-29.42	-0.06	-23.86	0	-	attempt 7
4090998	SMP	1	293	107.07	500.37	418.83	293	107.07	ball	28.4	-2.32	-27.59	-29.42	-0.06	-23.86	0	-	attempt 7
4124576	SMP	1	293	107.07	499.61	423.77	293	107.07	ball	28.39	-2.32	-27.59	-29.42	-0.06	-23.86	0	-	attempt 7
4162959	SMP	1	293	107.07	499.95	433.68	293	107.07	ball	28.39	-2.32	-27.59	-29.42	-0.06	-23.86	0	-	attempt 7
4224183	SMP	1	293	107.07	499.19	442.5	293	107.07	ball	28.39	-2.32	-27.6	-29.42	-0.06	-23.86	0	-	attempt 7
4257406	SMP	1	293	107.07	501.32	451.67	293	107.07	ball	28.39	-2.32	-27.6	-29.42	-0.06	-23.86	0	-	attempt 7
4290698	SMP	1	293	107.07	500.45	446.19	293	107.07	ball	28.39	-2.32	-27.6	-29.42	-0.06	-23.86	0	-	attempt 7
4323975	SMP	1	293	107.07	499.23	448.12	293	107.07	ball	28.39	-2.32	-27.6	-29.42	-0.06	-23.86	0	-	attempt 7
4357374	SMP	1	293	107.07	499.16	451.25	293	107.07	ball	28.39	-2.32	-27.6	-29.42	-0.06	-23.86	0	-	attempt 7
4390811	SMP	1	293	107.07	498.96	450.97	293	107.07	ball	28.39	-2.32	-27.6	-29.42	-0.06	-23.86	0	-	attempt 7
4424032	SMP	1	293	107.07	498.86	458.85	293	107.07	ball	28.39	-2.32	-27.6	-29.42	-0.06	-23.86	0	-	attempt 7
4456895	SMP	1	293	107.07	496	458.38	293	107.07	ball	28.39	-2.32	-27.6	-29.42	-0.06	-23.86	0	-	attempt 7
4490311	SMP	1	293	107.07	495.13	458.64	293	107.07	ball	28.39	-2.32	-27.6	-29.42	-0.06	-23.86	0	-	attempt 7
4523696	SMP	1	293	107.07	493.81	456.55	293	107.07	ball	28.39	-2.32	-27.6	-29.42	-0.06	-23.86	0	-	attempt 7
4556912	SMP	1	293	107.07	490.22	459.02	293	107.07	ball	28.39	-2.32	-27.6	-29.42	-0.06	-23.86	0	-	attempt 7
4590179	SMP	1	293	107.07	488.94	455.31	293	107.07	ball	28.39	-2.32	-27.6	-29.42	-0.06	-23.86	0	-	attempt 7
4623645	SMP	1	293	107.07	486.23	458.46	293	107.07	ball	28.39	-2.32	-27.6	-29.42	-0.06	-23.86	0	-	attempt 7
4656733	SMP	1	293	107.07	481.57	453.05	293	107.07	ball	28.39	-2.32	-27.6	-29.42	-0.06	-23.86	0	-	attempt 7
4690416	SMP	1	293	107.07	479.55	454.79	293	107.07	ball	28.39	-2.32	-27.6	-29.42	-0.07	-23.86	0	-	attempt 7
4723906	SMP	1	293	107.07	478.01	453.38	293	107.07	ball	28.39	-2.32	-27.6	-29.42	-0.07	-23.86	0	-	attempt 7
4756631	SMP	1	293	107.07	478.43	452.2	293	107.07	ball	28.39	-2.32	-27.6	-29.42	-0.07	-23.86	0	-	attempt 7
4789729	SMP	1	293	107.07	479.61	445.56	293	107.07	ball	28.39	-2.32	-27.6	-29.42	-0.07	-23.86	0	-	attempt 7
4822979	SMP	1	293	107.07	483.12	447.7	293	107.07	ball	28.39	-2.32	-27.6	-29.42	-0.07	-23.86	0	-	attempt 7
4856939	SMP	1	293	107.07	482.61	436.35	293	107.07	ball	28.39	-2.32	-27.6	-29.42	-0.07	-23.86	0	-	attempt 7
4889669	SMP	1	293	107.07	488.64	437.56	293	107.07	ball	28.39	-2.32	-27.6	-29.42	-0.07	-23.86	0	-	attempt 7
4922920	SMP	1	293	107.07	491.62	437.08	293	107.07	ball	28.39	-2.32	-27.6	-29.42	-0.07	-23.86	0	-	attempt 7
4956829	SMP	1	293	107.07	491.72	433.16	293	107.07	ball	28.39	-2.32	-27.6	-29.42	-0.07	-23.86	0	-	attempt 7
4989720	SMP	1	293	107.07	494.54	433.94	293	107.07	ball	28.39	-2.32	-27.6	-29.42	-0.07	-23.86	0	-	attempt 7
5023121	SMP	1	293	107.07	496.71	432.79	293	107.07	ball	28.39	-2.32	-27.6	-29.42	-0.07	-23.86	0	-	attempt 7
5056086	SMP	1	293	107.07	550.31	396.77	293	107.07	Other	28.39	-2.32	-27.6	-29.42	-0.07	-23.86	0	-	attempt 7
5089372	SMP	1	76	113.07	630.86	350.58	76	113.07	Front Left	28.39	-2.32	-27.6	-29.42	-0.07	-23.86	0	-	attempt 7
5122600	SMP	1	78	121.07	633.38	361.66	78	121.07	Front Left	28.39	-2.32	-27.6	-29.42	-0.07	-23.86	0	-	attempt 7
5155798	SMP	1	78	121.07	632.21	352.89	78	121.07	Front Left	28.39	-2.32	-27.6	-29.42	-0.07	-23.86	0	-	attempt 7
5189131	SMP	1	77	119.07	640.38	347.15	77	119.07	Front Left	28.39	-2.32	-27.6	-29.42	-0.07	-23.86	0	-	attempt 7
5223009	SMP	1	74	109.07	638.25	329.38	74	109.07	Front Left	28.4	-2.32	-27.6	-29.42	-0.07	-23.86	0	-	attempt 7
5256214	SMP	1	71	113.07	642.31	332.87	71	113.07	Front Left	28.4	-2.32	-27.6	-29.42	-0.07	-23.86	0	-	attempt 7
5288770	SMP	1	70	118.07	640.97	326.88	70	118.07	Front Left	28.4	-2.32	-27.6	-29.42	-0.07	-23.86	0	-	attempt 7
5322225	SMP	1	294	105.07	588.33	348.71	294	105.07	Other	28.4	-2.32	-27.6	-29.42	-0.07	-23.86	0	-	attempt 7
5355509	SMP	1	294	105.07	505.96	397.32	294	105.07	ball	28.4	-2.32	-27.6	-29.42	-0.07	-23.86	0	-	attempt 7
5389336	SMP	1	294	105.07	504.84	389.27	294	105.07	ball	28.4	-2.32	-27.6	-29.42	-0.07	-23.86	0	-	attempt 7
5421958	SMP	1	294	105.07	500.53	387.51	294	105.07	ball	28.39	-2.32	-27.6	-29.42	-0.07	-23.86	0	-	attempt 7
5455379	SMP	1	294	105.07	498.68	378.76	294	105.07	ball	28.39	-2.32	-27.6	-29.42	-0.07	-23.86	0	-	attempt 7
5489517	SMP	1	294	105.07	498.29	376.94	294	105.07	ball	28.39	-2.32	-27.6	-29.42	-0.07	-23.86	0	-	attempt 7
5521819	SMP	1	294	105.07	501.44	375.82	294	105.07	ball	28.39	-2.32	-27.6	-29.42	-0.07	-23.86	0	-	attempt 7
5555621	SMP	1	294	105.07	497.67	364.96	294	105.07	ball	28.39	-2.32	-27.6	-29.42	-0.07	-23.86	0	-	attempt 7
5588485	SMP	1	294	105.07	495.57	366.28	294	105.07	ball	28.39	-2.32	-27.6	-29.42	-0.07	-23.86	0	-	attempt 7
5621772	SMP	1	294	105.07	493.35	358.11	294	105.07	ball	28.39	-2.32	-27.6	-29.42	-0.07	-23.86	0	-	attempt 7
5654821	SMP	1	294	105.07	494.07	357.45	294	105.07	ball	28.39	-2.32	-27.6	-29.42	-0.07	-23.86	0	-	attempt 7
5688461	SMP	1	294	105.07	496.02	348.47	294	105.07	ball	28.39	-2.32	-27.6	-29.42	-0.07	-23.86	0	-	attempt 7
5721610	SMP	1	294	105.07	496.19	344.92	294	105.07	ball	28.39	-2.32	-27.6	-29.42	-0.07	-23.86	0	-	attempt 7
5755033	SMP	1	294	105.07	496.36	337.25	294	105.07	ball	28.39	-2.32	-27.6	-29.42	-0.07	-23.86	0	-	attempt 7
5787994	SMP	1	294	105.07	497.9	331.07	294	105.07	ball	28.39	-2.32	-27.6	-29.42	-0.07	-23.86	0	-	attempt 7
5821448	SMP	1	294	105.07	502.37	322.63	294	105.07	ball	28.39	-2.32	-27.6	-29.42	-0.07	-23.86	0	-	attempt 7
5854704	SMP	1	294	105.07	507.56	309.52	294	105.07	ball	28.39	-2.32	-27.6	-29.42	-0.07	-23.86	0	-	attempt 7
5888223	SMP	1	294	105.07	515.44	303.48	294	105.07	ball	28.39	-2.32	-27.6	-29.42	-0.07	-23.86	0	-	attempt 7
5921086	SMP	1	294	105.07	529.2	292.95	294	105.07	ball	28.39	-2.32	-27.6	-29.42	-0.07	-23.86	0	-	attempt 7
5954404	SMP	1	294	105.07	542.06	279.14	294	105.07	ball	28.39	-2.32	-27.6	-29.42	-0.07	-23.86	0	-	attempt 7
5987787	SMP	1	294	105.07	549.13	281.09	294	105.07	ball	28.39	-2.32	-27.6	-29.42	-0.07	-23.86	0	-	attempt 7
6020968	SMP	1	294	105.07	556.26	282.96	294	105.07	ball	28.39	-2.32	-27.6	-29.42	-0.07	-23.86	0	-	attempt 7
6054263	SMP	1	294	105.07	560.12	281.31	294	105.07	ball	28.39	-2.32	-27.6	-29.42	-0.07	-23.86	0	-	attempt 7
6087566	SMP	1	294	105.07	563.66	290.6	294	105.07	ball	28.39	-2.32	-27.6	-29.42	-0.07	-23.86	0	-	attempt 7
6120883	SMP	1	294	105.07	565.25	284.82	294	105.07	ball	28.39	-2.32	-27.6	-29.42	-0.07	-23.86	0	-	attempt 7
6154799	SMP	1	294	105.07	570.74	290.03	294	105.07	ball	28.39	-2.32	-27.6	-29.42	-0.07	-23.86	0	-	attempt 7
6187703	SMP	1	294	105.07	573.95	288.14	294	105.07	ball	28.39	-2.32	-27.6	-29.42	-0.07	-23.86	0	-	attempt 7
6220614	SMP	1	294	105.07	583.71	284.93	294	105.07	ball	28.39	-2.32	-27.6	-29.42	-0.07	-23.86	0	-	attempt 7
6253989	SMP	1	294	105.07	581.24	257.91	294	105.07	ball	28.39	-2.32	-27.6	-29.42	-0.07	-23.86	0	-	attempt 7
6287060	SMP	1	294	105.07	581.59	271.39	294	105.07	ball	28.39	-2.32	-27.6	-29.42	-0.07	-23.86	0	-	attempt 7
6320487	SMP	1	294	105.07	577.8	277.46	294	105.07	ball	28.39	-2.32	-27.6	-29.42	-0.07	-23.86	0	-	attempt 7
6354011	SMP	1	294	105.07	569.08	293.24	294	105.07	ball	28.39	-2.32	-27.6	-29.42	-0.07	-23.86	0	-	attempt 7
6387601	SMP	1	294	105.07	583.92	287	294	105.07	ball	28.39	-2.32	-27.6	-29.42	-0.07	-23.86	0	-	attempt 7
6420208	SMP	1	294	105.07	579.17	300.1	294	105.07	ball	28.39	-2.32	-27.6	-29.42	-0.07	-23.86	0	-	attempt 7
6454207	SMP	1	294	105.07	585.39	310.94	294	105.07	ball	28.39	-2.32	-27.61	-29.42	-0.07	-23.86	0	-	attempt 7
6487087	SMP	1	294	105.07	581.93	315.42	294	105.07	ball	28.39	-2.32	-27.61	-29.42	-0.07	-23.86	0	-	attempt 7
6520266	SMP	1	294	105.07	581.46	316.6	294	105.07	ball	28.39	-2.32	-27.61	-29.42	-0.07	-23.86	0	-	attempt 7
6553667	SMP	1	294	105.07	579.98	322.99	294	105.07	ball	28.39	-2.32	-27.6	-29.42	-0.07	-23.86	0	-	attempt 7
6586661	SMP	1	294	105.07	583.79	339.36	294	105.07	ball	28.4	-2.32	-27.6	-29.42	-0.07	-23.86	0	-	attempt 7
6619788	SMP	1	294	105.07	595	347.39	294	105.07	ball	28.4	-2.32	-27.6	-29.42	-0.07	-23.86	0	-	attempt 7
6653161	SMP	1	294	105.07	602.59	346.8	294	105.07	ball	28.4	-2.32	-27.6	-29.42	-0.07	-23.86	0	-	attempt 7
6687389	SMP	1	294	105.07	613.44	348.08	294	105.07	ball	28.4	-2.32	-27.6	-29.42	-0.07	-23.86	0	-	attempt 7
6719902	SMP	1	294	105.07	626.74	362.71	294	105.07	ball	28.4	-2.32	-27.6	-29.42	-0.07	-23.86	0	-	attempt 7
6752946	SMP	1	294	105.07	628.38	397.57	294	105.07	ball	28.4	-2.32	-27.6	-29.42	-0.07	-23.86	0	-	attempt 7
6786303	SMP	1	294	105.07	631.01	417.14	294	105.07	ball	28.4	-2.32	-27.6	-29.42	-0.07	-23.86	0	-	attempt 7
6819551	SMP	1	294	105.07	623.82	439.03	294	105.07	ball	28.4	-2.32	-27.61	-29.42	-0.07	-23.86	0	-	attempt 7
6852952	SMP	1	294	105.07	619.68	444.39	294	105.07	ball	28.4	-2.32	-27.61	-29.42	-0.07	-23.86	0	-	attempt 7
6886338	SMP	1	294	105.07	606.44	505.86	294	105.07	ball	28.4	-2.32	-27.61	-29.42	-0.07	-23.86	0	-	attempt 7
6919470	SMP	1	294	105.07	605.74	527.9	294	105.07	ball	28.4	-2.32	-27.61	-29.42	-0.07	-23.86	0	-	attempt 7
6953206	SMP	1	294	105.07	602.4	572.17	294	105.07	ball	28.4	-2.32	-27.61	-29.42	-0.07	-23.86	0	-	attempt 7
6986762	SMP	1	294	105.07	596.05	592	294	105.07	ball	28.4	-2.32	-27.61	-29.42	-0.07	-23.86	0	-	attempt 7
7019757	SMP	1	284	40.07	578.29	652.25	284	40.07	ball	28.4	-2.32	-27.61	-29.42	-0.07	-23.86	0	-	attempt 7
7052565	SMP	1	283	40.07	597.41	664.57	283	40.07	ball	28.4	-2.32	-27.61	-29.42	-0.07	-23.86	0	-	attempt 7
7085798	SMP	1	283	40.07	620.8	636.58	283	40.07	ball	28.4	-2.32	-27.61	-29.42	-0.07	-23.86	0	-	attempt 7
7119068	SMP	1	285	103.07	623	628.54	285	103.07	ball	28.4	-2.32	-27.61	-29.42	-0.07	-23.86	0	-	attempt 7
7152584	SMP	1	285	101.07	682.4	452.12	285	101.07	ball	28.4	-2.32	-27.61	-29.42	-0.07	-23.86	0	-	attempt 7
7185464	SMP	1	285	101.07	680.85	513.47	285	101.07	ball	28.4	-2.32	-27.61	-29.42	-0.07	-23.86	0	-	attempt 7
7219015	SMP	1	285	101.07	682.58	587.07	285	101.07	ball	28.4	-2.32	-27.61	-29.42	-0.07	-23.86	0	-	attempt 7
7252310	SMP	1	285	101.07	713.04	575.26	285	101.07	ball	28.4	-2.32	-27.61	-29.42	-0.07	-23.86	0	-	attempt 7
7285403	SMP	1	285	101.07	859.99	426.4	285	101.07	ball	28.4	-2.32	-27.61	-29.42	-0.07	-23.86	0	-	attempt 7
7318917	SMP	1	0	0	0	0	0	0	-	0	0	0	0	0	0	0	-	attempt 7
7352655	SMP	1	0	0	0	0	0	0	-	0	0	0	0	0	0	0	-	attempt 7
7385271	SMP	1	0	0	0	0	0	0	-	0	0	0	0	0	0	0	-	attempt 7
7418656	SMP	1	0	0	0	0	0	0	-	0	0	0	0	0	0	0	-	attempt 7
7451922	SMP	1	0	0	0	0	0	0	-	0	0	0	0	0	0	0	-	attempt 7
7485036	SMP	1	0	0	0	0	0	0	-	0	0	0	0	0	0	0	-	attempt 7
7518440	SMP	1	0	0	0	0	0	0	-	0	0	0	0	0	0	0	-	attempt 7
7552485	SMP	1	0	0	0	0	0	0	-	0	0	0	0	0	0	0	-	attempt 7
7585303	SMP	1	297	103.07	559.94	370.85	297	103.07	Other	28.4	-2.32	-27.61	-29.42	-0.07	-23.86	0	-	attempt 7
7620004	SMP	1	0	0	0	0	0	0	-	0	0	0	0	0	0	0	-	attempt 7
7652536	SMP	1	0	0	0	0	0	0	-	0	0	0	0	0	0	0	-	attempt 7
7685137	SMP	1	0	0	0	0	0	0	-	0	0	0	0	0	0	0	-	attempt 7
7718055	SMP	1	0	0	0	0	0	0	-	0	0	0	0	0	0	0	-	attempt 7
