# Supplementary material for: Visual Search Strategies of Soccer Players Executing a Power vs. Placement Penalty Kick
Source: PLoS One. 2014 Dec 17;9(12):e115179. doi: 10.1371/journal.pone.0115179 (PMC4269429; doi:10.1371/journal.pone.0115179)
Supplement: S1 File — Raw visual search data from participant group in each test condition. (ZIP) [file pone.0115179.s001.zip › PLoS ONE Supporting Information/Part 2/Output/S1 attempt 2 LA power no GK.xlsx]

## Sheet: Sheet1
## [BeGaze]
## Converted from:
## Date:	28.07.2013 13:34:56
## Version:	BeGaze 3.2.28
## IDF Version:	10
## Sample Rate:	30
## Separator Type:	Trial
## Trial Count:	1
## Uses Plane File:	FALSE
## Stimulus:	attempt 8
## Number of Samples:	143
## Reversed:	none
## [Run]
## Subject:	Alex Low Anxiety
## Description:	Reference View 14 Alex Low Anxiety 0
## [Calibration]
## Calibration Type:	n.a.
## Calibration Area:	1280	960
## [Geometry]
## Stimulus Dimension [mm]:	1280	960
## Head Distance [mm]:	1450
## [Hardware Setup]
## System ID:
## Operating System :
## IView X Version:
## [Filter Settings]
## Heuristics:	FALSE
## Heuristics Stage:	0
## Bilateral:	FALSE
## Gaze Cursor Filter:	FALSE
## Saccade Length [px]:	0
## Filter Depth [ms]:	0
## Format:	LEFT, RIGHT, POR, AOI, EYEPOSITION, TRIGGER
##
Time	Type	Trial	B POR X [px]	B POR Y [px]	L POR X [px]	L POR Y [px]	R POR X [px]	R POR Y [px]	B Object Hit	L EPOS X	L EPOS Y	L EPOS Z	R EPOS X	R EPOS Y	R EPOS Z	Trigger	B Event Info	Stimulus
25892	SMP	1	291	40.07	550.87	428.44	291	40.07	ball	28.39	-2.32	-27.62	-29.43	-0.14	-23.86	0	-	attempt 8
59422	SMP	1	288	40.07	560.46	439.33	288	40.07	ball	28.39	-2.32	-27.62	-29.43	-0.14	-23.86	0	-	attempt 8
93213	SMP	1	288	40.07	556.39	445.76	288	40.07	ball	28.39	-2.32	-27.62	-29.43	-0.14	-23.86	0	-	attempt 8
125944	SMP	1	288	40.07	552.24	454.16	288	40.07	ball	28.39	-2.32	-27.62	-29.43	-0.14	-23.86	0	-	attempt 8
159173	SMP	1	288	40.07	530.4	438.71	288	40.07	ball	28.39	-2.32	-27.62	-29.43	-0.14	-23.86	0	-	attempt 8
192493	SMP	1	288	40.07	486.8	444.97	288	40.07	ball	28.39	-2.32	-27.62	-29.43	-0.14	-23.86	0	-	attempt 8
225504	SMP	1	288	40.07	451.04	451.78	288	40.07	ball	28.39	-2.32	-27.62	-29.43	-0.14	-23.86	0	-	attempt 8
258949	SMP	1	288	40.07	422.1	466.26	288	40.07	ball	28.39	-2.32	-27.62	-29.43	-0.14	-23.86	0	-	attempt 8
292115	SMP	1	288	40.07	417.83	474.27	288	40.07	ball	28.39	-2.32	-27.62	-29.43	-0.14	-23.86	0	-	attempt 8
325500	SMP	1	288	40.07	404.09	498.68	288	40.07	ball	28.39	-2.32	-27.62	-29.43	-0.14	-23.86	0	-	attempt 8
359409	SMP	1	288	40.07	394.52	550.18	288	40.07	ball	28.39	-2.32	-27.62	-29.43	-0.14	-23.86	0	-	attempt 8
392042	SMP	1	288	40.07	384.12	604.69	288	40.07	ball	28.39	-2.32	-27.62	-29.43	-0.14	-23.86	0	-	attempt 8
426034	SMP	1	288	40.07	384.34	604.03	288	40.07	ball	28.39	-2.32	-27.62	-29.43	-0.14	-23.86	0	-	attempt 8
458422	SMP	1	288	40.07	385.46	613.3	288	40.07	ball	28.39	-2.32	-27.62	-29.43	-0.14	-23.86	0	-	attempt 8
491826	SMP	1	290	35.07	394.54	592.15	290	35.07	ball	28.39	-2.32	-27.62	-29.43	-0.14	-23.86	0	-	attempt 8
525359	SMP	1	292	100.07	399.71	563.52	292	100.07	ball	28.39	-2.32	-27.62	-29.43	-0.14	-23.86	0	-	attempt 8
558503	SMP	1	292	100.07	400.55	561.18	292	100.07	ball	28.39	-2.32	-27.63	-29.44	-0.14	-23.86	0	-	attempt 8
591537	SMP	1	292	100.07	405.29	551.41	292	100.07	ball	28.39	-2.32	-27.63	-29.44	-0.14	-23.86	0	-	attempt 8
624905	SMP	1	292	100.07	407.95	548.65	292	100.07	ball	28.39	-2.32	-27.63	-29.44	-0.14	-23.86	0	-	attempt 8
659036	SMP	1	292	100.07	411.12	564.33	292	100.07	ball	28.39	-2.31	-27.63	-29.44	-0.14	-23.86	0	-	attempt 8
691573	SMP	1	295	95.07	411.66	567.44	295	95.07	ball	28.39	-2.31	-27.63	-29.44	-0.14	-23.86	0	-	attempt 8
724714	SMP	1	295	95.07	413.15	566.1	295	95.07	ball	28.39	-2.31	-27.63	-29.44	-0.14	-23.86	0	-	attempt 8
758551	SMP	1	288	103.07	418.73	572.64	288	103.07	ball	28.39	-2.31	-27.63	-29.44	-0.14	-23.86	0	-	attempt 8
791450	SMP	1	287	39.07	422.34	585.58	287	39.07	ball	28.39	-2.31	-27.63	-29.44	-0.14	-23.86	0	-	attempt 8
824642	SMP	1	287	103.07	429.51	573.27	287	103.07	ball	28.39	-2.31	-27.63	-29.44	-0.14	-23.86	0	-	attempt 8
857758	SMP	1	287	103.07	412.97	575.11	287	103.07	ball	28.39	-2.31	-27.63	-29.44	-0.14	-23.86	0	-	attempt 8
892015	SMP	1	287	103.07	426.69	575.38	287	103.07	ball	28.39	-2.31	-27.63	-29.44	-0.14	-23.86	0	-	attempt 8
925045	SMP	1	287	103.07	435.93	559.21	287	103.07	ball	28.39	-2.31	-27.63	-29.44	-0.14	-23.86	0	-	attempt 8
958214	SMP	1	287	103.07	447.36	544.34	287	103.07	ball	28.39	-2.31	-27.63	-29.44	-0.14	-23.86	0	-	attempt 8
991123	SMP	1	287	103.07	451.17	545.99	287	103.07	ball	28.39	-2.31	-27.63	-29.44	-0.14	-23.86	0	-	attempt 8
1024554	SMP	1	287	103.07	456.94	548.39	287	103.07	ball	28.39	-2.31	-27.63	-29.44	-0.14	-23.86	0	-	attempt 8
1057422	SMP	1	287	103.07	448.81	557.98	287	103.07	ball	28.39	-2.31	-27.63	-29.44	-0.14	-23.86	0	-	attempt 8
1091091	SMP	1	287	103.07	448.92	551.01	287	103.07	ball	28.39	-2.31	-27.63	-29.44	-0.14	-23.86	0	-	attempt 8
1124251	SMP	1	287	103.07	453.56	540.3	287	103.07	ball	28.39	-2.31	-27.63	-29.44	-0.14	-23.86	0	-	attempt 8
1157796	SMP	1	287	103.07	467.29	533.12	287	103.07	ball	28.39	-2.31	-27.63	-29.44	-0.15	-23.86	0	-	attempt 8
1192375	SMP	1	287	103.07	510.47	390.54	287	103.07	Other	28.39	-2.31	-27.63	-29.44	-0.15	-23.86	0	-	attempt 8
1223854	SMP	1	301	101.07	556.09	241.52	301	101.07	Other	28.39	-2.31	-27.63	-29.44	-0.15	-23.86	0	-	attempt 8
1257280	SMP	1	0	0	0	0	0	0	-	0	0	0	0	0	0	0	-	attempt 8
1290587	SMP	1	0	0	0	0	0	0	-	0	0	0	0	0	0	0	-	attempt 8
1323820	SMP	1	0	0	0	0	0	0	-	0	0	0	0	0	0	0	-	attempt 8
1357287	SMP	1	0	0	0	0	0	0	-	0	0	0	0	0	0	0	-	attempt 8
1390149	SMP	1	72	70.07	567.48	300.55	72	70.07	Middle Left	28.39	-2.31	-27.63	-29.44	-0.15	-23.86	0	-	attempt 8
1423557	SMP	1	294	105.07	538.83	222.93	294	105.07	Other	28.39	-2.31	-27.63	-29.44	-0.15	-23.86	0	-	attempt 8
1456831	SMP	1	294	105.07	555.75	199.03	294	105.07	Other	28.39	-2.31	-27.63	-29.44	-0.15	-23.86	0	-	attempt 8
1490704	SMP	1	296	105.07	549.29	184.74	296	105.07	Other	28.39	-2.31	-27.63	-29.44	-0.15	-23.86	0	-	attempt 8
1523269	SMP	1	293	105.07	515.53	393.48	293	105.07	Other	28.39	-2.31	-27.63	-29.44	-0.15	-23.86	0	-	attempt 8
1556657	SMP	1	293	105.07	498.57	557.53	293	105.07	ball	28.39	-2.31	-27.63	-29.44	-0.15	-23.86	0	-	attempt 8
1589953	SMP	1	293	105.07	493.58	522.22	293	105.07	ball	28.39	-2.31	-27.63	-29.44	-0.15	-23.86	0	-	attempt 8
1623491	SMP	1	293	105.07	493.34	504.23	293	105.07	ball	28.39	-2.31	-27.63	-29.44	-0.15	-23.86	0	-	attempt 8
1656613	SMP	1	293	105.07	492.49	498.36	293	105.07	ball	28.39	-2.31	-27.63	-29.44	-0.15	-23.86	0	-	attempt 8
1689811	SMP	1	293	105.07	492.58	498.98	293	105.07	ball	28.39	-2.31	-27.63	-29.44	-0.15	-23.86	0	-	attempt 8
1723487	SMP	1	293	105.07	493.29	488.08	293	105.07	ball	28.39	-2.31	-27.63	-29.44	-0.15	-23.86	0	-	attempt 8
1756251	SMP	1	293	105.07	491.53	478.71	293	105.07	ball	28.39	-2.31	-27.63	-29.44	-0.15	-23.86	0	-	attempt 8
1790186	SMP	1	293	105.07	489.45	478.15	293	105.07	ball	28.39	-2.31	-27.63	-29.44	-0.15	-23.86	0	-	attempt 8
1823165	SMP	1	293	105.07	486.51	477.16	293	105.07	ball	28.39	-2.31	-27.63	-29.44	-0.15	-23.86	0	-	attempt 8
1856136	SMP	1	292	105.07	486.95	480.68	292	105.07	ball	28.39	-2.31	-27.63	-29.44	-0.15	-23.86	0	-	attempt 8
1889918	SMP	1	292	105.07	486.13	477.5	292	105.07	ball	28.39	-2.31	-27.63	-29.44	-0.15	-23.86	0	-	attempt 8
1922792	SMP	1	292	105.07	483.46	478.88	292	105.07	ball	28.39	-2.31	-27.63	-29.44	-0.15	-23.86	0	-	attempt 8
1956210	SMP	1	292	105.07	479.51	473.19	292	105.07	ball	28.39	-2.31	-27.63	-29.44	-0.15	-23.86	0	-	attempt 8
1989493	SMP	1	292	105.07	478.51	462.17	292	105.07	ball	28.39	-2.31	-27.63	-29.44	-0.15	-23.86	0	-	attempt 8
2022544	SMP	1	292	105.07	479.85	450.28	292	105.07	ball	28.39	-2.31	-27.63	-29.44	-0.15	-23.86	0	-	attempt 8
2055675	SMP	1	292	105.07	484.81	447.36	292	105.07	ball	28.39	-2.31	-27.63	-29.44	-0.15	-23.86	0	-	attempt 8
2110934	SMP	1	292	105.07	480.96	452.93	292	105.07	ball	28.39	-2.31	-27.63	-29.44	-0.15	-23.86	0	-	attempt 8
2155973	SMP	1	292	105.07	491.61	431.41	292	105.07	ball	28.39	-2.31	-27.63	-29.44	-0.15	-23.86	0	-	attempt 8
2189580	SMP	1	42	83.07	577.54	276.76	42	83.07	Bottom Left	28.39	-2.31	-27.63	-29.44	-0.15	-23.86	0	-	attempt 8
2222174	SMP	1	0	0	0	0	0	0	-	0	0	0	0	0	0	0	-	attempt 8
2289128	SMP	1	0	0	0	0	0	0	-	0	0	0	0	0	0	0	-	attempt 8
2322030	SMP	1	0	0	0	0	0	0	-	0	0	0	0	0	0	0	-	attempt 8
2356064	SMP	1	0	0	0	0	0	0	-	0	0	0	0	0	0	0	-	attempt 8
2388513	SMP	1	0	0	0	0	0	0	-	0	0	0	0	0	0	0	-	attempt 8
2421963	SMP	1	0	0	0	0	0	0	-	0	0	0	0	0	0	0	-	attempt 8
2455169	SMP	1	0	0	0	0	0	0	-	0	0	0	0	0	0	0	-	attempt 8
2488288	SMP	1	0	0	0	0	0	0	-	0	0	0	0	0	0	0	-	attempt 8
2521582	SMP	1	0	0	0	0	0	0	-	0	0	0	0	0	0	0	-	attempt 8
2555124	SMP	1	0	0	0	0	0	0	-	0	0	0	0	0	0	0	-	attempt 8
2588295	SMP	1	15	49.07	570.81	272.55	15	49.07	Middle Left	28.39	-2.31	-27.63	-29.44	-0.15	-23.86	0	-	attempt 8
2621910	SMP	1	295	101.07	510.99	503.61	295	101.07	ball	28.39	-2.31	-27.63	-29.44	-0.15	-23.86	0	-	attempt 8
2655809	SMP	1	297	101.07	510.64	476.86	297	101.07	ball	28.39	-2.31	-27.63	-29.44	-0.15	-23.86	0	-	attempt 8
2687905	SMP	1	295	103.07	516.7	453.96	295	103.07	ball	28.39	-2.31	-27.63	-29.44	-0.16	-23.86	0	-	attempt 8
2721382	SMP	1	295	103.07	522.73	433.38	295	103.07	ball	28.39	-2.31	-27.63	-29.44	-0.16	-23.86	0	-	attempt 8
2754575	SMP	1	292	103.07	549.95	381.62	292	103.07	ball	28.39	-2.31	-27.63	-29.44	-0.16	-23.86	0	-	attempt 8
2788235	SMP	1	292	103.07	543.12	381.31	292	103.07	ball	28.39	-2.31	-27.63	-29.44	-0.16	-23.86	0	-	attempt 8
2821265	SMP	1	292	103.07	544.4	383.27	292	103.07	ball	28.39	-2.31	-27.63	-29.44	-0.16	-23.86	0	-	attempt 8
2855197	SMP	1	292	103.07	546.16	362.15	292	103.07	ball	28.39	-2.31	-27.63	-29.44	-0.16	-23.86	0	-	attempt 8
2887600	SMP	1	292	103.07	546.02	351.45	292	103.07	ball	28.39	-2.31	-27.63	-29.44	-0.16	-23.86	0	-	attempt 8
2920982	SMP	1	292	103.07	544.11	361.68	292	103.07	ball	28.39	-2.31	-27.63	-29.44	-0.16	-23.86	0	-	attempt 8
2954574	SMP	1	292	103.07	546.02	359.79	292	103.07	ball	28.39	-2.31	-27.63	-29.44	-0.16	-23.86	0	-	attempt 8
2987619	SMP	1	292	103.07	552.6	356.17	292	103.07	ball	28.39	-2.31	-27.64	-29.44	-0.16	-23.86	0	-	attempt 8
3020632	SMP	1	292	103.07	566.68	340.32	292	103.07	ball	28.39	-2.31	-27.64	-29.44	-0.16	-23.86	0	-	attempt 8
3054547	SMP	1	292	103.07	572.7	341.52	292	103.07	ball	28.39	-2.31	-27.63	-29.44	-0.16	-23.86	0	-	attempt 8
3087700	SMP	1	292	103.07	569.67	328.7	292	103.07	ball	28.39	-2.31	-27.63	-29.44	-0.16	-23.86	0	-	attempt 8
3120758	SMP	1	292	103.07	571	347.75	292	103.07	ball	28.39	-2.31	-27.63	-29.44	-0.16	-23.86	0	-	attempt 8
3153903	SMP	1	292	103.07	568.72	339.47	292	103.07	ball	28.39	-2.31	-27.63	-29.44	-0.16	-23.86	0	-	attempt 8
3187178	SMP	1	292	103.07	573.84	334.31	292	103.07	ball	28.39	-2.31	-27.63	-29.44	-0.16	-23.86	0	-	attempt 8
3221435	SMP	1	292	103.07	586.49	342.86	292	103.07	ball	28.39	-2.31	-27.63	-29.44	-0.16	-23.86	0	-	attempt 8
3253708	SMP	1	292	103.07	595.74	362.92	292	103.07	ball	28.39	-2.31	-27.63	-29.44	-0.16	-23.86	0	-	attempt 8
3288400	SMP	1	292	103.07	598.86	355.83	292	103.07	ball	28.39	-2.31	-27.63	-29.44	-0.16	-23.86	0	-	attempt 8
3321074	SMP	1	292	103.07	598.27	346.51	292	103.07	ball	28.39	-2.31	-27.63	-29.44	-0.16	-23.86	0	-	attempt 8
3353473	SMP	1	292	103.07	598.66	332.39	292	103.07	ball	28.39	-2.31	-27.63	-29.44	-0.16	-23.86	0	-	attempt 8
3387077	SMP	1	292	103.07	596.4	342.16	292	103.07	ball	28.39	-2.31	-27.63	-29.44	-0.16	-23.86	0	-	attempt 8
3420520	SMP	1	292	103.07	601.54	333.84	292	103.07	ball	28.39	-2.31	-27.63	-29.44	-0.16	-23.86	0	-	attempt 8
3453573	SMP	1	292	103.07	613.99	270.65	292	103.07	ball	28.39	-2.31	-27.63	-29.44	-0.16	-23.86	0	-	attempt 8
3486738	SMP	1	292	103.07	612.9	261.21	292	103.07	ball	28.39	-2.31	-27.63	-29.44	-0.16	-23.86	0	-	attempt 8
3519857	SMP	1	292	103.07	613.76	280.85	292	103.07	ball	28.39	-2.31	-27.63	-29.44	-0.16	-23.86	0	-	attempt 8
3553579	SMP	1	292	103.07	607.61	286.2	292	103.07	ball	28.39	-2.31	-27.63	-29.44	-0.16	-23.86	0	-	attempt 8
3586529	SMP	1	292	103.07	587.62	274.57	292	103.07	ball	28.39	-2.31	-27.63	-29.44	-0.16	-23.86	0	-	attempt 8
3620058	SMP	1	291	104.07	587.91	259.12	291	104.07	ball	28.39	-2.31	-27.63	-29.44	-0.16	-23.86	0	-	attempt 8
3653001	SMP	1	291	104.07	592.69	265.07	291	104.07	ball	28.39	-2.31	-27.63	-29.44	-0.16	-23.86	0	-	attempt 8
3686369	SMP	1	291	104.07	601.44	283.77	291	104.07	ball	28.39	-2.31	-27.63	-29.44	-0.16	-23.86	0	-	attempt 8
3719572	SMP	1	291	104.07	605.63	294.98	291	104.07	ball	28.39	-2.31	-27.63	-29.44	-0.16	-23.86	0	-	attempt 8
3753089	SMP	1	291	104.07	616.04	316.82	291	104.07	ball	28.39	-2.31	-27.63	-29.44	-0.16	-23.86	0	-	attempt 8
3786937	SMP	1	291	104.07	613.82	301.36	291	104.07	ball	28.39	-2.31	-27.63	-29.44	-0.16	-23.86	0	-	attempt 8
3819295	SMP	1	291	104.07	615.73	310.4	291	104.07	ball	28.39	-2.31	-27.63	-29.44	-0.16	-23.86	0	-	attempt 8
3853395	SMP	1	291	104.07	628.55	303.69	291	104.07	ball	28.39	-2.31	-27.63	-29.44	-0.16	-23.86	0	-	attempt 8
3885827	SMP	1	291	104.07	643.23	303.59	291	104.07	ball	28.39	-2.31	-27.63	-29.44	-0.16	-23.86	0	-	attempt 8
3919142	SMP	1	291	104.07	640.71	332.21	291	104.07	ball	28.39	-2.31	-27.63	-29.44	-0.16	-23.86	0	-	attempt 8
3953508	SMP	1	291	104.07	637.27	353.42	291	104.07	ball	28.39	-2.31	-27.63	-29.44	-0.16	-23.86	0	-	attempt 8
3985992	SMP	1	291	104.07	630.47	361.37	291	104.07	ball	28.39	-2.31	-27.63	-29.44	-0.16	-23.86	0	-	attempt 8
4018911	SMP	1	291	104.07	624.97	400.27	291	104.07	ball	28.39	-2.31	-27.63	-29.44	-0.16	-23.86	0	-	attempt 8
4052150	SMP	1	291	104.07	616.91	473.79	291	104.07	ball	28.39	-2.31	-27.63	-29.44	-0.16	-23.86	0	-	attempt 8
4085548	SMP	1	291	104.07	627.33	427.05	291	104.07	ball	28.39	-2.31	-27.63	-29.44	-0.16	-23.86	0	-	attempt 8
4118861	SMP	1	291	104.07	599.14	534.53	291	104.07	ball	28.39	-2.31	-27.63	-29.44	-0.16	-23.86	0	-	attempt 8
4152912	SMP	1	291	104.07	588.4	561.3	291	104.07	ball	28.39	-2.31	-27.63	-29.44	-0.16	-23.86	0	-	attempt 8
4185467	SMP	1	291	104.07	593.57	574.91	291	104.07	ball	28.39	-2.31	-27.63	-29.44	-0.16	-23.86	0	-	attempt 8
4218620	SMP	1	290	37.07	584.76	600.13	290	37.07	ball	28.39	-2.31	-27.63	-29.44	-0.16	-23.86	0	-	attempt 8
4285145	SMP	1	299	99.07	560.03	641.93	299	99.07	ball	28.39	-2.31	-27.63	-29.44	-0.16	-23.86	0	-	attempt 8
4318557	SMP	1	299	99.07	623.21	480.37	299	99.07	ball	28.39	-2.31	-27.63	-29.44	-0.16	-23.86	0	-	attempt 8
4351979	SMP	1	299	99.07	652.89	531.64	299	99.07	ball	28.39	-2.31	-27.63	-29.44	-0.16	-23.86	0	-	attempt 8
4385138	SMP	1	299	99.07	666.26	524.12	299	99.07	ball	28.39	-2.31	-27.63	-29.44	-0.16	-23.86	0	-	attempt 8
4451639	SMP	1	299	99.07	746.52	440.62	299	99.07	ball	28.39	-2.31	-27.63	-29.44	-0.16	-23.86	0	-	attempt 8
4484872	SMP	1	299	99.07	793.85	187.08	299	99.07	Other	28.39	-2.31	-27.63	-29.44	-0.16	-23.86	0	-	attempt 8
4518242	SMP	1	0	0	0	0	0	0	-	0	0	0	0	0	0	0	-	attempt 8
4551412	SMP	1	0	0	0	0	0	0	-	0	0	0	0	0	0	0	-	attempt 8
4584903	SMP	1	0	0	0	0	0	0	-	0	0	0	0	0	0	0	-	attempt 8
4618069	SMP	1	0	0	0	0	0	0	-	0	0	0	0	0	0	0	-	attempt 8
4651610	SMP	1	0	0	0	0	0	0	-	0	0	0	0	0	0	0	-	attempt 8
4684650	SMP	1	0	0	0	0	0	0	-	0	0	0	0	0	0	0	-	attempt 8
4717694	SMP	1	90	79.07	613.02	357.1	90	79.07	Bottom Middle	28.39	-2.31	-27.63	-29.44	-0.16	-23.86	0	-	attempt 8
4751493	SMP	1	0	0	0	0	0	0	-	0	0	0	0	0	0	0	-	attempt 8
4784479	SMP	1	0	0	0	0	0	0	-	0	0	0	0	0	0	0	-	attempt 8
4817736	SMP	1	0	0	0	0	0	0	-	0	0	0	0	0	0	0	-	attempt 8
4850923	SMP	1	0	0	0	0	0	0	-	0	0	0	0	0	0	0	-	attempt 8
4884267	SMP	1	0	0	0	0	0	0	-	0	0	0	0	0	0	0	-	attempt 8
