# Supplementary material for: Visual Search Strategies of Soccer Players Executing a Power vs. Placement Penalty Kick
Source: PLoS One. 2014 Dec 17;9(12):e115179. doi: 10.1371/journal.pone.0115179 (PMC4269429; doi:10.1371/journal.pone.0115179)
Supplement: S1 File — Raw visual search data from participant group in each test condition. (ZIP) [file pone.0115179.s001.zip › PLoS ONE Supporting Information/Part 3/Output/S1 attempt 1 LA placement GK move.xlsx]

## Sheet: Sheet1
## [BeGaze]
## Converted from:
## Date:	19.07.2013 18:12:21
## Version:	BeGaze 3.2.28
## IDF Version:	10
## Sample Rate:	30
## Separator Type:	Trial
## Trial Count:	1
## Uses Plane File:	FALSE
## Stimulus:	attempt 2
## Number of Samples:	251
## Reversed:	none
## [Run]
## Subject:	Dan Taylor Low Anxiety
## Description:	Reference View 3 Dan Taylor Low Anxiety 0
## [Calibration]
## Calibration Type:	n.a.
## Calibration Area:	1280	960
## [Geometry]
## Stimulus Dimension [mm]:	1280	960
## Head Distance [mm]:	1450
## [Hardware Setup]
## System ID:
## Operating System :
## IView X Version:
## [Filter Settings]
## Heuristics:	FALSE
## Heuristics Stage:	0
## Bilateral:	FALSE
## Gaze Cursor Filter:	FALSE
## Saccade Length [px]:	0
## Filter Depth [ms]:	0
## Format:	LEFT, RIGHT, POR, AOI, EYEPOSITION, TRIGGER
##
Time	Type	Trial	B POR X [px]	B POR Y [px]	L POR X [px]	L POR Y [px]	R POR X [px]	R POR Y [px]	B Object Hit	L EPOS X	L EPOS Y	L EPOS Z	R EPOS X	R EPOS Y	R EPOS Z	Trigger	B Event Info	Stimulus
2272	SMP	1	290	40.07	611.7	395.72	290	40.07	ball	29.95	-1.8	-25.68	-30.14	-1.7	-22.96	0	-	attempt 2
35235	SMP	1	290	40.07	610.38	386.55	290	40.07	ball	29.95	-1.8	-25.68	-30.14	-1.7	-22.95	0	-	attempt 2
68483	SMP	1	290	40.07	608.99	387.24	290	40.07	ball	29.95	-1.8	-25.68	-30.14	-1.7	-22.95	0	-	attempt 2
101935	SMP	1	290	40.07	608.51	386.68	290	40.07	ball	29.95	-1.8	-25.68	-30.14	-1.7	-22.95	0	-	attempt 2
135363	SMP	1	290	40.07	609.9	389.52	290	40.07	ball	29.95	-1.8	-25.68	-30.14	-1.7	-22.95	0	-	attempt 2
169087	SMP	1	290	40.07	608.95	389.21	290	40.07	ball	29.95	-1.8	-25.68	-30.14	-1.7	-22.95	0	-	attempt 2
202215	SMP	1	290	40.07	609.08	391.47	290	40.07	ball	29.95	-1.8	-25.68	-30.14	-1.7	-22.95	0	-	attempt 2
235032	SMP	1	290	40.07	610.63	391.47	290	40.07	ball	29.95	-1.8	-25.68	-30.14	-1.7	-22.95	0	-	attempt 2
267992	SMP	1	290	40.07	613.09	393.03	290	40.07	ball	29.95	-1.8	-25.68	-30.14	-1.7	-22.95	0	-	attempt 2
301861	SMP	1	290	40.07	614.69	393.88	290	40.07	ball	29.95	-1.8	-25.67	-30.14	-1.7	-22.95	0	-	attempt 2
334761	SMP	1	290	40.07	617.46	393.3	290	40.07	ball	29.95	-1.8	-25.67	-30.14	-1.7	-22.95	0	-	attempt 2
367887	SMP	1	290	40.07	619.67	391.22	290	40.07	ball	29.95	-1.8	-25.67	-30.14	-1.7	-22.95	0	-	attempt 2
401198	SMP	1	290	40.07	619.98	390.19	290	40.07	ball	29.95	-1.81	-25.67	-30.14	-1.7	-22.95	0	-	attempt 2
434432	SMP	1	290	40.07	616.45	388.82	290	40.07	ball	29.95	-1.81	-25.67	-30.14	-1.7	-22.95	0	-	attempt 2
468328	SMP	1	290	40.07	619.1	387.74	290	40.07	ball	29.95	-1.81	-25.67	-30.14	-1.7	-22.95	0	-	attempt 2
500941	SMP	1	290	40.07	618.39	386.63	290	40.07	ball	29.95	-1.81	-25.67	-30.14	-1.7	-22.95	0	-	attempt 2
534269	SMP	1	290	40.07	618	386.58	290	40.07	ball	29.95	-1.81	-25.67	-30.14	-1.7	-22.95	0	-	attempt 2
567633	SMP	1	290	40.07	616.05	386.91	290	40.07	ball	29.95	-1.81	-25.67	-30.14	-1.7	-22.95	0	-	attempt 2
601128	SMP	1	290	40.07	617.34	389.72	290	40.07	ball	29.95	-1.81	-25.67	-30.14	-1.7	-22.95	0	-	attempt 2
634398	SMP	1	290	40.07	615.31	398.18	290	40.07	ball	29.95	-1.81	-25.67	-30.14	-1.7	-22.95	0	-	attempt 2
667509	SMP	1	290	40.07	615.11	407.53	290	40.07	ball	29.95	-1.81	-25.67	-30.14	-1.7	-22.95	0	-	attempt 2
700767	SMP	1	290	40.07	609.18	415.39	290	40.07	ball	29.95	-1.81	-25.67	-30.14	-1.7	-22.95	0	-	attempt 2
734066	SMP	1	290	40.07	603.89	430.97	290	40.07	ball	29.95	-1.81	-25.67	-30.14	-1.7	-22.95	0	-	attempt 2
767137	SMP	1	290	40.07	599.19	454.05	290	40.07	ball	29.95	-1.81	-25.67	-30.14	-1.7	-22.95	0	-	attempt 2
800960	SMP	1	290	40.07	604.08	493.17	290	40.07	ball	29.95	-1.81	-25.67	-30.14	-1.7	-22.95	0	-	attempt 2
833744	SMP	1	290	40.07	643.69	579.29	290	40.07	ball	29.95	-1.81	-25.67	-30.14	-1.7	-22.95	0	-	attempt 2
867001	SMP	1	290	40.07	639.97	606.19	290	40.07	ball	29.95	-1.81	-25.67	-30.14	-1.7	-22.95	0	-	attempt 2
900250	SMP	1	290	40.07	642.7	626.54	290	40.07	ball	29.95	-1.81	-25.67	-30.14	-1.7	-22.95	0	-	attempt 2
933626	SMP	1	290	40.07	642.51	645.34	290	40.07	ball	29.95	-1.81	-25.67	-30.14	-1.7	-22.95	0	-	attempt 2
966921	SMP	1	290	40.07	646.12	676.27	290	40.07	ball	29.95	-1.81	-25.67	-30.14	-1.7	-22.95	0	-	attempt 2
1000140	SMP	1	290	40.07	647.11	700.49	290	40.07	ball	29.95	-1.81	-25.67	-30.14	-1.7	-22.95	0	-	attempt 2
1034100	SMP	1	290	40.07	646.67	709.78	290	40.07	ball	29.95	-1.81	-25.67	-30.14	-1.7	-22.95	0	-	attempt 2
1067249	SMP	1	290	40.07	617.93	670.69	290	40.07	ball	29.95	-1.81	-25.67	-30.14	-1.7	-22.95	0	-	attempt 2
1099957	SMP	1	290	40.07	615.66	681.77	290	40.07	ball	29.95	-1.81	-25.67	-30.14	-1.7	-22.95	0	-	attempt 2
1133921	SMP	1	290	40.07	609.17	678.48	290	40.07	ball	29.95	-1.81	-25.67	-30.14	-1.7	-22.95	0	-	attempt 2
1166909	SMP	1	290	40.07	604.21	678.2	290	40.07	ball	29.95	-1.81	-25.67	-30.14	-1.7	-22.95	0	-	attempt 2
1199901	SMP	1	290	40.07	602.66	669.08	290	40.07	ball	29.95	-1.81	-25.67	-30.14	-1.7	-22.95	0	-	attempt 2
1233087	SMP	1	290	40.07	604.69	661.53	290	40.07	ball	29.95	-1.81	-25.67	-30.14	-1.7	-22.95	0	-	attempt 2
1266265	SMP	1	290	103.07	610.12	664.98	290	103.07	ball	29.95	-1.81	-25.67	-30.14	-1.7	-22.95	0	-	attempt 2
1299674	SMP	1	290	103.07	609.55	652.32	290	103.07	ball	29.95	-1.81	-25.67	-30.14	-1.7	-22.95	0	-	attempt 2
1333179	SMP	1	288	32.07	609.03	640.18	288	32.07	ball	29.95	-1.81	-25.67	-30.14	-1.7	-22.94	0	-	attempt 2
1366730	SMP	1	288	32.07	616.13	634.18	288	32.07	ball	29.95	-1.81	-25.67	-30.14	-1.7	-22.94	0	-	attempt 2
1399490	SMP	1	286	33.07	625.06	623.51	286	33.07	ball	29.95	-1.81	-25.67	-30.14	-1.7	-22.94	0	-	attempt 2
1432761	SMP	1	290	98.07	587.78	658.55	290	98.07	ball	29.95	-1.81	-25.67	-30.14	-1.7	-22.94	0	-	attempt 2
1466506	SMP	1	290	98.07	604.33	665.56	290	98.07	ball	29.95	-1.81	-25.67	-30.14	-1.7	-22.94	0	-	attempt 2
1499408	SMP	1	290	98.07	622.21	663.66	290	98.07	ball	29.95	-1.81	-25.67	-30.14	-1.7	-22.94	0	-	attempt 2
1532462	SMP	1	290	98.07	636.76	657.81	290	98.07	ball	29.95	-1.81	-25.67	-30.14	-1.7	-22.94	0	-	attempt 2
1566022	SMP	1	290	98.07	650.34	643.61	290	98.07	ball	29.95	-1.81	-25.67	-30.14	-1.7	-22.94	0	-	attempt 2
1599010	SMP	1	290	98.07	660.07	631.36	290	98.07	ball	29.95	-1.81	-25.67	-30.14	-1.7	-22.94	0	-	attempt 2
1632438	SMP	1	290	98.07	666.07	628.25	290	98.07	ball	29.95	-1.81	-25.67	-30.14	-1.7	-22.94	0	-	attempt 2
1666764	SMP	1	290	98.07	669.26	621.86	290	98.07	ball	29.95	-1.81	-25.67	-30.14	-1.7	-22.94	0	-	attempt 2
1709958	SMP	1	290	98.07	672.96	616.81	290	98.07	ball	29.95	-1.81	-25.67	-30.14	-1.7	-22.94	0	-	attempt 2
1741986	SMP	1	290	98.07	672.5	615.28	290	98.07	ball	29.95	-1.81	-25.67	-30.14	-1.7	-22.94	0	-	attempt 2
1768880	SMP	1	290	98.07	675.15	617.3	290	98.07	ball	29.95	-1.81	-25.66	-30.14	-1.7	-22.94	0	-	attempt 2
1801265	SMP	1	290	98.07	687.22	611.21	290	98.07	ball	29.95	-1.81	-25.66	-30.14	-1.7	-22.94	0	-	attempt 2
1832038	SMP	1	290	98.07	702.76	595.43	290	98.07	ball	29.95	-1.81	-25.66	-30.14	-1.7	-22.94	0	-	attempt 2
1865834	SMP	1	290	98.07	726.97	569.92	290	98.07	ball	29.95	-1.81	-25.66	-30.14	-1.7	-22.94	0	-	attempt 2
1898461	SMP	1	290	98.07	551.25	635.02	290	98.07	Other	29.95	-1.81	-25.66	-30.14	-1.7	-22.94	0	-	attempt 2
1931746	SMP	1	290	98.07	296.25	782.1	290	98.07	Other	29.95	-1.81	-25.66	-30.14	-1.7	-22.94	0	-	attempt 2
1965095	SMP	1	290	98.07	174.99	919.4	290	98.07	Other	29.95	-1.81	-25.66	-30.14	-1.7	-22.94	0	-	attempt 2
1998602	SMP	1	290	98.07	150.56	936.55	290	98.07	Other	29.95	-1.81	-25.66	-30.14	-1.7	-22.94	0	-	attempt 2
2032083	SMP	1	292	100.07	207.82	961.71	292	100.07	Other	29.95	-1.81	-25.66	-30.14	-1.7	-22.94	0	-	attempt 2
2064954	SMP	1	292	101.07	328.02	886.83	292	101.07	Other	29.95	-1.81	-25.66	-30.14	-1.7	-22.94	0	-	attempt 2
2098276	SMP	1	292	101.07	395.7	841.89	292	101.07	Other	29.95	-1.81	-25.66	-30.14	-1.7	-22.94	0	-	attempt 2
2131536	SMP	1	292	101.07	439.94	810.33	292	101.07	Other	29.95	-1.81	-25.66	-30.14	-1.7	-22.94	0	-	attempt 2
2164778	SMP	1	292	101.07	478.24	772.7	292	101.07	Other	29.95	-1.81	-25.66	-30.14	-1.7	-22.94	0	-	attempt 2
2198129	SMP	1	292	101.07	506.74	747.34	292	101.07	Other	29.95	-1.81	-25.66	-30.14	-1.7	-22.94	0	-	attempt 2
2231353	SMP	1	292	101.07	528.11	728.67	292	101.07	Other	29.95	-1.81	-25.66	-30.14	-1.7	-22.94	0	-	attempt 2
2265004	SMP	1	292	101.07	545.4	725.22	292	101.07	Other	29.95	-1.81	-25.66	-30.14	-1.7	-22.94	0	-	attempt 2
2297953	SMP	1	292	101.07	555.18	723.98	292	101.07	Other	29.95	-1.81	-25.66	-30.14	-1.7	-22.94	0	-	attempt 2
2331046	SMP	1	292	101.07	552.92	731.28	292	101.07	Other	29.95	-1.81	-25.66	-30.14	-1.7	-22.94	0	-	attempt 2
2364478	SMP	1	292	101.07	540.31	750.16	292	101.07	Other	29.95	-1.81	-25.66	-30.14	-1.7	-22.94	0	-	attempt 2
2398087	SMP	1	292	101.07	514.06	788.27	292	101.07	Other	29.95	-1.81	-25.66	-30.14	-1.7	-22.94	0	-	attempt 2
2431036	SMP	1	292	101.07	478.13	843.4	292	101.07	Other	29.95	-1.81	-25.66	-30.14	-1.7	-22.94	0	-	attempt 2
2464300	SMP	1	292	101.07	505.71	750.31	292	101.07	Other	29.95	-1.81	-25.66	-30.14	-1.7	-22.94	0	-	attempt 2
2497762	SMP	1	292	101.07	0	0	292	101.07	Other	0	0	0	-30.14	-1.7	-22.94	0	-	attempt 2
2530918	SMP	1	292	101.07	0	0	292	101.07	Other	0	0	0	0	0	0	0	-	attempt 2
2564052	SMP	1	303	104.07	672	564.49	303	104.07	Other	29.95	-1.81	-25.66	-30.14	-1.7	-22.94	0	-	attempt 2
2597874	SMP	1	303	104.07	990.1	295.01	303	104.07	Other	29.95	-1.81	-25.66	-30.14	-1.7	-22.94	0	-	attempt 2
2630586	SMP	1	295	104.07	1177.12	367.69	295	104.07	ball	29.95	-1.81	-25.66	-30.14	-1.7	-22.94	0	-	attempt 2
2663889	SMP	1	295	104.07	1022.67	392.09	295	104.07	ball	29.95	-1.81	-25.66	-30.14	-1.7	-22.94	0	-	attempt 2
2697233	SMP	1	295	104.07	927.24	409.26	295	104.07	ball	29.95	-1.81	-25.66	-30.14	-1.7	-22.94	0	-	attempt 2
2730524	SMP	1	295	104.07	855.07	428.9	295	104.07	ball	29.95	-1.81	-25.66	-30.14	-1.7	-22.94	0	-	attempt 2
2763873	SMP	1	295	104.07	803.84	443.85	295	104.07	ball	29.95	-1.81	-25.66	-30.14	-1.7	-22.94	0	-	attempt 2
2797065	SMP	1	295	104.07	764.51	455.47	295	104.07	ball	29.95	-1.81	-25.66	-30.14	-1.7	-22.94	0	-	attempt 2
2830322	SMP	1	295	104.07	763.51	488.98	295	104.07	ball	29.95	-1.81	-25.66	-30.14	-1.7	-22.94	0	-	attempt 2
2863791	SMP	1	295	104.07	853.1	669.88	295	104.07	ball	29.95	-1.81	-25.66	-30.14	-1.7	-22.94	0	-	attempt 2
2896723	SMP	1	295	104.07	791.8	639.06	295	104.07	ball	29.95	-1.81	-25.66	-30.14	-1.7	-22.94	0	-	attempt 2
2930641	SMP	1	295	104.07	773.89	626.19	295	104.07	ball	29.95	-1.81	-25.66	-30.14	-1.7	-22.94	0	-	attempt 2
2963699	SMP	1	295	104.07	766	619.47	295	104.07	ball	29.95	-1.81	-25.66	-30.14	-1.7	-22.94	0	-	attempt 2
2997042	SMP	1	295	104.07	762.06	609.44	295	104.07	ball	29.95	-1.81	-25.66	-30.14	-1.7	-22.94	0	-	attempt 2
3029830	SMP	1	295	104.07	753.62	596.03	295	104.07	ball	29.95	-1.81	-25.66	-30.14	-1.7	-22.94	0	-	attempt 2
3063284	SMP	1	295	104.07	745.78	585.94	295	104.07	ball	29.95	-1.81	-25.66	-30.14	-1.7	-22.94	0	-	attempt 2
3096360	SMP	1	295	104.07	737.48	571.46	295	104.07	ball	29.95	-1.81	-25.66	-30.14	-1.7	-22.94	0	-	attempt 2
3129736	SMP	1	295	104.07	757.5	552.49	295	104.07	ball	29.95	-1.81	-25.66	-30.14	-1.7	-22.94	0	-	attempt 2
3163121	SMP	1	295	104.07	737.28	549.39	295	104.07	ball	29.95	-1.81	-25.66	-30.14	-1.7	-22.94	0	-	attempt 2
3196340	SMP	1	295	104.07	716.28	543.75	295	104.07	ball	29.95	-1.81	-25.66	-30.14	-1.7	-22.94	0	-	attempt 2
3229687	SMP	1	296	105.07	702.27	536.48	296	105.07	ball	29.95	-1.81	-25.66	-30.14	-1.7	-22.94	0	-	attempt 2
3262907	SMP	1	296	105.07	689.87	532.69	296	105.07	ball	29.95	-1.81	-25.66	-30.14	-1.7	-22.94	0	-	attempt 2
3296579	SMP	1	296	105.07	683.06	534.69	296	105.07	ball	29.95	-1.81	-25.66	-30.14	-1.7	-22.94	0	-	attempt 2
3329498	SMP	1	296	105.07	676.12	533.43	296	105.07	ball	29.95	-1.81	-25.66	-30.14	-1.7	-22.94	0	-	attempt 2
3363294	SMP	1	296	105.07	670.6	533.28	296	105.07	ball	29.95	-1.81	-25.66	-30.14	-1.7	-22.94	0	-	attempt 2
3395842	SMP	1	296	105.07	653.7	527.81	296	105.07	ball	29.95	-1.81	-25.66	-30.14	-1.7	-22.94	0	-	attempt 2
3429140	SMP	1	296	105.07	650.34	527.06	296	105.07	ball	29.95	-1.81	-25.66	-30.14	-1.7	-22.94	0	-	attempt 2
3462754	SMP	1	296	105.07	644.93	526.98	296	105.07	ball	29.95	-1.81	-25.66	-30.14	-1.7	-22.94	0	-	attempt 2
3495751	SMP	1	288	104.07	635.51	522.85	288	104.07	ball	29.95	-1.81	-25.66	-30.14	-1.7	-22.94	0	-	attempt 2
3529312	SMP	1	288	104.07	625.24	523.34	288	104.07	ball	29.95	-1.81	-25.66	-30.14	-1.7	-22.93	0	-	attempt 2
3562386	SMP	1	292	105.07	614.91	522.18	292	105.07	ball	29.95	-1.81	-25.66	-30.14	-1.7	-22.93	0	-	attempt 2
3595642	SMP	1	292	105.07	608.04	520.07	292	105.07	ball	29.95	-1.81	-25.66	-30.14	-1.7	-22.93	0	-	attempt 2
3628856	SMP	1	292	105.07	602.55	514.98	292	105.07	ball	29.95	-1.81	-25.66	-30.14	-1.7	-22.93	0	-	attempt 2
3662300	SMP	1	292	105.07	600.02	506.57	292	105.07	ball	29.95	-1.81	-25.66	-30.14	-1.7	-22.93	0	-	attempt 2
3695311	SMP	1	292	105.07	600.16	499.59	292	105.07	ball	29.95	-1.81	-25.66	-30.14	-1.7	-22.93	0	-	attempt 2
3729838	SMP	1	292	105.07	598.6	494.13	292	105.07	ball	29.95	-1.81	-25.66	-30.14	-1.7	-22.93	0	-	attempt 2
3762953	SMP	1	292	105.07	610.26	485.55	292	105.07	ball	29.95	-1.81	-25.66	-30.14	-1.7	-22.93	0	-	attempt 2
3795685	SMP	1	292	105.07	612.18	478.93	292	105.07	ball	29.95	-1.81	-25.66	-30.14	-1.7	-22.93	0	-	attempt 2
3829316	SMP	1	292	105.07	609.47	472.08	292	105.07	ball	29.95	-1.81	-25.66	-30.14	-1.7	-22.93	0	-	attempt 2
3862014	SMP	1	292	105.07	609.47	464.42	292	105.07	ball	29.95	-1.81	-25.66	-30.14	-1.7	-22.93	0	-	attempt 2
3895153	SMP	1	292	105.07	609.65	461.94	292	105.07	ball	29.95	-1.81	-25.66	-30.14	-1.7	-22.93	0	-	attempt 2
3928392	SMP	1	292	105.07	608.81	466.28	292	105.07	ball	29.95	-1.81	-25.66	-30.14	-1.7	-22.93	0	-	attempt 2
3961881	SMP	1	292	105.07	608.48	472.59	292	105.07	ball	29.95	-1.81	-25.66	-30.14	-1.7	-22.93	0	-	attempt 2
3994809	SMP	1	292	105.07	612.02	483.45	292	105.07	ball	29.95	-1.81	-25.66	-30.14	-1.7	-22.93	0	-	attempt 2
4028198	SMP	1	292	105.07	615.44	493.58	292	105.07	ball	29.95	-1.81	-25.66	-30.14	-1.7	-22.93	0	-	attempt 2
4061452	SMP	1	292	105.07	619.09	509.05	292	105.07	ball	29.95	-1.81	-25.66	-30.14	-1.7	-22.93	0	-	attempt 2
4095146	SMP	1	292	105.07	626.31	526.34	292	105.07	ball	29.95	-1.81	-25.66	-30.14	-1.7	-22.93	0	-	attempt 2
4127988	SMP	1	292	105.07	434.21	403.9	292	105.07	Other	29.95	-1.81	-25.66	-30.14	-1.7	-22.93	0	-	attempt 2
4161447	SMP	1	239	116.07	302.47	234.73	239	116.07	Front right	29.95	-1.81	-25.66	0	0	0	0	-	attempt 2
4194573	SMP	1	296	105.07	316.37	225.57	296	105.07	Front right	29.95	-1.81	-25.66	-30.14	-1.7	-22.93	0	-	attempt 2
4228044	SMP	1	236	123.07	371.03	246.38	236	123.07	Front right	29.95	-1.81	-25.66	-30.14	-1.7	-22.93	0	-	attempt 2
4261825	SMP	1	191	114.07	411.99	263.12	191	114.07	Front right	29.95	-1.81	-25.66	-30.14	-1.7	-22.93	0	-	attempt 2
4294303	SMP	1	220	121.07	455.3	261.14	220	121.07	Front right	29.95	-1.81	-25.66	-30.14	-1.7	-22.93	0	-	attempt 2
4328262	SMP	1	198	121.07	457.48	286.69	198	121.07	Front right	29.95	-1.81	-25.66	-30.14	-1.7	-22.93	0	-	attempt 2
4360900	SMP	1	128	119.07	374.73	332.37	128	119.07	Front middle	29.95	-1.81	-25.66	-30.14	-1.7	-22.93	0	-	attempt 2
4394354	SMP	1	128	119.07	411.91	332.2	128	119.07	Front middle	29.95	-1.81	-25.66	-30.14	-1.7	-22.93	0	-	attempt 2
4428024	SMP	1	354	113.07	440.43	323.03	354	113.07	Keeper	29.95	-1.81	-25.66	-30.14	-1.7	-22.93	0	-	attempt 2
4460656	SMP	1	354	113.07	454.4	322.47	354	113.07	Keeper	29.95	-1.81	-25.66	-30.14	-1.7	-22.93	0	-	attempt 2
4494165	SMP	1	354	113.07	478.06	307.88	354	113.07	Keeper	29.95	-1.81	-25.66	-30.14	-1.7	-22.93	0	-	attempt 2
4527819	SMP	1	354	113.07	480.53	312.71	354	113.07	Keeper	29.95	-1.81	-25.66	-30.14	-1.7	-22.93	0	-	attempt 2
4560895	SMP	1	355	107.07	479.14	314.47	355	107.07	Keeper	29.95	-1.81	-25.66	-30.14	-1.7	-22.93	0	-	attempt 2
4593908	SMP	1	355	107.07	475.45	316.07	355	107.07	Keeper	29.95	-1.81	-25.66	-30.14	-1.7	-22.93	0	-	attempt 2
4627181	SMP	1	355	107.07	475.45	315.19	355	107.07	Keeper	29.95	-1.81	-25.66	-30.14	-1.7	-22.93	0	-	attempt 2
4660518	SMP	1	353	114.07	437.92	326.19	353	114.07	Keeper	29.95	-1.81	-25.66	-30.14	-1.7	-22.93	0	-	attempt 2
4693622	SMP	1	20	59.07	262.02	360.26	20	59.07	Middle Left	29.95	-1.81	-25.66	0	0	0	0	-	attempt 2
4727135	SMP	1	18	89.07	268.43	355.75	18	89.07	Bottom Left	29.95	-1.81	-25.66	-30.14	-1.7	-22.93	0	-	attempt 2
4760344	SMP	1	18	89.07	268.15	355.35	18	89.07	Bottom Left	29.95	-1.81	-25.66	-30.14	-1.7	-22.93	0	-	attempt 2
4793955	SMP	1	18	89.07	266.14	355.3	18	89.07	Bottom Left	29.95	-1.81	-25.66	-30.14	-1.7	-22.93	0	-	attempt 2
4826736	SMP	1	18	89.07	263.98	355.62	18	89.07	Bottom Left	29.95	-1.81	-25.66	-30.14	-1.7	-22.93	0	-	attempt 2
4860121	SMP	1	18	85.07	257.9	353.01	18	85.07	Bottom Left	29.95	-1.81	-25.66	-30.14	-1.7	-22.93	0	-	attempt 2
4893522	SMP	1	90	89.07	354.48	332.26	90	89.07	Bottom Middle	29.95	-1.81	-25.66	-30.14	-1.7	-22.93	0	-	attempt 2
4926658	SMP	1	418	107.07	517.39	318.85	418	107.07	Keeper	29.95	-1.81	-25.66	-30.14	-1.7	-22.93	0	-	attempt 2
4960224	SMP	1	418	107.07	506.29	316.3	418	107.07	Keeper	29.95	-1.81	-25.66	-30.14	-1.7	-22.93	0	-	attempt 2
4993301	SMP	1	418	107.07	498.94	313.98	418	107.07	Keeper	29.95	-1.81	-25.66	-30.14	-1.7	-22.93	0	-	attempt 2
5026355	SMP	1	418	107.07	494.39	311.82	418	107.07	Keeper	29.95	-1.81	-25.66	-30.14	-1.7	-22.93	0	-	attempt 2
5059904	SMP	1	418	107.07	487.18	310.97	418	107.07	Keeper	29.95	-1.81	-25.66	-30.14	-1.7	-22.93	0	-	attempt 2
5093283	SMP	1	417	107.07	478.17	312.36	417	107.07	Keeper	29.95	-1.81	-25.66	-30.14	-1.7	-22.93	0	-	attempt 2
5126367	SMP	1	355	106.07	429.69	326.1	355	106.07	Keeper	29.95	-1.81	-25.66	-30.14	-1.7	-22.93	0	-	attempt 2
5159873	SMP	1	355	106.07	424.42	326.65	355	106.07	Keeper	29.95	-1.81	-25.66	-30.14	-1.7	-22.93	0	-	attempt 2
5192886	SMP	1	355	106.07	422.07	326.97	355	106.07	Keeper	29.95	-1.81	-25.66	-30.14	-1.7	-22.93	0	-	attempt 2
5226113	SMP	1	357	107.07	419.52	324.95	357	107.07	Keeper	29.95	-1.81	-25.66	-30.14	-1.7	-22.93	0	-	attempt 2
5259261	SMP	1	357	107.07	427.65	323.73	357	107.07	Keeper	29.95	-1.81	-25.66	-30.14	-1.7	-22.93	0	-	attempt 2
5292593	SMP	1	357	107.07	426.01	324.8	357	107.07	Keeper	29.95	-1.81	-25.66	-30.14	-1.7	-22.93	0	-	attempt 2
5326434	SMP	1	357	107.07	422.48	325.37	357	107.07	Keeper	29.95	-1.81	-25.66	-30.14	-1.7	-22.93	0	-	attempt 2
5359295	SMP	1	357	107.07	420.1	326.13	357	107.07	Keeper	29.95	-1.81	-25.66	-30.14	-1.7	-22.93	0	-	attempt 2
5392554	SMP	1	357	107.07	417.09	325.24	357	107.07	Keeper	29.95	-1.81	-25.66	-30.14	-1.7	-22.93	0	-	attempt 2
5425765	SMP	1	358	107.07	411.14	325.78	358	107.07	Keeper	29.95	-1.81	-25.66	-30.14	-1.7	-22.93	0	-	attempt 2
5458982	SMP	1	358	107.07	409.9	327.34	358	107.07	Keeper	29.95	-1.81	-25.66	-30.14	-1.7	-22.93	0	-	attempt 2
5492369	SMP	1	358	107.07	401.18	333.89	358	107.07	Keeper	29.95	-1.81	-25.66	-30.14	-1.7	-22.93	0	-	attempt 2
5525546	SMP	1	358	107.07	395.99	333.38	358	107.07	Keeper	29.95	-1.81	-25.66	-30.14	-1.7	-22.93	0	-	attempt 2
5566803	SMP	1	359	111.07	389.22	332.67	359	111.07	Keeper	29.95	-1.81	-25.66	-30.14	-1.7	-22.93	0	-	attempt 2
5592116	SMP	1	359	111.07	379.1	330.81	359	111.07	Keeper	29.95	-1.81	-25.66	-30.14	-1.7	-22.93	0	-	attempt 2
5625460	SMP	1	114	118.07	385.81	346.95	114	118.07	Front middle	29.95	-1.81	-25.66	-30.14	-1.7	-22.93	0	-	attempt 2
5658570	SMP	1	0	0	0	0	0	0	-	0	0	0	0	0	0	0	-	attempt 2
5692477	SMP	1	292	103.07	791.05	507.15	292	103.07	Other	29.95	-1.81	-25.66	-30.14	-1.7	-22.93	0	-	attempt 2
5725231	SMP	1	292	103.07	778.4	653.82	292	103.07	ball	29.95	-1.81	-25.66	-30.14	-1.7	-22.93	0	-	attempt 2
5758604	SMP	1	292	103.07	729.86	626.2	292	103.07	ball	29.95	-1.81	-25.66	-30.14	-1.7	-22.93	0	-	attempt 2
5791824	SMP	1	292	103.07	694.69	601.17	292	103.07	ball	29.95	-1.81	-25.66	-30.14	-1.7	-22.93	0	-	attempt 2
5825476	SMP	1	292	103.07	672.45	580.1	292	103.07	ball	29.95	-1.81	-25.66	-30.14	-1.7	-22.93	0	-	attempt 2
5858659	SMP	1	292	103.07	659.51	561.8	292	103.07	ball	29.95	-1.81	-25.66	-30.14	-1.7	-22.93	0	-	attempt 2
5891651	SMP	1	292	103.07	652.5	546.22	292	103.07	ball	29.95	-1.81	-25.66	-30.14	-1.7	-22.93	0	-	attempt 2
5924945	SMP	1	292	103.07	648.21	534.06	292	103.07	ball	29.95	-1.81	-25.66	-30.14	-1.7	-22.93	0	-	attempt 2
5958048	SMP	1	292	103.07	641.79	491.47	292	103.07	ball	29.95	-1.81	-25.66	-30.14	-1.7	-22.93	0	-	attempt 2
5991389	SMP	1	291	103.07	635.15	477.92	291	103.07	ball	29.95	-1.81	-25.66	-30.14	-1.7	-22.93	0	-	attempt 2
6024673	SMP	1	291	103.07	629.05	464.24	291	103.07	ball	29.95	-1.81	-25.66	-30.14	-1.7	-22.93	0	-	attempt 2
6057829	SMP	1	291	103.07	625.55	450.77	291	103.07	ball	29.95	-1.81	-25.66	-30.14	-1.7	-22.93	0	-	attempt 2
6091124	SMP	1	291	103.07	625.58	438	291	103.07	ball	29.95	-1.81	-25.66	-30.14	-1.7	-22.93	0	-	attempt 2
6124682	SMP	1	291	103.07	623.89	424.48	291	103.07	ball	29.95	-1.81	-25.66	-30.14	-1.7	-22.93	0	-	attempt 2
6157764	SMP	1	291	103.07	624.48	414.89	291	103.07	ball	29.95	-1.81	-25.66	-30.14	-1.7	-22.93	0	-	attempt 2
6197982	SMP	1	291	103.07	623.67	403.77	291	103.07	ball	29.95	-1.81	-25.66	-30.14	-1.7	-22.93	0	-	attempt 2
6224405	SMP	1	291	103.07	621.74	394.71	291	103.07	ball	29.95	-1.81	-25.66	-30.14	-1.7	-22.93	0	-	attempt 2
6257581	SMP	1	291	103.07	619.65	387.37	291	103.07	ball	29.95	-1.81	-25.66	-30.14	-1.7	-22.93	0	-	attempt 2
6291328	SMP	1	291	103.07	618.16	382.45	291	103.07	ball	29.95	-1.81	-25.66	-30.14	-1.7	-22.93	0	-	attempt 2
6324273	SMP	1	291	103.07	614.2	378.34	291	103.07	ball	29.95	-1.81	-25.66	-30.14	-1.7	-22.93	0	-	attempt 2
6357552	SMP	1	291	103.07	611.67	377	291	103.07	ball	29.95	-1.81	-25.66	-30.14	-1.7	-22.93	0	-	attempt 2
6390686	SMP	1	291	103.07	612.23	363.55	291	103.07	ball	29.95	-1.81	-25.66	-30.14	-1.7	-22.93	0	-	attempt 2
6423917	SMP	1	291	103.07	606.33	372.46	291	103.07	ball	29.95	-1.81	-25.66	-30.14	-1.7	-22.93	0	-	attempt 2
6457761	SMP	1	291	103.07	602.35	372.59	291	103.07	ball	29.95	-1.81	-25.66	-30.14	-1.7	-22.93	0	-	attempt 2
6490451	SMP	1	291	103.07	601.73	373.39	291	103.07	ball	29.95	-1.81	-25.66	-30.14	-1.7	-22.93	0	-	attempt 2
6524239	SMP	1	291	103.07	601.87	372.32	291	103.07	ball	29.95	-1.81	-25.66	-30.14	-1.7	-22.93	0	-	attempt 2
6557066	SMP	1	291	103.07	601.3	370.49	291	103.07	ball	29.95	-1.81	-25.66	-30.14	-1.7	-22.93	0	-	attempt 2
6590631	SMP	1	291	103.07	598.91	371.76	291	103.07	ball	29.95	-1.81	-25.66	-30.14	-1.7	-22.93	0	-	attempt 2
6623954	SMP	1	291	103.07	596.65	373.92	291	103.07	ball	29.95	-1.81	-25.66	-30.14	-1.7	-22.93	0	-	attempt 2
6657150	SMP	1	291	103.07	595	375.29	291	103.07	ball	29.95	-1.81	-25.66	-30.14	-1.7	-22.93	0	-	attempt 2
6690195	SMP	1	291	103.07	589.8	378.66	291	103.07	ball	29.95	-1.81	-25.66	-30.14	-1.7	-22.93	0	-	attempt 2
6723417	SMP	1	291	103.07	586.44	377.78	291	103.07	ball	29.95	-1.81	-25.66	-30.14	-1.7	-22.93	0	-	attempt 2
6756827	SMP	1	290	106.07	582.5	379.99	290	106.07	ball	29.95	-1.81	-25.66	-30.14	-1.7	-22.93	0	-	attempt 2
6790243	SMP	1	290	106.07	576.42	382.78	290	106.07	ball	29.95	-1.81	-25.66	-30.14	-1.7	-22.93	0	-	attempt 2
6824243	SMP	1	290	106.07	572.88	387.91	290	106.07	ball	29.95	-1.81	-25.66	-30.14	-1.7	-22.93	0	-	attempt 2
6856861	SMP	1	290	106.07	567.13	395.65	290	106.07	ball	29.95	-1.82	-25.65	-30.14	-1.7	-22.93	0	-	attempt 2
6890396	SMP	1	290	106.07	562.21	400.55	290	106.07	ball	29.95	-1.82	-25.65	-30.14	-1.7	-22.93	0	-	attempt 2
6923522	SMP	1	290	106.07	562.4	392.81	290	106.07	ball	29.95	-1.82	-25.65	-30.14	-1.7	-22.93	0	-	attempt 2
6956948	SMP	1	290	106.07	549.52	402.07	290	106.07	ball	29.95	-1.82	-25.65	-30.14	-1.7	-22.93	0	-	attempt 2
6989864	SMP	1	290	106.07	534.65	410.42	290	106.07	ball	29.95	-1.82	-25.65	-30.14	-1.7	-22.93	0	-	attempt 2
7022962	SMP	1	290	106.07	522.66	422.42	290	106.07	ball	29.95	-1.82	-25.65	-30.14	-1.7	-22.93	0	-	attempt 2
7056632	SMP	1	290	41.07	513.47	432.72	290	41.07	ball	29.95	-1.82	-25.65	-30.14	-1.7	-22.93	0	-	attempt 2
7089490	SMP	1	290	98.07	503.24	444.9	290	98.07	ball	29.95	-1.82	-25.65	-30.14	-1.7	-22.93	0	-	attempt 2
7123053	SMP	1	290	98.07	497.79	463.86	290	98.07	ball	29.95	-1.82	-25.65	-30.14	-1.7	-22.93	0	-	attempt 2
7156137	SMP	1	290	98.07	492.87	481.79	290	98.07	ball	29.95	-1.81	-25.65	-30.14	-1.7	-22.93	0	-	attempt 2
7189349	SMP	1	292	45.07	485.02	503.05	292	45.07	ball	29.95	-1.81	-25.65	-30.14	-1.7	-22.93	0	-	attempt 2
7222793	SMP	1	292	104.07	476.18	517.91	292	104.07	ball	29.95	-1.81	-25.65	-30.14	-1.7	-22.93	0	-	attempt 2
7255969	SMP	1	292	46.07	476.16	527.5	292	46.07	ball	29.95	-1.81	-25.65	-30.14	-1.7	-22.92	0	-	attempt 2
7289235	SMP	1	292	46.07	477.94	542.96	292	46.07	ball	29.95	-1.81	-25.65	-30.14	-1.7	-22.92	0	-	attempt 2
7322303	SMP	1	292	46.07	486.2	558.58	292	46.07	ball	29.95	-1.81	-25.65	-30.14	-1.7	-22.92	0	-	attempt 2
7358554	SMP	1	289	105.07	499.44	583.13	289	105.07	ball	29.95	-1.81	-25.65	-30.14	-1.7	-22.92	0	-	attempt 2
7389928	SMP	1	288	35.07	507.98	590.42	288	35.07	ball	29.95	-1.81	-25.66	-30.14	-1.7	-22.92	0	-	attempt 2
7429485	SMP	1	288	35.07	527.39	607.99	288	35.07	ball	29.95	-1.81	-25.66	-30.14	-1.7	-22.92	0	-	attempt 2
7460129	SMP	1	288	35.07	544.09	632.94	288	35.07	ball	29.95	-1.81	-25.66	-30.14	-1.7	-22.92	0	-	attempt 2
7496165	SMP	1	295	102.07	631.28	677.03	295	102.07	ball	29.95	-1.81	-25.66	-30.14	-1.7	-22.92	0	-	attempt 2
7526168	SMP	1	286	33.07	619.69	653.53	286	33.07	ball	29.95	-1.81	-25.66	-30.14	-1.7	-22.92	0	-	attempt 2
7555482	SMP	1	292	105.07	498.43	679.01	292	105.07	ball	29.95	-1.81	-25.66	-30.14	-1.7	-22.92	0	-	attempt 2
7589071	SMP	1	292	105.07	456.29	518.45	292	105.07	ball	29.95	-1.81	-25.66	-30.14	-1.7	-22.92	0	-	attempt 2
7621940	SMP	1	292	105.07	555.43	574.42	292	105.07	ball	29.95	-1.81	-25.66	-30.14	-1.7	-22.92	0	-	attempt 2
7655257	SMP	1	292	105.07	453.84	591.55	292	105.07	ball	29.95	-1.81	-25.66	-30.14	-1.7	-22.92	0	-	attempt 2
7689129	SMP	1	292	105.07	442.61	593.52	292	105.07	ball	29.95	-1.81	-25.66	-30.14	-1.7	-22.92	0	-	attempt 2
7721734	SMP	1	0	0	0	0	0	0	-	0	0	0	0	0	0	0	-	attempt 2
7755371	SMP	1	0	0	0	0	0	0	-	0	0	0	0	0	0	0	-	attempt 2
7788749	SMP	1	0	0	0	0	0	0	-	0	0	0	0	0	0	0	-	attempt 2
7821949	SMP	1	0	0	0	0	0	0	-	0	0	0	0	0	0	0	-	attempt 2
7855065	SMP	1	0	0	0	0	0	0	-	0	0	0	0	0	0	0	-	attempt 2
7888161	SMP	1	0	0	0	0	0	0	-	0	0	0	0	0	0	0	-	attempt 2
7921256	SMP	1	0	0	0	0	0	0	-	0	0	0	0	0	0	0	-	attempt 2
7954781	SMP	1	0	0	0	0	0	0	-	0	0	0	0	0	0	0	-	attempt 2
7987855	SMP	1	0	0	0	0	0	0	-	0	0	0	0	0	0	0	-	attempt 2
8021069	SMP	1	0	0	0	0	0	0	-	0	0	0	0	0	0	0	-	attempt 2
8054789	SMP	1	65	40.07	438.71	326.05	65	40.07	Top Left	29.95	-1.81	-25.66	-30.14	-1.7	-22.92	0	-	attempt 2
8087722	SMP	1	0	0	0	0	0	0	-	0	0	0	0	0	0	0	-	attempt 2
8121086	SMP	1	0	0	0	0	0	0	-	0	0	0	0	0	0	0	-	attempt 2
8154186	SMP	1	0	0	0	0	0	0	-	0	0	0	0	0	0	0	-	attempt 2
8189175	SMP	1	0	0	0	0	0	0	-	0	0	0	0	0	0	0	-	attempt 2
8220958	SMP	1	0	0	0	0	0	0	-	0	0	0	0	0	0	0	-	attempt 2
8254105	SMP	1	0	0	0	0	0	0	-	0	0	0	0	0	0	0	-	attempt 2
8287509	SMP	1	0	0	0	0	0	0	-	0	0	0	0	0	0	0	-	attempt 2
8321276	SMP	1	0	0	0	0	0	0	-	0	0	0	0	0	0	0	-	attempt 2
