# Supplementary material for: Visual Search Strategies of Soccer Players Executing a Power vs. Placement Penalty Kick
Source: PLoS One. 2014 Dec 17;9(12):e115179. doi: 10.1371/journal.pone.0115179 (PMC4269429; doi:10.1371/journal.pone.0115179)
Supplement: S1 File — Raw visual search data from participant group in each test condition. (ZIP) [file pone.0115179.s001.zip › PLoS ONE Supporting Information/Part 3/Output/S1 attempt 1 LA placement no GK.xlsx]

## Sheet: Sheet1
## [BeGaze]
## Converted from:
## Date:	19.07.2013 18:12:25
## Version:	BeGaze 3.2.28
## IDF Version:	10
## Sample Rate:	30
## Separator Type:	Trial
## Trial Count:	1
## Uses Plane File:	FALSE
## Stimulus:	attempt 3
## Number of Samples:	264
## Reversed:	none
## [Run]
## Subject:	Dan Taylor Low Anxiety 1
## Description:	Reference View 4 Dan Taylor Low Anxiety 1 0
## [Calibration]
## Calibration Type:	n.a.
## Calibration Area:	1280	960
## [Geometry]
## Stimulus Dimension [mm]:	1280	960
## Head Distance [mm]:	1450
## [Hardware Setup]
## System ID:
## Operating System :
## IView X Version:
## [Filter Settings]
## Heuristics:	FALSE
## Heuristics Stage:	0
## Bilateral:	FALSE
## Gaze Cursor Filter:	FALSE
## Saccade Length [px]:	0
## Filter Depth [ms]:	0
## Format:	LEFT, RIGHT, POR, AOI, EYEPOSITION, TRIGGER
##
Time	Type	Trial	B POR X [px]	B POR Y [px]	L POR X [px]	L POR Y [px]	R POR X [px]	R POR Y [px]	B Object Hit	L EPOS X	L EPOS Y	L EPOS Z	R EPOS X	R EPOS Y	R EPOS Z	Trigger	B Event Info	Stimulus
14495	SMP	1	286	44.07	592.3	454.09	286	44.07	ball	30.26	-1.76	-25.49	-30	-0.85	-22.94	0	-	attempt 3
47098	SMP	1	286	44.07	589.8	495.9	286	44.07	ball	30.26	-1.76	-25.49	-30	-0.85	-22.94	0	-	attempt 3
80512	SMP	1	286	44.07	648.23	506.5	286	44.07	ball	30.26	-1.76	-25.49	-30	-0.85	-22.94	0	-	attempt 3
113645	SMP	1	286	44.07	610.27	541.3	286	44.07	ball	30.26	-1.76	-25.49	-30	-0.85	-22.94	0	-	attempt 3
147048	SMP	1	286	44.07	607.44	592.49	286	44.07	ball	30.26	-1.76	-25.49	-30	-0.85	-22.94	0	-	attempt 3
180094	SMP	1	286	44.07	603.74	623.55	286	44.07	ball	30.26	-1.76	-25.49	-30	-0.85	-22.94	0	-	attempt 3
214131	SMP	1	286	44.07	601.59	639.57	286	44.07	ball	30.26	-1.76	-25.49	-30	-0.85	-22.94	0	-	attempt 3
246716	SMP	1	286	44.07	600.44	646.89	286	44.07	ball	30.26	-1.76	-25.49	-30	-0.85	-22.94	0	-	attempt 3
280042	SMP	1	286	44.07	605.4	685.91	286	44.07	ball	30.26	-1.76	-25.49	-30	-0.85	-22.94	0	-	attempt 3
313353	SMP	1	286	44.07	613.55	718.14	286	44.07	ball	30.26	-1.76	-25.5	-30	-0.85	-22.94	0	-	attempt 3
346955	SMP	1	286	44.07	619.91	710.8	286	44.07	ball	30.26	-1.76	-25.5	-30	-0.85	-22.94	0	-	attempt 3
379671	SMP	1	286	44.07	626.66	735.71	286	44.07	ball	30.26	-1.76	-25.5	-30	-0.85	-22.94	0	-	attempt 3
413067	SMP	1	286	44.07	633.45	760.01	286	44.07	ball	30.26	-1.76	-25.5	-30	-0.85	-22.94	0	-	attempt 3
446355	SMP	1	286	44.07	637.06	775.26	286	44.07	ball	30.26	-1.76	-25.5	-30	-0.85	-22.94	0	-	attempt 3
479625	SMP	1	286	44.07	635.77	777.54	286	44.07	ball	30.26	-1.76	-25.5	-30	-0.85	-22.94	0	-	attempt 3
512990	SMP	1	286	44.07	632.59	792.42	286	44.07	ball	30.26	-1.76	-25.5	-30	-0.85	-22.94	0	-	attempt 3
546512	SMP	1	286	44.07	607.16	792.98	286	44.07	ball	30.26	-1.76	-25.5	-30	-0.85	-22.94	0	-	attempt 3
579327	SMP	1	286	44.07	598.17	802.4	286	44.07	ball	30.26	-1.76	-25.5	-30	-0.85	-22.94	0	-	attempt 3
613204	SMP	1	286	44.07	590.52	818.5	286	44.07	ball	30.26	-1.76	-25.5	-30	-0.85	-22.94	0	-	attempt 3
645991	SMP	1	286	44.07	583.31	831.09	286	44.07	ball	30.26	-1.76	-25.5	-30	-0.85	-22.94	0	-	attempt 3
679748	SMP	1	286	44.07	575.67	826.07	286	44.07	ball	30.26	-1.76	-25.5	-30	-0.85	-22.94	0	-	attempt 3
712482	SMP	1	286	44.07	571.77	816.6	286	44.07	ball	30.26	-1.76	-25.5	-30	-0.85	-22.94	0	-	attempt 3
746068	SMP	1	286	44.07	571.54	818.28	286	44.07	ball	30.26	-1.76	-25.5	-30	-0.85	-22.94	0	-	attempt 3
788705	SMP	1	286	44.07	570.6	822.92	286	44.07	ball	30.26	-1.76	-25.5	-30	-0.85	-22.94	0	-	attempt 3
813965	SMP	1	286	44.07	570.54	803.86	286	44.07	ball	30.26	-1.76	-25.5	-30	-0.85	-22.94	0	-	attempt 3
845608	SMP	1	286	44.07	630.78	782.07	286	44.07	ball	30.26	-1.76	-25.5	-30	-0.85	-22.94	0	-	attempt 3
878976	SMP	1	286	44.07	632.06	766.33	286	44.07	ball	30.26	-1.76	-25.5	-30	-0.85	-22.94	0	-	attempt 3
912136	SMP	1	286	44.07	634.93	755.37	286	44.07	ball	30.26	-1.76	-25.5	-30	-0.85	-22.94	0	-	attempt 3
945841	SMP	1	286	44.07	633.03	745.64	286	44.07	ball	30.26	-1.76	-25.5	-30	-0.85	-22.94	0	-	attempt 3
978969	SMP	1	286	44.07	632.43	738.26	286	44.07	ball	30.26	-1.76	-25.5	-30	-0.85	-22.94	0	-	attempt 3
1012047	SMP	1	286	44.07	630.89	737.92	286	44.07	ball	30.26	-1.76	-25.5	-30	-0.85	-22.94	0	-	attempt 3
1045277	SMP	1	286	44.07	628.05	738.73	286	44.07	ball	30.26	-1.76	-25.5	-30	-0.85	-22.94	0	-	attempt 3
1078817	SMP	1	286	44.07	626.1	746.79	286	44.07	ball	30.26	-1.76	-25.5	-30	-0.85	-22.94	0	-	attempt 3
1111808	SMP	1	286	44.07	622.13	754.01	286	44.07	ball	30.26	-1.76	-25.5	-30	-0.85	-22.94	0	-	attempt 3
1145334	SMP	1	286	44.07	619.79	764.4	286	44.07	ball	30.26	-1.76	-25.5	-30	-0.85	-22.94	0	-	attempt 3
1178378	SMP	1	286	44.07	616.67	776.02	286	44.07	ball	30.26	-1.76	-25.5	-30	-0.85	-22.94	0	-	attempt 3
1211552	SMP	1	286	44.07	609.87	753.3	286	44.07	ball	30.26	-1.76	-25.5	-30	-0.85	-22.94	0	-	attempt 3
1245405	SMP	1	295	105.07	555.24	503.86	295	105.07	Other	30.26	-1.76	-25.5	-30	-0.85	-22.94	0	-	attempt 3
1278155	SMP	1	295	105.07	499.31	478.09	295	105.07	Other	30.26	-1.76	-25.5	-30	-0.85	-22.94	0	-	attempt 3
1311477	SMP	1	295	105.07	445.75	207.94	295	105.07	Other	30.26	-1.76	-25.5	-30	-0.85	-22.94	0	-	attempt 3
1345185	SMP	1	289	105.07	445.11	175.19	289	105.07	Other	30.26	-1.76	-25.5	-30	-0.85	-22.94	0	-	attempt 3
1381601	SMP	1	289	105.07	490.44	218.22	289	105.07	Other	30.26	-1.76	-25.5	-30	-0.85	-22.94	0	-	attempt 3
1411827	SMP	1	289	105.07	529.73	251.33	289	105.07	Other	30.26	-1.76	-25.5	-30	-0.85	-22.94	0	-	attempt 3
1444925	SMP	1	289	105.07	559.25	275.33	289	105.07	Front right	30.26	-1.76	-25.5	-30	-0.85	-22.94	0	-	attempt 3
1477909	SMP	1	180	112.07	575.77	294.01	180	112.07	Front right	30.26	-1.76	-25.5	-30	-0.85	-22.94	0	-	attempt 3
1511210	SMP	1	182	122.07	540.31	319.59	182	122.07	Front right	30.26	-1.76	-25.5	-30	-0.85	-22.94	0	-	attempt 3
1544544	SMP	1	157	113.07	478.06	341.75	157	113.07	Front middle	30.26	-1.76	-25.5	-30	-0.85	-22.94	0	-	attempt 3
1577778	SMP	1	153	110.07	483.49	350.1	153	110.07	Front middle	30.26	-1.76	-25.5	-30	-0.85	-22.94	0	-	attempt 3
1610877	SMP	1	153	110.07	490.19	355.99	153	110.07	Front middle	30.26	-1.76	-25.5	-30	-0.85	-22.94	0	-	attempt 3
1644434	SMP	1	153	109.07	499.54	365.62	153	109.07	Front middle	30.26	-1.76	-25.5	-30	-0.85	-22.94	0	-	attempt 3
1677724	SMP	1	153	112.07	518.15	368.31	153	112.07	Front middle	30.26	-1.76	-25.5	-30	-0.85	-22.94	0	-	attempt 3
1710711	SMP	1	200	79.07	632.41	286.41	200	79.07	Bottom Right	30.26	-1.76	-25.5	-30	-0.85	-22.94	0	-	attempt 3
1744045	SMP	1	200	80.07	626.1	297.93	200	80.07	Bottom Right	30.26	-1.76	-25.49	-30	-0.85	-22.94	0	-	attempt 3
1777380	SMP	1	196	74.07	614.61	305.13	196	74.07	Bottom Right	30.26	-1.76	-25.49	-30	-0.85	-22.94	0	-	attempt 3
1810604	SMP	1	195	69.07	602.35	310.78	195	69.07	Middle Right	30.26	-1.76	-25.49	-30	-0.85	-22.94	0	-	attempt 3
1844309	SMP	1	191	67.07	588.28	310.27	191	67.07	Middle Right	30.26	-1.76	-25.49	-30	-0.85	-22.94	0	-	attempt 3
1877189	SMP	1	193	67.07	579.79	301.62	193	67.07	Middle Right	30.26	-1.76	-25.49	-30	-0.85	-22.94	0	-	attempt 3
1910410	SMP	1	193	62.07	576.04	290.24	193	62.07	Middle Right	30.26	-1.76	-25.49	-30	-0.85	-22.94	0	-	attempt 3
1943803	SMP	1	153	71.07	449.67	347.85	153	71.07	Bottom Middle	30.26	-1.76	-25.49	-30	-0.85	-22.94	0	-	attempt 3
1976859	SMP	1	32	71.07	245.41	394.57	32	71.07	Middle Left	30.26	-1.77	-25.49	-30	-0.85	-22.94	0	-	attempt 3
2010244	SMP	1	60	83.07	269.5	382.26	60	83.07	Bottom Left	30.26	-1.77	-25.49	-30	-0.85	-22.94	0	-	attempt 3
2044071	SMP	1	59	80.07	297.09	359.94	59	80.07	Bottom Left	30.26	-1.77	-25.49	-30	-0.85	-22.94	0	-	attempt 3
2076794	SMP	1	75	86.07	328.92	340.13	75	86.07	Bottom Left	30.26	-1.77	-25.49	-30	-0.85	-22.94	0	-	attempt 3
2110282	SMP	1	83	87.07	350.48	332.84	83	87.07	Bottom Left	30.26	-1.77	-25.49	-30	-0.85	-22.94	0	-	attempt 3
2143438	SMP	1	90	84.07	367.63	318.52	90	84.07	Bottom Middle	30.26	-1.77	-25.49	-30	-0.85	-22.94	0	-	attempt 3
2176632	SMP	1	80	84.07	382.07	298.3	80	84.07	Bottom Left	30.26	-1.77	-25.49	-30	-0.85	-22.94	0	-	attempt 3
2209877	SMP	1	72	85.07	384.05	279.32	72	85.07	Bottom Left	30.26	-1.77	-25.49	-30	-0.85	-22.94	0	-	attempt 3
2243495	SMP	1	292	101.07	369.56	393.84	292	101.07	Other	30.26	-1.77	-25.49	-30	-0.85	-22.94	0	-	attempt 3
2276340	SMP	1	0	0	0	0	0	0	-	0	0	0	0	0	0	0	-	attempt 3
2309865	SMP	1	292	103.07	0	0	292	103.07	Other	0	0	0	-30	-0.85	-22.94	0	-	attempt 3
2343083	SMP	1	288	97.07	821.3	985.62	288	97.07	Other	30.26	-1.77	-25.49	-30	-0.85	-22.94	0	-	attempt 3
2376497	SMP	1	288	99.07	448.02	925.98	288	99.07	Other	30.26	-1.77	-25.49	-30	-0.85	-22.94	0	-	attempt 3
2409998	SMP	1	288	99.07	449.54	913.38	288	99.07	Other	30.26	-1.77	-25.49	-30	-0.85	-22.94	0	-	attempt 3
2442727	SMP	1	288	99.07	468.49	830.88	288	99.07	Other	30.26	-1.77	-25.49	-30	-0.85	-22.94	0	-	attempt 3
2476453	SMP	1	288	99.07	482.87	764.28	288	99.07	Other	30.26	-1.77	-25.49	-30	-0.85	-22.94	0	-	attempt 3
2509391	SMP	1	288	99.07	491.33	705.91	288	99.07	Other	30.26	-1.77	-25.49	-30	-0.85	-22.94	0	-	attempt 3
2543562	SMP	1	290	104.07	514.19	655.9	290	104.07	Other	30.26	-1.77	-25.49	-30	-0.85	-22.94	0	-	attempt 3
2575956	SMP	1	290	104.07	546.02	617.45	290	104.07	Other	30.26	-1.77	-25.5	-30	-0.85	-22.94	0	-	attempt 3
2609147	SMP	1	290	104.07	472.75	790.64	290	104.07	Other	30.26	-1.77	-25.5	-30	-0.85	-22.94	0	-	attempt 3
2642474	SMP	1	290	104.07	488.29	795.39	290	104.07	Other	30.26	-1.77	-25.5	-30	-0.85	-22.94	0	-	attempt 3
2675665	SMP	1	290	104.07	506.48	762.64	290	104.07	Other	30.26	-1.77	-25.5	-30	-0.85	-22.94	0	-	attempt 3
2708961	SMP	1	290	104.07	514.54	737.81	290	104.07	Other	30.26	-1.77	-25.5	-30	-0.85	-22.94	0	-	attempt 3
2742180	SMP	1	290	104.07	522.75	720.75	290	104.07	Other	30.26	-1.77	-25.5	-30	-0.85	-22.94	0	-	attempt 3
2776101	SMP	1	290	104.07	522.86	712.65	290	104.07	Other	30.26	-1.77	-25.5	-30	-0.85	-22.94	0	-	attempt 3
2808751	SMP	1	290	104.07	522.31	720.61	290	104.07	Other	30.26	-1.77	-25.5	-30	-0.85	-22.94	0	-	attempt 3
2841999	SMP	1	290	104.07	519.93	726.83	290	104.07	Other	30.26	-1.77	-25.5	-30	-0.85	-22.94	0	-	attempt 3
2875384	SMP	1	290	104.07	518.89	746.5	290	104.07	Other	30.26	-1.77	-25.5	-30	-0.85	-22.94	0	-	attempt 3
2908522	SMP	1	290	104.07	558.64	698.2	290	104.07	Other	30.26	-1.77	-25.5	-30	-0.85	-22.94	0	-	attempt 3
2941894	SMP	1	290	104.07	760.53	542.3	290	104.07	Other	30.26	-1.77	-25.5	-30	-0.85	-22.94	0	-	attempt 3
2975573	SMP	1	290	104.07	748.92	536.78	290	104.07	Other	30.26	-1.77	-25.5	-30	-0.85	-22.94	0	-	attempt 3
3008409	SMP	1	290	104.07	710.46	572.55	290	104.07	Other	30.26	-1.77	-25.5	-30	-0.85	-22.94	0	-	attempt 3
3046831	SMP	1	290	104.07	679.94	597.56	290	104.07	Other	30.26	-1.76	-25.5	-30	-0.85	-22.94	0	-	attempt 3
3075133	SMP	1	290	104.07	659.56	629.1	290	104.07	Other	30.26	-1.76	-25.5	-30	-0.85	-22.94	0	-	attempt 3
3108685	SMP	1	290	104.07	735.56	451.93	290	104.07	Other	30.26	-1.76	-25.5	-30	-0.85	-22.94	0	-	attempt 3
3141651	SMP	1	290	104.07	843.9	291.27	290	104.07	Other	30.26	-1.76	-25.5	-30	-0.85	-22.94	0	-	attempt 3
3175104	SMP	1	290	104.07	847.46	243.72	290	104.07	Other	30.26	-1.76	-25.5	-30	-0.85	-22.94	0	-	attempt 3
3208931	SMP	1	290	104.07	810.39	286.26	290	104.07	Other	30.26	-1.76	-25.5	-30	-0.85	-22.94	0	-	attempt 3
3241277	SMP	1	290	104.07	779.44	312.28	290	104.07	Other	30.26	-1.76	-25.5	-30	-0.85	-22.94	0	-	attempt 3
3274534	SMP	1	290	104.07	757.33	334.56	290	104.07	Other	30.26	-1.76	-25.5	-30	-0.85	-22.94	0	-	attempt 3
3308315	SMP	1	290	104.07	743.37	358.97	290	104.07	ball	30.26	-1.77	-25.5	-30	-0.85	-22.94	0	-	attempt 3
3341295	SMP	1	290	104.07	735.85	377.85	290	104.07	ball	30.26	-1.77	-25.5	-30	-0.85	-22.94	0	-	attempt 3
3374813	SMP	1	287	103.07	767.98	368.7	287	103.07	ball	30.26	-1.77	-25.5	-30	-0.85	-22.94	0	-	attempt 3
3407698	SMP	1	290	103.07	752.67	381.79	290	103.07	ball	30.26	-1.77	-25.5	-30	-0.85	-22.94	0	-	attempt 3
3441320	SMP	1	290	103.07	736.78	386.08	290	103.07	ball	30.26	-1.77	-25.5	-30	-0.85	-22.94	0	-	attempt 3
3474579	SMP	1	290	103.07	723.38	398.8	290	103.07	ball	30.26	-1.77	-25.5	-30	-0.85	-22.94	0	-	attempt 3
3507910	SMP	1	290	103.07	712.31	415.75	290	103.07	ball	30.26	-1.77	-25.5	-30	-0.85	-22.94	0	-	attempt 3
3540897	SMP	1	290	103.07	702.01	428.85	290	103.07	ball	30.26	-1.77	-25.5	-30	-0.85	-22.94	0	-	attempt 3
3574723	SMP	1	290	103.07	693.12	441.06	290	103.07	ball	30.26	-1.77	-25.5	-30	-0.85	-22.94	0	-	attempt 3
3607595	SMP	1	290	103.07	681.04	437.95	290	103.07	ball	30.26	-1.77	-25.5	-30	-0.85	-22.94	0	-	attempt 3
3640691	SMP	1	290	103.07	672.81	446.42	290	103.07	ball	30.26	-1.77	-25.5	-30	-0.85	-22.94	0	-	attempt 3
3673856	SMP	1	290	103.07	665.65	452.73	290	103.07	ball	30.26	-1.77	-25.5	-30	-0.85	-22.94	0	-	attempt 3
3707482	SMP	1	290	103.07	660.82	460.5	290	103.07	ball	30.26	-1.77	-25.5	-30	-0.85	-22.94	0	-	attempt 3
3741079	SMP	1	290	103.07	656.23	470.52	290	103.07	ball	30.26	-1.77	-25.5	-30	-0.85	-22.94	0	-	attempt 3
3773936	SMP	1	290	103.07	649.46	479.58	290	103.07	ball	30.26	-1.77	-25.5	-30	-0.85	-22.94	0	-	attempt 3
3807158	SMP	1	290	103.07	643.29	486.94	290	103.07	ball	30.26	-1.77	-25.5	-30	-0.85	-22.94	0	-	attempt 3
3840364	SMP	1	292	103.07	635.76	490.64	292	103.07	ball	30.26	-1.77	-25.5	-30	-0.85	-22.94	0	-	attempt 3
3873556	SMP	1	287	105.07	630.28	513.56	287	105.07	ball	30.26	-1.77	-25.5	-30	-0.85	-22.94	0	-	attempt 3
3907148	SMP	1	0	0	0	0	0	0	ball	0	0	0	0	0	0	0	-	attempt 3
3940517	SMP	1	290	38.07	662.4	276.46	290	38.07	ball	30.26	-1.77	-25.5	-30	-0.85	-22.94	0	-	attempt 3
3974024	SMP	1	294	103.07	682.21	201.88	294	103.07	ball	30.26	-1.77	-25.5	-30	-0.85	-22.94	0	-	attempt 3
4007370	SMP	1	294	103.07	627.98	516.61	294	103.07	ball	30.26	-1.77	-25.5	-30	-0.85	-22.94	0	-	attempt 3
4040331	SMP	1	290	40.07	630.49	520.81	290	40.07	ball	30.26	-1.77	-25.5	-30	-0.85	-22.94	0	-	attempt 3
4073197	SMP	1	290	40.07	633.75	522.52	290	40.07	ball	30.26	-1.77	-25.5	-30	-0.85	-22.94	0	-	attempt 3
4106710	SMP	1	290	40.07	635.7	522.49	290	40.07	ball	30.26	-1.77	-25.5	-30	-0.85	-22.94	0	-	attempt 3
4140292	SMP	1	290	40.07	637.88	523.55	290	40.07	ball	30.26	-1.77	-25.5	-30	-0.85	-22.94	0	-	attempt 3
4173315	SMP	1	290	40.07	638.41	523.94	290	40.07	ball	30.26	-1.77	-25.5	-30	-0.85	-22.94	0	-	attempt 3
4206387	SMP	1	290	40.07	639.8	526.18	290	40.07	ball	30.26	-1.77	-25.5	-30	-0.85	-22.94	0	-	attempt 3
4239527	SMP	1	290	40.07	638.59	522.89	290	40.07	ball	30.26	-1.77	-25.5	-30	-0.85	-22.94	0	-	attempt 3
4272833	SMP	1	290	40.07	640.91	521.15	290	40.07	ball	30.26	-1.77	-25.5	-30	-0.85	-22.94	0	-	attempt 3
4306196	SMP	1	290	40.07	638.56	497.31	290	40.07	ball	30.26	-1.77	-25.5	-30	-0.85	-22.94	0	-	attempt 3
4339827	SMP	1	290	40.07	639.83	496.54	290	40.07	ball	30.26	-1.77	-25.5	-30	-0.85	-22.94	0	-	attempt 3
4372694	SMP	1	290	40.07	641.28	495.08	290	40.07	ball	30.26	-1.77	-25.5	-30	-0.85	-22.94	0	-	attempt 3
4406042	SMP	1	290	40.07	640.86	491.3	290	40.07	ball	30.26	-1.76	-25.5	-30	-0.85	-22.94	0	-	attempt 3
4439521	SMP	1	290	40.07	641.46	491.07	290	40.07	ball	30.26	-1.76	-25.5	-30	-0.85	-22.94	0	-	attempt 3
4473171	SMP	1	290	40.07	642.16	494.46	290	40.07	ball	30.26	-1.76	-25.5	-30	-0.85	-22.94	0	-	attempt 3
4505837	SMP	1	290	40.07	644.95	498.94	290	40.07	ball	30.26	-1.76	-25.5	-30	-0.85	-22.94	0	-	attempt 3
4539739	SMP	1	290	40.07	645.38	502.29	290	40.07	ball	30.26	-1.76	-25.5	-30	-0.85	-22.94	0	-	attempt 3
4572480	SMP	1	288	43.07	647.26	509.83	288	43.07	ball	30.26	-1.76	-25.5	-30	-0.85	-22.94	0	-	attempt 3
4605630	SMP	1	294	103.07	649.58	517.45	294	103.07	ball	30.26	-1.76	-25.5	-30	-0.85	-22.94	0	-	attempt 3
4639458	SMP	1	294	103.07	650.09	525.13	294	103.07	ball	30.26	-1.76	-25.5	-30	-0.85	-22.94	0	-	attempt 3
4672176	SMP	1	294	103.07	650.81	529.96	294	103.07	ball	30.25	-1.76	-25.5	-30	-0.85	-22.94	0	-	attempt 3
4705392	SMP	1	289	37.07	650.48	533.86	289	37.07	ball	30.25	-1.76	-25.5	-30	-0.85	-22.94	0	-	attempt 3
4738782	SMP	1	289	37.07	651.37	536.69	289	37.07	ball	30.25	-1.76	-25.5	-30	-0.85	-22.94	0	-	attempt 3
4772214	SMP	1	289	37.07	652.53	543.97	289	37.07	ball	30.25	-1.76	-25.5	-30	-0.85	-22.94	0	-	attempt 3
4805659	SMP	1	289	37.07	658.17	557.52	289	37.07	ball	30.25	-1.76	-25.5	-30	-0.85	-22.94	0	-	attempt 3
4838652	SMP	1	293	104.07	495.11	443.77	293	104.07	Other	30.25	-1.76	-25.5	-30	-0.85	-22.94	0	-	attempt 3
4871871	SMP	1	293	104.07	266.02	315.83	293	104.07	Other	30.25	-1.76	-25.5	-30	-0.85	-22.94	0	-	attempt 3
4905384	SMP	1	187	103.07	177.72	292.29	187	103.07	Front right	30.25	-1.76	-25.5	0	0	0	0	-	attempt 3
4938867	SMP	1	220	121.07	264.25	308.84	220	121.07	Front right	30.25	-1.76	-25.5	0	0	0	0	-	attempt 3
4971650	SMP	1	224	108.07	321.24	318.96	224	108.07	Front right	30.25	-1.76	-25.5	0	0	0	0	-	attempt 3
5005043	SMP	1	178	92.07	361.79	334.88	178	92.07	Bottom Right	30.25	-1.76	-25.5	0	0	0	0	-	attempt 3
5038349	SMP	1	152	100.07	389.27	348.25	152	100.07	Front middle	30.25	-1.76	-25.5	-30	-0.85	-22.94	0	-	attempt 3
5071731	SMP	1	177	89.07	485.9	326.63	177	89.07	Bottom Right	30.25	-1.76	-25.5	-30	-0.85	-22.94	0	-	attempt 3
5105097	SMP	1	186	86.07	530.66	331.08	186	86.07	Bottom Right	30.25	-1.76	-25.5	-30	-0.85	-22.94	0	-	attempt 3
5138343	SMP	1	191	80.07	532.91	341.69	191	80.07	Bottom Right	30.25	-1.76	-25.5	-30	-0.85	-22.94	0	-	attempt 3
5171256	SMP	1	192	81.07	534.07	347.33	192	81.07	Bottom Right	30.25	-1.76	-25.5	-30	-0.85	-22.94	0	-	attempt 3
5204687	SMP	1	191	79.07	538.15	352.93	191	79.07	Bottom Right	30.25	-1.77	-25.5	-30	-0.85	-22.94	0	-	attempt 3
5238081	SMP	1	189	80.07	544.67	358.77	189	80.07	Bottom Right	30.25	-1.77	-25.5	-30	-0.85	-22.94	0	-	attempt 3
5271166	SMP	1	189	78.07	549.72	362	189	78.07	Bottom Right	30.25	-1.77	-25.5	-30	-0.85	-22.94	0	-	attempt 3
5304722	SMP	1	180	80.07	554.85	369.23	180	80.07	Bottom Right	30.25	-1.77	-25.5	-30	-0.85	-22.94	0	-	attempt 3
5337635	SMP	1	178	82.07	558.91	376.46	178	82.07	Bottom Right	30.25	-1.77	-25.5	-30	-0.85	-22.94	0	-	attempt 3
5371043	SMP	1	180	81.07	561.85	382.89	180	81.07	Bottom Right	30.25	-1.77	-25.5	-30	-0.85	-22.94	0	-	attempt 3
5404638	SMP	1	181	81.07	564.91	387.29	181	81.07	Bottom Right	30.25	-1.77	-25.5	-30	-0.85	-22.94	0	-	attempt 3
5437794	SMP	1	183	82.07	565.62	393.84	183	82.07	Bottom Right	30.25	-1.77	-25.5	-30	-0.85	-22.94	0	-	attempt 3
5470730	SMP	1	167	83.07	539.45	409.87	167	83.07	Bottom Middle	30.25	-1.77	-25.5	-30	-0.85	-22.94	0	-	attempt 3
5504132	SMP	1	32	83.07	266.55	473.05	32	83.07	Bottom Left	30.25	-1.77	-25.5	-30	-0.85	-22.94	0	-	attempt 3
5537416	SMP	1	29	80.07	273.57	470.44	29	80.07	Bottom Left	30.25	-1.77	-25.5	-30	-0.85	-22.94	0	-	attempt 3
5570656	SMP	1	31	82.07	288.04	468.24	31	82.07	Bottom Left	30.25	-1.77	-25.5	-30	-0.85	-22.94	0	-	attempt 3
5603991	SMP	1	31	82.07	300.03	463.52	31	82.07	Bottom Left	30.25	-1.77	-25.5	-30	-0.85	-22.94	0	-	attempt 3
5637465	SMP	1	47	83.07	311.5	459.24	47	83.07	Bottom Left	30.25	-1.77	-25.5	-30	-0.85	-22.94	0	-	attempt 3
5670438	SMP	1	30	84.07	323.11	455.5	30	84.07	Bottom Left	30.25	-1.77	-25.5	-30	-0.85	-22.94	0	-	attempt 3
5703631	SMP	1	22	83.07	330.58	453.6	22	83.07	Bottom Left	30.25	-1.77	-25.5	-30	-0.85	-22.94	0	-	attempt 3
5736944	SMP	1	22	75.07	337.89	452.95	22	75.07	Bottom Left	30.25	-1.77	-25.5	-30	-0.85	-22.94	0	-	attempt 3
5770670	SMP	1	22	76.07	341.77	451.62	22	76.07	Bottom Left	30.25	-1.77	-25.5	-30	-0.85	-22.94	0	-	attempt 3
5803623	SMP	1	22	75.07	342.79	454.72	22	75.07	Bottom Left	30.25	-1.77	-25.5	-30	-0.85	-22.94	0	-	attempt 3
5836822	SMP	1	17	74.07	307.87	447.87	17	74.07	Bottom Left	30.25	-1.77	-25.5	-30	-0.85	-22.94	0	-	attempt 3
5870735	SMP	1	15	69.07	310.99	450.14	15	69.07	Middle Left	30.25	-1.77	-25.5	-30	-0.85	-22.94	0	-	attempt 3
5903440	SMP	1	15	69.07	311.95	450.41	15	69.07	Middle Left	30.25	-1.77	-25.5	-30	-0.85	-22.94	0	-	attempt 3
5936677	SMP	1	15	69.07	314	449.43	15	69.07	Middle Left	30.25	-1.77	-25.5	-30	-0.85	-22.94	0	-	attempt 3
5969872	SMP	1	15	68.07	313.72	448.58	15	68.07	Middle Left	30.25	-1.77	-25.5	-30	-0.85	-22.94	0	-	attempt 3
6003260	SMP	1	15	68.07	313.16	448.08	15	68.07	Middle Left	30.25	-1.77	-25.5	-30	-0.85	-22.94	0	-	attempt 3
6036793	SMP	1	15	68.07	313.59	447.99	15	68.07	Middle Left	30.25	-1.77	-25.5	-30	-0.85	-22.94	0	-	attempt 3
6069770	SMP	1	15	68.07	313.6	447.83	15	68.07	Middle Left	30.25	-1.77	-25.5	-30	-0.85	-22.94	0	-	attempt 3
6103735	SMP	1	15	68.07	310.83	447.72	15	68.07	Middle Left	30.25	-1.77	-25.5	-30	-0.85	-22.94	0	-	attempt 3
6136235	SMP	1	15	68.07	310.13	447.41	15	68.07	Middle Left	30.25	-1.77	-25.5	-30	-0.85	-22.94	0	-	attempt 3
6169478	SMP	1	24	69.07	335.09	439.68	24	69.07	Middle Left	30.25	-1.77	-25.5	-30	-0.85	-22.94	0	-	attempt 3
6203077	SMP	1	24	69.07	367.21	429.99	24	69.07	Middle Left	30.25	-1.77	-25.5	-30	-0.85	-22.94	0	-	attempt 3
6236281	SMP	1	24	69.07	358.73	425.46	24	69.07	Middle Left	30.25	-1.77	-25.5	-30	-0.85	-22.94	0	-	attempt 3
6269530	SMP	1	26	62.07	344.39	419.01	26	62.07	Middle Left	30.25	-1.77	-25.5	-30	-0.85	-22.94	0	-	attempt 3
6302713	SMP	1	20	63.07	324.49	416.27	20	63.07	Middle Left	30.25	-1.77	-25.5	-30	-0.85	-22.94	0	-	attempt 3
6335886	SMP	1	49	64.07	314.45	412	49	64.07	Middle Left	30.25	-1.77	-25.5	-30	-0.85	-22.94	0	-	attempt 3
6369267	SMP	1	166	80.07	566.31	390.72	166	80.07	Bottom Middle	30.25	-1.77	-25.5	-30	-0.85	-22.94	0	-	attempt 3
6402441	SMP	1	164	86.07	557.3	376.29	164	86.07	Bottom Middle	30.25	-1.77	-25.5	-30	-0.85	-22.94	0	-	attempt 3
6435769	SMP	1	181	87.07	517.12	362.51	181	87.07	Bottom Right	30.25	-1.77	-25.5	-30	-0.85	-22.94	0	-	attempt 3
6469093	SMP	1	168	69.07	468.83	339.08	168	69.07	Middle Middle	30.25	-1.77	-25.5	-30	-0.85	-22.94	0	-	attempt 3
6502543	SMP	1	171	76.07	458.47	336.39	171	76.07	Bottom Right	30.25	-1.77	-25.5	-30	-0.85	-22.94	0	-	attempt 3
6535631	SMP	1	293	106.07	735.34	551.81	293	106.07	Other	30.25	-1.77	-25.5	-30	-0.85	-22.94	0	-	attempt 3
6569194	SMP	1	293	106.07	773.13	608.27	293	106.07	ball	30.25	-1.77	-25.5	-30	-0.85	-22.94	0	-	attempt 3
6602120	SMP	1	289	104.07	707.56	551.15	289	104.07	ball	30.25	-1.77	-25.5	-30	-0.85	-22.94	0	-	attempt 3
6635413	SMP	1	288	40.07	671.85	509.31	288	40.07	ball	30.25	-1.77	-25.5	-30	-0.85	-22.94	0	-	attempt 3
6668764	SMP	1	288	40.07	654.62	485.03	288	40.07	ball	30.25	-1.77	-25.5	-30	-0.85	-22.94	0	-	attempt 3
6702017	SMP	1	288	40.07	648.05	468.8	288	40.07	ball	30.25	-1.77	-25.5	-30	-0.85	-22.94	0	-	attempt 3
6735264	SMP	1	288	40.07	643.17	457.84	288	40.07	ball	30.25	-1.77	-25.5	-30	-0.85	-22.94	0	-	attempt 3
6768647	SMP	1	288	40.07	639.87	452.95	288	40.07	ball	30.25	-1.77	-25.5	-30	-0.85	-22.94	0	-	attempt 3
6801810	SMP	1	288	40.07	634.63	450.73	288	40.07	ball	30.25	-1.77	-25.5	-30	-0.85	-22.94	0	-	attempt 3
6835147	SMP	1	288	40.07	630.88	448.35	288	40.07	ball	30.25	-1.77	-25.5	-30	-0.85	-22.94	0	-	attempt 3
6868418	SMP	1	288	40.07	612.09	434.21	288	40.07	ball	30.25	-1.77	-25.5	-30	-0.85	-22.94	0	-	attempt 3
6901632	SMP	1	288	40.07	611.95	432.68	288	40.07	ball	30.25	-1.77	-25.5	-30	-0.85	-22.94	0	-	attempt 3
6935044	SMP	1	288	40.07	613.24	430.44	288	40.07	ball	30.25	-1.77	-25.5	-30	-0.86	-22.94	0	-	attempt 3
6968829	SMP	1	288	40.07	611.92	429.8	288	40.07	ball	30.25	-1.77	-25.5	-30	-0.86	-22.94	0	-	attempt 3
7001409	SMP	1	288	40.07	611.2	431.72	288	40.07	ball	30.25	-1.77	-25.5	-30	-0.86	-22.94	0	-	attempt 3
7035135	SMP	1	286	40.07	608.23	430.97	286	40.07	ball	30.25	-1.77	-25.5	-30	-0.86	-22.94	0	-	attempt 3
7068148	SMP	1	286	40.07	602.82	430.55	286	40.07	ball	30.25	-1.77	-25.5	-30	-0.86	-22.94	0	-	attempt 3
7101498	SMP	1	286	40.07	599.76	430.12	286	40.07	ball	30.25	-1.77	-25.5	-30	-0.86	-22.94	0	-	attempt 3
7134573	SMP	1	286	40.07	596.37	429.01	286	40.07	ball	30.25	-1.77	-25.5	-30	-0.86	-22.94	0	-	attempt 3
7167841	SMP	1	286	40.07	594.72	427.19	286	40.07	ball	30.25	-1.77	-25.5	-30	-0.86	-22.94	0	-	attempt 3
7201032	SMP	1	286	40.07	591.82	426.83	286	40.07	ball	30.25	-1.77	-25.5	-30	-0.86	-22.94	0	-	attempt 3
7234470	SMP	1	286	40.07	599.78	419.52	286	40.07	ball	30.25	-1.77	-25.5	-30	-0.86	-22.94	0	-	attempt 3
7267757	SMP	1	286	40.07	606.69	412.29	286	40.07	ball	30.25	-1.77	-25.5	-30	-0.86	-22.94	0	-	attempt 3
7301310	SMP	1	286	40.07	603.72	411.47	286	40.07	ball	30.25	-1.77	-25.5	-30	-0.86	-22.94	0	-	attempt 3
7334193	SMP	1	286	40.07	599.29	406.94	286	40.07	ball	30.25	-1.77	-25.5	-30	-0.86	-22.93	0	-	attempt 3
7367382	SMP	1	286	40.07	596.15	406.54	286	40.07	ball	30.25	-1.77	-25.5	-30	-0.86	-22.93	0	-	attempt 3
7409259	SMP	1	286	40.07	593.42	406.86	286	40.07	ball	30.25	-1.77	-25.5	-30	-0.86	-22.93	0	-	attempt 3
7434086	SMP	1	286	40.07	591.49	408.49	286	40.07	ball	30.25	-1.77	-25.5	-30	-0.86	-22.93	0	-	attempt 3
7469679	SMP	1	286	40.07	589.08	413.26	286	40.07	ball	30.25	-1.77	-25.5	-30	-0.86	-22.93	0	-	attempt 3
7500757	SMP	1	286	40.07	587.6	421.87	286	40.07	ball	30.25	-1.77	-25.5	-30	-0.86	-22.93	0	-	attempt 3
7534015	SMP	1	288	40.07	591.91	434.68	288	40.07	ball	30.24	-1.77	-25.5	-30	-0.86	-22.93	0	-	attempt 3
7567402	SMP	1	288	40.07	598.64	445.8	288	40.07	ball	30.24	-1.77	-25.5	-30	-0.86	-22.93	0	-	attempt 3
7600650	SMP	1	288	40.07	592.56	446.65	288	40.07	ball	30.24	-1.77	-25.5	-30	-0.86	-22.93	0	-	attempt 3
7633724	SMP	1	288	40.07	590.8	458.19	288	40.07	ball	30.24	-1.77	-25.5	-30	-0.86	-22.93	0	-	attempt 3
7667019	SMP	1	288	40.07	594.91	464.49	288	40.07	ball	30.24	-1.77	-25.5	-30	-0.86	-22.93	0	-	attempt 3
7700305	SMP	1	288	40.07	595.64	480.41	288	40.07	ball	30.24	-1.77	-25.5	-30	-0.86	-22.93	0	-	attempt 3
7733584	SMP	1	288	40.07	598.6	496.4	288	40.07	ball	30.24	-1.77	-25.5	-30	-0.86	-22.93	0	-	attempt 3
7767190	SMP	1	288	40.07	602.55	514.79	288	40.07	ball	30.24	-1.77	-25.5	-30	-0.86	-22.93	0	-	attempt 3
7800254	SMP	1	288	40.07	606.87	535.48	288	40.07	ball	30.24	-1.76	-25.5	-30	-0.86	-22.93	0	-	attempt 3
7833368	SMP	1	288	40.07	616.8	560.71	288	40.07	ball	30.24	-1.76	-25.5	-30	-0.86	-22.93	0	-	attempt 3
7866488	SMP	1	288	40.07	624.19	584.45	288	40.07	ball	30.24	-1.76	-25.5	-30	-0.86	-22.93	0	-	attempt 3
7900025	SMP	1	288	40.07	647.45	619.11	288	40.07	ball	30.24	-1.76	-25.5	-30	-0.86	-22.93	0	-	attempt 3
7933169	SMP	1	291	101.07	712.05	691.82	291	101.07	ball	30.24	-1.76	-25.5	-30	-0.86	-22.93	0	-	attempt 3
7966463	SMP	1	287	42.07	708.81	682.61	287	42.07	ball	30.24	-1.76	-25.5	-30	-0.86	-22.93	0	-	attempt 3
7999605	SMP	1	295	104.07	548.44	571.17	295	104.07	ball	30.24	-1.76	-25.5	-30	-0.86	-22.93	0	-	attempt 3
8033810	SMP	1	295	104.07	429.88	484.57	295	104.07	ball	30.24	-1.76	-25.5	-30	-0.86	-22.93	0	-	attempt 3
8067594	SMP	1	295	104.07	494.44	580.05	295	104.07	ball	30.24	-1.76	-25.5	-30	-0.86	-22.93	0	-	attempt 3
8099552	SMP	1	295	104.07	480.14	658.83	295	104.07	ball	30.24	-1.76	-25.5	-30	-0.86	-22.93	0	-	attempt 3
8132993	SMP	1	295	104.07	509.34	638.97	295	104.07	ball	30.24	-1.76	-25.51	-30	-0.86	-22.93	0	-	attempt 3
8166441	SMP	1	0	0	0	0	0	0	-	0	0	0	0	0	0	0	-	attempt 3
8199264	SMP	1	0	0	0	0	0	0	-	0	0	0	0	0	0	0	-	attempt 3
8232948	SMP	1	0	0	0	0	0	0	-	0	0	0	0	0	0	0	-	attempt 3
8265915	SMP	1	0	0	0	0	0	0	-	0	0	0	0	0	0	0	-	attempt 3
8299133	SMP	1	0	0	0	0	0	0	-	0	0	0	0	0	0	0	-	attempt 3
8332542	SMP	1	0	0	0	0	0	0	-	0	0	0	0	0	0	0	-	attempt 3
8365768	SMP	1	0	0	0	0	0	0	-	0	0	0	0	0	0	0	-	attempt 3
8399166	SMP	1	0	0	0	0	0	0	-	0	0	0	0	0	0	0	-	attempt 3
8432289	SMP	1	0	0	0	0	0	0	-	0	0	0	0	0	0	0	-	attempt 3
8465575	SMP	1	0	0	0	0	0	0	-	0	0	0	0	0	0	0	-	attempt 3
8499336	SMP	1	0	0	0	0	0	0	-	0	0	0	0	0	0	0	-	attempt 3
8532143	SMP	1	0	0	0	0	0	0	-	0	0	0	0	0	0	0	-	attempt 3
8565447	SMP	1	41	26.07	517.09	318.41	41	26.07	Top Left	30.24	-1.76	-25.5	-30	-0.86	-22.93	0	-	attempt 3
8598844	SMP	1	0	0	0	0	0	0	-	0	0	0	0	0	0	0	-	attempt 3
8632387	SMP	1	0	0	0	0	0	0	-	0	0	0	0	0	0	0	-	attempt 3
8665228	SMP	1	0	0	0	0	0	0	-	0	0	0	0	0	0	0	-	attempt 3
8698438	SMP	1	0	0	0	0	0	0	-	0	0	0	0	0	0	0	-	attempt 3
8731813	SMP	1	0	0	0	0	0	0	-	0	0	0	0	0	0	0	-	attempt 3
8765072	SMP	1	0	0	0	0	0	0	-	0	0	0	0	0	0	0	-	attempt 3
