# Supplementary material for: Visual Search Strategies of Soccer Players Executing a Power vs. Placement Penalty Kick
Source: PLoS One. 2014 Dec 17;9(12):e115179. doi: 10.1371/journal.pone.0115179 (PMC4269429; doi:10.1371/journal.pone.0115179)
Supplement: S1 File — Raw visual search data from participant group in each test condition. (ZIP) [file pone.0115179.s001.zip › PLoS ONE Supporting Information/Part 3/Output/S1 attempt 1 LA power GK move.xlsx]

## Sheet: Sheet1
## [BeGaze]
## Converted from:
## Date:	23.07.2013 10:54:05
## Version:	BeGaze 3.2.28
## IDF Version:	10
## Sample Rate:	30
## Separator Type:	Trial
## Trial Count:	1
## Uses Plane File:	FALSE
## Stimulus:	attempt 5
## Number of Samples:	245
## Reversed:	none
## [Run]
## Subject:	Dan Taylor Low Anxiety 1
## Description:	Reference View 6 Dan Taylor Low Anxiety 1 0
## [Calibration]
## Calibration Type:	n.a.
## Calibration Area:	1280	960
## [Geometry]
## Stimulus Dimension [mm]:	1280	960
## Head Distance [mm]:	1450
## [Hardware Setup]
## System ID:
## Operating System :
## IView X Version:
## [Filter Settings]
## Heuristics:	FALSE
## Heuristics Stage:	0
## Bilateral:	FALSE
## Gaze Cursor Filter:	FALSE
## Saccade Length [px]:	0
## Filter Depth [ms]:	0
## Format:	LEFT, RIGHT, POR, AOI, EYEPOSITION, TRIGGER
##
Time	Type	Trial	B POR X [px]	B POR Y [px]	L POR X [px]	L POR Y [px]	R POR X [px]	R POR Y [px]	B Object Hit	L EPOS X	L EPOS Y	L EPOS Z	R EPOS X	R EPOS Y	R EPOS Z	Trigger	B Event Info	Stimulus
12294	SMP	1	287	37.07	607.15	444.09	287	37.07	ball	30.19	-1.86	-25.48	-30.06	-1.01	-22.81	0	-	attempt 5
45336	SMP	1	287	37.07	602.42	458.25	287	37.07	ball	30.19	-1.86	-25.48	-30.06	-1.01	-22.81	0	-	attempt 5
78551	SMP	1	287	37.07	639.03	466.56	287	37.07	ball	30.19	-1.86	-25.48	-30.06	-1.01	-22.81	0	-	attempt 5
111852	SMP	1	287	37.07	656.18	484.49	287	37.07	ball	30.19	-1.86	-25.48	-30.06	-1.01	-22.81	0	-	attempt 5
145105	SMP	1	287	37.07	647.28	514.31	287	37.07	ball	30.19	-1.86	-25.48	-30.06	-1.01	-22.81	0	-	attempt 5
178494	SMP	1	287	37.07	637.07	544.89	287	37.07	ball	30.19	-1.86	-25.48	-30.06	-1.01	-22.81	0	-	attempt 5
219215	SMP	1	287	37.07	628	578.98	287	37.07	ball	30.19	-1.86	-25.48	-30.06	-1.01	-22.81	0	-	attempt 5
245298	SMP	1	287	37.07	621.74	607.37	287	37.07	ball	30.19	-1.86	-25.48	-30.06	-1.01	-22.81	0	-	attempt 5
280098	SMP	1	287	37.07	614.06	631.43	287	37.07	ball	30.19	-1.86	-25.48	-30.06	-1.01	-22.81	0	-	attempt 5
311714	SMP	1	287	37.07	608.73	647.34	287	37.07	ball	30.19	-1.86	-25.48	-30.06	-1.01	-22.81	0	-	attempt 5
345121	SMP	1	287	37.07	602.81	664.98	287	37.07	ball	30.19	-1.86	-25.48	-30.06	-1.02	-22.81	0	-	attempt 5
378716	SMP	1	287	37.07	590.86	670.79	287	37.07	ball	30.19	-1.86	-25.48	-30.06	-1.02	-22.81	0	-	attempt 5
411442	SMP	1	287	37.07	574.15	697.19	287	37.07	ball	30.19	-1.86	-25.48	-30.06	-1.02	-22.81	0	-	attempt 5
444523	SMP	1	287	37.07	574.54	704.33	287	37.07	ball	30.19	-1.86	-25.48	-30.06	-1.02	-22.81	0	-	attempt 5
477866	SMP	1	287	37.07	578.04	710.76	287	37.07	ball	30.19	-1.86	-25.48	-30.06	-1.02	-22.81	0	-	attempt 5
511179	SMP	1	287	42.07	574.88	691.43	287	42.07	ball	30.19	-1.86	-25.48	-30.06	-1.02	-22.81	0	-	attempt 5
544325	SMP	1	287	42.07	571.74	684.89	287	42.07	ball	30.19	-1.86	-25.48	-30.06	-1.02	-22.81	0	-	attempt 5
577679	SMP	1	287	42.07	559.83	705.76	287	42.07	ball	30.19	-1.86	-25.48	-30.06	-1.02	-22.81	0	-	attempt 5
611926	SMP	1	287	42.07	544.43	707.65	287	42.07	ball	30.19	-1.86	-25.48	-30.06	-1.02	-22.81	0	-	attempt 5
644856	SMP	1	287	42.07	537.05	720.02	287	42.07	ball	30.19	-1.86	-25.48	-30.06	-1.02	-22.81	0	-	attempt 5
677819	SMP	1	287	42.07	530.57	720.83	287	42.07	ball	30.19	-1.86	-25.48	-30.06	-1.02	-22.81	0	-	attempt 5
710899	SMP	1	287	42.07	532.29	727.54	287	42.07	ball	30.19	-1.86	-25.48	-30.06	-1.02	-22.81	0	-	attempt 5
744565	SMP	1	287	42.07	535.14	727.9	287	42.07	ball	30.19	-1.86	-25.48	-30.06	-1.02	-22.81	0	-	attempt 5
777408	SMP	1	291	45.07	583.69	688.1	291	45.07	ball	30.19	-1.86	-25.48	-30.06	-1.02	-22.81	0	-	attempt 5
810922	SMP	1	291	45.07	581.1	717.53	291	45.07	ball	30.19	-1.86	-25.48	-30.06	-1.02	-22.81	0	-	attempt 5
843963	SMP	1	291	45.07	584.63	721.36	291	45.07	ball	30.19	-1.86	-25.48	-30.06	-1.02	-22.81	0	-	attempt 5
877132	SMP	1	291	45.07	595.38	725.39	291	45.07	ball	30.19	-1.86	-25.48	-30.06	-1.02	-22.81	0	-	attempt 5
910416	SMP	1	290	40.07	609.47	741.76	290	40.07	ball	30.19	-1.86	-25.48	-30.06	-1.02	-22.81	0	-	attempt 5
943771	SMP	1	290	41.07	623.7	757.29	290	41.07	ball	30.19	-1.86	-25.48	-30.06	-1.02	-22.81	0	-	attempt 5
976972	SMP	1	290	41.07	611.74	657.77	290	41.07	ball	30.19	-1.86	-25.48	-30.06	-1.02	-22.81	0	-	attempt 5
1010309	SMP	1	0	0	0	0	0	0	-	0	0	0	0	0	0	0	-	attempt 5
1043654	SMP	1	0	0	0	0	0	0	-	0	0	0	0	0	0	0	-	attempt 5
1077483	SMP	1	294	105.07	571.88	194.41	294	105.07	Other	30.19	-1.86	-25.48	0	0	0	0	-	attempt 5
1110323	SMP	1	295	105.07	571.88	194.41	295	105.07	Other	30.19	-1.86	-25.48	-30.06	-1.02	-22.81	0	-	attempt 5
1143441	SMP	1	295	105.07	583.63	94.67	295	105.07	Other	30.19	-1.86	-25.48	-30.06	-1.02	-22.81	0	-	attempt 5
1176806	SMP	1	295	105.07	605.27	118.83	295	105.07	Other	30.19	-1.86	-25.48	-30.06	-1.02	-22.81	0	-	attempt 5
1210102	SMP	1	200	121.07	602.14	158.73	200	121.07	Front right	30.19	-1.86	-25.48	-30.06	-1.02	-22.81	0	-	attempt 5
1243198	SMP	1	204	110.07	600.3	192.45	204	110.07	Front right	30.19	-1.86	-25.48	-30.06	-1.02	-22.81	0	-	attempt 5
1277000	SMP	1	294	101.07	611.82	213.16	294	101.07	Front right	30.19	-1.86	-25.48	-30.06	-1.02	-22.81	0	-	attempt 5
1310313	SMP	1	220	103.07	620.84	224.26	220	103.07	Front right	30.19	-1.86	-25.48	-30.06	-1.02	-22.81	0	-	attempt 5
1343118	SMP	1	213	98.07	629.72	227.18	213	98.07	Bottom Right	30.19	-1.86	-25.48	-30.06	-1.02	-22.81	0	-	attempt 5
1376331	SMP	1	211	92.07	651.26	212.09	211	92.07	Bottom Right	30.19	-1.86	-25.48	-30.06	-1.02	-22.81	0	-	attempt 5
1410083	SMP	1	204	112.07	668.87	225.7	204	112.07	Front right	30.19	-1.86	-25.48	-30.06	-1.02	-22.81	0	-	attempt 5
1443247	SMP	1	292	99.07	668.87	225.7	292	99.07	Other	30.19	-1.86	-25.48	-30.06	-1.02	-22.81	0	-	attempt 5
1476235	SMP	1	292	99.07	0	0	292	99.07	Other	0	0	0	-30.06	-1.02	-22.81	0	-	attempt 5
1509440	SMP	1	0	0	0	0	0	0	-	0	0	0	0	0	0	0	-	attempt 5
1543361	SMP	1	0	0	0	0	0	0	-	0	0	0	0	0	0	0	-	attempt 5
1576414	SMP	1	293	103.07	0	0	293	103.07	Other	0	0	0	-30.06	-1.02	-22.81	0	-	attempt 5
1609217	SMP	1	293	103.07	396.78	1013.05	293	103.07	Other	30.19	-1.86	-25.48	-30.06	-1.02	-22.81	0	-	attempt 5
1642550	SMP	1	0	0	0	0	0	0	-	0	0	0	0	0	0	0	-	attempt 5
1675823	SMP	1	0	0	0	0	0	0	-	0	0	0	0	0	0	0	-	attempt 5
1709295	SMP	1	292	104.07	339.92	1012.02	292	104.07	Other	30.19	-1.86	-25.48	-30.06	-1.02	-22.81	0	-	attempt 5
1742476	SMP	1	292	104.07	368.78	964.96	292	104.07	Other	30.19	-1.86	-25.48	-30.06	-1.02	-22.81	0	-	attempt 5
1775576	SMP	1	292	104.07	399.8	924.41	292	104.07	Other	30.19	-1.86	-25.48	-30.06	-1.02	-22.81	0	-	attempt 5
1809472	SMP	1	292	104.07	420.64	906.54	292	104.07	Other	30.19	-1.86	-25.48	-30.06	-1.02	-22.81	0	-	attempt 5
1842202	SMP	1	292	104.07	436.46	890.85	292	104.07	Other	30.19	-1.86	-25.48	-30.06	-1.02	-22.81	0	-	attempt 5
1875350	SMP	1	292	104.07	450.56	877.76	292	104.07	Other	30.19	-1.86	-25.48	-30.06	-1.02	-22.81	0	-	attempt 5
1908776	SMP	1	292	104.07	458.4	864.98	292	104.07	Other	30.19	-1.86	-25.48	-30.06	-1.02	-22.81	0	-	attempt 5
1941949	SMP	1	292	104.07	466	851.46	292	104.07	Other	30.19	-1.86	-25.48	-30.06	-1.02	-22.81	0	-	attempt 5
1975332	SMP	1	292	104.07	476.7	831.77	292	104.07	Other	30.19	-1.86	-25.48	-30.06	-1.02	-22.81	0	-	attempt 5
2008534	SMP	1	292	104.07	493.93	805.89	292	104.07	Other	30.19	-1.86	-25.48	-30.06	-1.02	-22.81	0	-	attempt 5
2041746	SMP	1	292	104.07	507.69	803.9	292	104.07	Other	30.19	-1.86	-25.48	-30.06	-1.02	-22.81	0	-	attempt 5
2075270	SMP	1	292	104.07	508.23	805.5	292	104.07	Other	30.19	-1.86	-25.48	-30.06	-1.02	-22.81	0	-	attempt 5
2108434	SMP	1	292	104.07	349.78	909.88	292	104.07	Other	30.19	-1.86	-25.48	-30.06	-1.02	-22.81	0	-	attempt 5
2141827	SMP	1	292	104.07	363.38	854.2	292	104.07	Other	30.19	-1.86	-25.48	-30.06	-1.02	-22.81	0	-	attempt 5
2174925	SMP	1	292	104.07	387.07	808.17	292	104.07	Other	30.19	-1.86	-25.48	-30.06	-1.02	-22.81	0	-	attempt 5
2208227	SMP	1	292	104.07	411.94	795.28	292	104.07	Other	30.19	-1.86	-25.48	-30.06	-1.02	-22.81	0	-	attempt 5
2241814	SMP	1	292	104.07	435.3	800.06	292	104.07	Other	30.19	-1.86	-25.48	-30.06	-1.02	-22.81	0	-	attempt 5
2274779	SMP	1	292	104.07	450.32	804.25	292	104.07	Other	30.19	-1.86	-25.48	-30.06	-1.02	-22.81	0	-	attempt 5
2308453	SMP	1	292	104.07	465.75	811.84	292	104.07	Other	30.19	-1.86	-25.48	-30.06	-1.02	-22.81	0	-	attempt 5
2341447	SMP	1	292	104.07	470.14	820.49	292	104.07	Other	30.19	-1.86	-25.48	-30.06	-1.02	-22.81	0	-	attempt 5
2374901	SMP	1	292	104.07	474.37	813.85	292	104.07	Other	30.19	-1.86	-25.48	-30.06	-1.02	-22.81	0	-	attempt 5
2407825	SMP	1	292	104.07	476.4	801.71	292	104.07	Other	30.19	-1.86	-25.48	-30.06	-1.02	-22.81	0	-	attempt 5
2441790	SMP	1	292	104.07	568.33	756.82	292	104.07	Other	30.19	-1.86	-25.48	-30.06	-1.02	-22.81	0	-	attempt 5
2474400	SMP	1	292	104.07	673.38	706.98	292	104.07	Other	30.19	-1.86	-25.48	-30.06	-1.02	-22.81	0	-	attempt 5
2507774	SMP	1	292	104.07	685.21	717.09	292	104.07	Other	30.19	-1.86	-25.48	-30.06	-1.02	-22.81	0	-	attempt 5
2541162	SMP	1	292	104.07	685.12	718.75	292	104.07	Other	30.19	-1.86	-25.48	-30.06	-1.02	-22.81	0	-	attempt 5
2574197	SMP	1	292	104.07	680.23	713.58	292	104.07	Other	30.19	-1.86	-25.48	-30.06	-1.02	-22.81	0	-	attempt 5
2608020	SMP	1	292	104.07	679.02	705.13	292	104.07	Other	30.19	-1.86	-25.48	-30.06	-1.02	-22.81	0	-	attempt 5
2640844	SMP	1	292	104.07	660.22	710.75	292	104.07	Other	30.19	-1.86	-25.48	-30.06	-1.02	-22.81	0	-	attempt 5
2674056	SMP	1	292	104.07	639.12	734.35	292	104.07	Other	30.19	-1.86	-25.48	-30.06	-1.02	-22.81	0	-	attempt 5
2707707	SMP	1	292	104.07	755.54	556.31	292	104.07	Other	30.19	-1.86	-25.48	-30.06	-1.02	-22.81	0	-	attempt 5
2741255	SMP	1	292	104.07	931.63	341.28	292	104.07	Other	30.19	-1.86	-25.48	-30.06	-1.02	-22.81	0	-	attempt 5
2774129	SMP	1	292	104.07	999	224.52	292	104.07	Other	30.19	-1.86	-25.48	-30.06	-1.02	-22.81	0	-	attempt 5
2807303	SMP	1	292	104.07	948.91	250.09	292	104.07	Other	30.19	-1.86	-25.48	-30.06	-1.02	-22.81	0	-	attempt 5
2840318	SMP	1	292	104.07	869.78	295.44	292	104.07	ball	30.19	-1.86	-25.48	-30.06	-1.02	-22.81	0	-	attempt 5
2873937	SMP	1	292	104.07	828.82	307.83	292	104.07	ball	30.19	-1.86	-25.48	-30.06	-1.02	-22.81	0	-	attempt 5
2907002	SMP	1	292	104.07	793.68	329.63	292	104.07	ball	30.19	-1.86	-25.48	-30.06	-1.02	-22.81	0	-	attempt 5
2940225	SMP	1	292	104.07	763.48	342.32	292	104.07	ball	30.19	-1.86	-25.48	-30.06	-1.02	-22.81	0	-	attempt 5
2973697	SMP	1	292	104.07	734.69	353.48	292	104.07	ball	30.19	-1.86	-25.48	-30.06	-1.03	-22.81	0	-	attempt 5
3006852	SMP	1	292	104.07	716.51	331.95	292	104.07	ball	30.19	-1.86	-25.48	-30.06	-1.03	-22.81	0	-	attempt 5
3040062	SMP	1	289	40.07	692.4	347.51	289	40.07	ball	30.19	-1.86	-25.48	-30.06	-1.03	-22.81	0	-	attempt 5
3073573	SMP	1	291	104.07	674.66	360.37	291	104.07	ball	30.19	-1.86	-25.48	-30.06	-1.03	-22.81	0	-	attempt 5
3106700	SMP	1	290	44.07	664.19	372.09	290	44.07	ball	30.19	-1.87	-25.48	-30.06	-1.03	-22.81	0	-	attempt 5
3139732	SMP	1	290	44.07	657.63	380.12	290	44.07	ball	30.19	-1.87	-25.48	-30.06	-1.03	-22.81	0	-	attempt 5
3173899	SMP	1	290	44.07	650.38	376.22	290	44.07	ball	30.19	-1.87	-25.48	-30.06	-1.03	-22.81	0	-	attempt 5
3206901	SMP	1	290	44.07	651.11	356.8	290	44.07	ball	30.19	-1.87	-25.48	-30.06	-1.03	-22.81	0	-	attempt 5
3239663	SMP	1	290	44.07	647.25	365.51	290	44.07	ball	30.19	-1.87	-25.48	-30.06	-1.03	-22.81	0	-	attempt 5
3273375	SMP	1	290	44.07	640.29	372.09	290	44.07	ball	30.19	-1.87	-25.48	-30.06	-1.03	-22.81	0	-	attempt 5
3306375	SMP	1	290	44.07	632.14	378.62	290	44.07	ball	30.19	-1.87	-25.48	-30.06	-1.03	-22.81	0	-	attempt 5
3339662	SMP	1	290	44.07	623.89	384.83	290	44.07	ball	30.19	-1.87	-25.48	-30.06	-1.03	-22.81	0	-	attempt 5
3372770	SMP	1	288	40.07	618.48	394.63	288	40.07	ball	30.19	-1.87	-25.48	-30.06	-1.03	-22.81	0	-	attempt 5
3406559	SMP	1	288	40.07	615.31	404.08	288	40.07	ball	30.19	-1.87	-25.48	-30.06	-1.03	-22.81	0	-	attempt 5
3439883	SMP	1	288	40.07	614.52	410.85	288	40.07	ball	30.19	-1.87	-25.48	-30.06	-1.03	-22.81	0	-	attempt 5
3472795	SMP	1	288	40.07	614.99	419.56	288	40.07	ball	30.19	-1.87	-25.48	-30.06	-1.03	-22.81	0	-	attempt 5
3506458	SMP	1	288	40.07	617.81	424.9	288	40.07	ball	30.19	-1.87	-25.48	-30.06	-1.03	-22.81	0	-	attempt 5
3539805	SMP	1	288	40.07	649.14	431.65	288	40.07	ball	30.19	-1.87	-25.48	-30.06	-1.03	-22.81	0	-	attempt 5
3572527	SMP	1	288	40.07	651.71	438.45	288	40.07	ball	30.19	-1.87	-25.48	-30.06	-1.03	-22.81	0	-	attempt 5
3606480	SMP	1	288	40.07	650.36	442.39	288	40.07	ball	30.19	-1.87	-25.48	-30.06	-1.03	-22.81	0	-	attempt 5
3639146	SMP	1	288	40.07	648.1	445.58	288	40.07	ball	30.19	-1.87	-25.48	-30.06	-1.03	-22.81	0	-	attempt 5
3672240	SMP	1	288	40.07	646.28	448.89	288	40.07	ball	30.19	-1.87	-25.48	-30.06	-1.03	-22.81	0	-	attempt 5
3705534	SMP	1	288	40.07	645.34	454.79	288	40.07	ball	30.19	-1.87	-25.48	-30.06	-1.03	-22.81	0	-	attempt 5
3738915	SMP	1	288	40.07	630.71	458.55	288	40.07	ball	30.19	-1.87	-25.48	-30.06	-1.03	-22.81	0	-	attempt 5
3772249	SMP	1	288	40.07	618.67	461.5	288	40.07	ball	30.19	-1.87	-25.48	-30.06	-1.03	-22.81	0	-	attempt 5
3805286	SMP	1	288	40.07	620.93	464.7	288	40.07	ball	30.19	-1.87	-25.48	-30.06	-1.03	-22.81	0	-	attempt 5
3838586	SMP	1	288	40.07	623.68	463.56	288	40.07	ball	30.19	-1.87	-25.48	-30.06	-1.03	-22.81	0	-	attempt 5
3872029	SMP	1	288	40.07	626.92	466.88	288	40.07	ball	30.19	-1.87	-25.48	-30.06	-1.03	-22.81	0	-	attempt 5
3905747	SMP	1	288	40.07	631.16	472.8	288	40.07	ball	30.19	-1.87	-25.48	-30.06	-1.03	-22.81	0	-	attempt 5
3938831	SMP	1	288	40.07	634.05	479.99	288	40.07	ball	30.19	-1.87	-25.48	-30.06	-1.03	-22.81	0	-	attempt 5
3971788	SMP	1	288	40.07	637	488.32	288	40.07	ball	30.19	-1.87	-25.48	-30.06	-1.03	-22.81	0	-	attempt 5
4005048	SMP	1	288	40.07	643.4	497.39	288	40.07	ball	30.19	-1.87	-25.48	-30.06	-1.03	-22.81	0	-	attempt 5
4038324	SMP	1	294	100.07	518.02	425.33	294	100.07	ball	30.19	-1.87	-25.48	-30.06	-1.03	-22.81	0	-	attempt 5
4071547	SMP	1	294	100.07	270.17	277.59	294	100.07	Other	30.19	-1.87	-25.48	0	0	0	0	-	attempt 5
4105303	SMP	1	293	100.07	89.59	239.51	293	100.07	Other	30.19	-1.87	-25.48	-30.06	-1.03	-22.81	0	-	attempt 5
4137996	SMP	1	421	117.07	133.18	258.13	421	117.07	Keeper	30.19	-1.87	-25.48	-30.06	-1.03	-22.81	0	-	attempt 5
4171666	SMP	1	421	117.07	159.74	268.73	421	117.07	Keeper	30.19	-1.87	-25.48	-30.06	-1.03	-22.81	0	-	attempt 5
4205526	SMP	1	414	98.07	183.25	273.44	414	98.07	Keeper	30.19	-1.87	-25.48	0	0	0	0	-	attempt 5
4238046	SMP	1	414	96.07	159.74	289.28	414	96.07	Keeper	30.19	-1.87	-25.48	-30.06	-1.03	-22.81	0	-	attempt 5
4271487	SMP	1	405	85.07	203.72	243.83	405	85.07	Keeper	30.19	-1.87	-25.48	-30.06	-1.03	-22.81	0	-	attempt 5
4304447	SMP	1	405	85.07	228.42	245.78	405	85.07	Keeper	30.19	-1.87	-25.48	-30.06	-1.03	-22.81	0	-	attempt 5
4337943	SMP	1	393	77.07	253.4	249.02	393	77.07	Keeper	30.19	-1.87	-25.48	-30.06	-1.03	-22.81	0	-	attempt 5
4371439	SMP	1	393	77.07	293.75	256.47	393	77.07	Keeper	30.19	-1.87	-25.48	-30.06	-1.03	-22.81	0	-	attempt 5
4404399	SMP	1	89	86.07	313.18	278.26	89	86.07	keeper	30.19	-1.87	-25.48	-30.06	-1.03	-22.81	0	-	attempt 5
4437824	SMP	1	355	107.07	331.01	284.07	355	107.07	Keeper	30.19	-1.87	-25.48	-30.06	-1.03	-22.81	0	-	attempt 5
4471089	SMP	1	372	78.07	346.2	295.87	372	78.07	Keeper	30.19	-1.87	-25.48	-30.06	-1.03	-22.81	0	-	attempt 5
4504170	SMP	1	394	60.07	361.1	304.65	394	60.07	Keeper	30.19	-1.87	-25.48	0	0	0	0	-	attempt 5
4537494	SMP	1	389	59.07	375.02	314.37	389	59.07	Keeper	30.19	-1.87	-25.48	-30.06	-1.03	-22.81	0	-	attempt 5
4570832	SMP	1	391	62.07	389.7	322.32	391	62.07	Keeper	30.19	-1.87	-25.48	-30.06	-1.03	-22.81	0	-	attempt 5
4604044	SMP	1	389	60.07	400.02	340.18	389	60.07	Keeper	30.19	-1.87	-25.48	-30.06	-1.03	-22.81	0	-	attempt 5
4637114	SMP	1	389	60.07	407.14	350.93	389	60.07	Keeper	30.19	-1.87	-25.48	-30.06	-1.03	-22.81	0	-	attempt 5
4678305	SMP	1	387	60.07	411.21	351.87	387	60.07	Keeper	30.19	-1.87	-25.48	-30.06	-1.03	-22.81	0	-	attempt 5
4704601	SMP	1	387	60.07	411.29	344.91	387	60.07	Keeper	30.19	-1.87	-25.48	-30.06	-1.03	-22.81	0	-	attempt 5
4737054	SMP	1	387	57.07	409.93	331.55	387	57.07	Keeper	30.19	-1.87	-25.48	-30.06	-1.03	-22.81	0	-	attempt 5
4770277	SMP	1	387	57.07	410.47	320.25	387	57.07	Keeper	30.19	-1.87	-25.48	-30.06	-1.03	-22.81	0	-	attempt 5
4803621	SMP	1	387	57.07	410.69	313.42	387	57.07	Keeper	30.19	-1.87	-25.48	-30.06	-1.03	-22.81	0	-	attempt 5
4836860	SMP	1	387	57.07	416.11	305.95	387	57.07	Keeper	30.19	-1.87	-25.48	-30.06	-1.03	-22.81	0	-	attempt 5
4870395	SMP	1	387	57.07	418.16	305.63	387	57.07	Keeper	30.19	-1.87	-25.48	-30.06	-1.03	-22.81	0	-	attempt 5
4903441	SMP	1	387	59.07	421.88	309.3	387	59.07	Keeper	30.19	-1.87	-25.48	-30.06	-1.03	-22.81	0	-	attempt 5
4936826	SMP	1	387	57.07	419.57	314.06	387	57.07	Keeper	30.19	-1.87	-25.48	-30.06	-1.03	-22.81	0	-	attempt 5
4970213	SMP	1	387	57.07	419.7	319.96	387	57.07	Keeper	30.19	-1.87	-25.48	-30.06	-1.03	-22.81	0	-	attempt 5
5003294	SMP	1	386	56.07	417.58	326.15	386	56.07	Keeper	30.19	-1.87	-25.48	-30.06	-1.03	-22.81	0	-	attempt 5
5036510	SMP	1	386	56.07	414.23	328.84	386	56.07	Keeper	30.19	-1.87	-25.48	-30.06	-1.03	-22.81	0	-	attempt 5
5069813	SMP	1	385	53.07	419.32	326.12	385	53.07	Keeper	30.19	-1.87	-25.48	-30.06	-1.03	-22.81	0	-	attempt 5
5103253	SMP	1	387	53.07	420.66	324.94	387	53.07	Keeper	30.19	-1.87	-25.48	-30.06	-1.03	-22.81	0	-	attempt 5
5136344	SMP	1	387	53.07	422.67	316.88	387	53.07	Keeper	30.19	-1.87	-25.48	-30.06	-1.03	-22.81	0	-	attempt 5
5169582	SMP	1	387	53.07	423.33	314.15	387	53.07	Keeper	30.19	-1.87	-25.48	-30.06	-1.03	-22.81	0	-	attempt 5
5203161	SMP	1	387	53.07	420.55	311.29	387	53.07	Keeper	30.19	-1.87	-25.48	-30.06	-1.03	-22.81	0	-	attempt 5
5236165	SMP	1	387	53.07	418.6	310.07	387	53.07	Keeper	30.19	-1.87	-25.48	-30.06	-1.03	-22.81	0	-	attempt 5
5269976	SMP	1	387	53.07	416.7	309.47	387	53.07	Keeper	30.19	-1.87	-25.48	-30.06	-1.03	-22.81	0	-	attempt 5
5303087	SMP	1	387	53.07	416.24	308.88	387	53.07	Keeper	30.19	-1.87	-25.48	-30.06	-1.03	-22.81	0	-	attempt 5
5336471	SMP	1	387	53.07	414.76	306.64	387	53.07	Keeper	30.19	-1.87	-25.48	-30.06	-1.03	-22.81	0	-	attempt 5
5369502	SMP	1	387	53.07	409.37	306.78	387	53.07	Keeper	30.19	-1.87	-25.48	-30.06	-1.03	-22.81	0	-	attempt 5
5403429	SMP	1	387	53.07	406.84	306.89	387	53.07	Keeper	30.19	-1.87	-25.48	-30.06	-1.03	-22.81	0	-	attempt 5
5436047	SMP	1	387	53.07	404.22	306.57	387	53.07	Keeper	30.19	-1.87	-25.48	-30.06	-1.03	-22.81	0	-	attempt 5
5469296	SMP	1	387	58.07	400.99	301.74	387	58.07	Keeper	30.19	-1.87	-25.48	-30.06	-1.03	-22.81	0	-	attempt 5
5502376	SMP	1	387	56.07	394.92	301.75	387	56.07	Keeper	30.19	-1.87	-25.48	-30.06	-1.03	-22.81	0	-	attempt 5
5535863	SMP	1	387	56.07	379.6	301.81	387	56.07	Keeper	30.19	-1.87	-25.48	-30.06	-1.03	-22.81	0	-	attempt 5
5569529	SMP	1	387	75.07	388.5	326.53	387	75.07	Keeper	30.19	-1.87	-25.48	-30.06	-1.03	-22.81	0	-	attempt 5
5602198	SMP	1	295	99.07	607.66	280.41	295	99.07	Other	30.19	-1.87	-25.48	-30.06	-1.03	-22.81	0	-	attempt 5
5635930	SMP	1	289	39.07	802.25	572.71	289	39.07	ball	30.19	-1.87	-25.48	-30.06	-1.03	-22.81	0	-	attempt 5
5669015	SMP	1	289	39.07	793.38	592.12	289	39.07	ball	30.19	-1.87	-25.48	-30.06	-1.03	-22.81	0	-	attempt 5
5702478	SMP	1	289	39.07	736.23	566.75	289	39.07	ball	30.19	-1.87	-25.48	-30.06	-1.03	-22.81	0	-	attempt 5
5736089	SMP	1	289	39.07	698.89	540.86	289	39.07	ball	30.19	-1.87	-25.48	-30.06	-1.03	-22.81	0	-	attempt 5
5768795	SMP	1	289	39.07	676.36	520.48	289	39.07	ball	30.19	-1.87	-25.48	-30.06	-1.03	-22.81	0	-	attempt 5
5801981	SMP	1	289	39.07	662.96	503.96	289	39.07	ball	30.19	-1.87	-25.48	-30.06	-1.03	-22.81	0	-	attempt 5
5835183	SMP	1	289	39.07	657.64	484.7	289	39.07	ball	30.19	-1.87	-25.48	-30.06	-1.03	-22.81	0	-	attempt 5
5868332	SMP	1	289	39.07	654.19	468.53	289	39.07	ball	30.19	-1.87	-25.48	-30.06	-1.03	-22.81	0	-	attempt 5
5901670	SMP	1	289	39.07	654.13	454.51	289	39.07	ball	30.19	-1.87	-25.48	-30.06	-1.03	-22.81	0	-	attempt 5
5935304	SMP	1	289	39.07	651.18	445.16	289	39.07	ball	30.19	-1.87	-25.48	-30.06	-1.03	-22.81	0	-	attempt 5
5968208	SMP	1	289	39.07	646.32	436.04	289	39.07	ball	30.19	-1.87	-25.48	-30.06	-1.03	-22.81	0	-	attempt 5
6002045	SMP	1	289	39.07	643.05	428.15	289	39.07	ball	30.19	-1.87	-25.48	-30.06	-1.03	-22.81	0	-	attempt 5
6034807	SMP	1	289	39.07	626.17	418.66	289	39.07	ball	30.19	-1.87	-25.48	-30.06	-1.03	-22.81	0	-	attempt 5
6067977	SMP	1	289	39.07	625.03	409.91	289	39.07	ball	30.19	-1.87	-25.48	-30.06	-1.03	-22.81	0	-	attempt 5
6101688	SMP	1	289	39.07	619.82	401.61	289	39.07	ball	30.19	-1.87	-25.48	-30.06	-1.03	-22.81	0	-	attempt 5
6134492	SMP	1	289	39.07	616.42	397.43	289	39.07	ball	30.19	-1.87	-25.48	-30.06	-1.03	-22.81	0	-	attempt 5
6180798	SMP	1	289	39.07	615.27	395.95	289	39.07	ball	30.19	-1.87	-25.48	-30.06	-1.03	-22.81	0	-	attempt 5
6201156	SMP	1	289	39.07	614.21	397.29	289	39.07	ball	30.19	-1.87	-25.48	-30.06	-1.03	-22.81	0	-	attempt 5
6238826	SMP	1	289	39.07	614.99	403.48	289	39.07	ball	30.19	-1.87	-25.48	-30.06	-1.03	-22.81	0	-	attempt 5
6267932	SMP	1	289	39.07	613.56	405.42	289	39.07	ball	30.19	-1.87	-25.48	-30.06	-1.03	-22.81	0	-	attempt 5
6301115	SMP	1	289	39.07	613.85	407.46	289	39.07	ball	30.19	-1.87	-25.48	-30.06	-1.03	-22.81	0	-	attempt 5
6334858	SMP	1	289	39.07	612.38	410.69	289	39.07	ball	30.19	-1.87	-25.48	-30.06	-1.03	-22.81	0	-	attempt 5
6368033	SMP	1	289	39.07	604.09	402.66	289	39.07	ball	30.19	-1.87	-25.48	-30.06	-1.03	-22.81	0	-	attempt 5
6401199	SMP	1	289	39.07	601.57	407.47	289	39.07	ball	30.19	-1.87	-25.48	-30.06	-1.03	-22.81	0	-	attempt 5
6434151	SMP	1	289	39.07	596.53	412.51	289	39.07	ball	30.19	-1.87	-25.48	-30.06	-1.03	-22.81	0	-	attempt 5
6467298	SMP	1	289	39.07	592.78	417.48	289	39.07	ball	30.19	-1.87	-25.48	-30.06	-1.03	-22.81	0	-	attempt 5
6500907	SMP	1	289	39.07	589.85	420.25	289	39.07	ball	30.19	-1.87	-25.48	-30.06	-1.03	-22.81	0	-	attempt 5
6534132	SMP	1	289	39.07	587.61	424.25	289	39.07	ball	30.19	-1.87	-25.48	-30.06	-1.03	-22.81	0	-	attempt 5
6567223	SMP	1	289	39.07	584.98	428.03	289	39.07	ball	30.19	-1.87	-25.48	-30.06	-1.03	-22.81	0	-	attempt 5
6600565	SMP	1	289	39.07	583.7	432.35	289	39.07	ball	30.19	-1.87	-25.48	-30.06	-1.03	-22.81	0	-	attempt 5
6633779	SMP	1	289	39.07	578.82	435.1	289	39.07	ball	30.19	-1.87	-25.48	-30.06	-1.03	-22.81	0	-	attempt 5
6667569	SMP	1	289	39.07	575.24	433.89	289	39.07	ball	30.19	-1.87	-25.48	-30.06	-1.03	-22.81	0	-	attempt 5
6700364	SMP	1	289	39.07	568.97	435.12	289	39.07	ball	30.19	-1.87	-25.48	-30.06	-1.03	-22.81	0	-	attempt 5
6733630	SMP	1	289	39.07	562.43	433.72	289	39.07	ball	30.19	-1.87	-25.48	-30.06	-1.03	-22.81	0	-	attempt 5
6766904	SMP	1	289	39.07	553.97	434.34	289	39.07	ball	30.19	-1.87	-25.48	-30.06	-1.03	-22.81	0	-	attempt 5
6800182	SMP	1	289	39.07	544.83	433.29	289	39.07	ball	30.19	-1.87	-25.48	-30.06	-1.03	-22.81	0	-	attempt 5
6833503	SMP	1	289	39.07	535.52	433.16	289	39.07	ball	30.19	-1.87	-25.48	-30.06	-1.03	-22.81	0	-	attempt 5
6867449	SMP	1	289	39.07	525	431.8	289	39.07	ball	30.19	-1.87	-25.48	-30.06	-1.03	-22.81	0	-	attempt 5
6902880	SMP	1	289	39.07	516.97	434.71	289	39.07	ball	30.19	-1.87	-25.48	-30.06	-1.03	-22.81	0	-	attempt 5
6934543	SMP	1	289	39.07	512.2	428.06	289	39.07	ball	30.19	-1.87	-25.48	-30.06	-1.03	-22.81	0	-	attempt 5
6967526	SMP	1	289	39.07	507.17	438.78	289	39.07	ball	30.19	-1.87	-25.48	-30.06	-1.03	-22.81	0	-	attempt 5
6999897	SMP	1	289	39.07	501.74	450.1	289	39.07	ball	30.19	-1.87	-25.48	-30.06	-1.03	-22.81	0	-	attempt 5
7033656	SMP	1	289	39.07	502.36	457.89	289	39.07	ball	30.19	-1.87	-25.48	-30.06	-1.03	-22.81	0	-	attempt 5
7066502	SMP	1	289	39.07	502.54	474.45	289	39.07	ball	30.19	-1.87	-25.48	-30.06	-1.04	-22.81	0	-	attempt 5
7099484	SMP	1	289	39.07	505.2	476.3	289	39.07	ball	30.19	-1.87	-25.48	-30.06	-1.04	-22.81	0	-	attempt 5
7132880	SMP	1	289	39.07	508.57	474.34	289	39.07	ball	30.19	-1.87	-25.48	-30.06	-1.04	-22.81	0	-	attempt 5
7166395	SMP	1	289	39.07	515.78	471.97	289	39.07	ball	30.19	-1.87	-25.48	-30.06	-1.04	-22.81	0	-	attempt 5
7199927	SMP	1	289	39.07	521.16	482.15	289	39.07	ball	30.19	-1.87	-25.48	-30.06	-1.04	-22.81	0	-	attempt 5
7232730	SMP	1	289	39.07	527.93	498.27	289	39.07	ball	30.19	-1.87	-25.48	-30.06	-1.04	-22.81	0	-	attempt 5
7266400	SMP	1	289	39.07	538.91	512.58	289	39.07	ball	30.19	-1.87	-25.48	-30.06	-1.04	-22.81	0	-	attempt 5
7299450	SMP	1	289	39.07	542.88	525.58	289	39.07	ball	30.19	-1.87	-25.48	-30.06	-1.04	-22.81	0	-	attempt 5
7332668	SMP	1	289	39.07	551.1	540.96	289	39.07	ball	30.19	-1.87	-25.48	-30.06	-1.04	-22.81	0	-	attempt 5
7366291	SMP	1	289	39.07	556.18	582.36	289	39.07	ball	30.19	-1.87	-25.48	-30.06	-1.04	-22.81	0	-	attempt 5
7399103	SMP	1	291	103.07	544.2	679.41	291	103.07	ball	30.19	-1.87	-25.48	-30.06	-1.04	-22.81	0	-	attempt 5
7432650	SMP	1	292	44.07	632.69	598.55	292	44.07	ball	30.19	-1.87	-25.48	-30.06	-1.04	-22.81	0	-	attempt 5
7465665	SMP	1	292	44.07	674.17	669.64	292	44.07	ball	30.19	-1.87	-25.48	-30.06	-1.04	-22.81	0	-	attempt 5
7499249	SMP	1	295	106.07	547.5	483.21	295	106.07	ball	30.19	-1.87	-25.48	-30.06	-1.04	-22.81	0	-	attempt 5
7532815	SMP	1	295	106.07	533.89	561.89	295	106.07	ball	30.19	-1.87	-25.48	-30.06	-1.04	-22.8	0	-	attempt 5
7565479	SMP	1	295	106.07	607.21	595.84	295	106.07	ball	30.19	-1.87	-25.48	-30.06	-1.04	-22.8	0	-	attempt 5
7598806	SMP	1	295	106.07	509.23	627.72	295	106.07	ball	30.19	-1.87	-25.48	-30.06	-1.04	-22.8	0	-	attempt 5
7631901	SMP	1	295	106.07	589.13	526.28	295	106.07	ball	30.19	-1.87	-25.48	-30.06	-1.04	-22.8	0	-	attempt 5
7665487	SMP	1	0	0	0	0	0	0	-	0	0	0	0	0	0	0	-	attempt 5
7698705	SMP	1	0	0	0	0	0	0	-	0	0	0	0	0	0	0	-	attempt 5
7732585	SMP	1	0	0	0	0	0	0	-	0	0	0	0	0	0	0	-	attempt 5
7765240	SMP	1	0	0	0	0	0	0	-	0	0	0	0	0	0	0	-	attempt 5
7798392	SMP	1	0	0	0	0	0	0	-	0	0	0	0	0	0	0	-	attempt 5
7831893	SMP	1	0	0	0	0	0	0	-	0	0	0	0	0	0	0	-	attempt 5
7865205	SMP	1	0	0	0	0	0	0	-	0	0	0	0	0	0	0	-	attempt 5
7898496	SMP	1	0	0	0	0	0	0	-	0	0	0	0	0	0	0	-	attempt 5
7931486	SMP	1	76	18.07	626.06	365.41	76	18.07	Top Left	30.19	-1.87	-25.48	-30.06	-1.04	-22.8	0	-	attempt 5
7964965	SMP	1	0	0	0	0	0	0	-	0	0	0	0	0	0	0	-	attempt 5
7998283	SMP	1	0	0	0	0	0	0	-	0	0	0	0	0	0	0	-	attempt 5
8031347	SMP	1	0	0	0	0	0	0	-	0	0	0	0	0	0	0	-	attempt 5
8064551	SMP	1	0	0	0	0	0	0	-	0	0	0	0	0	0	0	-	attempt 5
8098114	SMP	1	0	0	0	0	0	0	-	0	0	0	0	0	0	0	-	attempt 5
8130990	SMP	1	0	0	0	0	0	0	-	0	0	0	0	0	0	0	-	attempt 5
