# Supplementary material for: Visual Search Strategies of Soccer Players Executing a Power vs. Placement Penalty Kick
Source: PLoS One. 2014 Dec 17;9(12):e115179. doi: 10.1371/journal.pone.0115179 (PMC4269429; doi:10.1371/journal.pone.0115179)
Supplement: S1 File — Raw visual search data from participant group in each test condition. (ZIP) [file pone.0115179.s001.zip › PLoS ONE Supporting Information/Part 3/Output/S1 attempt 1 LA power no GK.xlsx]

## Sheet: Sheet1
## [BeGaze]
## Converted from:
## Date:	19.07.2013 16:54:26
## Version:	BeGaze 3.2.28
## IDF Version:	10
## Sample Rate:	30
## Separator Type:	Trial
## Trial Count:	1
## Uses Plane File:	FALSE
## Stimulus:	attempt 1
## Number of Samples:	227
## Reversed:	none
## [Run]
## Subject:	Dan Taylor Low Anxiety
## Description:	Reference View 1 Dan Taylor Low Anxiety 0
## [Calibration]
## Calibration Type:	n.a.
## Calibration Area:	1280	960
## [Geometry]
## Stimulus Dimension [mm]:	1280	960
## Head Distance [mm]:	1450
## [Hardware Setup]
## System ID:
## Operating System :
## IView X Version:
## [Filter Settings]
## Heuristics:	FALSE
## Heuristics Stage:	0
## Bilateral:	FALSE
## Gaze Cursor Filter:	FALSE
## Saccade Length [px]:	0
## Filter Depth [ms]:	0
## Format:	LEFT, RIGHT, POR, AOI, EYEPOSITION, TRIGGER
##
Time	Type	Trial	B POR X [px]	B POR Y [px]	L POR X [px]	L POR Y [px]	R POR X [px]	R POR Y [px]	B Object Hit	L EPOS X	L EPOS Y	L EPOS Z	R EPOS X	R EPOS Y	R EPOS Z	Trigger	B Event Info	Stimulus
9202	SMP	1	289	39.07	676.48	295.51	289	39.07	ball	29.96	-1.73	-25.78	-30.12	-1.68	-23.09	0	-	attempt 1
42149	SMP	1	289	39.07	693.67	307.81	289	39.07	ball	29.96	-1.73	-25.78	-30.12	-1.68	-23.09	0	-	attempt 1
75495	SMP	1	289	39.07	669.19	364.21	289	39.07	ball	29.96	-1.73	-25.78	-30.12	-1.68	-23.09	0	-	attempt 1
108826	SMP	1	289	39.07	658.8	406.94	289	39.07	ball	29.96	-1.73	-25.78	-30.12	-1.68	-23.09	0	-	attempt 1
142022	SMP	1	289	39.07	662.92	436.42	289	39.07	ball	29.96	-1.73	-25.78	-30.12	-1.68	-23.09	0	-	attempt 1
177119	SMP	1	289	39.07	653.1	473.42	289	39.07	ball	29.96	-1.74	-25.78	-30.12	-1.68	-23.09	0	-	attempt 1
242513	SMP	1	289	39.07	632.8	564.22	289	39.07	ball	29.96	-1.74	-25.78	-30.12	-1.68	-23.09	0	-	attempt 1
275491	SMP	1	289	39.07	624.29	588.54	289	39.07	ball	29.96	-1.74	-25.78	-30.12	-1.68	-23.09	0	-	attempt 1
308945	SMP	1	289	39.07	621.69	625.57	289	39.07	ball	29.96	-1.74	-25.78	-30.12	-1.68	-23.09	0	-	attempt 1
341986	SMP	1	289	39.07	625.1	650.06	289	39.07	ball	29.96	-1.74	-25.78	-30.12	-1.68	-23.09	0	-	attempt 1
375027	SMP	1	289	39.07	628.23	653.63	289	39.07	ball	29.96	-1.74	-25.78	-30.12	-1.68	-23.09	0	-	attempt 1
408731	SMP	1	289	39.07	630.62	663.58	289	39.07	ball	29.96	-1.74	-25.78	-30.12	-1.68	-23.09	0	-	attempt 1
441946	SMP	1	289	39.07	634.39	669.95	289	39.07	ball	29.96	-1.74	-25.78	-30.12	-1.68	-23.09	0	-	attempt 1
475367	SMP	1	289	39.07	637.12	673.37	289	39.07	ball	29.96	-1.74	-25.78	-30.12	-1.68	-23.09	0	-	attempt 1
508062	SMP	1	289	39.07	656.1	680.11	289	39.07	ball	29.96	-1.74	-25.78	-30.12	-1.68	-23.09	0	-	attempt 1
541754	SMP	1	289	39.07	669.57	687.18	289	39.07	ball	29.96	-1.74	-25.78	-30.12	-1.68	-23.09	0	-	attempt 1
575474	SMP	1	289	39.07	663.73	701.75	289	39.07	ball	29.96	-1.74	-25.78	-30.12	-1.68	-23.09	0	-	attempt 1
608268	SMP	1	289	39.07	656.46	713.56	289	39.07	ball	29.96	-1.74	-25.78	-30.12	-1.68	-23.09	0	-	attempt 1
641845	SMP	1	289	39.07	649.23	716.51	289	39.07	ball	29.96	-1.74	-25.78	-30.12	-1.68	-23.09	0	-	attempt 1
674535	SMP	1	289	39.07	644.83	709.99	289	39.07	ball	29.96	-1.74	-25.78	-30.12	-1.68	-23.09	0	-	attempt 1
707876	SMP	1	289	39.07	640.8	718.91	289	39.07	ball	29.96	-1.74	-25.78	-30.12	-1.68	-23.09	0	-	attempt 1
741021	SMP	1	289	39.07	635.74	714.65	289	39.07	ball	29.96	-1.74	-25.78	-30.12	-1.68	-23.09	0	-	attempt 1
774359	SMP	1	288	38.07	611.96	712.06	288	38.07	ball	29.96	-1.74	-25.78	-30.12	-1.68	-23.09	0	-	attempt 1
807530	SMP	1	288	38.07	611.49	710.65	288	38.07	ball	29.96	-1.74	-25.78	-30.12	-1.68	-23.09	0	-	attempt 1
840724	SMP	1	288	38.07	610.22	708.62	288	38.07	ball	29.96	-1.74	-25.78	-30.12	-1.68	-23.09	0	-	attempt 1
874139	SMP	1	288	38.07	614.78	709.15	288	38.07	ball	29.96	-1.74	-25.78	-30.12	-1.68	-23.09	0	-	attempt 1
907444	SMP	1	288	38.07	625.75	707.42	288	38.07	ball	29.96	-1.74	-25.78	-30.12	-1.68	-23.09	0	-	attempt 1
940900	SMP	1	288	38.07	637.93	690.14	288	38.07	ball	29.96	-1.74	-25.78	-30.12	-1.68	-23.09	0	-	attempt 1
974459	SMP	1	288	38.07	653.75	689.55	288	38.07	ball	29.96	-1.74	-25.78	-30.12	-1.68	-23.09	0	-	attempt 1
1007327	SMP	1	288	38.07	673.96	681.43	288	38.07	ball	29.96	-1.74	-25.78	-30.12	-1.68	-23.09	0	-	attempt 1
1040521	SMP	1	288	38.07	685.99	666.31	288	38.07	ball	29.96	-1.74	-25.78	-30.12	-1.68	-23.09	0	-	attempt 1
1073779	SMP	1	295	103.07	695.15	655.96	295	103.07	ball	29.96	-1.74	-25.78	-30.12	-1.68	-23.09	0	-	attempt 1
1107736	SMP	1	295	103.07	708.45	643.41	295	103.07	ball	29.96	-1.74	-25.78	-30.12	-1.68	-23.09	0	-	attempt 1
1140663	SMP	1	283	46.07	714.92	628.09	283	46.07	ball	29.96	-1.74	-25.78	-30.12	-1.68	-23.09	0	-	attempt 1
1173793	SMP	1	287	40.07	722.91	623.71	287	40.07	ball	29.96	-1.74	-25.78	-30.12	-1.68	-23.09	0	-	attempt 1
1206889	SMP	1	290	102.07	733.44	618.5	290	102.07	ball	29.96	-1.74	-25.78	-30.12	-1.68	-23.09	0	-	attempt 1
1240190	SMP	1	290	102.07	744.67	613.33	290	102.07	ball	29.96	-1.74	-25.78	-30.12	-1.68	-23.09	0	-	attempt 1
1273479	SMP	1	288	40.07	761.46	598.04	288	40.07	ball	29.96	-1.74	-25.78	-30.12	-1.68	-23.09	0	-	attempt 1
1306764	SMP	1	288	40.07	779.78	581.28	288	40.07	ball	29.96	-1.74	-25.78	-30.12	-1.68	-23.08	0	-	attempt 1
1339920	SMP	1	292	103.07	802.21	557.05	292	103.07	ball	29.96	-1.74	-25.78	-30.12	-1.68	-23.08	0	-	attempt 1
1373266	SMP	1	292	103.07	771.65	565.64	292	103.07	ball	29.96	-1.74	-25.78	-30.12	-1.68	-23.08	0	-	attempt 1
1406480	SMP	1	292	103.07	0	0	292	103.07	Other	0	0	0	-30.12	-1.68	-23.08	0	-	attempt 1
1440484	SMP	1	292	103.07	341.28	875.68	292	103.07	Other	29.96	-1.74	-25.78	0	0	0	0	-	attempt 1
1472989	SMP	1	292	103.07	267.02	827.64	292	103.07	Other	29.96	-1.74	-25.78	-30.12	-1.68	-23.08	0	-	attempt 1
1506577	SMP	1	292	103.07	283.44	847.33	292	103.07	Other	29.96	-1.74	-25.78	-30.12	-1.68	-23.08	0	-	attempt 1
1539678	SMP	1	292	103.07	353.56	807.06	292	103.07	Other	29.96	-1.74	-25.78	-30.12	-1.68	-23.08	0	-	attempt 1
1572867	SMP	1	292	103.07	405.91	781.29	292	103.07	Other	29.96	-1.74	-25.78	-30.12	-1.68	-23.08	0	-	attempt 1
1606405	SMP	1	292	103.07	445.95	754.96	292	103.07	Other	29.96	-1.74	-25.78	-30.12	-1.68	-23.08	0	-	attempt 1
1639694	SMP	1	292	103.07	482.14	727.43	292	103.07	Other	29.96	-1.74	-25.78	-30.12	-1.68	-23.08	0	-	attempt 1
1672619	SMP	1	292	103.07	512.39	696.01	292	103.07	Other	29.96	-1.74	-25.78	-30.12	-1.68	-23.08	0	-	attempt 1
1706366	SMP	1	292	103.07	533.62	669.58	292	103.07	Other	29.96	-1.74	-25.78	-30.12	-1.68	-23.08	0	-	attempt 1
1739244	SMP	1	292	103.07	543.88	652.34	292	103.07	Other	29.96	-1.74	-25.78	-30.12	-1.68	-23.08	0	-	attempt 1
1772617	SMP	1	292	103.07	546.79	657.47	292	103.07	Other	29.96	-1.74	-25.78	-30.12	-1.68	-23.08	0	-	attempt 1
1805808	SMP	1	292	103.07	543.18	666.42	292	103.07	Other	29.96	-1.74	-25.78	-30.12	-1.68	-23.08	0	-	attempt 1
1839000	SMP	1	292	103.07	531.77	686.78	292	103.07	Other	29.96	-1.74	-25.78	-30.12	-1.68	-23.08	0	-	attempt 1
1872286	SMP	1	292	103.07	502.75	726.02	292	103.07	Other	29.96	-1.74	-25.78	-30.12	-1.68	-23.08	0	-	attempt 1
1906521	SMP	1	292	103.07	1128.25	754.9	292	103.07	Other	29.96	-1.74	-25.78	-30.12	-1.68	-23.08	0	-	attempt 1
1941260	SMP	1	292	103.07	1128.25	754.9	292	103.07	Other	29.96	-1.74	-25.78	0	0	0	0	-	attempt 1
1972253	SMP	1	292	103.07	965.57	462.25	292	103.07	Other	29.96	-1.74	-25.78	-30.12	-1.68	-23.08	0	-	attempt 1
2005747	SMP	1	292	103.07	984.35	472.45	292	103.07	ball	29.96	-1.74	-25.78	-30.12	-1.68	-23.08	0	-	attempt 1
2038625	SMP	1	292	103.07	926.49	505.23	292	103.07	ball	29.96	-1.74	-25.78	-30.12	-1.68	-23.08	0	-	attempt 1
2072227	SMP	1	292	103.07	854.33	524.51	292	103.07	ball	29.96	-1.74	-25.78	-30.12	-1.68	-23.08	0	-	attempt 1
2105198	SMP	1	292	103.07	796.8	522.95	292	103.07	ball	29.96	-1.74	-25.78	-30.12	-1.68	-23.08	0	-	attempt 1
2138598	SMP	1	292	103.07	761.05	517.08	292	103.07	ball	29.96	-1.74	-25.78	-30.12	-1.67	-23.08	0	-	attempt 1
2171909	SMP	1	292	103.07	738.76	517.38	292	103.07	ball	29.96	-1.74	-25.78	-30.12	-1.67	-23.08	0	-	attempt 1
2205135	SMP	1	292	103.07	732.2	495.64	292	103.07	ball	29.96	-1.74	-25.78	-30.12	-1.67	-23.08	0	-	attempt 1
2238358	SMP	1	292	103.07	717.34	514.02	292	103.07	ball	29.96	-1.74	-25.78	-30.12	-1.67	-23.08	0	-	attempt 1
2272225	SMP	1	292	103.07	703.57	535.71	292	103.07	ball	29.96	-1.74	-25.78	-30.12	-1.67	-23.08	0	-	attempt 1
2305180	SMP	1	292	103.07	695.27	550.93	292	103.07	ball	29.96	-1.74	-25.78	-30.12	-1.67	-23.08	0	-	attempt 1
2338137	SMP	1	292	103.07	688.38	553.15	292	103.07	ball	29.96	-1.74	-25.78	-30.12	-1.67	-23.08	0	-	attempt 1
2371728	SMP	1	292	103.07	685.7	552.83	292	103.07	ball	29.96	-1.74	-25.78	-30.12	-1.67	-23.08	0	-	attempt 1
2404719	SMP	1	292	103.07	686.11	552.13	292	103.07	ball	29.96	-1.74	-25.78	-30.12	-1.67	-23.08	0	-	attempt 1
2438161	SMP	1	292	103.07	689.97	545.36	292	103.07	ball	29.96	-1.74	-25.78	-30.12	-1.67	-23.08	0	-	attempt 1
2471378	SMP	1	292	103.07	693.47	542.43	292	103.07	ball	29.96	-1.74	-25.78	-30.12	-1.67	-23.08	0	-	attempt 1
2504500	SMP	1	292	103.07	696.81	539.03	292	103.07	ball	29.96	-1.74	-25.78	-30.12	-1.67	-23.08	0	-	attempt 1
2538400	SMP	1	292	103.07	678.16	540.24	292	103.07	ball	29.96	-1.74	-25.78	-30.12	-1.67	-23.08	0	-	attempt 1
2571389	SMP	1	292	103.07	684.21	539.6	292	103.07	ball	29.96	-1.74	-25.78	-30.12	-1.67	-23.08	0	-	attempt 1
2604423	SMP	1	292	103.07	688.43	536.4	292	103.07	ball	29.96	-1.74	-25.78	-30.12	-1.67	-23.08	0	-	attempt 1
2637917	SMP	1	292	103.07	692.32	525.01	292	103.07	ball	29.96	-1.74	-25.78	-30.12	-1.67	-23.08	0	-	attempt 1
2670878	SMP	1	292	103.07	695.95	514.83	292	103.07	ball	29.96	-1.74	-25.78	-30.12	-1.67	-23.08	0	-	attempt 1
2704206	SMP	1	292	103.07	693.07	504.04	292	103.07	ball	29.96	-1.74	-25.78	-30.12	-1.67	-23.08	0	-	attempt 1
2739596	SMP	1	292	103.07	687.5	495.74	292	103.07	ball	29.96	-1.74	-25.78	-30.12	-1.67	-23.08	0	-	attempt 1
2771121	SMP	1	292	103.07	682.85	489.84	292	103.07	ball	29.96	-1.73	-25.78	-30.12	-1.67	-23.08	0	-	attempt 1
2804292	SMP	1	292	103.07	698.87	475.61	292	103.07	ball	29.96	-1.73	-25.78	-30.12	-1.67	-23.08	0	-	attempt 1
2837583	SMP	1	292	103.07	687.5	485.22	292	103.07	ball	29.96	-1.73	-25.78	-30.12	-1.67	-23.08	0	-	attempt 1
2871169	SMP	1	292	103.07	682.78	494.01	292	103.07	ball	29.96	-1.74	-25.78	-30.12	-1.67	-23.08	0	-	attempt 1
2904582	SMP	1	292	103.07	675.64	499.57	292	103.07	ball	29.96	-1.74	-25.78	-30.12	-1.67	-23.08	0	-	attempt 1
2937226	SMP	1	292	103.07	670.33	503.14	292	103.07	ball	29.96	-1.73	-25.78	-30.12	-1.67	-23.08	0	-	attempt 1
2970850	SMP	1	292	103.07	663.42	503.19	292	103.07	ball	29.96	-1.73	-25.78	-30.12	-1.67	-23.08	0	-	attempt 1
3003630	SMP	1	292	103.07	656.02	497.06	292	103.07	ball	29.96	-1.73	-25.78	-30.12	-1.67	-23.08	0	-	attempt 1
3037003	SMP	1	292	103.07	651.13	495.4	292	103.07	ball	29.96	-1.73	-25.78	-30.12	-1.67	-23.08	0	-	attempt 1
3070264	SMP	1	292	103.07	623.22	482.5	292	103.07	ball	29.96	-1.73	-25.78	-30.12	-1.67	-23.08	0	-	attempt 1
3103426	SMP	1	292	103.07	621.72	493.06	292	103.07	ball	29.96	-1.73	-25.78	-30.12	-1.67	-23.08	0	-	attempt 1
3137073	SMP	1	292	103.07	622.27	502.03	292	103.07	ball	29.96	-1.73	-25.78	-30.12	-1.67	-23.08	0	-	attempt 1
3170132	SMP	1	292	103.07	624.08	510.77	292	103.07	ball	29.96	-1.73	-25.78	-30.12	-1.67	-23.08	0	-	attempt 1
3203253	SMP	1	292	103.07	629.61	523.01	292	103.07	ball	29.96	-1.73	-25.78	-30.12	-1.67	-23.08	0	-	attempt 1
3237087	SMP	1	292	103.07	553.64	480.16	292	103.07	ball	29.96	-1.73	-25.78	-30.12	-1.67	-23.08	0	-	attempt 1
3269831	SMP	1	292	103.07	332.66	305.3	292	103.07	Other	29.96	-1.73	-25.78	-30.12	-1.67	-23.08	0	-	attempt 1
3311532	SMP	1	292	103.07	286.19	221.13	292	103.07	Other	29.96	-1.73	-25.78	-30.12	-1.67	-23.08	0	-	attempt 1
3339050	SMP	1	197	120.07	312.64	232.07	197	120.07	Front right	29.96	-1.73	-25.78	-30.12	-1.67	-23.08	0	-	attempt 1
3377147	SMP	1	288	105.07	359.59	243.54	288	105.07	Front right	29.96	-1.73	-25.78	-30.12	-1.67	-23.08	0	-	attempt 1
3403859	SMP	1	173	119.07	395.52	255.28	173	119.07	Front right	29.96	-1.74	-25.78	-30.12	-1.67	-23.08	0	-	attempt 1
3436976	SMP	1	295	98.07	419.21	261.07	295	98.07	Front right	29.96	-1.74	-25.78	-30.12	-1.67	-23.08	0	-	attempt 1
3469678	SMP	1	173	124.07	436.75	269.44	173	124.07	Front right	29.96	-1.74	-25.78	-30.12	-1.67	-23.08	0	-	attempt 1
3502799	SMP	1	193	122.07	450.67	278.1	193	122.07	Front right	29.96	-1.74	-25.78	-30.12	-1.67	-23.08	0	-	attempt 1
3536252	SMP	1	193	122.07	462.34	286.1	193	122.07	Front right	29.96	-1.74	-25.78	-30.12	-1.67	-23.08	0	-	attempt 1
3569360	SMP	1	193	125.07	468.48	296.51	193	125.07	Front right	29.96	-1.74	-25.77	-30.12	-1.67	-23.08	0	-	attempt 1
3602683	SMP	1	178	112.07	474.03	306.25	178	112.07	Front right	29.96	-1.74	-25.77	-30.12	-1.67	-23.08	0	-	attempt 1
3636006	SMP	1	176	121.07	478.28	319.15	176	121.07	Front right	29.96	-1.74	-25.77	-30.12	-1.67	-23.08	0	-	attempt 1
3669592	SMP	1	182	119.07	484.23	327.75	182	119.07	Front right	29.96	-1.74	-25.77	-30.12	-1.67	-23.08	0	-	attempt 1
3702391	SMP	1	182	116.07	492.71	319.22	182	116.07	Front right	29.96	-1.74	-25.77	-30.12	-1.67	-23.08	0	-	attempt 1
3735810	SMP	1	184	116.07	502.62	325.38	184	116.07	Front right	29.96	-1.74	-25.77	-30.12	-1.67	-23.08	0	-	attempt 1
3768999	SMP	1	183	113.07	510.04	326.28	183	113.07	Front right	29.96	-1.74	-25.77	-30.12	-1.67	-23.08	0	-	attempt 1
3802712	SMP	1	183	113.07	509.75	330.44	183	113.07	Front right	29.96	-1.74	-25.77	-30.12	-1.67	-23.08	0	-	attempt 1
3835690	SMP	1	183	113.07	512.22	335.36	183	113.07	Front right	29.96	-1.74	-25.77	-30.12	-1.67	-23.08	0	-	attempt 1
3868931	SMP	1	160	113.07	472.26	344.92	160	113.07	Front middle	29.96	-1.74	-25.77	-30.12	-1.67	-23.08	0	-	attempt 1
3902212	SMP	1	133	114.07	418.74	361.01	133	114.07	Front middle	29.96	-1.74	-25.77	-30.12	-1.67	-23.08	0	-	attempt 1
3935330	SMP	1	140	114.07	426.08	362.72	140	114.07	Front middle	29.96	-1.74	-25.77	-30.12	-1.67	-23.08	0	-	attempt 1
3968795	SMP	1	139	114.07	432.9	363.87	139	114.07	Front middle	29.96	-1.74	-25.77	-30.12	-1.67	-23.08	0	-	attempt 1
4002347	SMP	1	139	114.07	443.05	365.03	139	114.07	Front middle	29.96	-1.74	-25.77	-30.12	-1.67	-23.08	0	-	attempt 1
4035773	SMP	1	141	114.07	454.57	365.44	141	114.07	Front middle	29.96	-1.74	-25.77	-30.12	-1.67	-23.08	0	-	attempt 1
4068879	SMP	1	146	114.07	469.55	366.28	146	114.07	Front middle	29.96	-1.74	-25.77	-30.12	-1.67	-23.08	0	-	attempt 1
4101666	SMP	1	95	112.07	408.39	373.32	95	112.07	Front middle	29.95	-1.74	-25.77	-30.12	-1.67	-23.08	0	-	attempt 1
4135067	SMP	1	82	112.07	385.67	381.81	82	112.07	Front Left	29.95	-1.74	-25.77	-30.12	-1.67	-23.08	0	-	attempt 1
4168848	SMP	1	81	101.07	406.33	379.12	81	101.07	Front Left	29.95	-1.74	-25.77	-30.12	-1.67	-23.08	0	-	attempt 1
4202197	SMP	1	81	101.07	422.17	377.78	81	101.07	Front Left	29.95	-1.74	-25.77	-30.12	-1.67	-23.08	0	-	attempt 1
4234863	SMP	1	83	101.07	432.83	378.44	83	101.07	Front Left	29.95	-1.74	-25.77	-30.12	-1.67	-23.08	0	-	attempt 1
4268123	SMP	1	81	101.07	442.05	376.91	81	101.07	Front Left	29.95	-1.74	-25.77	-30.12	-1.67	-23.08	0	-	attempt 1
4301742	SMP	1	79	101.07	435.47	378.15	79	101.07	Front Left	29.95	-1.74	-25.77	-30.12	-1.67	-23.08	0	-	attempt 1
4334652	SMP	1	52	94.07	399.86	383.36	52	94.07	Bottom Left	29.95	-1.74	-25.77	-30.12	-1.67	-23.08	0	-	attempt 1
4368481	SMP	1	58	93.07	402.11	385.51	58	93.07	Bottom Left	29.95	-1.74	-25.77	-30.12	-1.67	-23.08	0	-	attempt 1
4401159	SMP	1	56	92.07	400.72	386.09	56	92.07	Bottom Left	29.95	-1.74	-25.77	-30.12	-1.67	-23.08	0	-	attempt 1
4434953	SMP	1	56	92.07	399.22	384.58	56	92.07	Bottom Left	29.95	-1.74	-25.77	-30.12	-1.67	-23.08	0	-	attempt 1
4468331	SMP	1	56	92.07	397.06	384.33	56	92.07	Bottom Left	29.95	-1.74	-25.77	-30.12	-1.67	-23.08	0	-	attempt 1
4500992	SMP	1	56	92.07	393.15	385.15	56	92.07	Bottom Left	29.95	-1.74	-25.77	-30.12	-1.67	-23.08	0	-	attempt 1
4534347	SMP	1	56	92.07	390.87	382.21	56	92.07	Bottom Left	29.95	-1.74	-25.77	-30.12	-1.67	-23.08	0	-	attempt 1
4567865	SMP	1	56	92.07	387.02	383.14	56	92.07	Bottom Left	29.95	-1.74	-25.77	-30.12	-1.67	-23.08	0	-	attempt 1
4601474	SMP	1	120	106.07	525.46	363.8	120	106.07	Front middle	29.95	-1.74	-25.77	-30.12	-1.67	-23.08	0	-	attempt 1
4634095	SMP	1	169	112.07	617.81	353.79	169	112.07	Front middle	29.95	-1.74	-25.77	-30.12	-1.67	-23.08	0	-	attempt 1
4667532	SMP	1	172	112.07	601.6	353.31	172	112.07	Front right	29.95	-1.74	-25.77	-30.12	-1.67	-23.08	0	-	attempt 1
4700785	SMP	1	163	113.07	586.71	349.36	163	113.07	Front middle	29.95	-1.74	-25.77	-30.12	-1.67	-23.08	0	-	attempt 1
4734338	SMP	1	163	113.07	570.7	345.47	163	113.07	Front middle	29.95	-1.74	-25.77	-30.12	-1.67	-23.08	0	-	attempt 1
4767350	SMP	1	163	113.07	551.79	344.05	163	113.07	Front middle	29.95	-1.74	-25.77	-30.12	-1.67	-23.08	0	-	attempt 1
4800600	SMP	1	164	113.07	531.64	343.05	164	113.07	Front middle	29.95	-1.74	-25.77	-30.12	-1.67	-23.08	0	-	attempt 1
4833811	SMP	1	166	114.07	511.3	339.57	166	114.07	Front middle	29.95	-1.74	-25.77	-30.12	-1.67	-23.08	0	-	attempt 1
4867275	SMP	1	172	114.07	492.59	337.02	172	114.07	Front right	29.95	-1.74	-25.77	-30.12	-1.67	-23.08	0	-	attempt 1
4900359	SMP	1	173	113.07	481.71	333.56	173	113.07	Front right	29.95	-1.74	-25.77	-30.12	-1.67	-23.08	0	-	attempt 1
4933567	SMP	1	198	113.07	521.34	317.74	198	113.07	Front right	29.95	-1.74	-25.77	-30.12	-1.67	-23.08	0	-	attempt 1
4967636	SMP	1	206	113.07	510.84	315.33	206	113.07	Front right	29.95	-1.74	-25.77	-30.12	-1.67	-23.08	0	-	attempt 1
5000193	SMP	1	206	113.07	504.09	313.18	206	113.07	Front right	29.95	-1.74	-25.77	-30.12	-1.67	-23.08	0	-	attempt 1
5034224	SMP	1	206	113.07	497.01	314.26	206	113.07	Front right	29.95	-1.74	-25.77	-30.12	-1.67	-23.08	0	-	attempt 1
5067826	SMP	1	206	113.07	491.31	313.42	206	113.07	Front right	29.95	-1.74	-25.77	-30.12	-1.67	-23.08	0	-	attempt 1
5100007	SMP	1	206	113.07	484.29	311.85	206	113.07	Front right	29.95	-1.74	-25.77	-30.12	-1.67	-23.08	0	-	attempt 1
5133194	SMP	1	206	113.07	475.9	310.2	206	113.07	Front right	29.95	-1.74	-25.77	-30.12	-1.67	-23.08	0	-	attempt 1
5167148	SMP	1	206	113.07	469.96	307.59	206	113.07	Front right	29.95	-1.75	-25.77	-30.12	-1.67	-23.08	0	-	attempt 1
5199832	SMP	1	198	110.07	461.05	304.67	198	110.07	Front right	29.95	-1.75	-25.77	-30.12	-1.67	-23.08	0	-	attempt 1
5233255	SMP	1	187	112.07	447.88	317.76	187	112.07	Front right	29.95	-1.75	-25.77	-30.12	-1.67	-23.08	0	-	attempt 1
5266426	SMP	1	0	0	0	0	0	0	-	0	0	0	0	0	0	0	-	attempt 1
5299727	SMP	1	292	101.07	0	0	292	101.07	ball	0	0	0	-30.12	-1.67	-23.08	0	-	attempt 1
5333219	SMP	1	288	38.07	797.4	514.72	288	38.07	ball	29.95	-1.75	-25.77	-30.12	-1.67	-23.08	0	-	attempt 1
5366824	SMP	1	291	103.07	765.6	617.26	291	103.07	ball	29.95	-1.75	-25.77	-30.12	-1.67	-23.08	0	-	attempt 1
5399489	SMP	1	291	103.07	736.89	590.26	291	103.07	ball	29.95	-1.75	-25.77	-30.12	-1.67	-23.08	0	-	attempt 1
5432836	SMP	1	291	103.07	718.37	568.71	291	103.07	ball	29.95	-1.75	-25.77	-30.12	-1.67	-23.08	0	-	attempt 1
5466397	SMP	1	291	103.07	704.91	553.54	291	103.07	ball	29.95	-1.75	-25.77	-30.12	-1.67	-23.08	0	-	attempt 1
5499371	SMP	1	291	103.07	693.13	531.6	291	103.07	ball	29.95	-1.75	-25.77	-30.12	-1.67	-23.08	0	-	attempt 1
5532630	SMP	1	291	103.07	682.57	517.5	291	103.07	ball	29.95	-1.75	-25.77	-30.12	-1.67	-23.08	0	-	attempt 1
5565858	SMP	1	291	103.07	671.13	501.74	291	103.07	ball	29.95	-1.75	-25.77	-30.12	-1.67	-23.08	0	-	attempt 1
5599306	SMP	1	291	103.07	659.52	484.76	291	103.07	ball	29.95	-1.74	-25.77	-30.12	-1.67	-23.07	0	-	attempt 1
5632525	SMP	1	291	103.07	652.05	470.27	291	103.07	ball	29.95	-1.74	-25.77	-30.12	-1.67	-23.07	0	-	attempt 1
5665780	SMP	1	291	103.07	644.74	454.54	291	103.07	ball	29.95	-1.74	-25.77	-30.12	-1.67	-23.07	0	-	attempt 1
5698869	SMP	1	291	103.07	628.75	421.07	291	103.07	ball	29.95	-1.74	-25.77	-30.12	-1.67	-23.07	0	-	attempt 1
5732303	SMP	1	291	103.07	624.99	413.12	291	103.07	ball	29.95	-1.74	-25.77	-30.12	-1.67	-23.07	0	-	attempt 1
5765467	SMP	1	291	103.07	620.86	406.22	291	103.07	ball	29.95	-1.74	-25.77	-30.12	-1.67	-23.07	0	-	attempt 1
5812480	SMP	1	291	103.07	614.91	403.4	291	103.07	ball	29.95	-1.74	-25.77	-30.12	-1.67	-23.07	0	-	attempt 1
5836380	SMP	1	291	103.07	610.95	397.82	291	103.07	ball	29.95	-1.74	-25.77	-30.12	-1.67	-23.07	0	-	attempt 1
5866805	SMP	1	291	103.07	608.89	396.4	291	103.07	ball	29.95	-1.74	-25.77	-30.12	-1.67	-23.07	0	-	attempt 1
5903136	SMP	1	291	103.07	607.35	392.89	291	103.07	ball	29.95	-1.74	-25.77	-30.12	-1.67	-23.07	0	-	attempt 1
5935344	SMP	1	291	103.07	604.83	392	291	103.07	ball	29.95	-1.74	-25.77	-30.12	-1.67	-23.07	0	-	attempt 1
5965372	SMP	1	291	103.07	604.87	390.5	291	103.07	ball	29.95	-1.75	-25.77	-30.12	-1.67	-23.07	0	-	attempt 1
5998612	SMP	1	291	103.07	603.41	389.71	291	103.07	ball	29.95	-1.75	-25.77	-30.12	-1.67	-23.07	0	-	attempt 1
6032011	SMP	1	291	103.07	601.65	396.4	291	103.07	ball	29.95	-1.75	-25.77	-30.12	-1.67	-23.07	0	-	attempt 1
6065021	SMP	1	291	103.07	599.25	401.84	291	103.07	ball	29.95	-1.75	-25.77	-30.12	-1.67	-23.07	0	-	attempt 1
6098564	SMP	1	291	103.07	596.06	404.04	291	103.07	ball	29.95	-1.75	-25.77	-30.12	-1.67	-23.07	0	-	attempt 1
6131512	SMP	1	291	103.07	599.27	399.35	291	103.07	ball	29.95	-1.75	-25.77	-30.12	-1.67	-23.07	0	-	attempt 1
6165478	SMP	1	291	103.07	592.12	401.53	291	103.07	ball	29.95	-1.75	-25.77	-30.12	-1.67	-23.07	0	-	attempt 1
6198085	SMP	1	291	103.07	588.21	400.48	291	103.07	ball	29.95	-1.75	-25.77	-30.12	-1.67	-23.07	0	-	attempt 1
6231541	SMP	1	291	103.07	582.51	400.02	291	103.07	ball	29.95	-1.75	-25.77	-30.12	-1.67	-23.07	0	-	attempt 1
6264714	SMP	1	291	103.07	575.97	400.86	291	103.07	ball	29.95	-1.75	-25.77	-30.12	-1.67	-23.07	0	-	attempt 1
6297957	SMP	1	291	103.07	565.98	405.09	291	103.07	ball	29.95	-1.75	-25.77	-30.12	-1.67	-23.07	0	-	attempt 1
6331295	SMP	1	291	103.07	557.05	407.3	291	103.07	ball	29.95	-1.75	-25.77	-30.12	-1.67	-23.07	0	-	attempt 1
6364948	SMP	1	287	38.07	549.72	410.9	287	38.07	ball	29.95	-1.75	-25.77	-30.12	-1.67	-23.07	0	-	attempt 1
6397900	SMP	1	287	38.07	542.3	413.83	287	38.07	ball	29.95	-1.75	-25.77	-30.12	-1.67	-23.07	0	-	attempt 1
6431169	SMP	1	287	38.07	536.59	419.49	287	38.07	ball	29.95	-1.75	-25.77	-30.12	-1.67	-23.07	0	-	attempt 1
6464352	SMP	1	287	38.07	529.96	427.69	287	38.07	ball	29.95	-1.75	-25.77	-30.12	-1.67	-23.07	0	-	attempt 1
6497469	SMP	1	287	38.07	527.74	433.13	287	38.07	ball	29.95	-1.75	-25.77	-30.12	-1.67	-23.07	0	-	attempt 1
6531461	SMP	1	287	38.07	529.03	443.77	287	38.07	ball	29.95	-1.75	-25.77	-30.12	-1.67	-23.07	0	-	attempt 1
6564829	SMP	1	295	101.07	531.86	463.82	295	101.07	ball	29.95	-1.75	-25.77	-30.12	-1.67	-23.07	0	-	attempt 1
6597301	SMP	1	286	38.07	530.98	468.95	286	38.07	ball	29.95	-1.75	-25.77	-30.12	-1.67	-23.07	0	-	attempt 1
6631316	SMP	1	286	38.07	529.82	477.75	286	38.07	ball	29.95	-1.75	-25.77	-30.12	-1.67	-23.07	0	-	attempt 1
6664033	SMP	1	286	38.07	528.69	488.44	286	38.07	ball	29.95	-1.75	-25.77	-30.12	-1.67	-23.07	0	-	attempt 1
6697652	SMP	1	286	38.07	524.33	504.96	286	38.07	ball	29.95	-1.74	-25.77	-30.12	-1.67	-23.07	0	-	attempt 1
6730600	SMP	1	286	38.07	524.67	515.61	286	38.07	ball	29.95	-1.74	-25.77	-30.12	-1.67	-23.07	0	-	attempt 1
6764095	SMP	1	286	38.07	517.53	503.32	286	38.07	ball	29.95	-1.74	-25.77	-30.12	-1.67	-23.07	0	-	attempt 1
6797097	SMP	1	286	38.07	528.16	530.44	286	38.07	ball	29.95	-1.74	-25.77	-30.12	-1.67	-23.07	0	-	attempt 1
6830361	SMP	1	286	38.07	541.38	574	286	38.07	ball	29.95	-1.74	-25.77	-30.12	-1.67	-23.07	0	-	attempt 1
6863614	SMP	1	286	38.07	587.8	595.2	286	38.07	ball	29.95	-1.74	-25.77	-30.12	-1.67	-23.07	0	-	attempt 1
6896831	SMP	1	286	38.07	607.54	624.41	286	38.07	ball	29.95	-1.74	-25.77	-30.12	-1.67	-23.07	0	-	attempt 1
6967690	SMP	1	294	103.07	464.04	435.12	294	103.07	ball	29.95	-1.74	-25.77	-30.12	-1.67	-23.07	0	-	attempt 1
6996933	SMP	1	294	103.07	399.91	473.24	294	103.07	ball	29.95	-1.74	-25.77	-30.12	-1.67	-23.07	0	-	attempt 1
7029999	SMP	1	294	103.07	426.75	449.69	294	103.07	ball	29.95	-1.74	-25.77	-30.12	-1.67	-23.07	0	-	attempt 1
7063322	SMP	1	294	103.07	454.49	448.17	294	103.07	ball	29.95	-1.74	-25.77	-30.12	-1.67	-23.07	0	-	attempt 1
7096618	SMP	1	0	0	0	0	0	0	-	0	0	0	0	0	0	0	-	attempt 1
7129837	SMP	1	0	0	0	0	0	0	-	0	0	0	0	0	0	0	-	attempt 1
7163482	SMP	1	0	0	0	0	0	0	-	0	0	0	0	0	0	0	-	attempt 1
7196753	SMP	1	0	0	0	0	0	0	-	0	0	0	0	0	0	0	-	attempt 1
7229622	SMP	1	0	0	0	0	0	0	-	0	0	0	0	0	0	0	-	attempt 1
7263534	SMP	1	0	0	0	0	0	0	-	0	0	0	0	0	0	0	-	attempt 1
7296082	SMP	1	0	0	0	0	0	0	-	0	0	0	0	0	0	0	-	attempt 1
7329395	SMP	1	0	0	0	0	0	0	-	0	0	0	0	0	0	0	-	attempt 1
7362692	SMP	1	0	0	0	0	0	0	-	0	0	0	0	0	0	0	-	attempt 1
7396000	SMP	1	0	0	0	0	0	0	-	0	0	0	0	0	0	0	-	attempt 1
7429275	SMP	1	0	0	0	0	0	0	-	0	0	0	0	0	0	0	-	attempt 1
7462689	SMP	1	238	18.07	561.86	280.42	238	18.07	Top Right	29.95	-1.75	-25.76	-30.12	-1.67	-23.07	0	-	attempt 1
7504613	SMP	1	0	0	0	0	0	0	-	0	0	0	0	0	0	0	-	attempt 1
7529068	SMP	1	0	0	0	0	0	0	-	0	0	0	0	0	0	0	-	attempt 1
7564405	SMP	1	0	0	0	0	0	0	-	0	0	0	0	0	0	0	-	attempt 1
7598800	SMP	1	0	0	0	0	0	0	-	0	0	0	0	0	0	0	-	attempt 1
