# Supplementary material for: Visual Search Strategies of Soccer Players Executing a Power vs. Placement Penalty Kick
Source: PLoS One. 2014 Dec 17;9(12):e115179. doi: 10.1371/journal.pone.0115179 (PMC4269429; doi:10.1371/journal.pone.0115179)
Supplement: S1 File — Raw visual search data from participant group in each test condition. (ZIP) [file pone.0115179.s001.zip › PLoS ONE Supporting Information/Part 3/Output/S1 attempt 2 LA placement GK move.xlsx]

## Sheet: Sheet1
## [BeGaze]
## Converted from:
## Date:	19.07.2013 18:12:21
## Version:	BeGaze 3.2.28
## IDF Version:	10
## Sample Rate:	30
## Separator Type:	Trial
## Trial Count:	1
## Uses Plane File:	FALSE
## Stimulus:	attempt 2
## Number of Samples:	241
## Reversed:	none
## [Run]
## Subject:	Dan Taylor Low Anxiety 1
## Description:	Reference View 3 Dan Taylor Low Anxiety 1 0
## [Calibration]
## Calibration Type:	n.a.
## Calibration Area:	1280	960
## [Geometry]
## Stimulus Dimension [mm]:	1280	960
## Head Distance [mm]:	1450
## [Hardware Setup]
## System ID:
## Operating System :
## IView X Version:
## [Filter Settings]
## Heuristics:	FALSE
## Heuristics Stage:	0
## Bilateral:	FALSE
## Gaze Cursor Filter:	FALSE
## Saccade Length [px]:	0
## Filter Depth [ms]:	0
## Format:	LEFT, RIGHT, POR, AOI, EYEPOSITION, TRIGGER
##
Time	Type	Trial	B POR X [px]	B POR Y [px]	L POR X [px]	L POR Y [px]	R POR X [px]	R POR Y [px]	B Object Hit	L EPOS X	L EPOS Y	L EPOS Z	R EPOS X	R EPOS Y	R EPOS Z	Trigger	B Event Info	Stimulus
32527	SMP	1	289	38.07	665.63	352.62	289	38.07	ball	30.3	-1.83	-25.46	-29.96	-0.76	-22.98	0	-	attempt 2
66733	SMP	1	289	38.07	661.28	376.31	289	38.07	ball	30.3	-1.83	-25.46	-29.96	-0.77	-22.98	0	-	attempt 2
99597	SMP	1	289	38.07	658.05	409.93	289	38.07	ball	30.3	-1.83	-25.46	-29.96	-0.77	-22.98	0	-	attempt 2
132442	SMP	1	289	38.07	654	447.25	289	38.07	ball	30.3	-1.83	-25.46	-29.96	-0.77	-22.98	0	-	attempt 2
165768	SMP	1	289	38.07	647.74	486.77	289	38.07	ball	30.3	-1.83	-25.46	-29.96	-0.77	-22.98	0	-	attempt 2
199080	SMP	1	289	38.07	637.73	517.85	289	38.07	ball	30.3	-1.83	-25.46	-29.96	-0.77	-22.98	0	-	attempt 2
232247	SMP	1	289	38.07	647.17	550.76	289	38.07	ball	30.3	-1.83	-25.46	-29.96	-0.77	-22.98	0	-	attempt 2
265492	SMP	1	288	105.07	667.07	604.34	288	105.07	ball	30.3	-1.83	-25.46	-29.96	-0.77	-22.98	0	-	attempt 2
298916	SMP	1	285	42.07	664.64	616	285	42.07	ball	30.3	-1.83	-25.46	-29.96	-0.77	-22.98	0	-	attempt 2
332288	SMP	1	298	105.07	665.73	644.64	298	105.07	ball	30.3	-1.83	-25.46	-29.96	-0.77	-22.98	0	-	attempt 2
365399	SMP	1	298	105.07	674.99	674.17	298	105.07	ball	30.3	-1.83	-25.46	-29.96	-0.77	-22.98	0	-	attempt 2
398701	SMP	1	298	105.07	679.48	697.49	298	105.07	ball	30.3	-1.83	-25.46	-29.96	-0.77	-22.98	0	-	attempt 2
432000	SMP	1	298	105.07	674.38	699.57	298	105.07	ball	30.3	-1.83	-25.46	-29.96	-0.77	-22.98	0	-	attempt 2
465380	SMP	1	298	105.07	668.89	718.9	298	105.07	ball	30.3	-1.83	-25.46	-29.96	-0.77	-22.98	0	-	attempt 2
498490	SMP	1	298	105.07	659.3	744.82	298	105.07	ball	30.3	-1.83	-25.46	-29.96	-0.77	-22.98	0	-	attempt 2
531833	SMP	1	298	105.07	644.07	735.38	298	105.07	ball	30.3	-1.83	-25.46	-29.96	-0.77	-22.98	0	-	attempt 2
598224	SMP	1	298	105.07	608.48	723.42	298	105.07	ball	30.3	-1.83	-25.46	-29.96	-0.77	-22.98	0	-	attempt 2
632371	SMP	1	298	105.07	603.88	716.99	298	105.07	ball	30.3	-1.83	-25.46	-29.96	-0.78	-22.98	0	-	attempt 2
664878	SMP	1	288	47.07	602.13	713.68	288	47.07	ball	30.3	-1.83	-25.46	-29.96	-0.78	-22.98	0	-	attempt 2
698084	SMP	1	288	47.07	603.39	727.2	288	47.07	ball	30.3	-1.83	-25.46	-29.96	-0.78	-22.98	0	-	attempt 2
731474	SMP	1	288	47.07	604.65	727.68	288	47.07	ball	30.3	-1.83	-25.46	-29.96	-0.78	-22.98	0	-	attempt 2
765088	SMP	1	289	43.07	606.27	717.54	289	43.07	ball	30.3	-1.83	-25.46	-29.96	-0.78	-22.98	0	-	attempt 2
798053	SMP	1	289	43.07	612.98	726.31	289	43.07	ball	30.3	-1.83	-25.46	-29.96	-0.78	-22.98	0	-	attempt 2
831298	SMP	1	289	43.07	619.33	737.76	289	43.07	ball	30.3	-1.83	-25.46	-29.96	-0.78	-22.98	0	-	attempt 2
864515	SMP	1	289	43.07	623.43	741.98	289	43.07	ball	30.3	-1.83	-25.46	-29.96	-0.78	-22.98	0	-	attempt 2
897986	SMP	1	289	43.07	623.43	745.97	289	43.07	ball	30.3	-1.83	-25.46	-29.96	-0.78	-22.98	0	-	attempt 2
931058	SMP	1	289	43.07	626.56	755.56	289	43.07	ball	30.3	-1.83	-25.46	-29.96	-0.78	-22.98	0	-	attempt 2
964409	SMP	1	295	99.07	638.16	776.06	295	99.07	ball	30.3	-1.83	-25.46	-29.96	-0.78	-22.98	0	-	attempt 2
997628	SMP	1	290	38.07	620.24	751.81	290	38.07	ball	30.3	-1.83	-25.46	-29.96	-0.78	-22.98	0	-	attempt 2
1030905	SMP	1	292	102.07	475.81	498.67	292	102.07	Other	30.3	-1.83	-25.46	-29.96	-0.78	-22.98	0	-	attempt 2
1064479	SMP	1	292	102.07	339.26	403.24	292	102.07	Other	30.3	-1.83	-25.46	-29.96	-0.78	-22.98	0	-	attempt 2
1097479	SMP	1	292	102.07	355.35	188.92	292	102.07	Other	30.3	-1.83	-25.46	-29.96	-0.78	-22.98	0	-	attempt 2
1130629	SMP	1	292	102.07	398.44	142.96	292	102.07	Other	30.3	-1.83	-25.46	-29.96	-0.78	-22.98	0	-	attempt 2
1164130	SMP	1	292	102.07	498.22	295.1	292	102.07	Other	30.3	-1.83	-25.46	0	0	0	0	-	attempt 2
1197269	SMP	1	292	102.07	521.98	180.12	292	102.07	Other	30.3	-1.83	-25.46	-29.96	-0.78	-22.98	0	-	attempt 2
1244121	SMP	1	292	102.07	555.09	170.85	292	102.07	Other	30.3	-1.83	-25.46	-29.96	-0.78	-22.98	0	-	attempt 2
1269435	SMP	1	292	102.07	583	155.86	292	102.07	Other	30.3	-1.83	-25.46	-29.96	-0.78	-22.98	0	-	attempt 2
1330594	SMP	1	292	102.07	372.94	617.8	292	102.07	Other	30.3	-1.83	-25.46	-29.96	-0.78	-22.98	0	-	attempt 2
1364876	SMP	1	292	102.07	329.02	843.93	292	102.07	Other	30.3	-1.83	-25.46	-29.96	-0.78	-22.98	0	-	attempt 2
1430092	SMP	1	0	0	0	0	0	0	-	0	0	0	0	0	0	0	-	attempt 2
1463524	SMP	1	0	0	0	0	0	0	-	0	0	0	0	0	0	0	-	attempt 2
1496762	SMP	1	0	0	0	0	0	0	-	0	0	0	0	0	0	0	-	attempt 2
1530509	SMP	1	292	106.07	352.86	993.67	292	106.07	Other	30.3	-1.83	-25.46	-29.96	-0.78	-22.98	0	-	attempt 2
1563285	SMP	1	292	106.07	387.32	935.4	292	106.07	Other	30.3	-1.83	-25.46	-29.96	-0.78	-22.98	0	-	attempt 2
1596572	SMP	1	292	106.07	406.48	902.4	292	106.07	Other	30.3	-1.83	-25.46	-29.96	-0.78	-22.98	0	-	attempt 2
1629759	SMP	1	295	100.07	415.88	889.99	295	100.07	Other	30.3	-1.83	-25.46	-29.96	-0.78	-22.98	0	-	attempt 2
1663495	SMP	1	295	100.07	413.61	889.67	295	100.07	Other	30.3	-1.83	-25.46	-29.96	-0.78	-22.98	0	-	attempt 2
1696372	SMP	1	295	100.07	413.83	884.84	295	100.07	Other	30.3	-1.83	-25.46	-29.96	-0.78	-22.98	0	-	attempt 2
1729999	SMP	1	295	100.07	412.33	877.24	295	100.07	Other	30.3	-1.83	-25.46	-29.96	-0.78	-22.98	0	-	attempt 2
1763021	SMP	1	295	100.07	409.54	865.09	295	100.07	Other	30.3	-1.83	-25.46	-29.96	-0.78	-22.98	0	-	attempt 2
1796168	SMP	1	295	100.07	409.03	843.76	295	100.07	Other	30.3	-1.83	-25.46	-29.96	-0.78	-22.98	0	-	attempt 2
1829410	SMP	1	295	100.07	418	850.79	295	100.07	Other	30.3	-1.83	-25.46	-29.96	-0.78	-22.98	0	-	attempt 2
1862721	SMP	1	294	104.07	448.31	904.56	294	104.07	Other	30.3	-1.83	-25.46	-29.96	-0.78	-22.98	0	-	attempt 2
1896476	SMP	1	294	104.07	417.88	901.87	294	104.07	Other	30.3	-1.83	-25.46	-29.96	-0.78	-22.98	0	-	attempt 2
1929380	SMP	1	294	104.07	426.82	865.15	294	104.07	Other	30.3	-1.83	-25.46	-29.96	-0.78	-22.98	0	-	attempt 2
1962601	SMP	1	294	104.07	444.4	836.09	294	104.07	Other	30.3	-1.83	-25.46	-29.96	-0.78	-22.98	0	-	attempt 2
1995865	SMP	1	294	104.07	466.85	801.59	294	104.07	Other	30.3	-1.83	-25.46	-29.96	-0.78	-22.98	0	-	attempt 2
2029141	SMP	1	294	104.07	476.33	802.03	294	104.07	Other	30.3	-1.83	-25.46	-29.96	-0.78	-22.98	0	-	attempt 2
2062635	SMP	1	294	104.07	481.7	816.36	294	104.07	Other	30.3	-1.83	-25.46	-29.96	-0.78	-22.98	0	-	attempt 2
2095717	SMP	1	294	104.07	483.8	810.15	294	104.07	Other	30.3	-1.83	-25.46	-29.96	-0.78	-22.98	0	-	attempt 2
2128888	SMP	1	294	104.07	487.56	804.25	294	104.07	Other	30.3	-1.83	-25.46	-29.96	-0.78	-22.98	0	-	attempt 2
2162190	SMP	1	294	104.07	488.95	800.93	294	104.07	Other	30.3	-1.83	-25.46	-29.96	-0.78	-22.98	0	-	attempt 2
2196145	SMP	1	294	104.07	487.36	791.19	294	104.07	Other	30.3	-1.83	-25.46	-29.96	-0.78	-22.98	0	-	attempt 2
2229525	SMP	1	294	104.07	485.13	782.18	294	104.07	Other	30.3	-1.83	-25.46	-29.96	-0.78	-22.98	0	-	attempt 2
2261946	SMP	1	294	104.07	656.37	735.86	294	104.07	Other	30.3	-1.83	-25.46	-29.96	-0.78	-22.98	0	-	attempt 2
2295435	SMP	1	294	104.07	745.11	698.43	294	104.07	Other	30.3	-1.83	-25.46	-29.96	-0.78	-22.98	0	-	attempt 2
2328674	SMP	1	294	104.07	741.3	717.59	294	104.07	Other	30.3	-1.83	-25.46	-29.96	-0.78	-22.98	0	-	attempt 2
2361808	SMP	1	294	104.07	743.4	727.88	294	104.07	Other	30.3	-1.83	-25.46	-29.96	-0.78	-22.98	0	-	attempt 2
2395528	SMP	1	294	104.07	747.67	733.61	294	104.07	Other	30.3	-1.83	-25.46	-29.96	-0.78	-22.98	0	-	attempt 2
2428400	SMP	1	294	104.07	737.85	744.92	294	104.07	Other	30.3	-1.83	-25.46	-29.96	-0.78	-22.98	0	-	attempt 2
2461712	SMP	1	294	104.07	802.41	548.43	294	104.07	Other	30.3	-1.83	-25.46	-29.96	-0.78	-22.98	0	-	attempt 2
2494850	SMP	1	294	104.07	855.98	375.08	294	104.07	Other	30.3	-1.83	-25.46	-29.96	-0.78	-22.98	0	-	attempt 2
2528357	SMP	1	294	104.07	817.84	405.63	294	104.07	Other	30.3	-1.83	-25.46	-29.96	-0.78	-22.98	0	-	attempt 2
2561565	SMP	1	294	104.07	784.11	429.16	294	104.07	Other	30.3	-1.83	-25.46	-29.96	-0.78	-22.98	0	-	attempt 2
2595037	SMP	1	294	104.07	752.55	452.71	294	104.07	Other	30.3	-1.83	-25.46	-29.96	-0.78	-22.98	0	-	attempt 2
2628589	SMP	1	294	104.07	768.01	432.68	294	104.07	Other	30.3	-1.83	-25.46	-29.96	-0.78	-22.98	0	-	attempt 2
2661362	SMP	1	294	104.07	951.78	294.93	294	104.07	Other	30.3	-1.83	-25.46	-29.96	-0.78	-22.98	0	-	attempt 2
2694474	SMP	1	294	104.07	964.12	285.16	294	104.07	Other	30.3	-1.83	-25.46	-29.96	-0.78	-22.98	0	-	attempt 2
2727857	SMP	1	294	104.07	918.77	326.61	294	104.07	Other	30.3	-1.83	-25.46	-29.96	-0.78	-22.98	0	-	attempt 2
2761197	SMP	1	294	104.07	884.64	354.53	294	104.07	ball	30.3	-1.83	-25.46	-29.96	-0.78	-22.98	0	-	attempt 2
2827681	SMP	1	294	104.07	823.22	391.39	294	104.07	ball	30.3	-1.83	-25.46	-29.96	-0.78	-22.98	0	-	attempt 2
2861759	SMP	1	294	104.07	796.65	409.97	294	104.07	ball	30.3	-1.83	-25.46	-29.96	-0.78	-22.98	0	-	attempt 2
2894420	SMP	1	294	102.07	740.85	408.87	294	102.07	ball	30.3	-1.83	-25.46	-29.96	-0.78	-22.98	0	-	attempt 2
2927568	SMP	1	294	102.07	725.39	430.16	294	102.07	ball	30.3	-1.83	-25.46	-29.96	-0.78	-22.97	0	-	attempt 2
2960955	SMP	1	294	102.07	714.02	445.38	294	102.07	ball	30.3	-1.83	-25.46	-29.95	-0.78	-22.97	0	-	attempt 2
2994094	SMP	1	294	102.07	705.89	456.52	294	102.07	ball	30.3	-1.83	-25.46	-29.96	-0.78	-22.97	0	-	attempt 2
3027826	SMP	1	294	102.07	698.69	467.27	294	102.07	ball	30.3	-1.83	-25.46	-29.96	-0.78	-22.97	0	-	attempt 2
3061146	SMP	1	294	102.07	690.91	471.55	294	102.07	ball	30.3	-1.83	-25.46	-29.96	-0.79	-22.97	0	-	attempt 2
3093854	SMP	1	294	102.07	683.67	477.59	294	102.07	ball	30.3	-1.83	-25.46	-29.96	-0.79	-22.97	0	-	attempt 2
3127161	SMP	1	294	102.07	678.31	487.26	294	102.07	ball	30.3	-1.83	-25.46	-29.96	-0.79	-22.97	0	-	attempt 2
3160470	SMP	1	294	102.07	676.15	502.33	294	102.07	ball	30.3	-1.83	-25.46	-29.96	-0.79	-22.97	0	-	attempt 2
3193723	SMP	1	294	102.07	680.47	523.76	294	102.07	ball	30.3	-1.83	-25.46	-29.96	-0.79	-22.97	0	-	attempt 2
3227011	SMP	1	294	102.07	523.36	420.52	294	102.07	ball	30.3	-1.83	-25.46	-29.96	-0.79	-22.97	0	-	attempt 2
3260218	SMP	1	294	102.07	394.58	216.65	294	102.07	Other	30.3	-1.83	-25.46	0	0	0	0	-	attempt 2
3293770	SMP	1	237	116.07	389.62	139.15	237	116.07	Front right	30.3	-1.83	-25.46	-29.96	-0.79	-22.97	0	-	attempt 2
3326898	SMP	1	291	100.07	439.66	148.28	291	100.07	Other	30.3	-1.83	-25.46	0	0	0	0	-	attempt 2
3360441	SMP	1	291	100.07	479.19	158.77	291	100.07	Other	30.3	-1.83	-25.46	0	0	0	0	-	attempt 2
3393781	SMP	1	291	100.07	503.35	176.72	291	100.07	Other	30.3	-1.83	-25.46	-29.96	-0.79	-22.97	0	-	attempt 2
3426723	SMP	1	291	100.07	531.84	199.56	291	100.07	Other	30.3	-1.83	-25.46	-29.96	-0.79	-22.97	0	-	attempt 2
3460456	SMP	1	291	100.07	552.95	221.34	291	100.07	Other	30.3	-1.83	-25.46	-29.96	-0.79	-22.97	0	-	attempt 2
3493229	SMP	1	185	76.07	415.77	269.83	185	76.07	Bottom Right	30.3	-1.83	-25.46	0	0	0	0	-	attempt 2
3526561	SMP	1	420	118.07	414.7	307.61	420	118.07	Keeper	30.3	-1.83	-25.46	-29.96	-0.79	-22.97	0	-	attempt 2
3560262	SMP	1	208	96.07	456.48	305.47	208	96.07	Bottom Right	30.3	-1.83	-25.46	-29.96	-0.79	-22.97	0	-	attempt 2
3593087	SMP	1	418	103.07	485	310.93	418	103.07	Keeper	30.3	-1.83	-25.46	-29.96	-0.79	-22.97	0	-	attempt 2
3627369	SMP	1	410	96.07	501.66	319.76	410	96.07	Keeper	30.3	-1.83	-25.46	-29.96	-0.79	-22.97	0	-	attempt 2
3659610	SMP	1	371	89.07	517.32	327.81	371	89.07	Keeper	30.3	-1.83	-25.46	-29.96	-0.79	-22.97	0	-	attempt 2
3727217	SMP	1	363	89.07	523.39	346.99	363	89.07	Keeper	30.3	-1.83	-25.46	-29.96	-0.79	-22.97	0	-	attempt 2
3792846	SMP	1	93	81.07	490.17	365.66	93	81.07	Bottom Middle	30.3	-1.83	-25.46	-29.96	-0.79	-22.97	0	-	attempt 2
3825978	SMP	1	93	81.07	498.02	371.91	93	81.07	Bottom Middle	30.3	-1.83	-25.46	-29.96	-0.79	-22.97	0	-	attempt 2
3859306	SMP	1	94	81.07	507.43	377.79	94	81.07	Bottom Middle	30.3	-1.83	-25.46	-29.96	-0.79	-22.97	0	-	attempt 2
3892590	SMP	1	97	80.07	519.71	379.64	97	80.07	Bottom Middle	30.29	-1.83	-25.46	-29.96	-0.79	-22.97	0	-	attempt 2
3925811	SMP	1	103	82.07	529.53	383.29	103	82.07	Bottom Middle	30.29	-1.83	-25.46	-29.96	-0.79	-22.97	0	-	attempt 2
3959089	SMP	1	103	82.07	535.32	384.99	103	82.07	Bottom Middle	30.29	-1.83	-25.46	-29.96	-0.79	-22.97	0	-	attempt 2
3992504	SMP	1	107	84.07	538.34	386.24	107	84.07	Bottom Middle	30.29	-1.83	-25.46	-29.96	-0.79	-22.97	0	-	attempt 2
4025689	SMP	1	81	71.07	481.55	394.7	81	71.07	Middle Left	30.29	-1.83	-25.46	-29.96	-0.79	-22.97	0	-	attempt 2
4059146	SMP	1	78	72.07	485.8	398.79	78	72.07	Middle Left	30.29	-1.83	-25.46	-29.96	-0.79	-22.97	0	-	attempt 2
4092231	SMP	1	78	69.07	487.51	399.88	78	69.07	Middle Left	30.29	-1.83	-25.46	-29.96	-0.79	-22.97	0	-	attempt 2
4125413	SMP	1	77	71.07	487.07	400.7	77	71.07	Middle Left	30.29	-1.83	-25.46	-29.96	-0.79	-22.97	0	-	attempt 2
4158629	SMP	1	77	71.07	486.35	402.57	77	71.07	Middle Left	30.29	-1.83	-25.46	-29.96	-0.79	-22.97	0	-	attempt 2
4192289	SMP	1	77	71.07	487.26	401.6	77	71.07	Middle Left	30.29	-1.83	-25.46	-29.96	-0.79	-22.97	0	-	attempt 2
4225787	SMP	1	77	71.07	489.38	403.08	77	71.07	Middle Left	30.29	-1.83	-25.46	-29.96	-0.79	-22.97	0	-	attempt 2
4258762	SMP	1	77	71.07	488.95	402.45	77	71.07	Middle Left	30.29	-1.83	-25.46	-29.96	-0.79	-22.97	0	-	attempt 2
4291713	SMP	1	77	71.07	489.29	402.33	77	71.07	Middle Left	30.29	-1.83	-25.46	-29.96	-0.79	-22.97	0	-	attempt 2
4325363	SMP	1	76	71.07	489.71	401.81	76	71.07	Middle Left	30.29	-1.83	-25.46	-29.96	-0.79	-22.97	0	-	attempt 2
4358892	SMP	1	74	72.07	489.18	402.6	74	72.07	Middle Left	30.29	-1.83	-25.46	-29.96	-0.79	-22.97	0	-	attempt 2
4392389	SMP	1	76	71.07	485.94	401.61	76	71.07	Middle Left	30.29	-1.83	-25.46	-29.96	-0.79	-22.97	0	-	attempt 2
4424778	SMP	1	73	71.07	486.5	399.43	73	71.07	Middle Left	30.29	-1.83	-25.46	-29.96	-0.79	-22.97	0	-	attempt 2
4458076	SMP	1	73	71.07	485.97	397.48	73	71.07	Middle Left	30.29	-1.83	-25.46	-29.96	-0.79	-22.97	0	-	attempt 2
4491416	SMP	1	73	71.07	486.8	397.15	73	71.07	Middle Left	30.29	-1.83	-25.46	-29.96	-0.79	-22.97	0	-	attempt 2
4524857	SMP	1	73	71.07	486.63	395.46	73	71.07	Middle Left	30.29	-1.83	-25.46	-29.96	-0.79	-22.97	0	-	attempt 2
4558765	SMP	1	73	71.07	485.37	395.42	73	71.07	Middle Left	30.29	-1.83	-25.46	-29.96	-0.79	-22.97	0	-	attempt 2
4591307	SMP	1	373	88.07	644.94	408.1	373	88.07	Keeper	30.29	-1.83	-25.46	-29.96	-0.79	-22.97	0	-	attempt 2
4624850	SMP	1	373	88.07	643.79	404	373	88.07	Keeper	30.29	-1.83	-25.46	-29.96	-0.79	-22.97	0	-	attempt 2
4657868	SMP	1	373	88.07	636.96	397.91	373	88.07	Keeper	30.29	-1.83	-25.46	-29.96	-0.79	-22.97	0	-	attempt 2
4691525	SMP	1	372	84.07	630.48	392.34	372	84.07	Keeper	30.29	-1.83	-25.46	-29.96	-0.79	-22.97	0	-	attempt 2
4724422	SMP	1	371	83.07	625.71	388.28	371	83.07	Keeper	30.29	-1.83	-25.46	-29.96	-0.79	-22.97	0	-	attempt 2
4757663	SMP	1	373	83.07	620.83	383.16	373	83.07	Keeper	30.29	-1.83	-25.46	-29.96	-0.79	-22.97	0	-	attempt 2
4791326	SMP	1	373	82.07	616.69	380.02	373	82.07	Keeper	30.29	-1.83	-25.46	-29.96	-0.79	-22.97	0	-	attempt 2
4824494	SMP	1	373	82.07	610.7	377.27	373	82.07	Keeper	30.29	-1.83	-25.46	-29.96	-0.79	-22.97	0	-	attempt 2
4857448	SMP	1	373	82.07	606.84	374.64	373	82.07	Keeper	30.29	-1.83	-25.46	-29.96	-0.79	-22.97	0	-	attempt 2
4890844	SMP	1	373	82.07	602.54	374.67	373	82.07	Keeper	30.29	-1.83	-25.46	-29.96	-0.79	-22.97	0	-	attempt 2
4923929	SMP	1	373	82.07	597.27	374.27	373	82.07	Keeper	30.29	-1.83	-25.46	-29.96	-0.79	-22.97	0	-	attempt 2
4957324	SMP	1	373	82.07	592.17	371.63	373	82.07	Keeper	30.29	-1.83	-25.46	-29.96	-0.79	-22.97	0	-	attempt 2
4991061	SMP	1	373	82.07	589.66	372.47	373	82.07	Keeper	30.29	-1.83	-25.46	-29.96	-0.79	-22.97	0	-	attempt 2
5023909	SMP	1	373	82.07	585.52	371.47	373	82.07	Keeper	30.29	-1.83	-25.46	-29.96	-0.79	-22.97	0	-	attempt 2
5057276	SMP	1	373	82.07	582.37	372.95	373	82.07	Keeper	30.29	-1.83	-25.46	-29.96	-0.79	-22.97	0	-	attempt 2
5090390	SMP	1	373	82.07	579.86	372.04	373	82.07	Keeper	30.29	-1.83	-25.46	-29.96	-0.79	-22.97	0	-	attempt 2
5124750	SMP	1	376	84.07	576.45	372.47	376	84.07	Keeper	30.29	-1.83	-25.46	-29.96	-0.79	-22.97	0	-	attempt 2
5157586	SMP	1	405	82.07	638.53	358.84	405	82.07	Keeper	30.29	-1.83	-25.46	-29.96	-0.79	-22.97	0	-	attempt 2
5190364	SMP	1	242	75.07	752.54	344.89	242	75.07	Bottom Right	30.29	-1.83	-25.46	-29.96	-0.79	-22.97	0	-	attempt 2
5223587	SMP	1	236	74.07	748.49	345.99	236	74.07	Bottom Right	30.29	-1.83	-25.46	-29.96	-0.79	-22.97	0	-	attempt 2
5256780	SMP	1	236	74.07	745	345.47	236	74.07	Bottom Right	30.29	-1.84	-25.46	-29.96	-0.79	-22.97	0	-	attempt 2
5289945	SMP	1	236	74.07	740.44	343.88	236	74.07	Bottom Right	30.29	-1.84	-25.46	-29.96	-0.79	-22.97	0	-	attempt 2
5323292	SMP	1	236	74.07	739.43	342.92	236	74.07	Bottom Right	30.29	-1.84	-25.46	-29.96	-0.79	-22.97	0	-	attempt 2
5356632	SMP	1	235	71.07	737.58	340.16	235	71.07	Bottom Right	30.29	-1.84	-25.46	-29.96	-0.79	-22.97	0	-	attempt 2
5390253	SMP	1	235	71.07	735.46	340.03	235	71.07	Bottom Right	30.29	-1.84	-25.46	-29.96	-0.79	-22.97	0	-	attempt 2
5423173	SMP	1	235	71.07	733.73	339.3	235	71.07	Bottom Right	30.29	-1.84	-25.46	-29.96	-0.79	-22.97	0	-	attempt 2
5456393	SMP	1	234	71.07	727.83	337.89	234	71.07	Bottom Right	30.29	-1.84	-25.46	-29.96	-0.79	-22.97	0	-	attempt 2
5489762	SMP	1	231	67.07	724.23	336.74	231	67.07	Middle Right	30.29	-1.84	-25.46	-29.96	-0.79	-22.97	0	-	attempt 2
5523618	SMP	1	227	65.07	717.85	337.29	227	65.07	Middle Right	30.29	-1.84	-25.46	-29.96	-0.79	-22.97	0	-	attempt 2
5556263	SMP	1	226	69.07	708.3	338.43	226	69.07	Middle Right	30.29	-1.84	-25.46	-29.96	-0.79	-22.97	0	-	attempt 2
5589487	SMP	1	211	78.07	691.2	369.71	211	78.07	Bottom Right	30.29	-1.84	-25.46	-29.96	-0.79	-22.97	0	-	attempt 2
5623723	SMP	1	0	0	0	0	0	0	-	0	0	0	0	0	0	0	-	attempt 2
5655996	SMP	1	297	101.07	0	0	297	101.07	Other	0	0	0	-29.96	-0.79	-22.97	0	-	attempt 2
5698124	SMP	1	297	101.07	882.54	682.72	297	101.07	Other	30.29	-1.84	-25.46	-29.96	-0.79	-22.97	0	-	attempt 2
5755923	SMP	1	297	101.07	829.04	666.1	297	101.07	ball	30.29	-1.84	-25.46	-29.96	-0.79	-22.97	0	-	attempt 2
5822434	SMP	1	297	101.07	755.04	614.12	297	101.07	ball	30.29	-1.84	-25.46	-29.96	-0.79	-22.97	0	-	attempt 2
5855692	SMP	1	287	39.07	734.71	596.35	287	39.07	ball	30.29	-1.84	-25.46	-29.96	-0.79	-22.97	0	-	attempt 2
5888952	SMP	1	288	41.07	752.24	602.26	288	41.07	ball	30.29	-1.84	-25.46	-29.96	-0.79	-22.97	0	-	attempt 2
5922202	SMP	1	288	41.07	735.23	583.88	288	41.07	ball	30.29	-1.84	-25.46	-29.96	-0.78	-22.97	0	-	attempt 2
5955553	SMP	1	288	41.07	719.4	562.85	288	41.07	ball	30.29	-1.84	-25.46	-29.96	-0.78	-22.97	0	-	attempt 2
5988888	SMP	1	288	41.07	701.24	543.24	288	41.07	ball	30.29	-1.84	-25.46	-29.96	-0.78	-22.97	0	-	attempt 2
6022064	SMP	1	288	41.07	689.29	523.74	288	41.07	ball	30.29	-1.84	-25.46	-29.96	-0.78	-22.97	0	-	attempt 2
6055342	SMP	1	288	41.07	678.98	507.8	288	41.07	ball	30.29	-1.84	-25.46	-29.96	-0.78	-22.97	0	-	attempt 2
6088622	SMP	1	288	41.07	673.48	494.41	288	41.07	ball	30.29	-1.84	-25.46	-29.96	-0.78	-22.97	0	-	attempt 2
6121906	SMP	1	288	41.07	669	477.69	288	41.07	ball	30.29	-1.84	-25.46	-29.96	-0.78	-22.97	0	-	attempt 2
6155202	SMP	1	288	41.07	665.74	454.98	288	41.07	ball	30.29	-1.84	-25.46	-29.96	-0.78	-22.97	0	-	attempt 2
6189092	SMP	1	288	41.07	662.66	441.06	288	41.07	ball	30.29	-1.84	-25.46	-29.96	-0.79	-22.97	0	-	attempt 2
6222033	SMP	1	288	41.07	658.95	429.03	288	41.07	ball	30.29	-1.84	-25.46	-29.96	-0.79	-22.97	0	-	attempt 2
6255077	SMP	1	288	41.07	655.92	419.39	288	41.07	ball	30.29	-1.84	-25.46	-29.96	-0.79	-22.97	0	-	attempt 2
6288315	SMP	1	288	41.07	651.01	415	288	41.07	ball	30.29	-1.84	-25.46	-29.96	-0.79	-22.97	0	-	attempt 2
6321980	SMP	1	286	42.07	646.82	408.48	286	42.07	ball	30.29	-1.84	-25.46	-29.96	-0.79	-22.97	0	-	attempt 2
6354896	SMP	1	286	42.07	642.1	408.02	286	42.07	ball	30.29	-1.84	-25.46	-29.96	-0.79	-22.97	0	-	attempt 2
6388163	SMP	1	286	42.07	637.98	409.61	286	42.07	ball	30.29	-1.84	-25.46	-29.96	-0.79	-22.97	0	-	attempt 2
6421384	SMP	1	286	42.07	634.82	407.99	286	42.07	ball	30.29	-1.84	-25.46	-29.96	-0.79	-22.97	0	-	attempt 2
6454860	SMP	1	286	42.07	631.08	406.33	286	42.07	ball	30.29	-1.84	-25.46	-29.96	-0.79	-22.97	0	-	attempt 2
6488438	SMP	1	286	42.07	627.97	404.78	286	42.07	ball	30.29	-1.84	-25.46	-29.96	-0.79	-22.97	0	-	attempt 2
6521261	SMP	1	286	42.07	627.43	405.02	286	42.07	ball	30.29	-1.84	-25.46	-29.96	-0.79	-22.97	0	-	attempt 2
6554500	SMP	1	286	42.07	622.37	396.5	286	42.07	ball	30.29	-1.84	-25.46	-29.96	-0.79	-22.97	0	-	attempt 2
6587786	SMP	1	286	42.07	618.99	401.07	286	42.07	ball	30.29	-1.84	-25.46	-29.96	-0.79	-22.97	0	-	attempt 2
6621368	SMP	1	286	42.07	617.2	403.25	286	42.07	ball	30.29	-1.84	-25.46	-29.96	-0.79	-22.97	0	-	attempt 2
6654825	SMP	1	286	42.07	614.94	403.88	286	42.07	ball	30.29	-1.84	-25.46	-29.96	-0.79	-22.97	0	-	attempt 2
6687845	SMP	1	286	42.07	612.39	401.72	286	42.07	ball	30.29	-1.83	-25.46	-29.96	-0.79	-22.97	0	-	attempt 2
6721002	SMP	1	287	40.07	612.06	396.72	287	40.07	ball	30.29	-1.83	-25.46	-29.96	-0.79	-22.97	0	-	attempt 2
6754101	SMP	1	287	40.07	609.68	395.91	287	40.07	ball	30.29	-1.83	-25.46	-29.96	-0.79	-22.97	0	-	attempt 2
6787330	SMP	1	287	40.07	606.86	393.36	287	40.07	ball	30.29	-1.83	-25.46	-29.96	-0.79	-22.97	0	-	attempt 2
6820738	SMP	1	287	40.07	603.89	393.27	287	40.07	ball	30.29	-1.83	-25.46	-29.96	-0.79	-22.97	0	-	attempt 2
6854123	SMP	1	287	40.07	602.88	393.66	287	40.07	ball	30.29	-1.83	-25.46	-29.96	-0.8	-22.97	0	-	attempt 2
6887830	SMP	1	287	40.07	604.48	391.84	287	40.07	ball	30.29	-1.83	-25.46	-29.96	-0.8	-22.97	0	-	attempt 2
6920541	SMP	1	287	40.07	604.6	388.7	287	40.07	ball	30.29	-1.83	-25.46	-29.96	-0.8	-22.97	0	-	attempt 2
6953762	SMP	1	287	40.07	604.71	389.08	287	40.07	ball	30.29	-1.83	-25.46	-29.96	-0.8	-22.96	0	-	attempt 2
6987252	SMP	1	287	40.07	603.65	391.22	287	40.07	ball	30.29	-1.83	-25.46	-29.96	-0.8	-22.96	0	-	attempt 2
7020539	SMP	1	287	40.07	599.99	397.22	287	40.07	ball	30.29	-1.83	-25.46	-29.96	-0.8	-22.96	0	-	attempt 2
7053879	SMP	1	287	40.07	597.35	403.27	287	40.07	ball	30.29	-1.83	-25.46	-29.96	-0.8	-22.96	0	-	attempt 2
7086910	SMP	1	287	40.07	595.03	411.02	287	40.07	ball	30.29	-1.83	-25.46	-29.96	-0.8	-22.96	0	-	attempt 2
7120180	SMP	1	287	40.07	594.44	426.81	287	40.07	ball	30.29	-1.83	-25.46	-29.96	-0.8	-22.96	0	-	attempt 2
7153364	SMP	1	290	38.07	593.08	446.15	290	38.07	ball	30.29	-1.83	-25.46	-29.96	-0.8	-22.96	0	-	attempt 2
7187570	SMP	1	290	38.07	591.85	465.17	290	38.07	ball	30.29	-1.83	-25.46	-29.96	-0.8	-22.96	0	-	attempt 2
7220041	SMP	1	290	38.07	591.73	478.93	290	38.07	ball	30.29	-1.83	-25.46	-29.96	-0.8	-22.96	0	-	attempt 2
7253234	SMP	1	290	38.07	600.55	473.51	290	38.07	ball	30.29	-1.83	-25.46	-29.96	-0.8	-22.96	0	-	attempt 2
7287204	SMP	1	290	38.07	603.42	497.14	290	38.07	ball	30.29	-1.83	-25.46	-29.96	-0.8	-22.96	0	-	attempt 2
7319990	SMP	1	290	38.07	608.68	521.55	290	38.07	ball	30.29	-1.83	-25.46	-29.96	-0.8	-22.96	0	-	attempt 2
7353541	SMP	1	290	38.07	615.99	537.39	290	38.07	ball	30.29	-1.83	-25.46	-29.96	-0.8	-22.96	0	-	attempt 2
7386431	SMP	1	290	38.07	621.4	565.16	290	38.07	ball	30.29	-1.83	-25.46	-29.96	-0.8	-22.96	0	-	attempt 2
7419700	SMP	1	290	38.07	632.56	606.36	290	38.07	ball	30.29	-1.83	-25.46	-29.96	-0.8	-22.96	0	-	attempt 2
7452958	SMP	1	290	38.07	627.71	623.21	290	38.07	ball	30.29	-1.83	-25.47	-29.96	-0.8	-22.96	0	-	attempt 2
7486210	SMP	1	296	101.07	531.1	502.15	296	101.07	ball	30.29	-1.83	-25.47	-29.96	-0.8	-22.96	0	-	attempt 2
7520104	SMP	1	296	101.07	572.01	616.76	296	101.07	ball	30.29	-1.83	-25.47	-29.96	-0.8	-22.96	0	-	attempt 2
7552840	SMP	1	296	101.07	605.28	600.04	296	101.07	ball	30.29	-1.83	-25.47	-29.96	-0.8	-22.96	0	-	attempt 2
7586246	SMP	1	296	101.07	629.06	570.52	296	101.07	ball	30.29	-1.83	-25.47	-29.96	-0.8	-22.96	0	-	attempt 2
7619219	SMP	1	296	101.07	530.86	447.48	296	101.07	ball	30.28	-1.83	-25.47	-29.96	-0.8	-22.96	0	-	attempt 2
7652577	SMP	1	296	101.07	512.22	432.24	296	101.07	ball	30.28	-1.83	-25.47	-29.96	-0.8	-22.96	0	-	attempt 2
7686189	SMP	1	296	101.07	506.45	460.24	296	101.07	ball	30.28	-1.83	-25.47	-29.96	-0.8	-22.96	0	-	attempt 2
7720194	SMP	1	296	101.07	537.49	471.24	296	101.07	ball	30.28	-1.83	-25.47	-29.96	-0.8	-22.96	0	-	attempt 2
7752410	SMP	1	0	0	0	0	0	0	-	0	0	0	0	0	0	0	-	attempt 2
7786420	SMP	1	0	0	0	0	0	0	-	0	0	0	0	0	0	0	-	attempt 2
7818899	SMP	1	0	0	0	0	0	0	-	0	0	0	0	0	0	0	-	attempt 2
7852501	SMP	1	0	0	0	0	0	0	-	0	0	0	0	0	0	0	-	attempt 2
7885690	SMP	1	0	0	0	0	0	0	-	0	0	0	0	0	0	0	-	attempt 2
7918730	SMP	1	0	0	0	0	0	0	-	0	0	0	0	0	0	0	-	attempt 2
7952083	SMP	1	0	0	0	0	0	0	-	0	0	0	0	0	0	0	-	attempt 2
7985575	SMP	1	0	0	0	0	0	0	-	0	0	0	0	0	0	0	-	attempt 2
8018797	SMP	1	0	0	0	0	0	0	-	0	0	0	0	0	0	0	-	attempt 2
8051973	SMP	1	0	0	0	0	0	0	-	0	0	0	0	0	0	0	-	attempt 2
8085107	SMP	1	0	0	0	0	0	0	-	0	0	0	0	0	0	0	-	attempt 2
8119418	SMP	1	0	0	0	0	0	0	-	0	0	0	0	0	0	0	-	attempt 2
8185071	SMP	1	295	104.07	569.76	347.98	295	104.07	Other	30.28	-1.83	-25.47	-29.96	-0.81	-22.96	0	-	attempt 2
8218380	SMP	1	0	0	0	0	0	0	-	0	0	0	0	0	0	0	-	attempt 2
8251743	SMP	1	0	0	0	0	0	0	-	0	0	0	0	0	0	0	-	attempt 2
8284826	SMP	1	0	0	0	0	0	0	-	0	0	0	0	0	0	0	-	attempt 2
8318150	SMP	1	0	0	0	0	0	0	-	0	0	0	0	0	0	0	-	attempt 2
