# Supplementary material for: Visual Search Strategies of Soccer Players Executing a Power vs. Placement Penalty Kick
Source: PLoS One. 2014 Dec 17;9(12):e115179. doi: 10.1371/journal.pone.0115179 (PMC4269429; doi:10.1371/journal.pone.0115179)
Supplement: S1 File — Raw visual search data from participant group in each test condition. (ZIP) [file pone.0115179.s001.zip › PLoS ONE Supporting Information/Part 3/Output/S1 attempt 2 LA placement no GK.xlsx]

## Sheet: Sheet1
## [BeGaze]
## Converted from:
## Date:	22.07.2013 17:02:57
## Version:	BeGaze 3.2.28
## IDF Version:	10
## Sample Rate:	30
## Separator Type:	Trial
## Trial Count:	1
## Uses Plane File:	FALSE
## Stimulus:	attempt 4
## Number of Samples:	216
## Reversed:	none
## [Run]
## Subject:	Dan Taylor Low Anxiety 1
## Description:	Reference View 5 Dan Taylor Low Anxiety 1 0
## [Calibration]
## Calibration Type:	n.a.
## Calibration Area:	1280	960
## [Geometry]
## Stimulus Dimension [mm]:	1280	960
## Head Distance [mm]:	1450
## [Hardware Setup]
## System ID:
## Operating System :
## IView X Version:
## [Filter Settings]
## Heuristics:	FALSE
## Heuristics Stage:	0
## Bilateral:	FALSE
## Gaze Cursor Filter:	FALSE
## Saccade Length [px]:	0
## Filter Depth [ms]:	0
## Format:	LEFT, RIGHT, POR, AOI, EYEPOSITION, TRIGGER
##
Time	Type	Trial	B POR X [px]	B POR Y [px]	L POR X [px]	L POR Y [px]	R POR X [px]	R POR Y [px]	B Object Hit	L EPOS X	L EPOS Y	L EPOS Z	R EPOS X	R EPOS Y	R EPOS Z	Trigger	B Event Info	Stimulus
706	SMP	1	285	37.07	614.25	418.67	285	37.07	ball	30.19	-1.85	-25.48	-30.04	-0.84	-22.93	0	-	attempt 4
33495	SMP	1	285	37.07	613.24	416.75	285	37.07	ball	30.19	-1.85	-25.48	-30.04	-0.84	-22.93	0	-	attempt 4
66697	SMP	1	285	37.07	617.34	418.86	285	37.07	ball	30.19	-1.85	-25.48	-30.04	-0.84	-22.93	0	-	attempt 4
100318	SMP	1	285	37.07	617.32	425.29	285	37.07	ball	30.19	-1.85	-25.48	-30.04	-0.84	-22.93	0	-	attempt 4
133161	SMP	1	285	37.07	617.37	438.74	285	37.07	ball	30.19	-1.85	-25.48	-30.04	-0.84	-22.93	0	-	attempt 4
166506	SMP	1	285	37.07	618.8	454.12	285	37.07	ball	30.19	-1.85	-25.48	-30.04	-0.84	-22.93	0	-	attempt 4
199789	SMP	1	285	37.07	621.4	473.36	285	37.07	ball	30.19	-1.85	-25.48	-30.04	-0.84	-22.93	0	-	attempt 4
233083	SMP	1	285	37.07	626.17	496.63	285	37.07	ball	30.19	-1.85	-25.48	-30.04	-0.84	-22.93	0	-	attempt 4
266370	SMP	1	285	37.07	622.14	521.19	285	37.07	ball	30.2	-1.85	-25.47	-30.04	-0.84	-22.93	0	-	attempt 4
299432	SMP	1	285	37.07	595.36	527.25	285	37.07	ball	30.2	-1.85	-25.47	-30.04	-0.84	-22.93	0	-	attempt 4
333055	SMP	1	285	37.07	600.23	561.85	285	37.07	ball	30.2	-1.85	-25.47	-30.04	-0.84	-22.93	0	-	attempt 4
366697	SMP	1	285	37.07	604.47	595.21	285	37.07	ball	30.2	-1.85	-25.47	-30.04	-0.84	-22.93	0	-	attempt 4
399920	SMP	1	285	37.07	604.9	632.06	285	37.07	ball	30.2	-1.85	-25.47	-30.04	-0.84	-22.93	0	-	attempt 4
433023	SMP	1	285	37.07	602.18	666.28	285	37.07	ball	30.2	-1.85	-25.47	-30.04	-0.84	-22.93	0	-	attempt 4
466225	SMP	1	285	37.07	600.96	673.75	285	37.07	ball	30.2	-1.85	-25.47	-30.04	-0.84	-22.93	0	-	attempt 4
499279	SMP	1	285	37.07	594.36	689.44	285	37.07	ball	30.2	-1.85	-25.47	-30.04	-0.84	-22.93	0	-	attempt 4
533175	SMP	1	285	37.07	581.55	693.87	285	37.07	ball	30.2	-1.85	-25.47	-30.04	-0.84	-22.93	0	-	attempt 4
565793	SMP	1	285	37.07	566.02	714.65	285	37.07	ball	30.2	-1.85	-25.47	-30.04	-0.84	-22.93	0	-	attempt 4
599124	SMP	1	287	38.07	553.49	728.67	287	38.07	ball	30.2	-1.85	-25.47	-30.04	-0.84	-22.93	0	-	attempt 4
632732	SMP	1	287	38.07	548.23	742.14	287	38.07	ball	30.2	-1.85	-25.47	-30.04	-0.84	-22.93	0	-	attempt 4
665606	SMP	1	287	38.07	550.45	765.33	287	38.07	ball	30.2	-1.85	-25.47	-30.04	-0.84	-22.93	0	-	attempt 4
699468	SMP	1	287	38.07	529.22	760.45	287	38.07	ball	30.2	-1.85	-25.47	-30.04	-0.84	-22.93	0	-	attempt 4
732257	SMP	1	295	104.07	481.63	700.23	295	104.07	ball	30.2	-1.85	-25.48	-30.04	-0.84	-22.93	0	-	attempt 4
765595	SMP	1	295	104.07	489.75	746.1	295	104.07	ball	30.2	-1.85	-25.48	-30.04	-0.84	-22.93	0	-	attempt 4
798705	SMP	1	295	104.07	494.35	794.87	295	104.07	ball	30.2	-1.85	-25.48	-30.04	-0.84	-22.93	0	-	attempt 4
831955	SMP	1	295	104.07	499	836.94	295	104.07	ball	30.2	-1.85	-25.48	-30.04	-0.84	-22.93	0	-	attempt 4
873017	SMP	1	295	104.07	501.97	878.41	295	104.07	ball	30.2	-1.85	-25.48	-30.04	-0.84	-22.93	0	-	attempt 4
898401	SMP	1	295	104.07	481.5	787.24	295	104.07	Other	30.2	-1.85	-25.48	-30.04	-0.84	-22.93	0	-	attempt 4
931844	SMP	1	295	104.07	456.18	552.17	295	104.07	Other	30.2	-1.85	-25.48	-30.04	-0.84	-22.93	0	-	attempt 4
965124	SMP	1	0	0	0	0	0	0	-	0	0	0	0	0	0	0	-	attempt 4
998295	SMP	1	297	103.07	433.45	170.82	297	103.07	Other	30.2	-1.85	-25.48	-30.04	-0.84	-22.93	0	-	attempt 4
1032314	SMP	1	292	107.07	458.59	108.04	292	107.07	Other	30.2	-1.85	-25.48	-30.04	-0.84	-22.93	0	-	attempt 4
1064965	SMP	1	292	107.07	505.4	54.46	292	107.07	Bottom Middle	30.2	-1.85	-25.48	-30.04	-0.84	-22.93	0	-	attempt 4
1098203	SMP	1	166	52.07	515.08	109.84	166	52.07	Middle Middle	30.2	-1.85	-25.48	-30.04	-0.84	-22.93	0	-	attempt 4
1131527	SMP	1	162	49.07	520.2	166.8	162	49.07	Middle Middle	30.2	-1.85	-25.48	-30.04	-0.84	-22.93	0	-	attempt 4
1165506	SMP	1	162	67.07	523.12	210.58	162	67.07	Middle Middle	30.2	-1.85	-25.48	-30.04	-0.84	-22.93	0	-	attempt 4
1197935	SMP	1	162	63.07	527.99	245.03	162	63.07	Middle Middle	30.2	-1.85	-25.48	-30.04	-0.84	-22.93	0	-	attempt 4
1231458	SMP	1	159	60.07	535.71	272.94	159	60.07	Middle Middle	30.2	-1.85	-25.47	-30.04	-0.84	-22.93	0	-	attempt 4
1264416	SMP	1	154	40.07	530.03	250.65	154	40.07	Top Middle	30.2	-1.85	-25.47	-30.04	-0.84	-22.93	0	-	attempt 4
1298240	SMP	1	153	33.07	539.12	272.54	153	33.07	Top Middle	30.2	-1.85	-25.47	-30.04	-0.84	-22.93	0	-	attempt 4
1331058	SMP	1	158	43.07	544.17	292.51	158	43.07	Middle Middle	30.2	-1.85	-25.47	-30.04	-0.84	-22.93	0	-	attempt 4
1379313	SMP	1	151	31.07	549.5	309.04	151	31.07	Top Middle	30.2	-1.85	-25.47	-30.04	-0.84	-22.93	0	-	attempt 4
1397541	SMP	1	150	31.07	555.58	321.9	150	31.07	Top Middle	30.2	-1.85	-25.47	-30.04	-0.84	-22.93	0	-	attempt 4
1431700	SMP	1	155	30.07	565.17	328.01	155	30.07	Top Middle	30.2	-1.85	-25.47	-30.04	-0.84	-22.93	0	-	attempt 4
1465244	SMP	1	155	30.07	577.83	331.88	155	30.07	Top Middle	30.2	-1.85	-25.47	-30.04	-0.84	-22.93	0	-	attempt 4
1497352	SMP	1	239	45.07	773.84	368.86	239	45.07	Middle Right	30.2	-1.85	-25.47	-30.04	-0.84	-22.93	0	-	attempt 4
1530816	SMP	1	236	47.07	766.53	364.43	236	47.07	Middle Right	30.2	-1.85	-25.47	-30.04	-0.84	-22.93	0	-	attempt 4
1564410	SMP	1	229	45.07	764.67	349.68	229	45.07	Middle Right	30.2	-1.85	-25.47	-30.04	-0.84	-22.93	0	-	attempt 4
1597301	SMP	1	227	45.07	766.55	327.99	227	45.07	Middle Right	30.2	-1.85	-25.47	-30.04	-0.84	-22.93	0	-	attempt 4
1631070	SMP	1	232	47.07	767.72	314.35	232	47.07	Middle Right	30.2	-1.85	-25.47	-30.04	-0.84	-22.93	0	-	attempt 4
1663940	SMP	1	172	85.07	767.72	314.35	172	85.07	Bottom Right	30.2	-1.85	-25.47	-30.04	-0.84	-22.93	0	-	attempt 4
1697110	SMP	1	0	0	0	0	0	0	-	0	0	0	0	0	0	0	-	attempt 4
1730625	SMP	1	0	0	0	0	0	0	-	0	0	0	0	0	0	0	-	attempt 4
1764044	SMP	1	293	102.07	0	0	293	102.07	Other	0	0	0	-30.04	-0.84	-22.93	0	-	attempt 4
1796964	SMP	1	0	0	0	0	0	0	-	0	0	0	0	0	0	0	-	attempt 4
1830156	SMP	1	0	0	0	0	0	0	-	0	0	0	0	0	0	0	-	attempt 4
1863942	SMP	1	0	0	0	0	0	0	-	0	0	0	0	0	0	0	-	attempt 4
1897249	SMP	1	0	0	0	0	0	0	-	0	0	0	0	0	0	0	-	attempt 4
1929991	SMP	1	0	0	0	0	0	0	-	0	0	0	0	0	0	0	-	attempt 4
1968699	SMP	1	0	0	0	0	0	0	-	0	0	0	0	0	0	0	-	attempt 4
2016770	SMP	1	0	0	0	0	0	0	-	0	0	0	0	0	0	0	-	attempt 4
2031270	SMP	1	0	0	0	0	0	0	-	0	0	0	0	0	0	0	-	attempt 4
2063225	SMP	1	0	0	0	0	0	0	-	0	0	0	0	0	0	0	-	attempt 4
2096932	SMP	1	0	0	0	0	0	0	-	0	0	0	0	0	0	0	-	attempt 4
2129714	SMP	1	0	0	0	0	0	0	-	0	0	0	0	0	0	0	-	attempt 4
2163975	SMP	1	0	0	0	0	0	0	-	0	0	0	0	0	0	0	-	attempt 4
2196761	SMP	1	0	0	0	0	0	0	-	0	0	0	0	0	0	0	-	attempt 4
2230034	SMP	1	0	0	0	0	0	0	-	0	0	0	0	0	0	0	-	attempt 4
2262928	SMP	1	0	0	0	0	0	0	-	0	0	0	0	0	0	0	-	attempt 4
2297274	SMP	1	0	0	0	0	0	0	-	0	0	0	0	0	0	0	-	attempt 4
2329249	SMP	1	0	0	0	0	0	0	-	0	0	0	0	0	0	0	-	attempt 4
2362768	SMP	1	0	0	0	0	0	0	-	0	0	0	0	0	0	0	-	attempt 4
2396274	SMP	1	0	0	0	0	0	0	-	0	0	0	0	0	0	0	-	attempt 4
2429191	SMP	1	0	0	0	0	0	0	-	0	0	0	0	0	0	0	-	attempt 4
2462422	SMP	1	0	0	0	0	0	0	-	0	0	0	0	0	0	0	-	attempt 4
2503554	SMP	1	0	0	0	0	0	0	-	0	0	0	0	0	0	0	-	attempt 4
2529203	SMP	1	0	0	0	0	0	0	-	0	0	0	0	0	0	0	-	attempt 4
2562151	SMP	1	0	0	0	0	0	0	-	0	0	0	0	0	0	0	-	attempt 4
2595537	SMP	1	0	0	0	0	0	0	-	0	0	0	0	0	0	0	-	attempt 4
2628837	SMP	1	0	0	0	0	0	0	-	0	0	0	0	0	0	0	-	attempt 4
2662126	SMP	1	0	0	0	0	0	0	-	0	0	0	0	0	0	0	-	attempt 4
2695679	SMP	1	0	0	0	0	0	0	-	0	0	0	0	0	0	0	-	attempt 4
2728700	SMP	1	0	0	0	0	0	0	-	0	0	0	0	0	0	0	-	attempt 4
2761933	SMP	1	0	0	0	0	0	0	-	0	0	0	0	0	0	0	-	attempt 4
2795219	SMP	1	0	0	0	0	0	0	-	0	0	0	0	0	0	0	-	attempt 4
2829110	SMP	1	0	0	0	0	0	0	-	0	0	0	0	0	0	0	-	attempt 4
2861896	SMP	1	0	0	0	0	0	0	-	0	0	0	0	0	0	0	-	attempt 4
2895321	SMP	1	0	0	0	0	0	0	-	0	0	0	0	0	0	0	-	attempt 4
2928214	SMP	1	0	0	0	0	0	0	-	0	0	0	0	0	0	0	-	attempt 4
2961525	SMP	1	296	103.07	752	707.99	296	103.07	Other	30.2	-1.85	-25.47	-30.04	-0.84	-22.93	0	-	attempt 4
2994821	SMP	1	296	103.07	948.38	550.3	296	103.07	ball	30.2	-1.85	-25.47	-30.04	-0.84	-22.93	0	-	attempt 4
3028379	SMP	1	296	103.07	935.35	486.54	296	103.07	ball	30.2	-1.85	-25.47	-30.04	-0.84	-22.92	0	-	attempt 4
3061349	SMP	1	296	103.07	867.26	508.9	296	103.07	ball	30.2	-1.85	-25.47	-30.04	-0.84	-22.92	0	-	attempt 4
3095370	SMP	1	287	39.07	816.64	510.56	287	39.07	ball	30.2	-1.85	-25.47	-30.04	-0.84	-22.92	0	-	attempt 4
3128284	SMP	1	287	39.07	779.59	512.52	287	39.07	ball	30.2	-1.85	-25.47	-30.04	-0.84	-22.92	0	-	attempt 4
3161257	SMP	1	287	39.07	743.94	473.96	287	39.07	ball	30.2	-1.85	-25.47	-30.04	-0.84	-22.92	0	-	attempt 4
3194424	SMP	1	287	39.07	723.78	465.59	287	39.07	ball	30.2	-1.85	-25.47	-30.04	-0.84	-22.92	0	-	attempt 4
3227952	SMP	1	287	39.07	714.32	474.49	287	39.07	ball	30.2	-1.85	-25.47	-30.04	-0.84	-22.92	0	-	attempt 4
3261473	SMP	1	287	39.07	707.01	483.36	287	39.07	ball	30.2	-1.85	-25.47	-30.04	-0.84	-22.92	0	-	attempt 4
3294330	SMP	1	287	39.07	701.86	494.86	287	39.07	ball	30.2	-1.85	-25.47	-30.04	-0.84	-22.92	0	-	attempt 4
3327559	SMP	1	287	39.07	697.34	509.03	287	39.07	ball	30.2	-1.85	-25.47	-30.04	-0.84	-22.92	0	-	attempt 4
3360893	SMP	1	287	39.07	692.72	491.45	287	39.07	ball	30.2	-1.85	-25.47	-30.04	-0.84	-22.92	0	-	attempt 4
3394197	SMP	1	287	39.07	688.39	496.03	287	39.07	ball	30.2	-1.85	-25.47	-30.04	-0.84	-22.92	0	-	attempt 4
3427383	SMP	1	287	39.07	684.21	508.93	287	39.07	ball	30.2	-1.85	-25.47	-30.04	-0.84	-22.92	0	-	attempt 4
3460604	SMP	1	287	39.07	681.11	517.71	287	39.07	ball	30.2	-1.85	-25.47	-30.04	-0.84	-22.92	0	-	attempt 4
3535904	SMP	1	287	39.07	679.25	534.01	287	39.07	ball	30.2	-1.85	-25.47	-30.04	-0.84	-22.92	0	-	attempt 4
3560718	SMP	1	287	39.07	684.21	546.73	287	39.07	ball	30.2	-1.85	-25.47	-30.04	-0.84	-22.92	0	-	attempt 4
3595180	SMP	1	287	39.07	696.41	562.48	287	39.07	ball	30.2	-1.85	-25.47	-30.04	-0.84	-22.92	0	-	attempt 4
3628228	SMP	1	296	102.07	595.44	508.04	296	102.07	ball	30.2	-1.85	-25.47	-30.04	-0.84	-22.92	0	-	attempt 4
3660544	SMP	1	291	104.07	-52.45	689.03	291	104.07	Other	30.2	-1.85	-25.47	-30.04	-0.84	-22.92	0	-	attempt 4
3693899	SMP	1	231	70.07	376.55	211.43	231	70.07	Middle Right	30.2	-1.85	-25.47	-30.04	-0.84	-22.92	0	-	attempt 4
3727036	SMP	1	234	56.07	448.31	210.75	234	56.07	Middle Right	30.2	-1.85	-25.47	-30.04	-0.84	-22.92	0	-	attempt 4
3760224	SMP	1	233	51.07	488.53	230.56	233	51.07	Middle Right	30.2	-1.85	-25.47	-30.04	-0.84	-22.92	0	-	attempt 4
3793395	SMP	1	241	56.07	515.39	240.09	241	56.07	Middle Right	30.2	-1.85	-25.47	-30.04	-0.84	-22.92	0	-	attempt 4
3827095	SMP	1	229	42.07	529.33	243.53	229	42.07	Top Right	30.2	-1.85	-25.47	-30.04	-0.84	-22.92	0	-	attempt 4
3860526	SMP	1	227	40.07	527.29	261.4	227	40.07	Top Right	30.2	-1.85	-25.47	-30.04	-0.84	-22.92	0	-	attempt 4
3893248	SMP	1	244	31.07	582.15	264.43	244	31.07	Top Right	30.2	-1.85	-25.47	-30.04	-0.84	-22.92	0	-	attempt 4
3926789	SMP	1	241	31.07	586.65	277.66	241	31.07	Top Right	30.2	-1.85	-25.47	-30.04	-0.84	-22.92	0	-	attempt 4
3959717	SMP	1	241	31.07	581.34	285.66	241	31.07	Top Right	30.2	-1.85	-25.47	-30.04	-0.84	-22.92	0	-	attempt 4
3993243	SMP	1	241	29.07	577.34	291.18	241	29.07	Top Right	30.2	-1.85	-25.47	-30.04	-0.84	-22.92	0	-	attempt 4
4026395	SMP	1	238	35.07	572.87	295.13	238	35.07	Top Right	30.2	-1.85	-25.47	-30.04	-0.84	-22.92	0	-	attempt 4
4059680	SMP	1	238	28.07	567.72	296.9	238	28.07	Top Right	30.2	-1.85	-25.47	-30.04	-0.84	-22.92	0	-	attempt 4
4092926	SMP	1	238	28.07	554.27	299.7	238	28.07	Top Right	30.2	-1.85	-25.47	-30.04	-0.84	-22.92	0	-	attempt 4
4126430	SMP	1	238	28.07	554.43	303.32	238	28.07	Top Right	30.2	-1.85	-25.47	-30.04	-0.84	-22.92	0	-	attempt 4
4159589	SMP	1	238	28.07	553.01	308.73	238	28.07	Top Right	30.2	-1.85	-25.47	-30.04	-0.84	-22.92	0	-	attempt 4
4193187	SMP	1	238	28.07	552.28	312.02	238	28.07	Top Right	30.2	-1.85	-25.47	-30.04	-0.84	-22.92	0	-	attempt 4
4225866	SMP	1	238	28.07	549.18	313.94	238	28.07	Top Right	30.2	-1.85	-25.47	-30.04	-0.84	-22.92	0	-	attempt 4
4259243	SMP	1	238	28.07	550.06	316.07	238	28.07	Top Right	30.2	-1.85	-25.47	-30.04	-0.84	-22.92	0	-	attempt 4
4293161	SMP	1	238	28.07	549.89	319.48	238	28.07	Top Right	30.2	-1.85	-25.47	-30.04	-0.84	-22.92	0	-	attempt 4
4325746	SMP	1	238	28.07	549.63	320.55	238	28.07	Top Right	30.2	-1.85	-25.47	-30.04	-0.84	-22.92	0	-	attempt 4
4359207	SMP	1	238	28.07	548.93	321.28	238	28.07	Top Right	30.2	-1.85	-25.47	-30.04	-0.84	-22.92	0	-	attempt 4
4394744	SMP	1	238	28.07	545.91	319.71	238	28.07	Top Right	30.2	-1.85	-25.47	-30.04	-0.84	-22.92	0	-	attempt 4
4426006	SMP	1	239	30.07	545.5	319.44	239	30.07	Top Right	30.2	-1.85	-25.47	-30.04	-0.84	-22.92	0	-	attempt 4
4459420	SMP	1	237	26.07	542.25	318.84	237	26.07	Top Right	30.2	-1.85	-25.47	-30.04	-0.84	-22.92	0	-	attempt 4
4492314	SMP	1	237	26.07	538	319.28	237	26.07	Top Right	30.2	-1.85	-25.47	-30.04	-0.84	-22.92	0	-	attempt 4
4525651	SMP	1	237	26.07	535.08	318.87	237	26.07	Top Right	30.2	-1.85	-25.47	-30.04	-0.84	-22.92	0	-	attempt 4
4558803	SMP	1	237	26.07	532.02	317.67	237	26.07	Top Right	30.2	-1.85	-25.47	-30.04	-0.84	-22.92	0	-	attempt 4
4591939	SMP	1	237	26.07	528.21	317.83	237	26.07	Top Right	30.2	-1.85	-25.47	-30.04	-0.84	-22.92	0	-	attempt 4
4625253	SMP	1	237	26.07	526.82	319.62	237	26.07	Top Right	30.2	-1.85	-25.47	-30.04	-0.84	-22.92	0	-	attempt 4
4658525	SMP	1	237	26.07	524.82	317.92	237	26.07	Top Right	30.2	-1.85	-25.47	-30.04	-0.84	-22.92	0	-	attempt 4
4692364	SMP	1	237	26.07	521.33	316.28	237	26.07	Top Right	30.2	-1.85	-25.47	-30.04	-0.84	-22.92	0	-	attempt 4
4725072	SMP	1	237	26.07	517.94	318.79	237	26.07	Top Right	30.2	-1.85	-25.47	-30.04	-0.84	-22.92	0	-	attempt 4
4758425	SMP	1	237	26.07	516.31	316.15	237	26.07	Top Right	30.2	-1.85	-25.47	-30.04	-0.84	-22.92	0	-	attempt 4
4792033	SMP	1	237	26.07	513.44	313.95	237	26.07	Top Right	30.2	-1.85	-25.47	-30.04	-0.84	-22.92	0	-	attempt 4
4825619	SMP	1	237	26.07	512.84	312.76	237	26.07	Top Right	30.2	-1.85	-25.47	-30.04	-0.84	-22.92	0	-	attempt 4
4858441	SMP	1	237	26.07	509.35	310.57	237	26.07	Top Right	30.2	-1.85	-25.47	-30.04	-0.84	-22.92	0	-	attempt 4
4891526	SMP	1	237	26.07	508.01	306.64	237	26.07	Top Right	30.2	-1.85	-25.47	-30.04	-0.84	-22.92	0	-	attempt 4
4924668	SMP	1	237	26.07	502.77	300.36	237	26.07	Top Right	30.2	-1.85	-25.47	-30.04	-0.84	-22.92	0	-	attempt 4
4958132	SMP	1	249	64.07	545.08	334.1	249	64.07	Middle Right	30.2	-1.85	-25.47	-30.04	-0.84	-22.92	0	-	attempt 4
4991390	SMP	1	290	102.07	778.65	589.51	290	102.07	Other	30.2	-1.85	-25.47	-30.04	-0.84	-22.92	0	-	attempt 4
5024573	SMP	1	290	42.07	837.81	707.56	290	42.07	ball	30.2	-1.85	-25.47	-30.04	-0.84	-22.92	0	-	attempt 4
5057871	SMP	1	290	42.07	787.93	656.09	290	42.07	ball	30.2	-1.85	-25.47	-30.04	-0.84	-22.92	0	-	attempt 4
5091106	SMP	1	294	102.07	751.42	616.45	294	102.07	ball	30.2	-1.85	-25.47	-30.04	-0.84	-22.92	0	-	attempt 4
5124416	SMP	1	294	102.07	721.01	582.12	294	102.07	ball	30.2	-1.85	-25.47	-30.04	-0.84	-22.92	0	-	attempt 4
5157704	SMP	1	286	42.07	699.31	554.38	286	42.07	ball	30.2	-1.85	-25.47	-30.04	-0.84	-22.92	0	-	attempt 4
5190997	SMP	1	286	42.07	712.84	553.34	286	42.07	ball	30.2	-1.85	-25.47	-30.04	-0.84	-22.92	0	-	attempt 4
5224591	SMP	1	286	42.07	700.51	532.14	286	42.07	ball	30.2	-1.85	-25.47	-30.04	-0.84	-22.92	0	-	attempt 4
5258472	SMP	1	286	42.07	691.07	513.34	286	42.07	ball	30.2	-1.85	-25.47	-30.04	-0.84	-22.92	0	-	attempt 4
5290976	SMP	1	286	42.07	683.96	495.07	286	42.07	ball	30.2	-1.85	-25.47	-30.04	-0.84	-22.92	0	-	attempt 4
5324113	SMP	1	286	42.07	677.84	475.43	286	42.07	ball	30.2	-1.85	-25.47	-30.04	-0.84	-22.92	0	-	attempt 4
5357991	SMP	1	286	42.07	668.96	458.82	286	42.07	ball	30.2	-1.85	-25.47	-30.04	-0.84	-22.92	0	-	attempt 4
5391151	SMP	1	286	42.07	662.59	447.17	286	42.07	ball	30.2	-1.85	-25.47	-30.04	-0.84	-22.92	0	-	attempt 4
5424003	SMP	1	286	42.07	651.41	428.44	286	42.07	ball	30.2	-1.85	-25.47	-30.04	-0.84	-22.92	0	-	attempt 4
5457239	SMP	1	286	42.07	649.14	430.6	286	42.07	ball	30.2	-1.85	-25.47	-30.04	-0.84	-22.92	0	-	attempt 4
5490390	SMP	1	286	42.07	648.02	427.61	286	42.07	ball	30.2	-1.85	-25.47	-30.04	-0.84	-22.92	0	-	attempt 4
5524159	SMP	1	286	42.07	648.86	426.64	286	42.07	ball	30.2	-1.85	-25.47	-30.04	-0.84	-22.92	0	-	attempt 4
5557246	SMP	1	287	39.07	647.74	426.81	287	39.07	ball	30.2	-1.85	-25.47	-30.04	-0.84	-22.92	0	-	attempt 4
5590194	SMP	1	288	39.07	646.46	429.04	288	39.07	ball	30.2	-1.85	-25.47	-30.04	-0.84	-22.92	0	-	attempt 4
5623733	SMP	1	288	39.07	645.15	435.86	288	39.07	ball	30.2	-1.85	-25.47	-30.04	-0.84	-22.92	0	-	attempt 4
5656929	SMP	1	288	39.07	645.81	441.67	288	39.07	ball	30.2	-1.85	-25.47	-30.04	-0.84	-22.92	0	-	attempt 4
5690209	SMP	1	288	39.07	643.46	444.45	288	39.07	ball	30.2	-1.85	-25.47	-30.04	-0.84	-22.92	0	-	attempt 4
5723241	SMP	1	288	39.07	631.98	426.63	288	39.07	ball	30.2	-1.85	-25.47	-30.04	-0.84	-22.92	0	-	attempt 4
5757136	SMP	1	288	39.07	627.28	426.78	288	39.07	ball	30.2	-1.85	-25.47	-30.04	-0.84	-22.92	0	-	attempt 4
5790434	SMP	1	288	39.07	617.68	426.43	288	39.07	ball	30.2	-1.85	-25.47	-30.04	-0.84	-22.92	0	-	attempt 4
5823577	SMP	1	288	39.07	612.18	427.11	288	39.07	ball	30.2	-1.85	-25.47	-30.04	-0.84	-22.92	0	-	attempt 4
5856437	SMP	1	288	39.07	606.97	428.67	288	39.07	ball	30.19	-1.85	-25.47	-30.04	-0.84	-22.92	0	-	attempt 4
5889613	SMP	1	288	39.07	606.18	429.82	288	39.07	ball	30.19	-1.85	-25.47	-30.04	-0.84	-22.92	0	-	attempt 4
5923019	SMP	1	288	39.07	604.1	430.47	288	39.07	ball	30.19	-1.85	-25.47	-30.04	-0.84	-22.92	0	-	attempt 4
5956867	SMP	1	288	39.07	599.5	424.8	288	39.07	ball	30.19	-1.85	-25.47	-30.04	-0.84	-22.92	0	-	attempt 4
5989560	SMP	1	288	39.07	594.58	424.28	288	39.07	ball	30.19	-1.85	-25.47	-30.04	-0.84	-22.92	0	-	attempt 4
6023612	SMP	1	288	39.07	589.71	422.82	288	39.07	ball	30.19	-1.85	-25.47	-30.04	-0.84	-22.92	0	-	attempt 4
6056444	SMP	1	288	39.07	584.78	423.39	288	39.07	ball	30.19	-1.85	-25.47	-30.04	-0.84	-22.92	0	-	attempt 4
6089696	SMP	1	288	39.07	580.39	422.94	288	39.07	ball	30.19	-1.85	-25.47	-30.04	-0.84	-22.92	0	-	attempt 4
6123206	SMP	1	288	39.07	577.28	428.76	288	39.07	ball	30.19	-1.85	-25.47	-30.04	-0.84	-22.92	0	-	attempt 4
6156194	SMP	1	288	39.07	577.25	444.88	288	39.07	ball	30.19	-1.85	-25.47	-30.04	-0.84	-22.92	0	-	attempt 4
6190020	SMP	1	288	39.07	579.19	469.24	288	39.07	ball	30.19	-1.85	-25.47	-30.04	-0.84	-22.92	0	-	attempt 4
6222612	SMP	1	288	39.07	575.84	480.41	288	39.07	ball	30.19	-1.85	-25.47	-30.04	-0.84	-22.92	0	-	attempt 4
6255867	SMP	1	288	39.07	577.16	491.87	288	39.07	ball	30.19	-1.85	-25.48	-30.04	-0.84	-22.92	0	-	attempt 4
6288998	SMP	1	288	39.07	579.69	521.06	288	39.07	ball	30.19	-1.85	-25.48	-30.04	-0.84	-22.92	0	-	attempt 4
6322974	SMP	1	288	39.07	576.36	536.81	288	39.07	ball	30.19	-1.85	-25.48	-30.04	-0.84	-22.92	0	-	attempt 4
6355723	SMP	1	288	39.07	595.49	556.77	288	39.07	ball	30.19	-1.85	-25.48	-30.04	-0.84	-22.92	0	-	attempt 4
6388801	SMP	1	288	39.07	597.22	579.23	288	39.07	ball	30.19	-1.85	-25.48	-30.04	-0.84	-22.92	0	-	attempt 4
6438097	SMP	1	288	39.07	591.64	607.22	288	39.07	ball	30.19	-1.85	-25.48	-30.04	-0.84	-22.92	0	-	attempt 4
6458908	SMP	1	288	39.07	599.06	634.72	288	39.07	ball	30.19	-1.85	-25.48	-30.04	-0.84	-22.92	0	-	attempt 4
6490826	SMP	1	288	39.07	621.31	686.47	288	39.07	ball	30.19	-1.85	-25.48	-30.04	-0.84	-22.92	0	-	attempt 4
6528524	SMP	1	288	39.07	663.35	765.24	288	39.07	ball	30.19	-1.85	-25.48	-30.04	-0.84	-22.92	0	-	attempt 4
6561660	SMP	1	295	101.07	538.41	557.07	295	101.07	ball	30.19	-1.85	-25.48	-30.04	-0.84	-22.92	0	-	attempt 4
6593052	SMP	1	295	101.07	478.45	530.26	295	101.07	ball	30.19	-1.85	-25.48	-30.04	-0.84	-22.92	0	-	attempt 4
6622626	SMP	1	295	101.07	609.47	538.12	295	101.07	ball	30.19	-1.85	-25.48	-30.04	-0.84	-22.92	0	-	attempt 4
6655250	SMP	1	295	101.07	673.17	535.75	295	101.07	ball	30.19	-1.85	-25.48	-30.04	-0.84	-22.92	0	-	attempt 4
6688265	SMP	1	290	102.07	650.71	570.26	290	102.07	ball	30.19	-1.85	-25.48	-30.04	-0.84	-22.92	0	-	attempt 4
6721603	SMP	1	0	0	0	0	0	0	-	0	0	0	0	0	0	0	-	attempt 4
6755366	SMP	1	0	0	0	0	0	0	-	0	0	0	0	0	0	0	-	attempt 4
6788107	SMP	1	0	0	0	0	0	0	-	0	0	0	0	0	0	0	-	attempt 4
6821474	SMP	1	0	0	0	0	0	0	-	0	0	0	0	0	0	0	-	attempt 4
6854617	SMP	1	0	0	0	0	0	0	-	0	0	0	0	0	0	0	-	attempt 4
6887990	SMP	1	0	0	0	0	0	0	-	0	0	0	0	0	0	0	-	attempt 4
6921352	SMP	1	0	0	0	0	0	0	-	0	0	0	0	0	0	0	-	attempt 4
6954632	SMP	1	0	0	0	0	0	0	-	0	0	0	0	0	0	0	-	attempt 4
6988006	SMP	1	0	0	0	0	0	0	-	0	0	0	0	0	0	0	-	attempt 4
7021269	SMP	1	0	0	0	0	0	0	-	0	0	0	0	0	0	0	-	attempt 4
7055089	SMP	1	0	0	0	0	0	0	-	0	0	0	0	0	0	0	-	attempt 4
7087728	SMP	1	0	0	0	0	0	0	-	0	0	0	0	0	0	0	-	attempt 4
7121438	SMP	1	292	105.07	584.64	301.04	292	105.07	Other	30.19	-1.85	-25.48	-30.04	-0.85	-22.92	0	-	attempt 4
7154251	SMP	1	0	0	0	0	0	0	-	0	0	0	0	0	0	0	-	attempt 4
7187557	SMP	1	0	0	0	0	0	0	-	0	0	0	0	0	0	0	-	attempt 4
