# Supplementary material for: Visual Search Strategies of Soccer Players Executing a Power vs. Placement Penalty Kick
Source: PLoS One. 2014 Dec 17;9(12):e115179. doi: 10.1371/journal.pone.0115179 (PMC4269429; doi:10.1371/journal.pone.0115179)
Supplement: S1 File — Raw visual search data from participant group in each test condition. (ZIP) [file pone.0115179.s001.zip › PLoS ONE Supporting Information/Part 3/Output/S1 attempt 2 LA power GK move.xlsx]

## Sheet: Sheet1
## [BeGaze]
## Converted from:
## Date:	19.07.2013 16:54:26
## Version:	BeGaze 3.2.28
## IDF Version:	10
## Sample Rate:	30
## Separator Type:	Trial
## Trial Count:	1
## Uses Plane File:	FALSE
## Stimulus:	attempt 1
## Number of Samples:	222
## Reversed:	none
## [Run]
## Subject:	Dan Taylor Low Anxiety 1
## Description:	Reference View 1 Dan Taylor Low Anxiety 1 0
## [Calibration]
## Calibration Type:	n.a.
## Calibration Area:	1280	960
## [Geometry]
## Stimulus Dimension [mm]:	1280	960
## Head Distance [mm]:	1450
## [Hardware Setup]
## System ID:
## Operating System :
## IView X Version:
## [Filter Settings]
## Heuristics:	FALSE
## Heuristics Stage:	0
## Bilateral:	FALSE
## Gaze Cursor Filter:	FALSE
## Saccade Length [px]:	0
## Filter Depth [ms]:	0
## Format:	LEFT, RIGHT, POR, AOI, EYEPOSITION, TRIGGER
##
Time	Type	Trial	B POR X [px]	B POR Y [px]	L POR X [px]	L POR Y [px]	R POR X [px]	R POR Y [px]	B Object Hit	L EPOS X	L EPOS Y	L EPOS Z	R EPOS X	R EPOS Y	R EPOS Z	Trigger	B Event Info	Stimulus
23593	SMP	1	286	38.07	611.3	418.6	286	38.07	ball	30.33	-1.89	-25.4	-29.87	-0.64	-23.13	0	-	attempt 1
56874	SMP	1	286	38.07	600.54	445.66	286	38.07	ball	30.33	-1.89	-25.4	-29.87	-0.64	-23.13	0	-	attempt 1
90184	SMP	1	286	38.07	589.33	483.18	286	38.07	ball	30.33	-1.89	-25.4	-29.87	-0.64	-23.13	0	-	attempt 1
123265	SMP	1	286	38.07	583.94	528.83	286	38.07	ball	30.33	-1.89	-25.4	-29.87	-0.64	-23.13	0	-	attempt 1
157083	SMP	1	286	38.07	579.57	568.3	286	38.07	ball	30.33	-1.89	-25.4	-29.87	-0.64	-23.13	0	-	attempt 1
190017	SMP	1	286	38.07	585.91	587.95	286	38.07	ball	30.33	-1.89	-25.4	-29.87	-0.64	-23.13	0	-	attempt 1
223164	SMP	1	286	38.07	581.87	617.35	286	38.07	ball	30.33	-1.89	-25.4	-29.87	-0.64	-23.13	0	-	attempt 1
256711	SMP	1	286	38.07	579.85	656.86	286	38.07	ball	30.33	-1.89	-25.4	-29.87	-0.64	-23.13	0	-	attempt 1
289782	SMP	1	286	38.07	577.53	683.58	286	38.07	ball	30.33	-1.89	-25.4	-29.87	-0.64	-23.13	0	-	attempt 1
323055	SMP	1	286	38.07	580.34	681.71	286	38.07	ball	30.33	-1.89	-25.4	-29.87	-0.64	-23.13	0	-	attempt 1
356248	SMP	1	289	39.07	584.88	673.23	289	39.07	ball	30.33	-1.89	-25.4	-29.87	-0.64	-23.13	0	-	attempt 1
389548	SMP	1	289	39.07	592.17	676.83	289	39.07	ball	30.33	-1.89	-25.4	-29.87	-0.64	-23.13	0	-	attempt 1
422877	SMP	1	289	39.07	594.78	683.15	289	39.07	ball	30.33	-1.89	-25.4	-29.87	-0.64	-23.13	0	-	attempt 1
456216	SMP	1	289	39.07	570.36	724.55	289	39.07	ball	30.33	-1.89	-25.4	-29.87	-0.64	-23.13	0	-	attempt 1
489523	SMP	1	289	39.07	575.41	721.18	289	39.07	ball	30.33	-1.89	-25.4	-29.87	-0.64	-23.13	0	-	attempt 1
523065	SMP	1	289	39.07	584.02	728.98	289	39.07	ball	30.33	-1.89	-25.4	-29.87	-0.64	-23.13	0	-	attempt 1
564414	SMP	1	289	39.07	586.94	709.23	289	39.07	ball	30.33	-1.89	-25.4	-29.87	-0.64	-23.13	0	-	attempt 1
594325	SMP	1	289	39.07	597.71	717.86	289	39.07	ball	30.33	-1.89	-25.4	-29.87	-0.64	-23.13	0	-	attempt 1
623081	SMP	1	288	44.07	611.75	731.16	288	44.07	ball	30.33	-1.89	-25.4	-29.87	-0.64	-23.13	0	-	attempt 1
656228	SMP	1	288	44.07	627.39	736.99	288	44.07	ball	30.33	-1.89	-25.4	-29.87	-0.64	-23.13	0	-	attempt 1
689133	SMP	1	288	44.07	639.85	700.23	288	44.07	ball	30.33	-1.89	-25.4	-29.87	-0.64	-23.13	0	-	attempt 1
722398	SMP	1	288	44.07	664.66	662.2	288	44.07	ball	30.33	-1.89	-25.4	-29.87	-0.64	-23.13	0	-	attempt 1
755986	SMP	1	288	44.07	695.54	640.76	288	44.07	ball	30.33	-1.89	-25.4	-29.88	-0.64	-23.13	0	-	attempt 1
788906	SMP	1	288	44.07	728.74	628.69	288	44.07	ball	30.33	-1.89	-25.4	-29.88	-0.64	-23.12	0	-	attempt 1
822270	SMP	1	288	44.07	754.94	618.09	288	44.07	ball	30.33	-1.89	-25.4	-29.88	-0.64	-23.12	0	-	attempt 1
855410	SMP	1	288	44.07	771.51	604.79	288	44.07	ball	30.33	-1.89	-25.4	-29.87	-0.64	-23.12	0	-	attempt 1
888734	SMP	1	288	44.07	759.09	593.27	288	44.07	ball	30.33	-1.89	-25.4	-29.87	-0.64	-23.12	0	-	attempt 1
921929	SMP	1	288	44.07	767.49	588.16	288	44.07	ball	30.33	-1.89	-25.4	-29.87	-0.64	-23.12	0	-	attempt 1
955626	SMP	1	288	44.07	770.73	590.17	288	44.07	ball	30.33	-1.89	-25.4	-29.87	-0.64	-23.12	0	-	attempt 1
1002286	SMP	1	292	98.07	771.96	600.12	292	98.07	ball	30.33	-1.89	-25.4	-29.87	-0.64	-23.12	0	-	attempt 1
1021759	SMP	1	292	98.07	770.44	629.65	292	98.07	ball	30.33	-1.89	-25.4	-29.87	-0.64	-23.12	0	-	attempt 1
1057806	SMP	1	292	98.07	766	667.76	292	98.07	ball	30.33	-1.89	-25.4	-29.87	-0.64	-23.12	0	-	attempt 1
1088313	SMP	1	292	98.07	714.09	619.36	292	98.07	ball	30.33	-1.89	-25.4	-29.87	-0.64	-23.12	0	-	attempt 1
1122474	SMP	1	0	0	0	0	0	0	-	0	0	0	0	0	0	0	-	attempt 1
1155149	SMP	1	284	105.07	714.09	619.36	284	105.07	Other	30.33	-1.89	-25.4	-29.87	-0.64	-23.12	0	-	attempt 1
1189006	SMP	1	284	105.07	714.66	94.81	284	105.07	Other	30.33	-1.89	-25.4	-29.87	-0.64	-23.12	0	-	attempt 1
1221653	SMP	1	284	105.07	708.09	108.54	284	105.07	Other	30.33	-1.89	-25.4	-29.87	-0.64	-23.12	0	-	attempt 1
1254702	SMP	1	284	105.07	658.96	166.87	284	105.07	Other	30.33	-1.89	-25.4	-29.87	-0.64	-23.12	0	-	attempt 1
1288554	SMP	1	284	105.07	612.6	193.75	284	105.07	Other	30.33	-1.89	-25.4	-29.87	-0.64	-23.12	0	-	attempt 1
1321559	SMP	1	284	105.07	574.07	219.77	284	105.07	Other	30.33	-1.89	-25.4	-29.87	-0.64	-23.12	0	-	attempt 1
1354640	SMP	1	284	105.07	544.31	237.66	284	105.07	Other	30.33	-1.89	-25.4	-29.87	-0.64	-23.12	0	-	attempt 1
1388041	SMP	1	284	105.07	517.11	246.49	284	105.07	Other	30.33	-1.89	-25.4	-29.87	-0.64	-23.12	0	-	attempt 1
1421194	SMP	1	177	114.07	500.71	239.38	177	114.07	Front right	30.33	-1.89	-25.4	-29.87	-0.64	-23.12	0	-	attempt 1
1454602	SMP	1	182	112.07	486.59	223.16	182	112.07	Front right	30.33	-1.89	-25.4	-29.87	-0.64	-23.12	0	-	attempt 1
1487691	SMP	1	190	112.07	471.06	211.07	190	112.07	Front right	30.33	-1.89	-25.4	-29.87	-0.64	-23.12	0	-	attempt 1
1520922	SMP	1	293	102.07	479.2	268.16	293	102.07	Other	30.33	-1.89	-25.4	-29.87	-0.64	-23.12	0	-	attempt 1
1587624	SMP	1	293	102.07	676.22	722.34	293	102.07	ball	30.33	-1.89	-25.4	-29.87	-0.64	-23.12	0	-	attempt 1
1621189	SMP	1	285	39.07	718.54	801.95	285	39.07	ball	30.33	-1.89	-25.4	-29.87	-0.64	-23.12	0	-	attempt 1
1654067	SMP	1	285	39.07	709.53	756.31	285	39.07	ball	30.33	-1.89	-25.4	-29.87	-0.64	-23.12	0	-	attempt 1
1687380	SMP	1	285	39.07	715.84	688.6	285	39.07	ball	30.33	-1.89	-25.4	-29.87	-0.64	-23.12	0	-	attempt 1
1721302	SMP	1	285	39.07	731.19	619.04	285	39.07	ball	30.33	-1.89	-25.4	-29.87	-0.64	-23.12	0	-	attempt 1
1754108	SMP	1	285	39.07	672.8	650.35	285	39.07	ball	30.33	-1.89	-25.4	-29.87	-0.64	-23.12	0	-	attempt 1
1787205	SMP	1	292	103.07	451.37	887.43	292	103.07	Other	30.33	-1.89	-25.4	-29.87	-0.64	-23.12	0	-	attempt 1
1820569	SMP	1	292	103.07	348.75	1033.36	292	103.07	Other	30.33	-1.89	-25.4	-29.87	-0.64	-23.12	0	-	attempt 1
1853612	SMP	1	0	0	0	0	0	0	-	0	0	0	0	0	0	0	-	attempt 1
1887288	SMP	1	0	0	0	0	0	0	-	0	0	0	0	0	0	0	-	attempt 1
1920167	SMP	1	0	0	0	0	0	0	-	0	0	0	0	0	0	0	-	attempt 1
1953509	SMP	1	0	0	0	0	0	0	-	0	0	0	0	0	0	0	-	attempt 1
1986856	SMP	1	0	0	0	0	0	0	-	0	0	0	0	0	0	0	-	attempt 1
2020101	SMP	1	0	0	0	0	0	0	-	0	0	0	0	0	0	0	-	attempt 1
2053299	SMP	1	0	0	0	0	0	0	-	0	0	0	0	0	0	0	-	attempt 1
2086630	SMP	1	0	0	0	0	0	0	-	0	0	0	0	0	0	0	-	attempt 1
2119949	SMP	1	0	0	0	0	0	0	-	0	0	0	0	0	0	0	-	attempt 1
2153147	SMP	1	0	0	0	0	0	0	-	0	0	0	0	0	0	0	-	attempt 1
2186610	SMP	1	0	0	0	0	0	0	-	0	0	0	0	0	0	0	-	attempt 1
2220636	SMP	1	0	0	0	0	0	0	-	0	0	0	0	0	0	0	-	attempt 1
2253743	SMP	1	0	0	0	0	0	0	-	0	0	0	0	0	0	0	-	attempt 1
2286652	SMP	1	0	0	0	0	0	0	-	0	0	0	0	0	0	0	-	attempt 1
2319505	SMP	1	0	0	0	0	0	0	-	0	0	0	0	0	0	0	-	attempt 1
2353390	SMP	1	0	0	0	0	0	0	-	0	0	0	0	0	0	0	-	attempt 1
2386134	SMP	1	286	101.07	0	0	286	101.07	Other	0	0	0	-29.87	-0.64	-23.12	0	-	attempt 1
2419287	SMP	1	0	0	0	0	0	0	-	0	0	0	0	0	0	0	-	attempt 1
2453193	SMP	1	292	103.07	848.88	460.42	292	103.07	Other	30.33	-1.89	-25.4	-29.87	-0.64	-23.12	0	-	attempt 1
2486032	SMP	1	292	103.07	832.6	459.73	292	103.07	Other	30.33	-1.89	-25.4	-29.87	-0.64	-23.12	0	-	attempt 1
2519219	SMP	1	292	103.07	774.29	490.69	292	103.07	ball	30.33	-1.89	-25.4	-29.87	-0.64	-23.12	0	-	attempt 1
2552690	SMP	1	292	103.07	734.92	499.54	292	103.07	ball	30.33	-1.89	-25.4	-29.87	-0.64	-23.12	0	-	attempt 1
2585727	SMP	1	292	101.07	710.89	504.87	292	101.07	ball	30.33	-1.89	-25.4	-29.87	-0.64	-23.12	0	-	attempt 1
2620012	SMP	1	288	37.07	697.86	512.51	288	37.07	ball	30.33	-1.89	-25.4	-29.87	-0.64	-23.12	0	-	attempt 1
2652307	SMP	1	288	37.07	691.31	527.5	288	37.07	ball	30.33	-1.89	-25.4	-29.87	-0.64	-23.12	0	-	attempt 1
2686493	SMP	1	288	37.07	685.67	544.24	288	37.07	ball	30.33	-1.89	-25.4	-29.87	-0.63	-23.12	0	-	attempt 1
2719210	SMP	1	296	101.07	679.82	557.5	296	101.07	ball	30.33	-1.89	-25.4	-29.87	-0.63	-23.12	0	-	attempt 1
2752156	SMP	1	289	42.07	679.4	564.87	289	42.07	ball	30.33	-1.89	-25.4	-29.87	-0.63	-23.12	0	-	attempt 1
2785509	SMP	1	289	42.07	677.24	565.96	289	42.07	ball	30.33	-1.89	-25.4	-29.87	-0.63	-23.12	0	-	attempt 1
2818627	SMP	1	289	42.07	676.11	560.37	289	42.07	ball	30.33	-1.89	-25.4	-29.87	-0.63	-23.12	0	-	attempt 1
2852111	SMP	1	289	42.07	702.33	562.92	289	42.07	ball	30.33	-1.89	-25.4	-29.87	-0.63	-23.12	0	-	attempt 1
2885152	SMP	1	289	42.07	697.32	565.52	289	42.07	ball	30.33	-1.89	-25.4	-29.87	-0.63	-23.12	0	-	attempt 1
2918441	SMP	1	289	42.07	692.4	568.02	289	42.07	ball	30.33	-1.89	-25.4	-29.87	-0.63	-23.12	0	-	attempt 1
2952345	SMP	1	289	41.07	690.6	570.78	289	41.07	ball	30.33	-1.89	-25.4	-29.87	-0.63	-23.12	0	-	attempt 1
2985085	SMP	1	289	41.07	689.71	573.71	289	41.07	ball	30.33	-1.89	-25.4	-29.87	-0.63	-23.12	0	-	attempt 1
3018489	SMP	1	289	41.07	689.89	573.59	289	41.07	ball	30.33	-1.89	-25.4	-29.87	-0.63	-23.11	0	-	attempt 1
3051587	SMP	1	289	41.07	688.68	566.99	289	41.07	ball	30.33	-1.89	-25.4	-29.87	-0.63	-23.11	0	-	attempt 1
3085350	SMP	1	289	41.07	679.62	544.65	289	41.07	ball	30.33	-1.89	-25.4	-29.88	-0.63	-23.11	0	-	attempt 1
3118936	SMP	1	289	41.07	678.16	539.19	289	41.07	ball	30.33	-1.89	-25.4	-29.88	-0.63	-23.11	0	-	attempt 1
3151327	SMP	1	289	41.07	675.13	533.1	289	41.07	ball	30.33	-1.89	-25.4	-29.88	-0.63	-23.11	0	-	attempt 1
3185516	SMP	1	289	41.07	672.97	529.91	289	41.07	ball	30.33	-1.89	-25.4	-29.88	-0.63	-23.11	0	-	attempt 1
3218011	SMP	1	289	41.07	672.7	531.05	289	41.07	ball	30.33	-1.89	-25.4	-29.88	-0.63	-23.11	0	-	attempt 1
3251292	SMP	1	289	41.07	675.95	536.22	289	41.07	ball	30.33	-1.89	-25.4	-29.88	-0.63	-23.11	0	-	attempt 1
3284537	SMP	1	289	41.07	678.11	541.02	289	41.07	ball	30.33	-1.89	-25.4	-29.88	-0.63	-23.11	0	-	attempt 1
3318261	SMP	1	289	41.07	677.34	540.72	289	41.07	ball	30.33	-1.89	-25.4	-29.88	-0.63	-23.11	0	-	attempt 1
3351397	SMP	1	289	41.07	676.4	542.38	289	41.07	ball	30.33	-1.89	-25.4	-29.88	-0.63	-23.11	0	-	attempt 1
3384294	SMP	1	289	41.07	673.83	543.08	289	41.07	ball	30.33	-1.89	-25.4	-29.88	-0.63	-23.11	0	-	attempt 1
3417584	SMP	1	289	41.07	671.17	544.04	289	41.07	ball	30.33	-1.89	-25.4	-29.88	-0.63	-23.11	0	-	attempt 1
3450855	SMP	1	289	41.07	668.91	551.5	289	41.07	ball	30.33	-1.89	-25.4	-29.88	-0.63	-23.11	0	-	attempt 1
3505290	SMP	1	294	100.07	592.13	510.26	294	100.07	ball	30.33	-1.89	-25.4	-29.88	-0.63	-23.11	0	-	attempt 1
3518420	SMP	1	294	100.07	359.62	315.81	294	100.07	Other	30.33	-1.89	-25.4	-29.88	-0.63	-23.11	0	-	attempt 1
3555165	SMP	1	294	100.07	298.44	211.57	294	100.07	Other	30.33	-1.89	-25.4	-29.88	-0.63	-23.11	0	-	attempt 1
3583964	SMP	1	238	91.07	334.08	229.41	238	91.07	Bottom Right	30.33	-1.89	-25.4	0	0	0	0	-	attempt 1
3617369	SMP	1	238	91.07	378.63	237.72	238	91.07	Bottom Right	30.33	-1.89	-25.4	0	0	0	0	-	attempt 1
3651110	SMP	1	234	119.07	425.7	240.26	234	119.07	Front right	30.33	-1.89	-25.4	-29.88	-0.63	-23.11	0	-	attempt 1
3684075	SMP	1	235	119.07	472.95	248.79	235	119.07	Front right	30.33	-1.89	-25.4	-29.88	-0.63	-23.11	0	-	attempt 1
3717097	SMP	1	236	117.07	513.3	260.62	236	117.07	Front right	30.33	-1.89	-25.4	-29.88	-0.63	-23.11	0	-	attempt 1
3750620	SMP	1	176	121.07	441.47	294.23	176	121.07	Front right	30.33	-1.89	-25.4	-29.88	-0.63	-23.11	0	-	attempt 1
3783751	SMP	1	358	106.07	299.79	348.21	358	106.07	Keeper	30.33	-1.89	-25.4	0	0	0	0	-	attempt 1
3817124	SMP	1	358	106.07	346.56	351.18	358	106.07	Keeper	30.33	-1.89	-25.4	0	0	0	0	-	attempt 1
3850488	SMP	1	101	85.07	373.95	350.96	101	85.07	Bottom Middle	30.33	-1.89	-25.4	0	0	0	0	-	attempt 1
3883730	SMP	1	94	86.07	394.07	356.91	94	86.07	Bottom Middle	30.33	-1.89	-25.4	0	0	0	0	-	attempt 1
3917833	SMP	1	295	104.07	406.28	361.54	295	104.07	Other	30.33	-1.89	-25.4	-29.88	-0.63	-23.11	0	-	attempt 1
3950279	SMP	1	75	86.07	413.98	366.2	75	86.07	Bottom Left	30.33	-1.89	-25.4	-29.88	-0.63	-23.11	0	-	attempt 1
3983266	SMP	1	90	87.07	467.88	351.61	90	87.07	Bottom Middle	30.33	-1.89	-25.4	-29.88	-0.63	-23.11	0	-	attempt 1
4016915	SMP	1	378	83.07	570.67	337.37	378	83.07	Keeper	30.33	-1.89	-25.4	-29.88	-0.63	-23.11	0	-	attempt 1
4050105	SMP	1	371	83.07	567	339.9	371	83.07	Keeper	30.33	-1.89	-25.4	-29.88	-0.63	-23.11	0	-	attempt 1
4083239	SMP	1	371	83.07	564.37	340.64	371	83.07	Keeper	30.33	-1.89	-25.4	-29.88	-0.63	-23.11	0	-	attempt 1
4116826	SMP	1	371	83.07	562.04	340.39	371	83.07	Keeper	30.33	-1.89	-25.4	-29.88	-0.63	-23.11	0	-	attempt 1
4149529	SMP	1	388	73.07	576.23	323.52	388	73.07	Keeper	30.33	-1.89	-25.4	-29.88	-0.63	-23.11	0	-	attempt 1
4183004	SMP	1	388	74.07	572.22	324.62	388	74.07	Keeper	30.33	-1.89	-25.4	-29.88	-0.63	-23.11	0	-	attempt 1
4216553	SMP	1	388	74.07	568.34	326.98	388	74.07	Keeper	30.33	-1.89	-25.4	-29.88	-0.63	-23.11	0	-	attempt 1
4249437	SMP	1	388	74.07	566.17	327.4	388	74.07	Keeper	30.33	-1.89	-25.4	-29.88	-0.63	-23.11	0	-	attempt 1
4282717	SMP	1	388	74.07	564.33	326.19	388	74.07	Keeper	30.33	-1.89	-25.4	-29.88	-0.63	-23.11	0	-	attempt 1
4316026	SMP	1	388	74.07	561.55	327.09	388	74.07	Keeper	30.33	-1.89	-25.4	-29.88	-0.63	-23.11	0	-	attempt 1
4349354	SMP	1	388	74.07	566.16	328.92	388	74.07	Keeper	30.33	-1.89	-25.4	-29.88	-0.63	-23.11	0	-	attempt 1
4382540	SMP	1	388	74.07	563.43	332.86	388	74.07	Keeper	30.33	-1.89	-25.4	-29.88	-0.63	-23.11	0	-	attempt 1
4415886	SMP	1	388	74.07	561.25	333.55	388	74.07	Keeper	30.33	-1.89	-25.4	-29.88	-0.63	-23.11	0	-	attempt 1
4449055	SMP	1	388	74.07	561.63	334.25	388	74.07	Keeper	30.33	-1.89	-25.4	-29.88	-0.63	-23.11	0	-	attempt 1
4482414	SMP	1	388	74.07	558.03	334.81	388	74.07	Keeper	30.33	-1.89	-25.4	-29.88	-0.63	-23.11	0	-	attempt 1
4515980	SMP	1	388	74.07	556.86	336.89	388	74.07	Keeper	30.33	-1.89	-25.4	-29.88	-0.63	-23.11	0	-	attempt 1
4549338	SMP	1	388	74.07	553.48	337.11	388	74.07	Keeper	30.33	-1.89	-25.4	-29.88	-0.63	-23.11	0	-	attempt 1
4582185	SMP	1	388	74.07	550.16	337.06	388	74.07	Keeper	30.33	-1.89	-25.4	-29.88	-0.63	-23.11	0	-	attempt 1
4615587	SMP	1	388	74.07	546.98	337.19	388	74.07	Keeper	30.33	-1.89	-25.4	-29.88	-0.63	-23.11	0	-	attempt 1
4648987	SMP	1	388	74.07	545.08	335.76	388	74.07	Keeper	30.33	-1.89	-25.4	-29.88	-0.63	-23.11	0	-	attempt 1
4682408	SMP	1	385	75.07	538.86	336.19	385	75.07	Keeper	30.33	-1.89	-25.4	-29.88	-0.63	-23.11	0	-	attempt 1
4715337	SMP	1	385	75.07	534.06	336.24	385	75.07	Keeper	30.33	-1.89	-25.4	-29.88	-0.63	-23.11	0	-	attempt 1
4749014	SMP	1	385	75.07	529.37	336.11	385	75.07	Keeper	30.33	-1.89	-25.4	-29.88	-0.63	-23.11	0	-	attempt 1
4782138	SMP	1	385	75.07	522.94	336.05	385	75.07	Keeper	30.33	-1.89	-25.4	-29.88	-0.63	-23.11	0	-	attempt 1
4815140	SMP	1	379	76.07	512.7	333.34	379	76.07	Keeper	30.33	-1.89	-25.4	-29.88	-0.63	-23.11	0	-	attempt 1
4848541	SMP	1	379	76.07	494.41	337.25	379	76.07	Keeper	30.33	-1.89	-25.4	-29.88	-0.63	-23.11	0	-	attempt 1
4881750	SMP	1	297	101.07	619.96	213.18	297	101.07	Keeper	30.33	-1.89	-25.4	0	0	0	0	-	attempt 1
4915001	SMP	1	357	102.07	0	0	357	102.07	Keeper	0	0	0	-29.88	-0.63	-23.11	0	-	attempt 1
4948323	SMP	1	293	103.07	860.35	674.81	293	103.07	Other	30.33	-1.89	-25.4	-29.88	-0.63	-23.11	0	-	attempt 1
4981591	SMP	1	293	103.07	841.28	690.84	293	103.07	ball	30.33	-1.89	-25.4	-29.88	-0.63	-23.11	0	-	attempt 1
5014846	SMP	1	293	103.07	788.86	664.22	293	103.07	ball	30.33	-1.89	-25.4	-29.88	-0.63	-23.11	0	-	attempt 1
5048023	SMP	1	293	103.07	746.66	639.19	293	103.07	ball	30.33	-1.89	-25.4	-29.88	-0.62	-23.11	0	-	attempt 1
5081674	SMP	1	293	103.07	717.17	616.88	293	103.07	ball	30.33	-1.89	-25.4	-29.88	-0.62	-23.11	0	-	attempt 1
5114962	SMP	1	289	103.07	696.85	596.25	289	103.07	ball	30.33	-1.89	-25.4	-29.88	-0.62	-23.11	0	-	attempt 1
5148712	SMP	1	290	40.07	680.77	577.45	290	40.07	ball	30.33	-1.89	-25.4	-29.88	-0.62	-23.11	0	-	attempt 1
5181447	SMP	1	290	40.07	695.46	540.65	290	40.07	ball	30.33	-1.89	-25.4	-29.88	-0.62	-23.11	0	-	attempt 1
5214804	SMP	1	290	40.07	675.02	525.03	290	40.07	ball	30.33	-1.89	-25.4	-29.88	-0.62	-23.11	0	-	attempt 1
5247966	SMP	1	290	40.07	658.79	507.73	290	40.07	ball	30.33	-1.89	-25.4	-29.88	-0.62	-23.11	0	-	attempt 1
5281010	SMP	1	290	40.07	645.89	492.85	290	40.07	ball	30.33	-1.89	-25.4	-29.88	-0.62	-23.11	0	-	attempt 1
5314290	SMP	1	290	40.07	636.91	482.33	290	40.07	ball	30.33	-1.89	-25.4	-29.88	-0.62	-23.11	0	-	attempt 1
5347537	SMP	1	290	40.07	633.29	473.35	290	40.07	ball	30.33	-1.89	-25.4	-29.88	-0.62	-23.11	0	-	attempt 1
5380906	SMP	1	290	40.07	629.55	464.31	290	40.07	ball	30.33	-1.89	-25.4	-29.88	-0.62	-23.11	0	-	attempt 1
5414068	SMP	1	290	40.07	625.59	456.31	290	40.07	ball	30.33	-1.89	-25.4	-29.88	-0.62	-23.11	0	-	attempt 1
5447335	SMP	1	290	40.07	614.22	441.15	290	40.07	ball	30.33	-1.89	-25.4	-29.88	-0.62	-23.11	0	-	attempt 1
5481058	SMP	1	290	40.07	607.93	427.21	290	40.07	ball	30.33	-1.89	-25.4	-29.88	-0.62	-23.11	0	-	attempt 1
5514335	SMP	1	290	40.07	600.61	422.22	290	40.07	ball	30.33	-1.89	-25.4	-29.88	-0.62	-23.11	0	-	attempt 1
5547337	SMP	1	290	40.07	598.46	420.52	290	40.07	ball	30.33	-1.89	-25.4	-29.88	-0.62	-23.11	0	-	attempt 1
5580429	SMP	1	290	40.07	595.8	418.13	290	40.07	ball	30.33	-1.89	-25.4	-29.88	-0.62	-23.1	0	-	attempt 1
5613934	SMP	1	290	40.07	594.44	416.4	290	40.07	ball	30.33	-1.89	-25.4	-29.88	-0.62	-23.1	0	-	attempt 1
5647191	SMP	1	290	40.07	593.57	417.49	290	40.07	ball	30.33	-1.89	-25.4	-29.88	-0.62	-23.1	0	-	attempt 1
5680373	SMP	1	290	40.07	594.25	422.12	290	40.07	ball	30.33	-1.89	-25.4	-29.88	-0.62	-23.1	0	-	attempt 1
5713532	SMP	1	290	40.07	594.26	423.87	290	40.07	ball	30.33	-1.89	-25.4	-29.88	-0.62	-23.1	0	-	attempt 1
5746783	SMP	1	290	40.07	591.25	423.88	290	40.07	ball	30.33	-1.89	-25.4	-29.88	-0.62	-23.1	0	-	attempt 1
5780266	SMP	1	290	40.07	589.51	422.79	290	40.07	ball	30.33	-1.89	-25.4	-29.88	-0.62	-23.1	0	-	attempt 1
5813499	SMP	1	290	40.07	586.58	423.14	290	40.07	ball	30.33	-1.89	-25.4	-29.88	-0.62	-23.1	0	-	attempt 1
5851631	SMP	1	290	40.07	582.79	422.59	290	40.07	ball	30.33	-1.89	-25.4	-29.88	-0.62	-23.1	0	-	attempt 1
5886163	SMP	1	290	40.07	580.44	425.17	290	40.07	ball	30.33	-1.89	-25.4	-29.88	-0.62	-23.1	0	-	attempt 1
5946515	SMP	1	290	40.07	574.81	425.32	290	40.07	ball	30.33	-1.89	-25.4	-29.88	-0.62	-23.1	0	-	attempt 1
5981335	SMP	1	290	40.07	573.2	423.26	290	40.07	ball	30.33	-1.89	-25.4	-29.88	-0.62	-23.1	0	-	attempt 1
6013280	SMP	1	290	40.07	570.74	421.86	290	40.07	ball	30.33	-1.89	-25.4	-29.88	-0.62	-23.1	0	-	attempt 1
6046378	SMP	1	290	40.07	568.35	417.44	290	40.07	ball	30.33	-1.89	-25.4	-29.88	-0.62	-23.1	0	-	attempt 1
6079612	SMP	1	290	40.07	562.91	415.76	290	40.07	ball	30.33	-1.89	-25.4	-29.88	-0.62	-23.1	0	-	attempt 1
6113021	SMP	1	290	40.07	557.58	414.05	290	40.07	ball	30.33	-1.89	-25.4	-29.88	-0.62	-23.1	0	-	attempt 1
6146291	SMP	1	290	40.07	554.4	410.03	290	40.07	ball	30.33	-1.89	-25.4	-29.88	-0.63	-23.1	0	-	attempt 1
6179462	SMP	1	290	40.07	549.82	406.79	290	40.07	ball	30.33	-1.89	-25.4	-29.88	-0.63	-23.1	0	-	attempt 1
6212739	SMP	1	290	40.07	539.69	404.39	290	40.07	ball	30.33	-1.89	-25.4	-29.88	-0.63	-23.1	0	-	attempt 1
6245946	SMP	1	290	40.07	554.73	396.34	290	40.07	ball	30.33	-1.89	-25.4	-29.88	-0.63	-23.09	0	-	attempt 1
6279264	SMP	1	290	40.07	546.34	402.02	290	40.07	ball	30.33	-1.89	-25.4	-29.88	-0.63	-23.09	0	-	attempt 1
6312515	SMP	1	290	40.07	542.8	406.57	290	40.07	ball	30.33	-1.89	-25.4	-29.88	-0.63	-23.09	0	-	attempt 1
6345833	SMP	1	290	40.07	541.57	410.95	290	40.07	ball	30.33	-1.89	-25.4	-29.88	-0.63	-23.09	0	-	attempt 1
6379085	SMP	1	290	40.07	542.34	422.86	290	40.07	ball	30.33	-1.89	-25.4	-29.89	-0.63	-23.09	0	-	attempt 1
6412644	SMP	1	290	40.07	542.3	436.1	290	40.07	ball	30.33	-1.89	-25.4	-29.89	-0.63	-23.09	0	-	attempt 1
6446259	SMP	1	290	40.07	541.95	450.86	290	40.07	ball	30.33	-1.89	-25.4	-29.89	-0.63	-23.09	0	-	attempt 1
6478968	SMP	1	290	40.07	543.39	461.72	290	40.07	ball	30.33	-1.89	-25.4	-29.89	-0.63	-23.09	0	-	attempt 1
6512257	SMP	1	290	40.07	527.21	450.98	290	40.07	ball	30.33	-1.89	-25.4	-29.89	-0.63	-23.09	0	-	attempt 1
6545538	SMP	1	290	40.07	534.34	462.39	290	40.07	ball	30.33	-1.89	-25.4	-29.89	-0.63	-23.09	0	-	attempt 1
6578620	SMP	1	290	40.07	531.65	479.02	290	40.07	ball	30.33	-1.88	-25.4	-29.89	-0.63	-23.09	0	-	attempt 1
6612427	SMP	1	290	40.07	533.11	495.65	290	40.07	ball	30.33	-1.88	-25.4	-29.89	-0.63	-23.09	0	-	attempt 1
6645675	SMP	1	290	40.07	539.22	514.72	290	40.07	ball	30.33	-1.88	-25.4	-29.89	-0.63	-23.09	0	-	attempt 1
6678855	SMP	1	290	40.07	542.38	542.98	290	40.07	ball	30.33	-1.88	-25.4	-29.89	-0.63	-23.09	0	-	attempt 1
6711856	SMP	1	290	40.07	539.12	579.5	290	40.07	ball	30.33	-1.88	-25.4	-29.89	-0.63	-23.09	0	-	attempt 1
6745056	SMP	1	294	103.07	565.89	656.15	294	103.07	ball	30.33	-1.88	-25.4	-29.89	-0.63	-23.09	0	-	attempt 1
6778432	SMP	1	288	38.07	593.24	601.89	288	38.07	ball	30.33	-1.88	-25.4	-29.89	-0.63	-23.09	0	-	attempt 1
6811621	SMP	1	288	38.07	661.13	665.09	288	38.07	ball	30.33	-1.88	-25.4	-29.89	-0.63	-23.08	0	-	attempt 1
6844991	SMP	1	288	38.07	537.88	519.68	288	38.07	ball	30.33	-1.88	-25.41	-29.89	-0.63	-23.08	0	-	attempt 1
6881109	SMP	1	292	102.07	476.9	510.6	292	102.07	ball	30.32	-1.88	-25.41	-29.89	-0.63	-23.08	0	-	attempt 1
6929215	SMP	1	292	102.07	531.58	557.7	292	102.07	ball	30.32	-1.88	-25.41	-29.89	-0.63	-23.08	0	-	attempt 1
6978230	SMP	1	292	102.07	533.46	530.13	292	102.07	ball	30.32	-1.88	-25.41	-29.89	-0.64	-23.08	0	-	attempt 1
7011425	SMP	1	293	104.07	587.97	573.07	293	104.07	ball	30.32	-1.88	-25.41	-29.89	-0.64	-23.08	0	-	attempt 1
7044590	SMP	1	0	0	0	0	0	0	-	0	0	0	0	0	0	0	-	attempt 1
7078105	SMP	1	0	0	0	0	0	0	-	0	0	0	0	0	0	0	-	attempt 1
7111689	SMP	1	0	0	0	0	0	0	-	0	0	0	0	0	0	0	-	attempt 1
7144937	SMP	1	0	0	0	0	0	0	-	0	0	0	0	0	0	0	-	attempt 1
7177797	SMP	1	0	0	0	0	0	0	-	0	0	0	0	0	0	0	-	attempt 1
7211295	SMP	1	0	0	0	0	0	0	-	0	0	0	0	0	0	0	-	attempt 1
7244153	SMP	1	0	0	0	0	0	0	-	0	0	0	0	0	0	0	-	attempt 1
7277563	SMP	1	37	49.07	500.08	389.08	37	49.07	Middle Left	30.32	-1.88	-25.41	-29.89	-0.64	-23.08	0	-	attempt 1
7311285	SMP	1	0	0	0	0	0	0	-	0	0	0	0	0	0	0	-	attempt 1
7344027	SMP	1	0	0	0	0	0	0	-	0	0	0	0	0	0	0	-	attempt 1
7377185	SMP	1	0	0	0	0	0	0	-	0	0	0	0	0	0	0	-	attempt 1
7410987	SMP	1	0	0	0	0	0	0	-	0	0	0	0	0	0	0	-	attempt 1
7444790	SMP	1	0	0	0	0	0	0	-	0	0	0	0	0	0	0	-	attempt 1
7477643	SMP	1	0	0	0	0	0	0	-	0	0	0	0	0	0	0	-	attempt 1
