# Supplementary material for: Visual Search Strategies of Soccer Players Executing a Power vs. Placement Penalty Kick
Source: PLoS One. 2014 Dec 17;9(12):e115179. doi: 10.1371/journal.pone.0115179 (PMC4269429; doi:10.1371/journal.pone.0115179)
Supplement: S1 File — Raw visual search data from participant group in each test condition. (ZIP) [file pone.0115179.s001.zip › PLoS ONE Supporting Information/Part 3/Output/S1 attempt 2 LA power no GK.xlsx]

## Sheet: Sheet1
## [BeGaze]
## Converted from:
## Date:	23.07.2013 10:54:15
## Version:	BeGaze 3.2.28
## IDF Version:	10
## Sample Rate:	30
## Separator Type:	Trial
## Trial Count:	1
## Uses Plane File:	FALSE
## Stimulus:	attempt 6
## Number of Samples:	253
## Reversed:	none
## [Run]
## Subject:	Dan Taylor Low Anxiety 1
## Description:	Reference View 8 Dan Taylor Low Anxiety 1 0
## [Calibration]
## Calibration Type:	n.a.
## Calibration Area:	1280	960
## [Geometry]
## Stimulus Dimension [mm]:	1280	960
## Head Distance [mm]:	1450
## [Hardware Setup]
## System ID:
## Operating System :
## IView X Version:
## [Filter Settings]
## Heuristics:	FALSE
## Heuristics Stage:	0
## Bilateral:	FALSE
## Gaze Cursor Filter:	FALSE
## Saccade Length [px]:	0
## Filter Depth [ms]:	0
## Format:	LEFT, RIGHT, POR, AOI, EYEPOSITION, TRIGGER
##
Time	Type	Trial	B POR X [px]	B POR Y [px]	L POR X [px]	L POR Y [px]	R POR X [px]	R POR Y [px]	B Object Hit	L EPOS X	L EPOS Y	L EPOS Z	R EPOS X	R EPOS Y	R EPOS Z	Trigger	B Event Info	Stimulus
24453	SMP	1	288	41.07	594.59	462.97	288	41.07	ball	30.19	-1.87	-25.51	-30.07	-1.15	-22.78	0	-	attempt 6
57700	SMP	1	288	41.07	595.73	473.33	288	41.07	ball	30.19	-1.87	-25.5	-30.07	-1.15	-22.78	0	-	attempt 6
91047	SMP	1	288	41.07	597.13	488.11	288	41.07	ball	30.19	-1.87	-25.5	-30.07	-1.15	-22.78	0	-	attempt 6
124662	SMP	1	288	41.07	552.18	513.24	288	41.07	ball	30.19	-1.87	-25.5	-30.07	-1.15	-22.78	0	-	attempt 6
157948	SMP	1	288	41.07	556.44	469.89	288	41.07	ball	30.19	-1.87	-25.5	-30.07	-1.15	-22.78	0	-	attempt 6
191025	SMP	1	288	41.07	607.75	527.83	288	41.07	ball	30.19	-1.87	-25.5	-30.07	-1.15	-22.78	0	-	attempt 6
224162	SMP	1	288	41.07	588.93	571.3	288	41.07	ball	30.19	-1.87	-25.5	-30.07	-1.15	-22.78	0	-	attempt 6
257279	SMP	1	288	41.07	587.87	612.52	288	41.07	ball	30.19	-1.87	-25.5	-30.07	-1.15	-22.78	0	-	attempt 6
305019	SMP	1	288	41.07	588.11	647.94	288	41.07	ball	30.19	-1.87	-25.5	-30.07	-1.15	-22.78	0	-	attempt 6
328662	SMP	1	288	41.07	595.41	675.91	288	41.07	ball	30.19	-1.87	-25.5	-30.07	-1.15	-22.78	0	-	attempt 6
359605	SMP	1	288	41.07	596.48	694.45	288	41.07	ball	30.19	-1.87	-25.5	-30.07	-1.15	-22.78	0	-	attempt 6
393958	SMP	1	288	41.07	595.28	716.77	288	41.07	ball	30.19	-1.87	-25.5	-30.07	-1.15	-22.78	0	-	attempt 6
432459	SMP	1	288	41.07	592.18	718.47	288	41.07	ball	30.19	-1.87	-25.5	-30.07	-1.15	-22.78	0	-	attempt 6
457179	SMP	1	288	41.07	590.52	750.59	288	41.07	ball	30.19	-1.87	-25.5	-30.07	-1.15	-22.78	0	-	attempt 6
490668	SMP	1	288	41.07	596.83	772.92	288	41.07	ball	30.19	-1.87	-25.5	-30.07	-1.15	-22.78	0	-	attempt 6
523590	SMP	1	288	41.07	592.69	777.79	288	41.07	ball	30.19	-1.87	-25.5	-30.07	-1.15	-22.78	0	-	attempt 6
556945	SMP	1	288	41.07	590.38	752.06	288	41.07	ball	30.19	-1.87	-25.5	-30.07	-1.15	-22.78	0	-	attempt 6
590252	SMP	1	288	41.07	587.4	713.77	288	41.07	ball	30.19	-1.87	-25.5	-30.07	-1.15	-22.78	0	-	attempt 6
623430	SMP	1	288	41.07	577.21	726.28	288	41.07	ball	30.19	-1.87	-25.5	-30.07	-1.15	-22.78	0	-	attempt 6
656984	SMP	1	288	41.07	563.01	739.64	288	41.07	ball	30.19	-1.87	-25.5	-30.07	-1.15	-22.78	0	-	attempt 6
690425	SMP	1	288	41.07	559.74	729.57	288	41.07	ball	30.19	-1.87	-25.5	-30.07	-1.15	-22.78	0	-	attempt 6
723343	SMP	1	288	41.07	563.03	736.69	288	41.07	ball	30.19	-1.87	-25.5	-30.07	-1.15	-22.78	0	-	attempt 6
756668	SMP	1	288	41.07	571.52	741.26	288	41.07	ball	30.19	-1.87	-25.51	-30.07	-1.15	-22.78	0	-	attempt 6
789814	SMP	1	288	41.07	577.7	737.41	288	41.07	ball	30.19	-1.87	-25.51	-30.07	-1.15	-22.78	0	-	attempt 6
823147	SMP	1	288	41.07	583.44	730.17	288	41.07	ball	30.19	-1.87	-25.51	-30.07	-1.15	-22.78	0	-	attempt 6
857197	SMP	1	288	41.07	587.76	729.67	288	41.07	ball	30.19	-1.87	-25.51	-30.07	-1.15	-22.78	0	-	attempt 6
890218	SMP	1	288	41.07	594.34	728.65	288	41.07	ball	30.19	-1.87	-25.51	-30.07	-1.15	-22.78	0	-	attempt 6
923954	SMP	1	288	41.07	617.64	727.45	288	41.07	ball	30.19	-1.87	-25.51	-30.07	-1.15	-22.78	0	-	attempt 6
956394	SMP	1	288	41.07	623.54	725.45	288	41.07	ball	30.19	-1.87	-25.51	-30.07	-1.15	-22.78	0	-	attempt 6
989579	SMP	1	288	41.07	632.33	719.66	288	41.07	ball	30.19	-1.87	-25.51	-30.07	-1.15	-22.78	0	-	attempt 6
1023007	SMP	1	288	41.07	639.87	716.21	288	41.07	ball	30.19	-1.87	-25.51	-30.07	-1.15	-22.78	0	-	attempt 6
1056768	SMP	1	288	41.07	641.32	718.57	288	41.07	ball	30.19	-1.87	-25.51	-30.07	-1.15	-22.78	0	-	attempt 6
1089690	SMP	1	288	41.07	639.95	723.47	288	41.07	ball	30.19	-1.87	-25.51	-30.07	-1.15	-22.78	0	-	attempt 6
1122439	SMP	1	288	41.07	642.43	735.66	288	41.07	ball	30.19	-1.87	-25.51	-30.07	-1.15	-22.78	0	-	attempt 6
1155831	SMP	1	288	41.07	633.93	743.92	288	41.07	ball	30.19	-1.87	-25.51	-30.07	-1.15	-22.78	0	-	attempt 6
1189250	SMP	1	0	0	0	0	0	0	-	0	0	0	0	0	0	0	-	attempt 6
1223048	SMP	1	296	103.07	0	0	296	103.07	Other	0	0	0	-30.07	-1.15	-22.78	0	-	attempt 6
1255730	SMP	1	296	103.07	481.31	172.96	296	103.07	Other	30.19	-1.87	-25.51	-30.07	-1.15	-22.78	0	-	attempt 6
1288951	SMP	1	296	103.07	503.79	116.57	296	103.07	Other	30.19	-1.87	-25.51	-30.07	-1.15	-22.78	0	-	attempt 6
1322160	SMP	1	296	103.07	584.15	125.82	296	103.07	Other	30.19	-1.87	-25.51	-30.07	-1.15	-22.78	0	-	attempt 6
1355487	SMP	1	170	94.07	598.48	162.26	170	94.07	Bottom Middle	30.19	-1.87	-25.51	-30.07	-1.15	-22.78	0	-	attempt 6
1388984	SMP	1	166	81.07	614.5	185.93	166	81.07	Bottom Middle	30.19	-1.87	-25.51	-30.07	-1.15	-22.78	0	-	attempt 6
1422538	SMP	1	166	69.07	612	203.11	166	69.07	Middle Middle	30.19	-1.87	-25.51	-30.07	-1.15	-22.78	0	-	attempt 6
1455522	SMP	1	166	72.07	613.54	221.2	166	72.07	Bottom Middle	30.19	-1.87	-25.51	-30.07	-1.15	-22.78	0	-	attempt 6
1489083	SMP	1	162	63.07	594.12	213.84	162	63.07	Middle Middle	30.19	-1.87	-25.51	-30.07	-1.15	-22.78	0	-	attempt 6
1521802	SMP	1	158	61.07	584.07	203.16	158	61.07	Middle Middle	30.19	-1.87	-25.51	-30.07	-1.15	-22.78	0	-	attempt 6
1555311	SMP	1	154	60.07	582.56	217.6	154	60.07	Middle Middle	30.19	-1.87	-25.51	-30.07	-1.15	-22.78	0	-	attempt 6
1588704	SMP	1	154	60.07	581.53	228.45	154	60.07	Middle Middle	30.19	-1.87	-25.51	-30.07	-1.15	-22.78	0	-	attempt 6
1621951	SMP	1	156	52.07	578.04	238.86	156	52.07	Middle Middle	30.19	-1.87	-25.51	-30.07	-1.15	-22.78	0	-	attempt 6
1654981	SMP	1	156	52.07	574.91	252.78	156	52.07	Middle Middle	30.19	-1.87	-25.5	-30.07	-1.15	-22.78	0	-	attempt 6
1688211	SMP	1	135	51.07	550.46	266.83	135	51.07	Middle Middle	30.19	-1.87	-25.5	-30.07	-1.15	-22.78	0	-	attempt 6
1721455	SMP	1	135	53.07	554.05	278.94	135	53.07	Middle Middle	30.19	-1.87	-25.5	-30.07	-1.15	-22.78	0	-	attempt 6
1754824	SMP	1	135	53.07	552.35	291.1	135	53.07	Middle Middle	30.19	-1.87	-25.5	-30.07	-1.15	-22.78	0	-	attempt 6
1788028	SMP	1	135	53.07	553.77	301.38	135	53.07	Middle Middle	30.19	-1.87	-25.5	-30.07	-1.15	-22.78	0	-	attempt 6
1821254	SMP	1	135	53.07	554.49	311	135	53.07	Middle Middle	30.19	-1.87	-25.5	-30.07	-1.15	-22.78	0	-	attempt 6
1854692	SMP	1	135	53.07	551.94	313.85	135	53.07	Middle Middle	30.19	-1.87	-25.5	-30.07	-1.15	-22.78	0	-	attempt 6
1887914	SMP	1	135	53.07	548.29	314.21	135	53.07	Middle Middle	30.19	-1.87	-25.5	-30.07	-1.15	-22.78	0	-	attempt 6
1921176	SMP	1	133	94.07	558.16	438.57	133	94.07	Bottom Middle	30.19	-1.87	-25.5	-30.07	-1.15	-22.78	0	-	attempt 6
1954912	SMP	1	131	115.07	551.91	443	131	115.07	Front middle	30.19	-1.87	-25.5	-30.07	-1.15	-22.78	0	-	attempt 6
1987659	SMP	1	131	95.07	547.21	427.67	131	95.07	Bottom Middle	30.19	-1.87	-25.5	-30.07	-1.15	-22.78	0	-	attempt 6
2020993	SMP	1	131	95.07	539.54	407.85	131	95.07	Bottom Middle	30.19	-1.87	-25.5	-30.07	-1.15	-22.78	0	-	attempt 6
2054577	SMP	1	131	95.07	532.16	374.67	131	95.07	Bottom Middle	30.19	-1.87	-25.5	-30.07	-1.15	-22.78	0	-	attempt 6
2087776	SMP	1	131	95.07	526.51	336.5	131	95.07	Bottom Middle	30.19	-1.87	-25.5	-30.07	-1.15	-22.78	0	-	attempt 6
2120817	SMP	1	292	101.07	517.47	514.47	292	101.07	Other	30.19	-1.87	-25.5	-30.07	-1.15	-22.78	0	-	attempt 6
2154190	SMP	1	0	0	0	0	0	0	-	0	0	0	0	0	0	0	-	attempt 6
2187309	SMP	1	0	0	0	0	0	0	-	0	0	0	0	0	0	0	-	attempt 6
2226941	SMP	1	0	0	0	0	0	0	-	0	0	0	0	0	0	0	-	attempt 6
2253894	SMP	1	294	103.07	328.88	949.85	294	103.07	Other	30.19	-1.87	-25.5	-30.07	-1.15	-22.78	0	-	attempt 6
2287673	SMP	1	294	103.07	330.29	1001.91	294	103.07	Other	30.19	-1.87	-25.5	-30.07	-1.15	-22.78	0	-	attempt 6
2322195	SMP	1	294	103.07	332.63	991.17	294	103.07	Other	30.19	-1.87	-25.5	-30.07	-1.15	-22.78	0	-	attempt 6
2358431	SMP	1	294	103.07	375.38	908.43	294	103.07	Other	30.19	-1.87	-25.5	-30.07	-1.15	-22.78	0	-	attempt 6
2387794	SMP	1	294	103.07	396.05	856.3	294	103.07	Other	30.19	-1.87	-25.5	-30.07	-1.15	-22.78	0	-	attempt 6
2420422	SMP	1	294	103.07	405.46	823.18	294	103.07	Other	30.19	-1.87	-25.5	-30.07	-1.15	-22.78	0	-	attempt 6
2455341	SMP	1	294	103.07	408.14	791.93	294	103.07	Other	30.19	-1.87	-25.5	-30.07	-1.15	-22.78	0	-	attempt 6
2486835	SMP	1	294	103.07	413.43	762.5	294	103.07	Other	30.19	-1.87	-25.51	-30.07	-1.15	-22.78	0	-	attempt 6
2520067	SMP	1	294	103.07	423.46	734.33	294	103.07	Other	30.19	-1.87	-25.51	-30.07	-1.15	-22.78	0	-	attempt 6
2553329	SMP	1	294	103.07	432.58	713.17	294	103.07	Other	30.19	-1.87	-25.51	-30.07	-1.15	-22.78	0	-	attempt 6
2586656	SMP	1	294	103.07	442.18	713.34	294	103.07	Other	30.19	-1.87	-25.51	-30.07	-1.15	-22.78	0	-	attempt 6
2619886	SMP	1	294	103.07	381.43	845.82	294	103.07	Other	30.19	-1.87	-25.51	-30.07	-1.15	-22.78	0	-	attempt 6
2653264	SMP	1	294	103.07	387.39	827.38	294	103.07	Other	30.19	-1.87	-25.51	-30.07	-1.15	-22.78	0	-	attempt 6
2686872	SMP	1	294	103.07	396.06	803.34	294	103.07	Other	30.19	-1.87	-25.51	-30.07	-1.15	-22.78	0	-	attempt 6
2719603	SMP	1	294	103.07	399.39	793.73	294	103.07	Other	30.19	-1.87	-25.51	-30.07	-1.15	-22.78	0	-	attempt 6
2753041	SMP	1	294	103.07	399.35	789.15	294	103.07	Other	30.19	-1.87	-25.51	-30.07	-1.15	-22.78	0	-	attempt 6
2786522	SMP	1	294	103.07	409.91	791.39	294	103.07	Other	30.19	-1.87	-25.51	-30.07	-1.15	-22.78	0	-	attempt 6
2819833	SMP	1	294	103.07	660.26	676.98	294	103.07	Other	30.19	-1.87	-25.51	-30.07	-1.15	-22.78	0	-	attempt 6
2852768	SMP	1	294	103.07	702.11	680.23	294	103.07	Other	30.19	-1.87	-25.51	-30.07	-1.15	-22.78	0	-	attempt 6
2886085	SMP	1	294	103.07	670.02	688.59	294	103.07	Other	30.19	-1.87	-25.51	-30.07	-1.15	-22.78	0	-	attempt 6
2920117	SMP	1	294	103.07	651.04	715.23	294	103.07	Other	30.19	-1.87	-25.51	-30.07	-1.15	-22.78	0	-	attempt 6
2952687	SMP	1	294	103.07	631.64	743.72	294	103.07	Other	30.19	-1.87	-25.51	-30.07	-1.15	-22.78	0	-	attempt 6
2986380	SMP	1	294	103.07	615.52	779.39	294	103.07	Other	30.19	-1.87	-25.51	-30.07	-1.15	-22.78	0	-	attempt 6
3019763	SMP	1	294	103.07	1146.15	746.81	294	103.07	Other	30.19	-1.87	-25.51	-30.07	-1.15	-22.78	0	-	attempt 6
3055185	SMP	1	294	103.07	0	0	294	103.07	Other	0	0	0	0	0	0	0	-	attempt 6
3087441	SMP	1	297	96.07	938.4	336.98	297	96.07	Other	30.19	-1.87	-25.51	-30.07	-1.15	-22.78	0	-	attempt 6
3118988	SMP	1	297	96.07	916.38	337.12	297	96.07	ball	30.19	-1.87	-25.51	-30.07	-1.15	-22.78	0	-	attempt 6
3152881	SMP	1	297	96.07	851.82	378.11	297	96.07	ball	30.19	-1.87	-25.51	-30.07	-1.15	-22.78	0	-	attempt 6
3185665	SMP	1	297	103.07	814.23	392.25	297	103.07	ball	30.19	-1.87	-25.51	-30.07	-1.15	-22.78	0	-	attempt 6
3218903	SMP	1	295	103.07	782.53	404.19	295	103.07	ball	30.19	-1.87	-25.51	-30.07	-1.15	-22.78	0	-	attempt 6
3252216	SMP	1	295	103.07	760.53	422.01	295	103.07	ball	30.19	-1.87	-25.51	-30.07	-1.15	-22.78	0	-	attempt 6
3285437	SMP	1	295	103.07	753.14	438.88	295	103.07	ball	30.19	-1.87	-25.51	-30.07	-1.15	-22.78	0	-	attempt 6
3318715	SMP	1	287	34.07	788.77	425.61	287	34.07	ball	30.19	-1.87	-25.51	-30.07	-1.15	-22.78	0	-	attempt 6
3351966	SMP	1	287	34.07	784.87	442.36	287	34.07	ball	30.19	-1.87	-25.51	-30.07	-1.15	-22.78	0	-	attempt 6
3385667	SMP	1	287	34.07	783.06	459.3	287	34.07	ball	30.19	-1.87	-25.51	-30.07	-1.15	-22.78	0	-	attempt 6
3418531	SMP	1	287	34.07	782.31	479.56	287	34.07	ball	30.19	-1.87	-25.51	-30.07	-1.15	-22.78	0	-	attempt 6
3452264	SMP	1	287	34.07	788.6	497.85	287	34.07	ball	30.19	-1.87	-25.51	-30.07	-1.15	-22.78	0	-	attempt 6
3485015	SMP	1	296	103.07	827.29	630.12	296	103.07	ball	30.19	-1.87	-25.51	-30.07	-1.15	-22.78	0	-	attempt 6
3518576	SMP	1	0	0	0	0	0	0	-	0	0	0	0	0	0	0	-	attempt 6
3551644	SMP	1	292	100.07	365.63	261.24	292	100.07	Other	30.19	-1.87	-25.51	0	0	0	0	-	attempt 6
3585386	SMP	1	292	100.07	410.18	287.15	292	100.07	Other	30.19	-1.87	-25.51	-30.07	-1.15	-22.78	0	-	attempt 6
3618172	SMP	1	170	112.07	461.38	299.58	170	112.07	Front middle	30.19	-1.87	-25.51	0	0	0	0	-	attempt 6
3651480	SMP	1	166	121.07	487.24	303.79	166	121.07	Front middle	30.19	-1.87	-25.51	-30.07	-1.15	-22.78	0	-	attempt 6
3684832	SMP	1	172	104.07	506.89	305.61	172	104.07	Front right	30.19	-1.87	-25.51	-30.07	-1.15	-22.78	0	-	attempt 6
3718170	SMP	1	163	94.07	468.75	319.98	163	94.07	Bottom Middle	30.19	-1.87	-25.51	-30.07	-1.15	-22.78	0	-	attempt 6
3751485	SMP	1	139	93.07	462.22	339.75	139	93.07	Bottom Middle	30.19	-1.87	-25.51	-30.07	-1.15	-22.78	0	-	attempt 6
3784450	SMP	1	139	93.07	469.61	339.22	139	93.07	Bottom Middle	30.19	-1.87	-25.51	-30.07	-1.15	-22.78	0	-	attempt 6
3817815	SMP	1	139	93.07	471.58	342.54	139	93.07	Bottom Middle	30.19	-1.87	-25.51	-30.07	-1.15	-22.78	0	-	attempt 6
3851072	SMP	1	139	93.07	470.61	347.98	139	93.07	Bottom Middle	30.19	-1.87	-25.51	-30.07	-1.15	-22.78	0	-	attempt 6
3884419	SMP	1	138	93.07	470.48	349.2	138	93.07	Bottom Middle	30.19	-1.87	-25.51	-30.07	-1.15	-22.78	0	-	attempt 6
3917609	SMP	1	138	93.07	471.67	350.36	138	93.07	Bottom Middle	30.19	-1.87	-25.51	-30.07	-1.15	-22.78	0	-	attempt 6
3951641	SMP	1	138	93.07	469.88	351.17	138	93.07	Bottom Middle	30.19	-1.87	-25.51	-30.07	-1.15	-22.78	0	-	attempt 6
3984173	SMP	1	138	93.07	465.25	351.14	138	93.07	Bottom Middle	30.19	-1.87	-25.51	-30.07	-1.15	-22.78	0	-	attempt 6
4017757	SMP	1	138	93.07	462.3	351.19	138	93.07	Bottom Middle	30.19	-1.87	-25.51	-30.07	-1.15	-22.78	0	-	attempt 6
4050756	SMP	1	138	93.07	454.89	351.11	138	93.07	Bottom Middle	30.19	-1.87	-25.51	-30.07	-1.15	-22.78	0	-	attempt 6
4084625	SMP	1	131	94.07	446.48	349.89	131	94.07	Bottom Middle	30.19	-1.87	-25.51	-30.07	-1.15	-22.78	0	-	attempt 6
4117854	SMP	1	135	94.07	424.1	349.95	135	94.07	Bottom Middle	30.19	-1.87	-25.51	-30.07	-1.15	-22.78	0	-	attempt 6
4151235	SMP	1	94	95.07	395.71	347.07	94	95.07	Bottom Middle	30.19	-1.87	-25.51	-30.07	-1.15	-22.78	0	-	attempt 6
4183864	SMP	1	291	102.07	1132.07	527.31	291	102.07	ball	30.19	-1.87	-25.51	-30.07	-1.15	-22.78	0	-	attempt 6
4217052	SMP	1	286	41.07	834.29	544.63	286	41.07	ball	30.19	-1.87	-25.51	-30.07	-1.15	-22.78	0	-	attempt 6
4257297	SMP	1	290	106.07	798.6	565.36	290	106.07	ball	30.19	-1.87	-25.51	-30.07	-1.15	-22.78	0	-	attempt 6
4316894	SMP	1	288	40.07	706.65	530.23	288	40.07	ball	30.19	-1.87	-25.51	-30.07	-1.15	-22.78	0	-	attempt 6
4350896	SMP	1	288	40.07	680.4	521.14	288	40.07	ball	30.19	-1.87	-25.51	-30.07	-1.15	-22.78	0	-	attempt 6
4384296	SMP	1	288	40.07	659.83	515.18	288	40.07	ball	30.19	-1.87	-25.51	-30.07	-1.15	-22.78	0	-	attempt 6
4417497	SMP	1	288	40.07	640.58	514.69	288	40.07	ball	30.19	-1.87	-25.51	-30.07	-1.15	-22.78	0	-	attempt 6
4449990	SMP	1	288	40.07	622.26	517.63	288	40.07	ball	30.19	-1.87	-25.51	-30.07	-1.15	-22.78	0	-	attempt 6
4483818	SMP	1	288	40.07	604.47	502.55	288	40.07	ball	30.19	-1.87	-25.51	-30.07	-1.15	-22.78	0	-	attempt 6
4516740	SMP	1	288	40.07	595.57	509.95	288	40.07	ball	30.19	-1.87	-25.51	-30.07	-1.15	-22.78	0	-	attempt 6
4549889	SMP	1	288	40.07	590.53	515.8	288	40.07	ball	30.19	-1.87	-25.51	-30.07	-1.15	-22.78	0	-	attempt 6
4583216	SMP	1	288	40.07	590.93	523.21	288	40.07	ball	30.19	-1.87	-25.51	-30.07	-1.15	-22.78	0	-	attempt 6
4616321	SMP	1	288	40.07	590.38	529.78	288	40.07	ball	30.19	-1.87	-25.51	-30.07	-1.15	-22.78	0	-	attempt 6
4649914	SMP	1	288	40.07	592.93	540.3	288	40.07	ball	30.19	-1.87	-25.51	-30.07	-1.15	-22.78	0	-	attempt 6
4682877	SMP	1	288	40.07	595.09	549.9	288	40.07	ball	30.19	-1.87	-25.51	-30.07	-1.15	-22.78	0	-	attempt 6
4716208	SMP	1	288	40.07	601.89	557.98	288	40.07	ball	30.19	-1.87	-25.51	-30.07	-1.15	-22.78	0	-	attempt 6
4749698	SMP	1	288	40.07	605.87	564.63	288	40.07	ball	30.19	-1.87	-25.51	-30.07	-1.15	-22.78	0	-	attempt 6
4783414	SMP	1	288	40.07	613.32	566.69	288	40.07	ball	30.19	-1.87	-25.51	-30.07	-1.15	-22.78	0	-	attempt 6
4816106	SMP	1	288	40.07	612.44	562.61	288	40.07	ball	30.19	-1.87	-25.51	-30.07	-1.15	-22.78	0	-	attempt 6
4849533	SMP	1	288	40.07	616.39	555.7	288	40.07	ball	30.19	-1.87	-25.51	-30.07	-1.15	-22.78	0	-	attempt 6
4882661	SMP	1	288	40.07	609.08	554.12	288	40.07	ball	30.19	-1.87	-25.51	-30.07	-1.15	-22.78	0	-	attempt 6
4916080	SMP	1	288	40.07	617.42	543.52	288	40.07	ball	30.19	-1.87	-25.51	-30.07	-1.15	-22.78	0	-	attempt 6
4949346	SMP	1	288	40.07	618.43	535.3	288	40.07	ball	30.19	-1.87	-25.51	-30.07	-1.15	-22.78	0	-	attempt 6
4982859	SMP	1	288	40.07	617.96	539.87	288	40.07	ball	30.19	-1.87	-25.51	-30.07	-1.15	-22.78	0	-	attempt 6
5015781	SMP	1	288	40.07	619.65	542.75	288	40.07	ball	30.19	-1.87	-25.51	-30.07	-1.15	-22.78	0	-	attempt 6
5048932	SMP	1	288	40.07	622.37	546.24	288	40.07	ball	30.19	-1.87	-25.51	-30.07	-1.15	-22.78	0	-	attempt 6
5082285	SMP	1	288	40.07	624.22	558.63	288	40.07	ball	30.19	-1.87	-25.51	-30.07	-1.15	-22.78	0	-	attempt 6
5115514	SMP	1	288	40.07	627.11	567.45	288	40.07	ball	30.19	-1.87	-25.51	-30.07	-1.15	-22.78	0	-	attempt 6
5149619	SMP	1	288	40.07	625.14	580.21	288	40.07	ball	30.19	-1.87	-25.51	-30.07	-1.15	-22.78	0	-	attempt 6
5182150	SMP	1	288	40.07	625.43	583.78	288	40.07	ball	30.19	-1.87	-25.51	-30.07	-1.15	-22.78	0	-	attempt 6
5215368	SMP	1	288	40.07	625.06	603.7	288	40.07	ball	30.19	-1.87	-25.51	-30.07	-1.16	-22.78	0	-	attempt 6
5249143	SMP	1	288	103.07	496.38	539.39	288	103.07	Other	30.19	-1.87	-25.51	-30.07	-1.16	-22.78	0	-	attempt 6
5281996	SMP	1	176	110.07	220.24	401.1	176	110.07	Front right	30.19	-1.87	-25.51	0	0	0	0	-	attempt 6
5315193	SMP	1	170	67.07	205.07	362.43	170	67.07	Middle right	30.19	-1.87	-25.51	-30.07	-1.16	-22.78	0	-	attempt 6
5348685	SMP	1	171	85.07	281.73	369.44	171	85.07	Bottom Right	30.19	-1.87	-25.51	-30.07	-1.16	-22.78	0	-	attempt 6
5381608	SMP	1	155	85.07	321.88	376.98	155	85.07	Bottom Middle	30.19	-1.87	-25.51	-30.07	-1.16	-22.78	0	-	attempt 6
5415203	SMP	1	166	105.07	432.34	430.73	166	105.07	Front middle	30.19	-1.87	-25.51	-30.07	-1.16	-22.78	0	-	attempt 6
5448572	SMP	1	291	101.07	449.71	498.05	291	101.07	Other	30.19	-1.87	-25.51	-30.07	-1.16	-22.78	0	-	attempt 6
5481660	SMP	1	150	92.07	418.69	401.53	150	92.07	Bottom Middle	30.19	-1.87	-25.51	-30.07	-1.16	-22.78	0	-	attempt 6
5514873	SMP	1	209	61.07	418.69	401.53	209	61.07	Middle Right	30.19	-1.87	-25.51	-30.07	-1.16	-22.78	0	-	attempt 6
5548153	SMP	1	244	27.07	593.12	251.36	244	27.07	Top Right	30.19	-1.87	-25.51	-30.07	-1.16	-22.78	0	-	attempt 6
5581346	SMP	1	170	24.07	593.12	251.34	170	24.07	Top Right	30.19	-1.87	-25.51	-30.07	-1.16	-22.78	0	-	attempt 6
5614664	SMP	1	162	23.07	593.11	251.32	162	23.07	Top Middle	30.19	-1.87	-25.51	-30.07	-1.16	-22.78	0	-	attempt 6
5648001	SMP	1	145	74.07	414.44	510.53	145	74.07	Bottom Middle	30.19	-1.87	-25.51	-30.07	-1.16	-22.78	0	-	attempt 6
5681398	SMP	1	99	81.07	456.58	542.02	99	81.07	Bottom Middle	30.19	-1.87	-25.51	-30.07	-1.16	-22.78	0	-	attempt 6
5714459	SMP	1	99	83.07	456.59	542.01	99	83.07	Bottom Middle	30.19	-1.87	-25.51	-30.07	-1.16	-22.78	0	-	attempt 6
5747806	SMP	1	99	83.07	456.6	542	99	83.07	Bottom Middle	30.19	-1.87	-25.51	-30.07	-1.16	-22.78	0	-	attempt 6
5782748	SMP	1	159	83.07	456.61	542	159	83.07	Bottom Middle	30.19	-1.87	-25.51	-30.07	-1.16	-22.78	0	-	attempt 6
5814320	SMP	1	155	89.07	456.63	542	155	89.07	Bottom Middle	30.19	-1.87	-25.51	-30.07	-1.16	-22.78	0	-	attempt 6
5847576	SMP	1	156	54.07	416.7	331.44	156	54.07	Middle Middle	30.19	-1.87	-25.51	-30.07	-1.16	-22.78	0	-	attempt 6
5880876	SMP	1	0	0	0	0	0	0	-	0	0	0	0	0	0	0	-	attempt 6
5914157	SMP	1	287	38.07	826.18	618.74	287	38.07	ball	30.19	-1.87	-25.51	-30.07	-1.16	-22.78	0	-	attempt 6
5947663	SMP	1	295	101.07	744.53	600.56	295	101.07	ball	30.19	-1.87	-25.51	-30.07	-1.16	-22.78	0	-	attempt 6
5981063	SMP	1	287	38.07	698.83	566.94	287	38.07	ball	30.19	-1.87	-25.51	-30.07	-1.16	-22.78	0	-	attempt 6
6013929	SMP	1	287	38.07	665.05	498.41	287	38.07	ball	30.19	-1.87	-25.51	-30.07	-1.16	-22.78	0	-	attempt 6
6047324	SMP	1	287	38.07	620.3	511.35	287	38.07	ball	30.19	-1.87	-25.51	-30.07	-1.16	-22.78	0	-	attempt 6
6080639	SMP	1	292	98.07	622.64	531.6	292	98.07	ball	30.19	-1.87	-25.51	-30.07	-1.16	-22.78	0	-	attempt 6
6113803	SMP	1	292	98.07	620.21	514.73	292	98.07	ball	30.19	-1.87	-25.51	-30.07	-1.16	-22.78	0	-	attempt 6
6154234	SMP	1	292	98.07	603.12	491.37	292	98.07	ball	30.19	-1.87	-25.51	-30.07	-1.16	-22.78	0	-	attempt 6
6180415	SMP	1	292	98.07	509.35	484.06	292	98.07	ball	30.19	-1.87	-25.51	-30.07	-1.16	-22.78	0	-	attempt 6
6213610	SMP	1	292	98.07	504.26	471.32	292	98.07	ball	30.19	-1.87	-25.51	-30.07	-1.16	-22.78	0	-	attempt 6
6247644	SMP	1	292	101.07	508.36	460.65	292	101.07	ball	30.19	-1.87	-25.51	-30.07	-1.16	-22.78	0	-	attempt 6
6281013	SMP	1	292	101.07	501.58	439.3	292	101.07	ball	30.19	-1.87	-25.51	-30.07	-1.16	-22.78	0	-	attempt 6
6313478	SMP	1	290	101.07	493.35	430.62	290	101.07	ball	30.19	-1.87	-25.51	-30.07	-1.16	-22.78	0	-	attempt 6
6346754	SMP	1	290	103.07	493.03	419.37	290	103.07	ball	30.19	-1.87	-25.51	-30.07	-1.16	-22.78	0	-	attempt 6
6379960	SMP	1	290	103.07	575.17	426.81	290	103.07	ball	30.19	-1.87	-25.51	-30.07	-1.16	-22.78	0	-	attempt 6
6413273	SMP	1	290	103.07	502.31	382.96	290	103.07	ball	30.19	-1.87	-25.51	-30.07	-1.16	-22.78	0	-	attempt 6
6446743	SMP	1	291	100.07	507.95	381.48	291	100.07	ball	30.19	-1.87	-25.51	-30.07	-1.16	-22.78	0	-	attempt 6
6479854	SMP	1	291	100.07	504.61	389.43	291	100.07	ball	30.19	-1.87	-25.51	-30.07	-1.16	-22.78	0	-	attempt 6
6513102	SMP	1	291	100.07	509.16	398.32	291	100.07	ball	30.19	-1.87	-25.51	-30.07	-1.16	-22.78	0	-	attempt 6
6546372	SMP	1	291	100.07	585.05	421.4	291	100.07	ball	30.19	-1.88	-25.51	-30.07	-1.16	-22.78	0	-	attempt 6
6579622	SMP	1	291	100.07	507.91	390.06	291	100.07	ball	30.19	-1.88	-25.51	-30.07	-1.16	-22.78	0	-	attempt 6
6613071	SMP	1	291	100.07	586.83	424.65	291	100.07	ball	30.19	-1.88	-25.51	-30.07	-1.16	-22.78	0	-	attempt 6
6646326	SMP	1	290	101.07	587.27	430.19	290	101.07	ball	30.19	-1.88	-25.51	-30.07	-1.16	-22.78	0	-	attempt 6
6679557	SMP	1	290	101.07	587.25	435.39	290	101.07	ball	30.19	-1.88	-25.51	-30.07	-1.16	-22.78	0	-	attempt 6
6712626	SMP	1	291	105.07	599.67	485.36	291	105.07	ball	30.19	-1.88	-25.51	-30.07	-1.16	-22.78	0	-	attempt 6
6746484	SMP	1	290	98.07	596.92	488.39	290	98.07	ball	30.19	-1.88	-25.51	-30.07	-1.16	-22.78	0	-	attempt 6
6779308	SMP	1	290	98.07	594.95	486.44	290	98.07	ball	30.19	-1.88	-25.51	-30.07	-1.16	-22.78	0	-	attempt 6
6812562	SMP	1	290	98.07	591.61	489.2	290	98.07	ball	30.19	-1.88	-25.51	-30.07	-1.16	-22.78	0	-	attempt 6
6846123	SMP	1	289	101.07	587.03	488.56	289	101.07	ball	30.2	-1.88	-25.51	-30.07	-1.16	-22.78	0	-	attempt 6
6879346	SMP	1	289	101.07	583.63	489.77	289	101.07	ball	30.2	-1.88	-25.51	-30.07	-1.16	-22.78	0	-	attempt 6
6912419	SMP	1	289	101.07	579.79	487.84	289	101.07	ball	30.2	-1.88	-25.51	-30.07	-1.16	-22.78	0	-	attempt 6
6946430	SMP	1	288	40.07	579.83	391.93	288	40.07	ball	30.2	-1.88	-25.51	-30.07	-1.16	-22.78	0	-	attempt 6
6979116	SMP	1	288	40.07	579.27	388.45	288	40.07	ball	30.2	-1.88	-25.51	-30.07	-1.16	-22.78	0	-	attempt 6
7012100	SMP	1	288	40.07	568.51	389.11	288	40.07	ball	30.2	-1.88	-25.51	-30.07	-1.16	-22.78	0	-	attempt 6
7045494	SMP	1	288	40.07	560.99	388.13	288	40.07	ball	30.2	-1.88	-25.51	-30.07	-1.16	-22.78	0	-	attempt 6
7079311	SMP	1	288	40.07	563.74	383.51	288	40.07	ball	30.2	-1.88	-25.51	-30.07	-1.16	-22.78	0	-	attempt 6
7112156	SMP	1	288	40.07	562.96	379.07	288	40.07	ball	30.2	-1.88	-25.51	-30.07	-1.16	-22.78	0	-	attempt 6
7145309	SMP	1	288	40.07	540.49	393.6	288	40.07	ball	30.2	-1.88	-25.51	-30.07	-1.16	-22.78	0	-	attempt 6
7178539	SMP	1	288	40.07	530.97	410.03	288	40.07	ball	30.2	-1.88	-25.51	-30.07	-1.16	-22.78	0	-	attempt 6
7212611	SMP	1	288	40.07	526.8	423.53	288	40.07	ball	30.2	-1.88	-25.51	-30.07	-1.16	-22.78	0	-	attempt 6
7246292	SMP	1	288	40.07	519.17	436.05	288	40.07	ball	30.2	-1.88	-25.51	-30.07	-1.16	-22.78	0	-	attempt 6
7282752	SMP	1	288	40.07	515.92	453.05	288	40.07	ball	30.2	-1.88	-25.51	-30.07	-1.16	-22.78	0	-	attempt 6
7311718	SMP	1	288	40.07	517.82	482	288	40.07	ball	30.2	-1.88	-25.51	-30.07	-1.16	-22.78	0	-	attempt 6
7349813	SMP	1	288	40.07	517.71	495.81	288	40.07	ball	30.2	-1.88	-25.51	-30.07	-1.16	-22.78	0	-	attempt 6
7378232	SMP	1	288	40.07	514.57	509.49	288	40.07	ball	30.2	-1.88	-25.51	-30.07	-1.16	-22.78	0	-	attempt 6
7445541	SMP	1	288	40.07	520.47	528.79	288	40.07	ball	30.2	-1.88	-25.51	-30.07	-1.16	-22.78	0	-	attempt 6
7478131	SMP	1	288	40.07	524.79	545.76	288	40.07	ball	30.2	-1.88	-25.51	-30.07	-1.16	-22.77	0	-	attempt 6
7511501	SMP	1	288	40.07	529	567.18	288	40.07	ball	30.2	-1.88	-25.51	-30.07	-1.16	-22.77	0	-	attempt 6
7544625	SMP	1	288	40.07	535.66	576.61	288	40.07	ball	30.2	-1.88	-25.51	-30.07	-1.16	-22.77	0	-	attempt 6
7577928	SMP	1	288	40.07	539.7	602.64	288	40.07	ball	30.2	-1.88	-25.51	-30.07	-1.16	-22.77	0	-	attempt 6
7611145	SMP	1	288	40.07	543.45	617.86	288	40.07	ball	30.2	-1.88	-25.51	-30.07	-1.16	-22.77	0	-	attempt 6
7644944	SMP	1	288	40.07	550.01	653.07	288	40.07	ball	30.2	-1.88	-25.51	-30.07	-1.16	-22.77	0	-	attempt 6
7677930	SMP	1	288	40.07	567.54	678.97	288	40.07	ball	30.2	-1.88	-25.51	-30.07	-1.16	-22.77	0	-	attempt 6
7710987	SMP	1	288	40.07	600.96	655.82	288	40.07	ball	30.2	-1.88	-25.51	-30.07	-1.17	-22.77	0	-	attempt 6
7744305	SMP	1	292	98.07	478.88	486.81	292	98.07	ball	30.19	-1.88	-25.51	-30.07	-1.17	-22.77	0	-	attempt 6
7778275	SMP	1	292	98.07	486.97	474.36	292	98.07	ball	30.19	-1.88	-25.51	-30.07	-1.17	-22.77	0	-	attempt 6
7810993	SMP	1	292	98.07	534.13	532.91	292	98.07	ball	30.19	-1.88	-25.51	-30.07	-1.17	-22.77	0	-	attempt 6
7844054	SMP	1	292	98.07	571.22	565.66	292	98.07	ball	30.19	-1.88	-25.51	-30.07	-1.17	-22.77	0	-	attempt 6
7878095	SMP	1	292	98.07	587.24	540.43	292	98.07	ball	30.19	-1.88	-25.51	-30.07	-1.17	-22.77	0	-	attempt 6
7910608	SMP	1	0	0	0	0	0	0	-	0	0	0	0	0	0	0	-	attempt 6
7944719	SMP	1	0	0	0	0	0	0	-	0	0	0	0	0	0	0	-	attempt 6
7977540	SMP	1	0	0	0	0	0	0	-	0	0	0	0	0	0	0	-	attempt 6
8010323	SMP	1	0	0	0	0	0	0	-	0	0	0	0	0	0	0	-	attempt 6
8043708	SMP	1	0	0	0	0	0	0	-	0	0	0	0	0	0	0	-	attempt 6
8077544	SMP	1	0	0	0	0	0	0	-	0	0	0	0	0	0	0	-	attempt 6
8110313	SMP	1	0	0	0	0	0	0	-	0	0	0	0	0	0	0	-	attempt 6
8143930	SMP	1	0	0	0	0	0	0	-	0	0	0	0	0	0	0	-	attempt 6
8176806	SMP	1	0	0	0	0	0	0	-	0	0	0	0	0	0	0	-	attempt 6
8210168	SMP	1	157	13.07	501.97	338.12	157	13.07	attempt 6	30.19	-1.88	-25.51	-30.07	-1.17	-22.77	0	-	attempt 6
8243239	SMP	1	0	0	0	0	0	0	-	0	0	0	0	0	0	0	-	attempt 6
8276676	SMP	1	0	0	0	0	0	0	-	0	0	0	0	0	0	0	-	attempt 6
8310048	SMP	1	0	0	0	0	0	0	-	0	0	0	0	0	0	0	-	attempt 6
8343215	SMP	1	0	0	0	0	0	0	-	0	0	0	0	0	0	0	-	attempt 6
8376395	SMP	1	0	0	0	0	0	0	-	0	0	0	0	0	0	0	-	attempt 6
8410293	SMP	1	0	0	0	0	0	0	-	0	0	0	0	0	0	0	-	attempt 6
8442902	SMP	1	0	0	0	0	0	0	-	0	0	0	0	0	0	0	-	attempt 6
8476320	SMP	1	0	0	0	0	0	0	-	0	0	0	0	0	0	0	-	attempt 6
