# Supplementary material for: Visual Search Strategies of Soccer Players Executing a Power vs. Placement Penalty Kick
Source: PLoS One. 2014 Dec 17;9(12):e115179. doi: 10.1371/journal.pone.0115179 (PMC4269429; doi:10.1371/journal.pone.0115179)
Supplement: S1 File — Raw visual search data from participant group in each test condition. (ZIP) [file pone.0115179.s001.zip › PLoS ONE Supporting Information/Part 4/Output/S1 attempt 1 LA placement GK move.xlsx]

## Sheet: Sheet1
## [BeGaze]
## Converted from:
## Date:	19.07.2013 16:54:27
## Version:	BeGaze 3.2.28
## IDF Version:	10
## Sample Rate:	30
## Separator Type:	Trial
## Trial Count:	1
## Uses Plane File:	FALSE
## Stimulus:	attempt 1
## Number of Samples:	259
## Reversed:	none
## [Run]
## Subject:	Dennis Low Anxiety
## Description:	Reference View 1 Dennis Low Anxiety 0
## [Calibration]
## Calibration Type:	n.a.
## Calibration Area:	1280	960
## [Geometry]
## Stimulus Dimension [mm]:	1280	960
## Head Distance [mm]:	1450
## [Hardware Setup]
## System ID:
## Operating System :
## IView X Version:
## [Filter Settings]
## Heuristics:	FALSE
## Heuristics Stage:	0
## Bilateral:	FALSE
## Gaze Cursor Filter:	FALSE
## Saccade Length [px]:	0
## Filter Depth [ms]:	0
## Format:	LEFT, RIGHT, POR, AOI, EYEPOSITION, TRIGGER
##
Time	Type	Trial	B POR X [px]	B POR Y [px]	L POR X [px]	L POR Y [px]	R POR X [px]	R POR Y [px]	B Object Hit	L EPOS X	L EPOS Y	L EPOS Z	R EPOS X	R EPOS Y	R EPOS Z	Trigger	B Event Info	Stimulus
23954	SMP	1	292	38.07	479.71	493.41	292	38.07	ball	36.35	-6.54	-23.54	-34.41	-4.9	-23.48	0	-	attempt 1
57556	SMP	1	292	38.07	489.05	492.22	292	38.07	ball	36.35	-6.54	-23.54	-34.41	-4.9	-23.48	0	-	attempt 1
91144	SMP	1	292	38.07	501.87	505.82	292	38.07	ball	36.35	-6.54	-23.54	-34.41	-4.9	-23.48	0	-	attempt 1
123863	SMP	1	292	38.07	501.87	505.82	292	38.07	ball	36.35	-6.54	-23.54	-34.41	-4.9	-23.48	0	-	attempt 1
157241	SMP	1	292	38.07	472.39	667.47	292	38.07	ball	36.35	-6.54	-23.54	-34.41	-4.9	-23.48	0	-	attempt 1
191061	SMP	1	294	43.07	470.15	669.42	294	43.07	ball	36.35	-6.54	-23.54	-34.41	-4.9	-23.48	0	-	attempt 1
223679	SMP	1	294	43.07	475.98	676.12	294	43.07	ball	36.35	-6.54	-23.54	-34.41	-4.9	-23.48	0	-	attempt 1
257458	SMP	1	291	102.07	475.97	676.12	291	102.07	ball	36.35	-6.54	-23.54	-34.41	-4.9	-23.48	0	-	attempt 1
290402	SMP	1	291	102.07	488.03	634.55	291	102.07	ball	36.35	-6.54	-23.54	-34.41	-4.9	-23.48	0	-	attempt 1
323618	SMP	1	291	102.07	497.06	636.37	291	102.07	ball	36.35	-6.54	-23.54	-34.41	-4.9	-23.48	0	-	attempt 1
356862	SMP	1	291	102.07	497.06	636.38	291	102.07	ball	36.35	-6.54	-23.54	-34.42	-4.9	-23.48	0	-	attempt 1
390619	SMP	1	291	102.07	497.05	636.36	291	102.07	ball	36.35	-6.54	-23.54	-34.42	-4.9	-23.48	0	-	attempt 1
424095	SMP	1	291	102.07	574.13	650.24	291	102.07	ball	36.35	-6.54	-23.54	-34.42	-4.9	-23.48	0	-	attempt 1
457039	SMP	1	291	102.07	559.98	614.47	291	102.07	ball	36.35	-6.54	-23.54	-34.42	-4.9	-23.48	0	-	attempt 1
489878	SMP	1	291	102.07	565.62	617.71	291	102.07	ball	36.35	-6.54	-23.54	-34.42	-4.9	-23.48	0	-	attempt 1
523299	SMP	1	291	102.07	557.97	647.03	291	102.07	ball	36.35	-6.54	-23.54	-34.42	-4.9	-23.48	0	-	attempt 1
556398	SMP	1	291	102.07	555.69	645.56	291	102.07	ball	36.35	-6.54	-23.54	-34.42	-4.9	-23.48	0	-	attempt 1
589645	SMP	1	291	102.07	560.77	655.48	291	102.07	ball	36.35	-6.54	-23.54	-34.42	-4.9	-23.48	0	-	attempt 1
623760	SMP	1	291	102.07	563.17	652.44	291	102.07	ball	36.35	-6.54	-23.54	-34.42	-4.9	-23.48	0	-	attempt 1
656791	SMP	1	291	102.07	551.66	667.35	291	102.07	ball	36.35	-6.54	-23.54	-34.42	-4.9	-23.48	0	-	attempt 1
690099	SMP	1	287	38.07	511.31	658.82	287	38.07	ball	36.35	-6.54	-23.54	-34.42	-4.9	-23.48	0	-	attempt 1
724100	SMP	1	287	38.07	500.16	658.49	287	38.07	ball	36.35	-6.54	-23.54	-34.42	-4.9	-23.49	0	-	attempt 1
756346	SMP	1	287	38.07	494.45	673.53	287	38.07	ball	36.35	-6.54	-23.54	-34.42	-4.9	-23.49	0	-	attempt 1
790061	SMP	1	287	38.07	491.03	692.38	287	38.07	ball	36.35	-6.54	-23.54	-34.42	-4.9	-23.49	0	-	attempt 1
824531	SMP	1	287	38.07	488.16	693.11	287	38.07	ball	36.35	-6.54	-23.54	-34.42	-4.9	-23.49	0	-	attempt 1
889376	SMP	1	287	38.07	478	677.38	287	38.07	ball	36.35	-6.54	-23.54	-34.42	-4.9	-23.49	0	-	attempt 1
922548	SMP	1	287	38.07	477.24	667.18	287	38.07	ball	36.35	-6.54	-23.54	-34.42	-4.9	-23.49	0	-	attempt 1
955676	SMP	1	287	38.07	479.85	668.61	287	38.07	ball	36.35	-6.54	-23.54	-34.42	-4.9	-23.49	0	-	attempt 1
989169	SMP	1	287	38.07	479.85	668.61	287	38.07	ball	36.35	-6.54	-23.54	-34.42	-4.9	-23.49	0	-	attempt 1
1022567	SMP	1	287	38.07	477.01	681.43	287	38.07	ball	36.35	-6.54	-23.54	-34.42	-4.9	-23.49	0	-	attempt 1
1055606	SMP	1	287	38.07	477.05	680.76	287	38.07	ball	36.35	-6.54	-23.54	-34.42	-4.9	-23.49	0	-	attempt 1
1089206	SMP	1	287	38.07	477.05	680.76	287	38.07	ball	36.35	-6.54	-23.54	-34.42	-4.9	-23.49	0	-	attempt 1
1122349	SMP	1	287	38.07	477.05	680.76	287	38.07	ball	36.35	-6.54	-23.54	-34.42	-4.9	-23.49	0	-	attempt 1
1155564	SMP	1	287	38.07	472.42	715.5	287	38.07	ball	36.35	-6.54	-23.54	-34.42	-4.9	-23.49	0	-	attempt 1
1188703	SMP	1	287	38.07	608	575.12	287	38.07	ball	36.35	-6.54	-23.54	-34.42	-4.9	-23.49	0	-	attempt 1
1221880	SMP	1	287	38.07	466.97	735.83	287	38.07	ball	36.35	-6.54	-23.54	-34.42	-4.9	-23.49	0	-	attempt 1
1255525	SMP	1	287	38.07	468.66	745.13	287	38.07	ball	36.35	-6.54	-23.54	-34.42	-4.9	-23.49	0	-	attempt 1
1288513	SMP	1	287	38.07	468.66	745.13	287	38.07	ball	36.35	-6.54	-23.54	-34.42	-4.9	-23.49	0	-	attempt 1
1322590	SMP	1	287	38.07	470.33	754.44	287	38.07	ball	36.35	-6.54	-23.54	-34.42	-4.9	-23.49	0	-	attempt 1
1388590	SMP	1	287	38.07	470.32	746.55	287	38.07	ball	36.35	-6.54	-23.54	-34.42	-4.9	-23.49	0	-	attempt 1
1421535	SMP	1	287	38.07	472.43	741.73	287	38.07	ball	36.35	-6.54	-23.54	-34.42	-4.9	-23.49	0	-	attempt 1
1455243	SMP	1	287	38.07	474.5	751.62	287	38.07	ball	36.35	-6.54	-23.54	-34.42	-4.9	-23.49	0	-	attempt 1
1488502	SMP	1	287	38.07	477.06	748.99	287	38.07	ball	36.35	-6.54	-23.54	-34.42	-4.9	-23.49	0	-	attempt 1
1521655	SMP	1	287	38.07	474.78	756.29	287	38.07	ball	36.35	-6.54	-23.54	-34.42	-4.9	-23.49	0	-	attempt 1
1555028	SMP	1	287	38.07	474.78	756.29	287	38.07	ball	36.35	-6.54	-23.54	-34.42	-4.9	-23.49	0	-	attempt 1
1588003	SMP	1	287	38.07	474.78	756.29	287	38.07	ball	36.35	-6.54	-23.54	-34.42	-4.9	-23.49	0	-	attempt 1
1621280	SMP	1	287	38.07	474.78	756.29	287	38.07	ball	36.35	-6.54	-23.54	-34.42	-4.9	-23.49	0	-	attempt 1
1654487	SMP	1	287	38.07	475.18	760.69	287	38.07	ball	36.35	-6.54	-23.54	-34.42	-4.9	-23.49	0	-	attempt 1
1687740	SMP	1	287	38.07	476.38	756.01	287	38.07	ball	36.35	-6.54	-23.54	-34.42	-4.9	-23.49	0	-	attempt 1
1721493	SMP	1	287	38.07	479.21	746.18	287	38.07	ball	36.35	-6.54	-23.54	-34.42	-4.9	-23.49	0	-	attempt 1
1754323	SMP	1	287	38.07	479.18	749.74	287	38.07	ball	36.35	-6.54	-23.54	-34.42	-4.9	-23.49	0	-	attempt 1
1787998	SMP	1	287	38.07	481.47	748.79	287	38.07	ball	36.35	-6.54	-23.54	-34.42	-4.9	-23.49	0	-	attempt 1
1821427	SMP	1	287	38.07	492.21	736.06	287	38.07	ball	36.35	-6.54	-23.54	-34.42	-4.9	-23.49	0	-	attempt 1
1854437	SMP	1	289	98.07	0	0	289	98.07	ball	0	0	0	-34.42	-4.9	-23.49	0	-	attempt 1
1887460	SMP	1	289	98.07	520.22	771.64	289	98.07	ball	36.35	-6.54	-23.54	-34.42	-4.9	-23.49	0	-	attempt 1
1921080	SMP	1	286	35.07	523.92	756.38	286	35.07	ball	36.35	-6.54	-23.54	-34.42	-4.9	-23.49	0	-	attempt 1
1954107	SMP	1	297	105.07	533.23	764.24	297	105.07	ball	36.35	-6.54	-23.54	-34.42	-4.9	-23.49	0	-	attempt 1
1987176	SMP	1	297	105.07	542.89	767.59	297	105.07	ball	36.35	-6.54	-23.54	-34.42	-4.9	-23.49	0	-	attempt 1
2020575	SMP	1	297	105.07	546.09	758.46	297	105.07	ball	36.35	-6.54	-23.54	-34.42	-4.9	-23.49	0	-	attempt 1
2054407	SMP	1	288	37.07	547.55	729.05	288	37.07	ball	36.35	-6.54	-23.54	-34.42	-4.9	-23.49	0	-	attempt 1
2087215	SMP	1	288	37.07	554.59	713.76	288	37.07	ball	36.35	-6.54	-23.54	-34.42	-4.9	-23.49	0	-	attempt 1
2120590	SMP	1	288	37.07	556.24	689.37	288	37.07	ball	36.35	-6.54	-23.54	-34.42	-4.9	-23.49	0	-	attempt 1
2153684	SMP	1	288	37.07	556.24	689.37	288	37.07	ball	36.35	-6.54	-23.54	-34.42	-4.9	-23.49	0	-	attempt 1
2187624	SMP	1	288	37.07	546.91	621.15	288	37.07	ball	36.35	-6.54	-23.54	-34.42	-4.89	-23.49	0	-	attempt 1
2221089	SMP	1	288	37.07	555.2	610.88	288	37.07	ball	36.35	-6.54	-23.54	-34.42	-4.89	-23.49	0	-	attempt 1
2253486	SMP	1	288	37.07	551.88	603.15	288	37.07	ball	36.35	-6.54	-23.54	-34.42	-4.89	-23.49	0	-	attempt 1
2286906	SMP	1	288	37.07	553	593.35	288	37.07	ball	36.35	-6.54	-23.54	-34.42	-4.89	-23.49	0	-	attempt 1
2320624	SMP	1	288	37.07	561.27	609.01	288	37.07	ball	36.35	-6.54	-23.54	-34.42	-4.89	-23.49	0	-	attempt 1
2353397	SMP	1	288	37.07	545.58	622.15	288	37.07	ball	36.35	-6.54	-23.54	-34.42	-4.89	-23.49	0	-	attempt 1
2387175	SMP	1	288	37.07	543.8	614.46	288	37.07	ball	36.35	-6.54	-23.54	-34.42	-4.89	-23.49	0	-	attempt 1
2419919	SMP	1	288	37.07	544.79	623.62	288	37.07	ball	36.35	-6.54	-23.54	-34.42	-4.89	-23.49	0	-	attempt 1
2453743	SMP	1	288	37.07	544.93	650.04	288	37.07	ball	36.35	-6.54	-23.54	-34.42	-4.89	-23.49	0	-	attempt 1
2487559	SMP	1	288	37.07	546.02	651.65	288	37.07	ball	36.35	-6.54	-23.54	-34.42	-4.89	-23.49	0	-	attempt 1
2521234	SMP	1	288	37.07	550.9	646.32	288	37.07	ball	36.35	-6.54	-23.54	-34.42	-4.89	-23.49	0	-	attempt 1
2553485	SMP	1	288	37.07	552.54	646.59	288	37.07	ball	36.35	-6.54	-23.54	-34.42	-4.89	-23.49	0	-	attempt 1
2586939	SMP	1	288	37.07	545.01	634.92	288	37.07	ball	36.35	-6.54	-23.54	-34.42	-4.89	-23.5	0	-	attempt 1
2619668	SMP	1	288	37.07	543.57	638.68	288	37.07	ball	36.35	-6.54	-23.54	-34.42	-4.89	-23.5	0	-	attempt 1
2652869	SMP	1	288	37.07	542.3	640.49	288	37.07	ball	36.35	-6.54	-23.54	-34.42	-4.89	-23.5	0	-	attempt 1
2686185	SMP	1	288	37.07	535.95	638.09	288	37.07	ball	36.35	-6.54	-23.54	-34.42	-4.89	-23.5	0	-	attempt 1
2719373	SMP	1	288	37.07	536.32	628.29	288	37.07	ball	36.35	-6.54	-23.54	-34.42	-4.89	-23.5	0	-	attempt 1
2753043	SMP	1	288	37.07	530.95	639.91	288	37.07	ball	36.35	-6.54	-23.55	-34.42	-4.89	-23.5	0	-	attempt 1
2785918	SMP	1	288	37.07	523.07	659.61	288	37.07	ball	36.35	-6.54	-23.55	-34.42	-4.89	-23.5	0	-	attempt 1
2819246	SMP	1	288	37.07	518.27	664.31	288	37.07	ball	36.35	-6.54	-23.55	-34.42	-4.89	-23.5	0	-	attempt 1
2852543	SMP	1	288	37.07	512.11	656.71	288	37.07	ball	36.35	-6.54	-23.55	-34.42	-4.89	-23.5	0	-	attempt 1
2885939	SMP	1	288	37.07	510.64	642.12	288	37.07	ball	36.35	-6.54	-23.55	-34.42	-4.89	-23.5	0	-	attempt 1
2919029	SMP	1	288	37.07	508.47	628.74	288	37.07	ball	36.35	-6.54	-23.55	-34.42	-4.89	-23.5	0	-	attempt 1
2952342	SMP	1	288	37.07	507.56	617.07	288	37.07	ball	36.35	-6.54	-23.55	-34.42	-4.89	-23.5	0	-	attempt 1
2985468	SMP	1	288	37.07	513.35	605.22	288	37.07	ball	36.35	-6.54	-23.55	-34.42	-4.89	-23.5	0	-	attempt 1
3019225	SMP	1	288	37.07	520.88	604.4	288	37.07	ball	36.35	-6.54	-23.55	-34.42	-4.89	-23.5	0	-	attempt 1
3053060	SMP	1	288	37.07	526.5	602.52	288	37.07	ball	36.35	-6.54	-23.55	-34.42	-4.89	-23.5	0	-	attempt 1
3085332	SMP	1	288	37.07	535.71	609.46	288	37.07	ball	36.35	-6.54	-23.55	-34.42	-4.89	-23.5	0	-	attempt 1
3124628	SMP	1	288	37.07	539.08	623.48	288	37.07	ball	36.35	-6.54	-23.55	-34.42	-4.89	-23.5	0	-	attempt 1
3186922	SMP	1	288	37.07	545.84	670.86	288	37.07	ball	36.35	-6.54	-23.55	-34.42	-4.89	-23.5	0	-	attempt 1
3218665	SMP	1	288	37.07	544.08	668.11	288	37.07	ball	36.35	-6.54	-23.55	-34.42	-4.89	-23.5	0	-	attempt 1
3251668	SMP	1	288	37.07	544.27	668.71	288	37.07	ball	36.35	-6.54	-23.55	-34.42	-4.89	-23.5	0	-	attempt 1
3285242	SMP	1	288	37.07	546.25	667.78	288	37.07	ball	36.35	-6.54	-23.55	-34.42	-4.89	-23.5	0	-	attempt 1
3318731	SMP	1	288	37.07	544.64	653.66	288	37.07	ball	36.35	-6.54	-23.55	-34.42	-4.89	-23.5	0	-	attempt 1
3351795	SMP	1	288	37.07	542.01	646.56	288	37.07	ball	36.35	-6.54	-23.55	-34.42	-4.89	-23.5	0	-	attempt 1
3384961	SMP	1	288	37.07	546.14	643.35	288	37.07	ball	36.35	-6.54	-23.55	-34.42	-4.89	-23.5	0	-	attempt 1
3418412	SMP	1	288	37.07	545.69	642.72	288	37.07	ball	36.35	-6.54	-23.55	-34.42	-4.89	-23.5	0	-	attempt 1
3451513	SMP	1	288	37.07	547.86	649.49	288	37.07	ball	36.35	-6.54	-23.55	-34.42	-4.89	-23.5	0	-	attempt 1
3484568	SMP	1	288	37.07	546.17	655.13	288	37.07	ball	36.35	-6.54	-23.55	-34.42	-4.89	-23.5	0	-	attempt 1
3517992	SMP	1	288	37.07	545.43	655.6	288	37.07	ball	36.35	-6.54	-23.55	-34.42	-4.89	-23.5	0	-	attempt 1
3551257	SMP	1	288	37.07	543.07	650.35	288	37.07	ball	36.35	-6.54	-23.55	-34.42	-4.89	-23.5	0	-	attempt 1
3584788	SMP	1	295	98.07	543.07	650.35	295	98.07	ball	36.35	-6.54	-23.55	-34.42	-4.89	-23.5	0	-	attempt 1
3617907	SMP	1	0	0	0	0	0	0	-	0	0	0	0	0	0	0	-	attempt 1
3651112	SMP	1	296	99.07	279.39	160.36	296	99.07	Other	36.35	-6.54	-23.55	-34.42	-4.89	-23.5	0	-	attempt 1
3685475	SMP	1	401	77.07	269.87	117.25	401	77.07	Keeper	36.35	-6.54	-23.55	-34.42	-4.89	-23.5	0	-	attempt 1
3718257	SMP	1	415	94.07	276.56	157.46	415	94.07	Keeper	36.35	-6.54	-23.55	-34.42	-4.89	-23.5	0	-	attempt 1
3751271	SMP	1	415	94.07	290.71	190.93	415	94.07	Keeper	36.35	-6.54	-23.55	-34.42	-4.89	-23.5	0	-	attempt 1
3784229	SMP	1	415	94.07	305.11	219.72	415	94.07	Keeper	36.35	-6.54	-23.55	-34.42	-4.89	-23.5	0	-	attempt 1
3817482	SMP	1	413	95.07	313.59	240.15	413	95.07	Keeper	36.35	-6.54	-23.55	-34.42	-4.89	-23.5	0	-	attempt 1
3850650	SMP	1	388	29.07	309.15	190.3	388	29.07	Keeper	36.35	-6.54	-23.55	-34.42	-4.89	-23.5	0	-	attempt 1
3884032	SMP	1	397	46.07	315.42	215.54	397	46.07	Keeper	36.35	-6.54	-23.55	-34.42	-4.89	-23.5	0	-	attempt 1
3917230	SMP	1	399	47.07	325.7	231.38	399	47.07	Keeper	36.35	-6.54	-23.55	-34.42	-4.89	-23.5	0	-	attempt 1
3954595	SMP	1	400	50.07	336.32	249.87	400	50.07	Keeper	36.35	-6.54	-23.55	-34.42	-4.89	-23.5	0	-	attempt 1
4018449	SMP	1	403	49.07	360.4	288.79	403	49.07	Keeper	36.35	-6.54	-23.55	-34.42	-4.89	-23.5	0	-	attempt 1
4084253	SMP	1	398	47.07	373.84	301.39	398	47.07	Keeper	36.35	-6.54	-23.55	-34.42	-4.89	-23.5	0	-	attempt 1
4117456	SMP	1	387	38.07	376.42	304.22	387	38.07	Keeper	36.35	-6.54	-23.55	-34.42	-4.89	-23.5	0	-	attempt 1
4150182	SMP	1	387	35.07	375.61	319.15	387	35.07	Keeper	36.35	-6.54	-23.55	-34.42	-4.89	-23.5	0	-	attempt 1
4183808	SMP	1	386	31.07	374.59	330.03	386	31.07	Keeper	36.35	-6.54	-23.55	-34.42	-4.89	-23.5	0	-	attempt 1
4216829	SMP	1	386	31.07	375.11	341.42	386	31.07	Keeper	36.35	-6.54	-23.55	-34.42	-4.89	-23.5	0	-	attempt 1
4250420	SMP	1	386	31.07	375.13	354.83	386	31.07	Keeper	36.35	-6.54	-23.55	-34.42	-4.89	-23.5	0	-	attempt 1
4283182	SMP	1	386	31.07	374.15	361.75	386	31.07	Keeper	36.35	-6.54	-23.55	-34.42	-4.89	-23.5	0	-	attempt 1
4316959	SMP	1	386	31.07	374.73	364.67	386	31.07	Keeper	36.35	-6.54	-23.55	-34.42	-4.89	-23.5	0	-	attempt 1
4350523	SMP	1	386	31.07	372.05	357.74	386	31.07	Keeper	36.35	-6.54	-23.55	-34.42	-4.89	-23.5	0	-	attempt 1
4383071	SMP	1	386	31.07	374.77	353.03	386	31.07	Keeper	36.35	-6.54	-23.55	-34.42	-4.89	-23.5	0	-	attempt 1
4416270	SMP	1	0	0	0	0	0	0	-	0	0	0	0	0	0	0	-	attempt 1
4449652	SMP	1	0	0	0	0	0	0	-	0	0	0	0	0	0	0	-	attempt 1
4483141	SMP	1	239	88.07	602.51	584.45	239	88.07	Bottom Right	36.35	-6.54	-23.55	-34.42	-4.89	-23.5	0	-	attempt 1
4516238	SMP	1	288	38.07	0	0	288	38.07	ball	0	0	0	-34.42	-4.89	-23.5	0	-	attempt 1
4550623	SMP	1	288	38.07	675.24	696.53	288	38.07	ball	36.35	-6.54	-23.55	-34.42	-4.89	-23.5	0	-	attempt 1
4582864	SMP	1	288	38.07	643.35	661.68	288	38.07	ball	36.35	-6.54	-23.55	-34.42	-4.89	-23.5	0	-	attempt 1
4616097	SMP	1	288	38.07	620.8	629.5	288	38.07	ball	36.35	-6.54	-23.55	-34.42	-4.89	-23.5	0	-	attempt 1
4649518	SMP	1	288	38.07	607.55	603.16	288	38.07	ball	36.35	-6.54	-23.55	-34.42	-4.89	-23.5	0	-	attempt 1
4682543	SMP	1	288	38.07	599.23	593.52	288	38.07	ball	36.35	-6.54	-23.55	-34.42	-4.89	-23.5	0	-	attempt 1
4716181	SMP	1	288	38.07	590.18	579.84	288	38.07	ball	36.35	-6.54	-23.55	-34.42	-4.89	-23.5	0	-	attempt 1
4749229	SMP	1	288	38.07	572.52	562.74	288	38.07	ball	36.35	-6.54	-23.55	-34.42	-4.89	-23.5	0	-	attempt 1
4782439	SMP	1	288	38.07	566.95	556.17	288	38.07	ball	36.35	-6.54	-23.55	-34.42	-4.89	-23.5	0	-	attempt 1
4815586	SMP	1	288	38.07	563.41	554.31	288	38.07	ball	36.35	-6.54	-23.55	-34.42	-4.89	-23.5	0	-	attempt 1
4848985	SMP	1	288	38.07	560.26	553.78	288	38.07	ball	36.35	-6.54	-23.55	-34.42	-4.89	-23.5	0	-	attempt 1
4882323	SMP	1	288	38.07	560.29	552.84	288	38.07	ball	36.35	-6.54	-23.55	-34.42	-4.89	-23.5	0	-	attempt 1
4916021	SMP	1	288	38.07	559.02	555.92	288	38.07	ball	36.36	-6.54	-23.55	-34.42	-4.89	-23.5	0	-	attempt 1
4949159	SMP	1	288	38.07	560.45	556.92	288	38.07	ball	36.36	-6.54	-23.55	-34.42	-4.89	-23.5	0	-	attempt 1
4982047	SMP	1	288	38.07	561.04	561.17	288	38.07	ball	36.36	-6.54	-23.55	-34.42	-4.89	-23.5	0	-	attempt 1
5015217	SMP	1	288	38.07	562.2	561.24	288	38.07	ball	36.36	-6.54	-23.55	-34.42	-4.89	-23.5	0	-	attempt 1
5048614	SMP	1	288	38.07	559.89	565.03	288	38.07	ball	36.36	-6.54	-23.55	-34.42	-4.89	-23.5	0	-	attempt 1
5082178	SMP	1	288	38.07	561.72	561.49	288	38.07	ball	36.36	-6.54	-23.55	-34.42	-4.89	-23.5	0	-	attempt 1
5115083	SMP	1	288	38.07	561.87	555.58	288	38.07	ball	36.36	-6.54	-23.55	-34.42	-4.89	-23.5	0	-	attempt 1
5148524	SMP	1	288	38.07	563.33	551.82	288	38.07	ball	36.36	-6.54	-23.55	-34.42	-4.89	-23.5	0	-	attempt 1
5181735	SMP	1	288	38.07	561.77	552.47	288	38.07	ball	36.36	-6.54	-23.55	-34.42	-4.89	-23.5	0	-	attempt 1
5215057	SMP	1	285	39.07	561.49	553.11	285	39.07	ball	36.36	-6.54	-23.55	-34.42	-4.89	-23.5	0	-	attempt 1
5248599	SMP	1	286	39.07	557.14	554.35	286	39.07	ball	36.36	-6.54	-23.55	-34.42	-4.89	-23.5	0	-	attempt 1
5281707	SMP	1	286	39.07	553.37	548.92	286	39.07	ball	36.36	-6.54	-23.55	-34.42	-4.89	-23.5	0	-	attempt 1
5314902	SMP	1	284	37.07	551.96	555.52	284	37.07	ball	36.36	-6.54	-23.55	-34.42	-4.89	-23.5	0	-	attempt 1
5348401	SMP	1	284	37.07	548.86	553.71	284	37.07	ball	36.36	-6.54	-23.55	-34.42	-4.89	-23.5	0	-	attempt 1
5381346	SMP	1	284	37.07	548.41	551.14	284	37.07	ball	36.36	-6.54	-23.55	-34.42	-4.89	-23.5	0	-	attempt 1
5414906	SMP	1	283	40.07	547.09	552.38	283	40.07	ball	36.36	-6.54	-23.55	-34.42	-4.89	-23.5	0	-	attempt 1
5448049	SMP	1	283	40.07	545.17	548.3	283	40.07	ball	36.36	-6.54	-23.55	-34.42	-4.89	-23.5	0	-	attempt 1
5481127	SMP	1	283	40.07	543.59	549.73	283	40.07	ball	36.36	-6.54	-23.55	-34.42	-4.89	-23.5	0	-	attempt 1
5514750	SMP	1	283	40.07	542.39	549.66	283	40.07	ball	36.36	-6.54	-23.55	-34.42	-4.89	-23.5	0	-	attempt 1
5547973	SMP	1	283	40.07	544.48	558.8	283	40.07	ball	36.36	-6.54	-23.55	-34.42	-4.89	-23.5	0	-	attempt 1
5581016	SMP	1	283	40.07	542.47	552.73	283	40.07	ball	36.36	-6.54	-23.55	-34.42	-4.89	-23.5	0	-	attempt 1
5614457	SMP	1	292	104.07	473.12	367.37	292	104.07	Other	36.36	-6.54	-23.55	-34.42	-4.89	-23.5	0	-	attempt 1
5647619	SMP	1	211	94.07	339.32	174.38	211	94.07	Bottom Right	36.36	-6.54	-23.55	-34.42	-4.89	-23.5	0	-	attempt 1
5680897	SMP	1	288	103.07	221.59	59.09	288	103.07	Keeper	36.36	-6.54	-23.55	-34.42	-4.89	-23.5	0	-	attempt 1
5714493	SMP	1	295	100.07	205.96	77.39	295	100.07	Keeper	36.36	-6.54	-23.55	-34.42	-4.89	-23.5	0	-	attempt 1
5747299	SMP	1	288	109.07	214.26	85.64	288	109.07	Keeper	36.36	-6.54	-23.55	-34.42	-4.89	-23.5	0	-	attempt 1
5780618	SMP	1	392	38.07	225.63	98.4	392	38.07	Keeper	36.36	-6.54	-23.55	-34.42	-4.89	-23.5	0	-	attempt 1
5814383	SMP	1	387	37.07	234.51	105.7	387	37.07	Keeper	36.36	-6.54	-23.55	-34.42	-4.89	-23.5	0	-	attempt 1
5847421	SMP	1	388	33.07	239.61	107	388	33.07	Keeper	36.36	-6.54	-23.55	-34.42	-4.89	-23.5	0	-	attempt 1
5880579	SMP	1	388	33.07	252.83	112.7	388	33.07	Keeper	36.36	-6.54	-23.55	-34.42	-4.89	-23.5	0	-	attempt 1
5914185	SMP	1	388	33.07	263.3	113.52	388	33.07	Keeper	36.36	-6.54	-23.55	-34.42	-4.89	-23.5	0	-	attempt 1
5947120	SMP	1	388	33.07	270.64	117.12	388	33.07	Keeper	36.36	-6.54	-23.55	-34.42	-4.89	-23.5	0	-	attempt 1
5980591	SMP	1	388	33.07	278.93	122.16	388	33.07	Keeper	36.36	-6.54	-23.55	-34.42	-4.89	-23.5	0	-	attempt 1
6013849	SMP	1	388	33.07	281.53	127.28	388	33.07	Keeper	36.36	-6.54	-23.55	-34.42	-4.89	-23.5	0	-	attempt 1
6046976	SMP	1	388	33.07	284.07	124.11	388	33.07	Keeper	36.36	-6.54	-23.55	-34.42	-4.89	-23.5	0	-	attempt 1
6080394	SMP	1	388	33.07	299.91	136.43	388	33.07	Keeper	36.36	-6.54	-23.55	-34.42	-4.89	-23.5	0	-	attempt 1
6113451	SMP	1	291	104.07	1043.46	657.95	291	104.07	Keeper	36.36	-6.54	-23.55	0	0	0	0	-	attempt 1
6146603	SMP	1	370	48.07	0	0	370	48.07	Keeper	0	0	0	-34.42	-4.89	-23.5	0	-	attempt 1
6180042	SMP	1	0	0	0	0	0	0	-	0	0	0	0	0	0	0	-	attempt 1
6213626	SMP	1	288	41.07	584.84	676.39	288	41.07	ball	36.36	-6.54	-23.55	-34.42	-4.89	-23.5	0	-	attempt 1
6246407	SMP	1	288	41.07	614.12	553.24	288	41.07	ball	36.36	-6.54	-23.55	-34.42	-4.89	-23.5	0	-	attempt 1
6279679	SMP	1	288	41.07	601.25	551.62	288	41.07	ball	36.36	-6.54	-23.55	-34.42	-4.89	-23.5	0	-	attempt 1
6313171	SMP	1	288	41.07	594.97	545.35	288	41.07	ball	36.36	-6.54	-23.55	-34.42	-4.89	-23.5	0	-	attempt 1
6346724	SMP	1	288	41.07	587.76	540.43	288	41.07	ball	36.36	-6.54	-23.55	-34.42	-4.89	-23.5	0	-	attempt 1
6380523	SMP	1	288	40.07	581.04	535.04	288	40.07	ball	36.36	-6.54	-23.55	-34.42	-4.89	-23.5	0	-	attempt 1
6412894	SMP	1	288	40.07	575.74	541.97	288	40.07	ball	36.36	-6.54	-23.55	-34.42	-4.89	-23.5	0	-	attempt 1
6446162	SMP	1	288	40.07	572.12	538.86	288	40.07	ball	36.36	-6.54	-23.55	-34.42	-4.89	-23.5	0	-	attempt 1
6485621	SMP	1	288	40.07	568.82	535.2	288	40.07	ball	36.36	-6.54	-23.55	-34.42	-4.89	-23.5	0	-	attempt 1
6512671	SMP	1	288	40.07	574.96	531.02	288	40.07	ball	36.36	-6.54	-23.55	-34.42	-4.89	-23.5	0	-	attempt 1
6546058	SMP	1	288	40.07	575.07	530.37	288	40.07	ball	36.36	-6.54	-23.55	-34.42	-4.89	-23.5	0	-	attempt 1
6580066	SMP	1	289	40.07	575.08	531.09	289	40.07	ball	36.36	-6.54	-23.55	-34.42	-4.89	-23.5	0	-	attempt 1
6615009	SMP	1	289	40.07	573.69	535.29	289	40.07	ball	36.36	-6.54	-23.55	-34.42	-4.89	-23.5	0	-	attempt 1
6679230	SMP	1	286	38.07	577.8	540.1	286	38.07	ball	36.36	-6.54	-23.55	-34.42	-4.89	-23.5	0	-	attempt 1
6712504	SMP	1	295	104.07	567.97	467.43	295	104.07	ball	36.36	-6.54	-23.55	-34.42	-4.89	-23.5	0	-	attempt 1
6745564	SMP	1	294	103.07	454.63	229.24	294	103.07	Other	36.36	-6.54	-23.55	-34.42	-4.89	-23.5	0	-	attempt 1
6778941	SMP	1	216	77.07	352.93	109.27	216	77.07	Bottom Right	36.36	-6.54	-23.55	-34.42	-4.89	-23.5	0	-	attempt 1
6812925	SMP	1	223	75.07	376.83	106.39	223	75.07	Bottom Right	36.36	-6.54	-23.55	-34.42	-4.89	-23.5	0	-	attempt 1
6846240	SMP	1	227	80.07	383.18	112.66	227	80.07	Bottom Right	36.36	-6.54	-23.55	-34.42	-4.89	-23.5	0	-	attempt 1
6878844	SMP	1	222	78.07	385.69	119.14	222	78.07	Bottom Right	36.36	-6.54	-23.55	-34.42	-4.89	-23.5	0	-	attempt 1
6912118	SMP	1	222	78.07	390.18	126.09	222	78.07	Bottom Right	36.36	-6.54	-23.55	-34.42	-4.89	-23.5	0	-	attempt 1
6945365	SMP	1	222	79.07	391.78	130.68	222	79.07	Bottom Right	36.36	-6.54	-23.55	-34.42	-4.89	-23.5	0	-	attempt 1
6978795	SMP	1	226	82.07	394.33	135.15	226	82.07	Bottom Right	36.36	-6.54	-23.55	-34.42	-4.89	-23.5	0	-	attempt 1
7011818	SMP	1	227	82.07	393.65	140.32	227	82.07	Bottom Right	36.36	-6.54	-23.55	-34.42	-4.89	-23.5	0	-	attempt 1
7045249	SMP	1	230	84.07	396.36	144.27	230	84.07	Bottom Right	36.36	-6.54	-23.55	-34.42	-4.89	-23.5	0	-	attempt 1
7078532	SMP	1	228	83.07	397.33	146.92	228	83.07	Bottom Right	36.36	-6.54	-23.55	-34.42	-4.89	-23.5	0	-	attempt 1
7145412	SMP	1	228	83.07	396.56	144.69	228	83.07	Bottom Right	36.36	-6.54	-23.55	-34.42	-4.89	-23.5	0	-	attempt 1
7178310	SMP	1	218	75.07	390.32	138.66	218	75.07	Bottom Right	36.36	-6.54	-23.55	-34.42	-4.89	-23.5	0	-	attempt 1
7211880	SMP	1	216	86.07	395.63	173.21	216	86.07	Bottom Right	36.36	-6.54	-23.55	-34.42	-4.89	-23.5	0	-	attempt 1
7244962	SMP	1	0	0	0	0	0	0	-	0	0	0	0	0	0	0	-	attempt 1
7278092	SMP	1	294	103.07	597.72	424.07	294	103.07	Other	36.36	-6.54	-23.55	-34.42	-4.89	-23.5	0	-	attempt 1
7316587	SMP	1	294	103.07	593.9	438.84	294	103.07	ball	36.36	-6.54	-23.55	-34.42	-4.89	-23.5	0	-	attempt 1
7352259	SMP	1	287	41.07	605.26	469.48	287	41.07	ball	36.36	-6.54	-23.55	-34.42	-4.89	-23.5	0	-	attempt 1
7411695	SMP	1	287	41.07	569.16	435.43	287	41.07	ball	36.36	-6.54	-23.55	-34.42	-4.89	-23.5	0	-	attempt 1
7444532	SMP	1	287	41.07	560.66	425.44	287	41.07	ball	36.36	-6.54	-23.55	-34.42	-4.89	-23.5	0	-	attempt 1
7477612	SMP	1	287	41.07	558.16	416.93	287	41.07	ball	36.36	-6.54	-23.55	-34.42	-4.89	-23.5	0	-	attempt 1
7511055	SMP	1	287	41.07	555.67	417.01	287	41.07	ball	36.36	-6.54	-23.55	-34.42	-4.89	-23.5	0	-	attempt 1
7544895	SMP	1	287	41.07	562.17	408.47	287	41.07	ball	36.36	-6.54	-23.55	-34.42	-4.89	-23.5	0	-	attempt 1
7577643	SMP	1	287	41.07	564.35	403.21	287	41.07	ball	36.36	-6.54	-23.55	-34.42	-4.89	-23.5	0	-	attempt 1
7610691	SMP	1	287	41.07	560.3	388.7	287	41.07	ball	36.36	-6.54	-23.55	-34.42	-4.89	-23.49	0	-	attempt 1
7643969	SMP	1	287	41.07	548.56	366.52	287	41.07	ball	36.36	-6.54	-23.55	-34.42	-4.89	-23.49	0	-	attempt 1
7677697	SMP	1	287	41.07	536.43	337.11	287	41.07	ball	36.36	-6.54	-23.55	-34.42	-4.89	-23.49	0	-	attempt 1
7710844	SMP	1	287	41.07	534.88	327.02	287	41.07	ball	36.36	-6.54	-23.55	-34.42	-4.89	-23.49	0	-	attempt 1
7743809	SMP	1	287	41.07	543.06	326.68	287	41.07	ball	36.36	-6.54	-23.55	-34.42	-4.89	-23.49	0	-	attempt 1
7777310	SMP	1	287	41.07	546.84	349.93	287	41.07	ball	36.36	-6.54	-23.55	-34.42	-4.89	-23.49	0	-	attempt 1
7810976	SMP	1	287	41.07	560.6	362.86	287	41.07	ball	36.36	-6.54	-23.55	-34.42	-4.89	-23.49	0	-	attempt 1
7844311	SMP	1	287	41.07	573.2	368.54	287	41.07	ball	36.36	-6.54	-23.55	-34.42	-4.89	-23.49	0	-	attempt 1
7877192	SMP	1	287	41.07	588.95	407.45	287	41.07	ball	36.36	-6.54	-23.55	-34.42	-4.89	-23.49	0	-	attempt 1
7910329	SMP	1	287	41.07	599.54	446.67	287	41.07	ball	36.36	-6.54	-23.55	-34.42	-4.89	-23.49	0	-	attempt 1
7943591	SMP	1	287	41.07	603.21	481.84	287	41.07	ball	36.36	-6.54	-23.55	-34.42	-4.89	-23.49	0	-	attempt 1
7976945	SMP	1	287	41.07	600.67	507.44	287	41.07	ball	36.36	-6.54	-23.56	-34.42	-4.89	-23.49	0	-	attempt 1
8010253	SMP	1	0	0	0	0	0	0		0	0	0	0	0	0	0	-	attempt 1
8043622	SMP	1	295	104.07	524.94	372.73	295	104.07	ball	36.36	-6.54	-23.56	-34.42	-4.89	-23.49	0	-	attempt 1
8076561	SMP	1	295	104.07	526.2	469.82	295	104.07	ball	36.36	-6.54	-23.56	-34.42	-4.89	-23.49	0	-	attempt 1
8110033	SMP	1	295	104.07	531.32	432.95	295	104.07	ball	36.36	-6.54	-23.56	-34.42	-4.89	-23.49	0	-	attempt 1
8144116	SMP	1	295	104.07	551.46	472.85	295	104.07	ball	36.36	-6.54	-23.56	-34.42	-4.89	-23.49	0	-	attempt 1
8177034	SMP	1	295	104.07	563.61	511.34	295	104.07	ball	36.36	-6.54	-23.56	-34.42	-4.89	-23.5	0	-	attempt 1
8209723	SMP	1	295	104.07	492.77	391.18	295	104.07	ball	36.36	-6.54	-23.56	-34.42	-4.89	-23.5	0	-	attempt 1
8242994	SMP	1	295	104.07	426.02	304.63	295	104.07	Other	36.36	-6.54	-23.56	-34.42	-4.89	-23.49	0	-	attempt 1
8276299	SMP	1	288	104.07	435.59	358.79	288	104.07	Other	36.36	-6.54	-23.56	-34.42	-4.89	-23.49	0	-	attempt 1
8309509	SMP	1	0	0	0	0	0	0	-	0	0	0	0	0	0	0	-	attempt 1
8343500	SMP	1	0	0	0	0	0	0	-	0	0	0	0	0	0	0	-	attempt 1
8376484	SMP	1	0	0	0	0	0	0	-	0	0	0	0	0	0	0	-	attempt 1
8409320	SMP	1	0	0	0	0	0	0	-	0	0	0	0	0	0	0	-	attempt 1
8443117	SMP	1	0	0	0	0	0	0	-	0	0	0	0	0	0	0	-	attempt 1
8476013	SMP	1	0	0	0	0	0	0	-	0	0	0	0	0	0	0	-	attempt 1
8510128	SMP	1	0	0	0	0	0	0	-	0	0	0	0	0	0	0	-	attempt 1
8542616	SMP	1	0	0	0	0	0	0	-	0	0	0	0	0	0	0	-	attempt 1
8575929	SMP	1	0	0	0	0	0	0	-	0	0	0	0	0	0	0	-	attempt 1
8609188	SMP	1	0	0	0	0	0	0	-	0	0	0	0	0	0	0	-	attempt 1
8642376	SMP	1	0	0	0	0	0	0	-	0	0	0	0	0	0	0	-	attempt 1
8676149	SMP	1	19	78.07	409.56	385.69	19	78.07	Bottom Left	36.36	-6.54	-23.56	-34.42	-4.89	-23.49	0	-	attempt 1
8708899	SMP	1	0	0	0	0	0	0	-	0	0	0	0	0	0	0	-	attempt 1
8742185	SMP	1	0	0	0	0	0	0	-	0	0	0	0	0	0	0	-	attempt 1
8776024	SMP	1	0	0	0	0	0	0	-	0	0	0	0	0	0	0	-	attempt 1
8808663	SMP	1	0	0	0	0	0	0	-	0	0	0	0	0	0	0	-	attempt 1
8842118	SMP	1	0	0	0	0	0	0	-	0	0	0	0	0	0	0	-	attempt 1
8875738	SMP	1	0	0	0	0	0	0	-	0	0	0	0	0	0	0	-	attempt 1
