# Supplementary material for: Visual Search Strategies of Soccer Players Executing a Power vs. Placement Penalty Kick
Source: PLoS One. 2014 Dec 17;9(12):e115179. doi: 10.1371/journal.pone.0115179 (PMC4269429; doi:10.1371/journal.pone.0115179)
Supplement: S1 File — Raw visual search data from participant group in each test condition. (ZIP) [file pone.0115179.s001.zip › PLoS ONE Supporting Information/Part 4/Output/S1 attempt 1 LA placement no GK.xlsx]

## Sheet: Sheet1
## [BeGaze]
## Converted from:
## Date:	23.07.2013 10:54:15
## Version:	BeGaze 3.2.28
## IDF Version:	10
## Sample Rate:	30
## Separator Type:	Trial
## Trial Count:	1
## Uses Plane File:	FALSE
## Stimulus:	attempt 6
## Number of Samples:	236
## Reversed:	none
## [Run]
## Subject:	Dennis Low Anxiety
## Description:	Reference View 8 Dennis Low Anxiety 0
## [Calibration]
## Calibration Type:	n.a.
## Calibration Area:	1280	960
## [Geometry]
## Stimulus Dimension [mm]:	1280	960
## Head Distance [mm]:	1450
## [Hardware Setup]
## System ID:
## Operating System :
## IView X Version:
## [Filter Settings]
## Heuristics:	FALSE
## Heuristics Stage:	0
## Bilateral:	FALSE
## Gaze Cursor Filter:	FALSE
## Saccade Length [px]:	0
## Filter Depth [ms]:	0
## Format:	LEFT, RIGHT, POR, AOI, EYEPOSITION, TRIGGER
##
Time	Type	Trial	B POR X [px]	B POR Y [px]	L POR X [px]	L POR Y [px]	R POR X [px]	R POR Y [px]	L Object Hit	R Object Hit	L EPOS X	L EPOS Y	L EPOS Z	R EPOS X	R EPOS Y	R EPOS Z	Trigger	L Event Info	R Event Info	Stimulus
23155	SMP	1	0	0	0	0	0	0	-	-	0	0	0	0	0	0	0	-	-	attempt 6
56734	SMP	1	295	103.07	0	0	295	103.07	ball	Other	0	0	0	-34.69	-4.89	-23.24	0	-	-	attempt 6
89541	SMP	1	294	42.07	371.85	686.43	294	42.07	ball	ball	36.45	-6.54	-23.5	-34.69	-4.89	-23.24	0	-	-	attempt 6
122941	SMP	1	294	42.07	427.37	564.74	294	42.07	ball	ball	36.45	-6.54	-23.5	-34.69	-4.89	-23.24	0	-	-	attempt 6
157455	SMP	1	294	42.07	427.37	564.74	294	42.07	ball	ball	36.45	-6.54	-23.5	-34.69	-4.89	-23.24	0	-	-	attempt 6
223514	SMP	1	294	42.07	373.34	641.4	294	42.07	ball	ball	36.45	-6.54	-23.5	-34.69	-4.89	-23.24	0	-	-	attempt 6
256552	SMP	1	294	42.07	366.15	648.52	294	42.07	ball	ball	36.45	-6.54	-23.5	-34.69	-4.89	-23.24	0	-	-	attempt 6
289293	SMP	1	294	42.07	366.99	629.29	294	42.07	ball	ball	36.45	-6.54	-23.5	-34.69	-4.89	-23.24	0	-	-	attempt 6
322522	SMP	1	294	42.07	494.42	636.26	294	42.07	ball	ball	36.45	-6.54	-23.5	-34.69	-4.89	-23.24	0	-	-	attempt 6
356179	SMP	1	294	42.07	595.07	603.65	294	42.07	ball	ball	36.45	-6.54	-23.5	-34.69	-4.89	-23.24	0	-	-	attempt 6
389597	SMP	1	294	42.07	435.76	683.6	294	42.07	ball	ball	36.45	-6.54	-23.5	-34.69	-4.89	-23.24	0	-	-	attempt 6
422368	SMP	1	285	98.07	0	0	285	98.07	ball	Other	0	0	0	-34.69	-4.89	-23.24	0	-	-	attempt 6
455755	SMP	1	285	98.07	0	0	285	98.07	ball	Other	0	0	0	-34.69	-4.89	-23.24	0	-	-	attempt 6
488978	SMP	1	286	39.07	634.05	666.71	286	39.07	ball	ball	36.45	-6.54	-23.5	-34.69	-4.89	-23.24	0	-	-	attempt 6
522327	SMP	1	286	39.07	450.88	750.85	286	39.07	ball	ball	36.45	-6.54	-23.5	-34.69	-4.89	-23.24	0	-	-	attempt 6
555582	SMP	1	286	39.07	0	0	286	39.07	ball	ball	0	0	0	-34.69	-4.89	-23.24	0	-	-	attempt 6
589004	SMP	1	286	39.07	651.78	675.06	286	39.07	ball	ball	36.45	-6.54	-23.5	-34.69	-4.89	-23.24	0	-	-	attempt 6
622448	SMP	1	286	39.07	570	632.73	286	39.07	ball	ball	36.45	-6.54	-23.5	-34.69	-4.89	-23.24	0	-	-	attempt 6
656012	SMP	1	292	103.07	0	0	292	103.07	ball	Other	0	0	0	-34.69	-4.89	-23.24	0	-	-	attempt 6
689086	SMP	1	290	42.07	578.15	628.34	290	42.07	ball	ball	36.45	-6.54	-23.5	-34.69	-4.89	-23.24	0	-	-	attempt 6
722467	SMP	1	290	101.07	515.34	775.02	290	101.07	ball	Other	36.45	-6.54	-23.5	-34.69	-4.89	-23.24	0	-	-	attempt 6
761061	SMP	1	290	101.07	513.61	800.62	290	101.07	ball	Other	36.45	-6.54	-23.5	-34.69	-4.89	-23.24	0	-	-	attempt 6
822081	SMP	1	290	101.07	516.73	812.44	290	101.07	ball	Other	36.45	-6.54	-23.5	-34.69	-4.89	-23.24	0	-	-	attempt 6
858087	SMP	1	290	101.07	522.44	805.61	290	101.07	ball	Other	36.45	-6.54	-23.5	-34.69	-4.89	-23.24	0	-	-	attempt 6
922194	SMP	1	291	104.07	536.78	822.32	291	104.07	ball	Other	36.45	-6.54	-23.5	-34.69	-4.89	-23.24	0	-	-	attempt 6
954788	SMP	1	291	104.07	551.24	835.13	291	104.07	ball	Other	36.45	-6.54	-23.5	-34.69	-4.89	-23.24	0	-	-	attempt 6
988212	SMP	1	291	104.07	558.02	831.54	291	104.07	ball	Other	36.45	-6.54	-23.5	-34.69	-4.89	-23.24	0	-	-	attempt 6
1021823	SMP	1	291	104.07	561.15	833.85	291	104.07	ball	Other	36.45	-6.54	-23.5	-34.69	-4.89	-23.24	0	-	-	attempt 6
1054782	SMP	1	291	104.07	567.04	838.17	291	104.07	ball	Other	36.45	-6.54	-23.5	-34.69	-4.89	-23.24	0	-	-	attempt 6
1087904	SMP	1	291	104.07	562.74	810.35	291	104.07	ball	Other	36.45	-6.54	-23.5	-34.69	-4.89	-23.25	0	-	-	attempt 6
1121434	SMP	1	291	104.07	557.63	777.43	291	104.07	ball	Other	36.45	-6.54	-23.5	-34.69	-4.89	-23.25	0	-	-	attempt 6
1155012	SMP	1	291	104.07	559.05	755.02	291	104.07	ball	Other	36.45	-6.54	-23.5	-34.69	-4.89	-23.25	0	-	-	attempt 6
1187881	SMP	1	291	104.07	559.05	755.02	291	104.07	ball	Other	36.45	-6.54	-23.5	-34.69	-4.89	-23.25	0	-	-	attempt 6
1221030	SMP	1	290	43.07	559.05	755.06	290	43.07	ball	ball	36.45	-6.54	-23.5	-34.69	-4.89	-23.25	0	-	-	attempt 6
1254253	SMP	1	290	43.07	554.31	551.18	290	43.07	ball	ball	36.45	-6.54	-23.5	-34.69	-4.89	-23.25	0	-	-	attempt 6
1288502	SMP	1	288	39.07	543.14	550.63	288	39.07	ball	ball	36.45	-6.54	-23.5	-34.69	-4.89	-23.25	0	-	-	attempt 6
1321418	SMP	1	288	39.07	531.7	543.47	288	39.07	ball	ball	36.45	-6.54	-23.5	-34.69	-4.89	-23.25	0	-	-	attempt 6
1355626	SMP	1	288	39.07	526.44	558.46	288	39.07	ball	ball	36.45	-6.54	-23.5	-34.69	-4.89	-23.25	0	-	-	attempt 6
1387498	SMP	1	288	39.07	517.87	563.59	288	39.07	ball	ball	36.45	-6.54	-23.5	-34.69	-4.89	-23.25	0	-	-	attempt 6
1420468	SMP	1	288	39.07	519.75	563	288	39.07	ball	ball	36.45	-6.54	-23.5	-34.69	-4.89	-23.25	0	-	-	attempt 6
1454140	SMP	1	288	39.07	513.54	571.63	288	39.07	ball	ball	36.45	-6.54	-23.5	-34.69	-4.89	-23.25	0	-	-	attempt 6
1487509	SMP	1	288	39.07	505.48	582.46	288	39.07	ball	ball	36.45	-6.54	-23.5	-34.69	-4.89	-23.25	0	-	-	attempt 6
1520599	SMP	1	288	39.07	510.26	573	288	39.07	ball	ball	36.45	-6.54	-23.5	-34.69	-4.89	-23.25	0	-	-	attempt 6
1553959	SMP	1	288	39.07	509.93	566.84	288	39.07	ball	ball	36.45	-6.54	-23.51	-34.69	-4.89	-23.25	0	-	-	attempt 6
1586838	SMP	1	288	39.07	510.56	567.68	288	39.07	ball	ball	36.45	-6.54	-23.51	-34.69	-4.89	-23.25	0	-	-	attempt 6
1620206	SMP	1	288	39.07	510.97	570.43	288	39.07	ball	ball	36.45	-6.54	-23.51	-34.69	-4.89	-23.25	0	-	-	attempt 6
1653431	SMP	1	288	39.07	494.07	484.34	288	39.07	ball	ball	36.45	-6.54	-23.51	-34.69	-4.89	-23.25	0	-	-	attempt 6
1686931	SMP	1	293	103.07	494.07	484.34	293	103.07	ball	Other	36.45	-6.54	-23.51	-34.69	-4.89	-23.25	0	-	-	attempt 6
1720184	SMP	1	293	103.07	323.12	116.65	293	103.07	Other	Other	36.45	-6.54	-23.51	-34.69	-4.89	-23.25	0	-	-	attempt 6
1753330	SMP	1	0	0	0	0	0	0	-	-	0	0	0	0	0	0	0	-	-	attempt 6
1786618	SMP	1	292	102.07	803.21	859.87	292	102.07	Other	Other	36.45	-6.54	-23.51	0	0	0	0	-	-	attempt 6
1823870	SMP	1	292	102.07	801.07	862.73	292	102.07	Other	Other	36.45	-6.54	-23.51	0	0	0	0	-	-	attempt 6
1886724	SMP	1	0	0	0	0	0	0	-	-	0	0	0	0	0	0	0	-	-	attempt 6
1930712	SMP	1	0	0	0	0	0	0	-	-	0	0	0	0	0	0	0	-	-	attempt 6
1986493	SMP	1	0	0	0	0	0	0	-	-	0	0	0	0	0	0	0	-	-	attempt 6
2019770	SMP	1	0	0	0	0	0	0	-	-	0	0	0	0	0	0	0	-	-	attempt 6
2053093	SMP	1	0	0	0	0	0	0	-	-	0	0	0	0	0	0	0	-	-	attempt 6
2086224	SMP	1	0	0	0	0	0	0	-	-	0	0	0	0	0	0	0	-	-	attempt 6
2119892	SMP	1	0	0	0	0	0	0	-	-	0	0	0	0	0	0	0	-	-	attempt 6
2186171	SMP	1	0	0	0	0	0	0	-	-	0	0	0	0	0	0	0	-	-	attempt 6
2219299	SMP	1	293	99.07	212.48	79.8	293	99.07	Other	Other	36.45	-6.54	-23.51	-34.69	-4.89	-23.25	0	-	-	attempt 6
2252382	SMP	1	293	99.07	234.58	95.34	293	99.07	Other	Other	36.45	-6.54	-23.51	-34.69	-4.89	-23.25	0	-	-	attempt 6
2319037	SMP	1	293	99.07	262.93	115.68	293	99.07	Other	Other	36.45	-6.54	-23.51	-34.69	-4.89	-23.25	0	-	-	attempt 6
2352380	SMP	1	293	99.07	275.49	116.1	293	99.07	Other	Other	36.45	-6.54	-23.51	-34.69	-4.89	-23.25	0	-	-	attempt 6
2419166	SMP	1	293	99.07	298.49	164.54	293	99.07	Other	Other	36.45	-6.54	-23.51	-34.69	-4.89	-23.25	0	-	-	attempt 6
2452321	SMP	1	293	99.07	0	0	293	99.07	Other	Other	0	0	0	-34.69	-4.89	-23.25	0	-	-	attempt 6
2485521	SMP	1	293	99.07	0	0	293	99.07	Other	Other	0	0	0	-34.69	-4.89	-23.25	0	-	-	attempt 6
2518764	SMP	1	293	99.07	680.41	-29.8	293	99.07	Other	Other	36.45	-6.54	-23.51	-34.69	-4.89	-23.25	0	-	-	attempt 6
2551971	SMP	1	0	0	0	0	0	0	-	-	0	0	0	0	0	0	0	-	-	attempt 6
2585263	SMP	1	289	42.07	640.62	606.92	289	42.07	ball	ball	36.45	-6.54	-23.51	-34.69	-4.89	-23.25	0	-	-	attempt 6
2618794	SMP	1	289	42.07	600.08	627.46	289	42.07	ball	ball	36.45	-6.54	-23.51	-34.69	-4.89	-23.25	0	-	-	attempt 6
2651707	SMP	1	289	42.07	587.14	598.51	289	42.07	ball	ball	36.45	-6.54	-23.51	-34.69	-4.89	-23.25	0	-	-	attempt 6
2685709	SMP	1	289	42.07	599.77	589.25	289	42.07	ball	ball	36.45	-6.54	-23.51	-34.69	-4.89	-23.25	0	-	-	attempt 6
2718501	SMP	1	289	42.07	596.21	568.52	289	42.07	ball	ball	36.45	-6.54	-23.51	-34.69	-4.89	-23.25	0	-	-	attempt 6
2751764	SMP	1	283	38.07	592.76	558.87	283	38.07	ball	ball	36.45	-6.54	-23.51	-34.69	-4.89	-23.25	0	-	-	attempt 6
2785263	SMP	1	283	38.07	590.76	539.79	283	38.07	ball	ball	36.45	-6.54	-23.51	-34.69	-4.89	-23.25	0	-	-	attempt 6
2818616	SMP	1	283	38.07	586.95	536.02	283	38.07	ball	ball	36.45	-6.54	-23.51	-34.69	-4.89	-23.25	0	-	-	attempt 6
2851503	SMP	1	290	40.07	585.27	524.31	290	40.07	ball	ball	36.45	-6.54	-23.51	-34.69	-4.89	-23.25	0	-	-	attempt 6
2885077	SMP	1	287	38.07	577.33	515.35	287	38.07	ball	ball	36.45	-6.54	-23.51	-34.69	-4.89	-23.25	0	-	-	attempt 6
2918142	SMP	1	285	40.07	568.98	515.35	285	40.07	ball	ball	36.45	-6.54	-23.51	-34.69	-4.89	-23.25	0	-	-	attempt 6
2951361	SMP	1	285	40.07	564.23	518.51	285	40.07	ball	ball	36.45	-6.54	-23.51	-34.69	-4.89	-23.25	0	-	-	attempt 6
2984606	SMP	1	281	42.07	559.71	521.69	281	42.07	ball	ball	36.45	-6.54	-23.51	-34.69	-4.89	-23.25	0	-	-	attempt 6
3025948	SMP	1	282	42.07	559.27	522.26	282	42.07	ball	ball	36.45	-6.54	-23.51	-34.69	-4.89	-23.25	0	-	-	attempt 6
3084601	SMP	1	290	101.07	212.85	214.93	290	101.07	Other	Other	36.45	-6.54	-23.51	-34.69	-4.89	-23.25	0	-	-	attempt 6
3118003	SMP	1	283	102.07	150.28	57.56	283	102.07	Other	Other	36.45	-6.54	-23.51	-34.69	-4.89	-23.25	0	-	-	attempt 6
3184262	SMP	1	288	101.07	141.5	65.13	288	101.07	Front middle	Other	36.45	-6.54	-23.51	-34.69	-4.89	-23.25	0	-	-	attempt 6
3217672	SMP	1	289	105.07	92.27	136.57	289	105.07	Front Left	Other	36.45	-6.54	-23.51	-34.69	-4.89	-23.25	0	-	-	attempt 6
3255920	SMP	1	289	105.07	149.93	116.54	289	105.07	Front Left	Other	36.45	-6.54	-23.51	-34.69	-4.89	-23.25	0	-	-	attempt 6
3284153	SMP	1	86	112.07	98.19	165.69	86	112.07	Front Left	Front Left	36.45	-6.54	-23.51	-34.69	-4.89	-23.25	0	-	-	attempt 6
3317341	SMP	1	67	112.07	114.93	169.58	67	112.07	Front Left	Front Left	36.45	-6.54	-23.51	-34.69	-4.89	-23.25	0	-	-	attempt 6
3350890	SMP	1	71	93.07	161.91	165.9	71	93.07	Bottom Left	Bottom Left	36.45	-6.54	-23.51	-34.69	-4.89	-23.25	0	-	-	attempt 6
3383765	SMP	1	45	112.07	94.64	221.02	45	112.07	Front Left	Front Left	36.45	-6.54	-23.51	-34.69	-4.89	-23.25	0	-	-	attempt 6
3417090	SMP	1	44	112.07	112	220.81	44	112.07	Front Left	Front Left	36.45	-6.54	-23.51	-34.69	-4.89	-23.25	0	-	-	attempt 6
3450490	SMP	1	39	112.07	103.81	220.59	39	112.07	Front Left	Front Left	36.45	-6.54	-23.51	-34.69	-4.89	-23.25	0	-	-	attempt 6
3484254	SMP	1	31	107.07	98.19	225.34	31	107.07	Front Left	Front Left	36.45	-6.54	-23.51	-34.69	-4.89	-23.25	0	-	-	attempt 6
3517258	SMP	1	24	93.07	93.37	224.37	24	93.07	Bottom Left	Bottom Left	36.45	-6.54	-23.51	-34.69	-4.89	-23.25	0	-	-	attempt 6
3550412	SMP	1	24	94.07	86.84	216.99	24	94.07	Bottom Left	Bottom Left	36.45	-6.54	-23.51	-34.69	-4.89	-23.25	0	-	-	attempt 6
3583863	SMP	1	27	96.07	70.88	217.3	27	96.07	Bottom Left	Bottom Left	36.45	-6.54	-23.51	-34.69	-4.89	-23.25	0	-	-	attempt 6
3617209	SMP	1	26	96.07	73.9	218.66	26	96.07	Bottom Left	Bottom Left	36.45	-6.54	-23.51	-34.69	-4.89	-23.25	0	-	-	attempt 6
3650070	SMP	1	292	103.07	179.25	247.88	292	103.07	Other	Other	36.45	-6.54	-23.51	-34.69	-4.89	-23.25	0	-	-	attempt 6
3716987	SMP	1	291	39.07	645.43	545.72	291	39.07	ball	ball	36.45	-6.54	-23.51	-34.69	-4.89	-23.25	0	-	-	attempt 6
3751080	SMP	1	291	39.07	640.36	529.46	291	39.07	ball	ball	36.45	-6.54	-23.51	-34.69	-4.89	-23.25	0	-	-	attempt 6
3783170	SMP	1	291	39.07	629.19	525.32	291	39.07	ball	ball	36.45	-6.53	-23.51	-34.69	-4.89	-23.25	0	-	-	attempt 6
3816765	SMP	1	289	40.07	610.69	525.19	289	40.07	ball	ball	36.45	-6.53	-23.51	-34.69	-4.89	-23.25	0	-	-	attempt 6
3849901	SMP	1	289	40.07	602.56	527.58	289	40.07	ball	ball	36.45	-6.53	-23.51	-34.69	-4.89	-23.25	0	-	-	attempt 6
3882863	SMP	1	288	39.07	589.29	525.97	288	39.07	ball	ball	36.45	-6.53	-23.51	-34.69	-4.89	-23.25	0	-	-	attempt 6
3916477	SMP	1	288	39.07	581.58	520.65	288	39.07	ball	ball	36.45	-6.53	-23.51	-34.69	-4.89	-23.25	0	-	-	attempt 6
3950786	SMP	1	288	39.07	578.97	534.07	288	39.07	ball	ball	36.45	-6.53	-23.51	-34.69	-4.89	-23.25	0	-	-	attempt 6
3985291	SMP	1	288	39.07	567.79	535.1	288	39.07	ball	ball	36.45	-6.53	-23.52	-34.69	-4.89	-23.25	0	-	-	attempt 6
4016353	SMP	1	286	37.07	563.08	530.17	286	37.07	ball	ball	36.45	-6.53	-23.52	-34.69	-4.89	-23.25	0	-	-	attempt 6
4050101	SMP	1	286	37.07	560.05	525.45	286	37.07	ball	ball	36.45	-6.53	-23.52	-34.69	-4.89	-23.25	0	-	-	attempt 6
4082735	SMP	1	286	37.07	555.77	521.37	286	37.07	ball	ball	36.45	-6.53	-23.52	-34.69	-4.89	-23.25	0	-	-	attempt 6
4116026	SMP	1	286	37.07	552.41	518.1	286	37.07	ball	ball	36.45	-6.53	-23.52	-34.69	-4.89	-23.25	0	-	-	attempt 6
4149136	SMP	1	286	37.07	546.14	517.05	286	37.07	ball	ball	36.45	-6.53	-23.52	-34.69	-4.89	-23.25	0	-	-	attempt 6
4182980	SMP	1	286	37.07	542.01	514.42	286	37.07	ball	ball	36.45	-6.53	-23.52	-34.69	-4.89	-23.25	0	-	-	attempt 6
4215752	SMP	1	286	37.07	535.92	515.21	286	37.07	ball	ball	36.45	-6.53	-23.52	-34.69	-4.89	-23.25	0	-	-	attempt 6
4249240	SMP	1	286	37.07	528.75	513.51	286	37.07	ball	ball	36.45	-6.53	-23.52	-34.69	-4.89	-23.26	0	-	-	attempt 6
4282192	SMP	1	286	37.07	524.26	514.44	286	37.07	ball	ball	36.45	-6.53	-23.52	-34.69	-4.89	-23.26	0	-	-	attempt 6
4315672	SMP	1	286	37.07	518.95	511.07	286	37.07	ball	ball	36.45	-6.53	-23.52	-34.69	-4.89	-23.26	0	-	-	attempt 6
4349943	SMP	1	286	37.07	514.24	508.61	286	37.07	ball	ball	36.45	-6.53	-23.52	-34.69	-4.89	-23.26	0	-	-	attempt 6
4383729	SMP	1	285	35.07	511.82	507.67	285	35.07	ball	ball	36.45	-6.53	-23.52	-34.69	-4.89	-23.26	0	-	-	attempt 6
4415635	SMP	1	284	35.07	511.75	504.15	284	35.07	ball	ball	36.45	-6.53	-23.52	-34.69	-4.89	-23.26	0	-	-	attempt 6
4449129	SMP	1	284	35.07	512.04	500.27	284	35.07	ball	ball	36.45	-6.53	-23.52	-34.69	-4.89	-23.26	0	-	-	attempt 6
4482039	SMP	1	284	35.07	515.49	498.22	284	35.07	ball	ball	36.45	-6.53	-23.52	-34.69	-4.89	-23.26	0	-	-	attempt 6
4515798	SMP	1	284	35.07	519.41	496.09	284	35.07	ball	ball	36.45	-6.53	-23.52	-34.69	-4.89	-23.26	0	-	-	attempt 6
4548582	SMP	1	284	35.07	524.52	496.83	284	35.07	ball	ball	36.45	-6.53	-23.52	-34.69	-4.89	-23.26	0	-	-	attempt 6
4581935	SMP	1	284	35.07	528.74	496.34	284	35.07	ball	ball	36.45	-6.53	-23.52	-34.69	-4.89	-23.26	0	-	-	attempt 6
4615075	SMP	1	284	35.07	530.9	496.76	284	35.07	ball	ball	36.45	-6.53	-23.52	-34.69	-4.89	-23.26	0	-	-	attempt 6
4648442	SMP	1	284	35.07	535.43	492.48	284	35.07	ball	ball	36.45	-6.53	-23.52	-34.69	-4.89	-23.26	0	-	-	attempt 6
4682033	SMP	1	284	35.07	536.47	492.42	284	35.07	ball	ball	36.45	-6.53	-23.52	-34.69	-4.89	-23.26	0	-	-	attempt 6
4714863	SMP	1	284	35.07	538.71	490.58	284	35.07	ball	ball	36.45	-6.53	-23.52	-34.69	-4.89	-23.26	0	-	-	attempt 6
4749561	SMP	1	284	35.07	540.43	489.62	284	35.07	ball	ball	36.45	-6.53	-23.52	-34.69	-4.89	-23.26	0	-	-	attempt 6
4781629	SMP	1	284	35.07	539.97	488.99	284	35.07	ball	ball	36.45	-6.53	-23.52	-34.69	-4.89	-23.26	0	-	-	attempt 6
4815010	SMP	1	284	35.07	544.07	487.49	284	35.07	ball	ball	36.45	-6.53	-23.53	-34.69	-4.89	-23.26	0	-	-	attempt 6
4847926	SMP	1	284	35.07	543.39	488.22	284	35.07	ball	ball	36.45	-6.53	-23.53	-34.69	-4.89	-23.26	0	-	-	attempt 6
4881560	SMP	1	284	35.07	542.84	488.47	284	35.07	ball	ball	36.45	-6.53	-23.53	-34.69	-4.89	-23.26	0	-	-	attempt 6
4914768	SMP	1	284	35.07	542.28	489.87	284	35.07	ball	ball	36.45	-6.53	-23.53	-34.69	-4.89	-23.26	0	-	-	attempt 6
4947880	SMP	1	284	35.07	542	488.22	284	35.07	ball	ball	36.45	-6.53	-23.53	-34.69	-4.89	-23.26	0	-	-	attempt 6
4981121	SMP	1	294	102.07	470.38	407.61	294	102.07	ball	Other	36.45	-6.53	-23.53	-34.69	-4.89	-23.26	0	-	-	attempt 6
5015115	SMP	1	294	102.07	470.38	407.61	294	102.07	ball	Other	36.45	-6.53	-23.53	-34.69	-4.89	-23.26	0	-	-	attempt 6
5047704	SMP	1	0	0	0	0	0	0	-	-	0	0	0	0	0	0	0	-	-	attempt 6
5081152	SMP	1	0	0	0	0	0	0	-	-	0	0	0	0	0	0	0	-	-	attempt 6
5114100	SMP	1	286	98.07	-10.59	127.41	286	98.07	Other	Other	36.45	-6.53	-23.53	-34.69	-4.89	-23.26	0	-	-	attempt 6
5152297	SMP	1	289	105.07	32.26	73.08	289	105.07	Other	Other	36.45	-6.53	-23.53	-34.69	-4.89	-23.26	0	-	-	attempt 6
5215236	SMP	1	289	105.07	-15.55	129.05	289	105.07	Other	Other	36.45	-6.53	-23.53	-34.69	-4.89	-23.26	0	-	-	attempt 6
5247512	SMP	1	289	105.07	-58.79	140.35	289	105.07	Other	Other	36.45	-6.53	-23.53	-34.69	-4.89	-23.26	0	-	-	attempt 6
5280597	SMP	1	289	105.07	-86.11	121.31	289	105.07	Other	Other	36.45	-6.53	-23.53	-34.69	-4.89	-23.26	0	-	-	attempt 6
5314017	SMP	1	289	105.07	-71.86	126.76	289	105.07	Other	Other	36.45	-6.53	-23.53	-34.69	-4.89	-23.26	0	-	-	attempt 6
5347212	SMP	1	289	105.07	-88.26	148.15	289	105.07	Other	Other	36.45	-6.53	-23.53	-34.69	-4.89	-23.26	0	-	-	attempt 6
5380243	SMP	1	289	105.07	-87.76	133.04	289	105.07	Other	Other	36.45	-6.53	-23.53	-34.69	-4.89	-23.26	0	-	-	attempt 6
5413666	SMP	1	289	105.07	-61.34	127.1	289	105.07	Other	Other	36.45	-6.53	-23.53	-34.69	-4.89	-23.26	0	-	-	attempt 6
5447027	SMP	1	289	105.07	10.91	76.02	289	105.07	Other	Other	36.45	-6.53	-23.53	-34.69	-4.89	-23.26	0	-	-	attempt 6
5480830	SMP	1	289	105.07	-33.52	129.18	289	105.07	Other	Other	36.45	-6.53	-23.53	-34.69	-4.89	-23.26	0	-	-	attempt 6
5513317	SMP	1	289	105.07	16.92	102.55	289	105.07	Other	Other	36.45	-6.53	-23.53	-34.69	-4.89	-23.26	0	-	-	attempt 6
5546635	SMP	1	289	105.07	27.01	85.32	289	105.07	Other	Other	36.45	-6.53	-23.53	-34.69	-4.89	-23.26	0	-	-	attempt 6
5580473	SMP	1	289	105.07	27.01	85.32	289	105.07	Other	Other	36.45	-6.53	-23.53	-34.69	-4.89	-23.26	0	-	-	attempt 6
5614624	SMP	1	289	105.07	46.05	85.11	289	105.07	Other	Other	36.45	-6.53	-23.53	-34.69	-4.89	-23.26	0	-	-	attempt 6
5646656	SMP	1	289	105.07	46.05	85.11	289	105.07	Other	Other	36.45	-6.53	-23.53	-34.69	-4.89	-23.26	0	-	-	attempt 6
5679904	SMP	1	289	105.07	0	0	289	105.07	Other	Other	0	0	0	-34.69	-4.89	-23.26	0	-	-	attempt 6
5713035	SMP	1	0	0	0	0	0	0	-	-	0	0	0	0	0	0	0	-	-	attempt 6
5746271	SMP	1	290	107.07	476.67	388.72	290	107.07	ball	Other	36.45	-6.53	-23.53	-34.69	-4.89	-23.26	0	-	-	attempt 6
5779686	SMP	1	290	107.07	476.67	388.72	290	107.07	ball	Other	36.45	-6.53	-23.53	-34.69	-4.89	-23.26	0	-	-	attempt 6
5813235	SMP	1	288	35.07	625.07	515.42	288	35.07	ball	ball	36.45	-6.53	-23.53	-34.69	-4.89	-23.26	0	-	-	attempt 6
5846482	SMP	1	288	35.07	620.61	513.53	288	35.07	ball	ball	36.45	-6.53	-23.53	-34.69	-4.89	-23.26	0	-	-	attempt 6
5879562	SMP	1	288	35.07	601.19	520.2	288	35.07	ball	ball	36.45	-6.53	-23.53	-34.69	-4.89	-23.26	0	-	-	attempt 6
5912788	SMP	1	288	35.07	599.98	517.76	288	35.07	ball	ball	36.45	-6.53	-23.53	-34.69	-4.89	-23.26	0	-	-	attempt 6
5946064	SMP	1	288	37.07	597.36	520.72	288	37.07	ball	ball	36.45	-6.53	-23.53	-34.69	-4.89	-23.26	0	-	-	attempt 6
5979378	SMP	1	288	37.07	594.22	522.91	288	37.07	ball	ball	36.45	-6.53	-23.53	-34.69	-4.89	-23.26	0	-	-	attempt 6
6013424	SMP	1	288	37.07	580.46	525.43	288	37.07	ball	ball	36.45	-6.53	-23.53	-34.69	-4.89	-23.26	0	-	-	attempt 6
6046267	SMP	1	288	37.07	585.4	526.4	288	37.07	ball	ball	36.45	-6.53	-23.53	-34.69	-4.89	-23.26	0	-	-	attempt 6
6079527	SMP	1	288	37.07	585.07	494.79	288	37.07	ball	ball	36.45	-6.53	-23.53	-34.69	-4.89	-23.26	0	-	-	attempt 6
6112544	SMP	1	288	37.07	580.42	498.96	288	37.07	ball	ball	36.45	-6.53	-23.53	-34.69	-4.89	-23.26	0	-	-	attempt 6
6145761	SMP	1	288	37.07	579.1	500.12	288	37.07	ball	ball	36.45	-6.53	-23.53	-34.69	-4.89	-23.26	0	-	-	attempt 6
6179146	SMP	1	288	37.07	579.19	501.49	288	37.07	ball	ball	36.45	-6.53	-23.53	-34.69	-4.89	-23.26	0	-	-	attempt 6
6212928	SMP	1	288	37.07	578.73	503.8	288	37.07	ball	ball	36.45	-6.53	-23.53	-34.69	-4.89	-23.26	0	-	-	attempt 6
6245947	SMP	1	292	98.07	488.91	417.91	292	98.07	ball	Other	36.45	-6.53	-23.53	-34.69	-4.89	-23.26	0	-	-	attempt 6
6279169	SMP	1	0	0	0	0	0	0	-	-	0	0	0	0	0	0	0	-	-	attempt 6
6312039	SMP	1	296	102.07	488.91	417.91	296	102.07	Other	Other	36.45	-6.53	-23.53	-34.69	-4.89	-23.26	0	-	-	attempt 6
6345372	SMP	1	45	113.07	94.35	180.34	45	113.07	Front Left	Front Left	36.45	-6.53	-23.53	-34.69	-4.89	-23.26	0	-	-	attempt 6
6378860	SMP	1	34	113.07	88.51	184.03	34	113.07	Front Left	Front Left	36.45	-6.53	-23.53	-34.69	-4.89	-23.26	0	-	-	attempt 6
6412103	SMP	1	36	104.07	141	173.94	36	104.07	Front Left	Front Left	36.45	-6.53	-23.53	-34.69	-4.89	-23.26	0	-	-	attempt 6
6445328	SMP	1	36	103.07	157.94	185.88	36	103.07	Front Left	Front Left	36.45	-6.53	-23.53	-34.69	-4.89	-23.26	0	-	-	attempt 6
6478875	SMP	1	45	112.07	171.15	192.83	45	112.07	Front Left	Front Left	36.45	-6.53	-23.53	-34.69	-4.89	-23.26	0	-	-	attempt 6
6511799	SMP	1	40	111.07	163.5	200.83	40	111.07	Front Left	Front Left	36.45	-6.53	-23.53	-34.69	-4.89	-23.26	0	-	-	attempt 6
6545761	SMP	1	35	111.07	173.8	205.42	35	111.07	Front Left	Front Left	36.45	-6.53	-23.53	-34.69	-4.89	-23.26	0	-	-	attempt 6
6578674	SMP	1	95	111.07	301.22	202.91	95	111.07	Front middle	Front middle	36.45	-6.53	-23.53	-34.69	-4.89	-23.26	0	-	-	attempt 6
6611527	SMP	1	113	112.07	355.2	213.26	113	112.07	Front middle	Front middle	36.45	-6.53	-23.53	-34.69	-4.89	-23.26	0	-	-	attempt 6
6645124	SMP	1	102	112.07	337.74	209.16	102	112.07	Front middle	Front middle	36.45	-6.53	-23.53	-34.69	-4.89	-23.26	0	-	-	attempt 6
6711276	SMP	1	102	98.07	312.21	193.61	102	98.07	Bottom Middle	Bottom Middle	36.45	-6.53	-23.53	-34.69	-4.89	-23.26	0	-	-	attempt 6
6744684	SMP	1	99	90.07	298.35	176.95	99	90.07	Bottom Middle	Bottom Middle	36.45	-6.53	-23.53	-34.69	-4.89	-23.26	0	-	-	attempt 6
6778088	SMP	1	292	103.07	0	0	292	103.07	Other	Other	0	0	0	-34.69	-4.89	-23.26	0	-	-	attempt 6
6811734	SMP	1	0	0	0	0	0	0	-	-	0	0	0	0	0	0	0	-	-	attempt 6
6845182	SMP	1	296	101.07	0	0	296	101.07	ball	Other	0	0	0	-34.69	-4.89	-23.26	0	-	-	attempt 6
6877859	SMP	1	296	101.07	622.58	427.66	296	101.07	ball	Other	36.45	-6.53	-23.53	-34.69	-4.89	-23.26	0	-	-	attempt 6
6911601	SMP	1	286	38.07	620.46	542.93	286	38.07	ball	ball	36.45	-6.53	-23.53	-34.69	-4.89	-23.26	0	-	-	attempt 6
6944300	SMP	1	286	38.07	602.76	534.76	286	38.07	ball	ball	36.45	-6.53	-23.53	-34.69	-4.89	-23.26	0	-	-	attempt 6
6977541	SMP	1	286	38.07	578.83	526.75	286	38.07	ball	ball	36.45	-6.53	-23.53	-34.69	-4.89	-23.26	0	-	-	attempt 6
7011242	SMP	1	286	38.07	578.03	506.6	286	38.07	ball	ball	36.45	-6.53	-23.53	-34.69	-4.89	-23.26	0	-	-	attempt 6
7043989	SMP	1	286	38.07	571.13	487.38	286	38.07	ball	ball	36.45	-6.53	-23.53	-34.69	-4.89	-23.26	0	-	-	attempt 6
7077827	SMP	1	286	38.07	566.16	477.73	286	38.07	ball	ball	36.45	-6.53	-23.53	-34.69	-4.89	-23.26	0	-	-	attempt 6
7110700	SMP	1	286	38.07	562.43	469.19	286	38.07	ball	ball	36.45	-6.53	-23.53	-34.69	-4.89	-23.26	0	-	-	attempt 6
7143940	SMP	1	286	38.07	563.54	471.21	286	38.07	ball	ball	36.45	-6.53	-23.53	-34.69	-4.89	-23.26	0	-	-	attempt 6
7177301	SMP	1	286	38.07	547.41	440.35	286	38.07	ball	ball	36.45	-6.53	-23.53	-34.69	-4.89	-23.26	0	-	-	attempt 6
7210883	SMP	1	295	106.07	548.04	443.04	295	106.07	ball	Other	36.45	-6.53	-23.53	-34.69	-4.89	-23.26	0	-	-	attempt 6
7243747	SMP	1	295	106.07	555.81	474.31	295	106.07	ball	Other	36.45	-6.53	-23.53	-34.69	-4.89	-23.26	0	-	-	attempt 6
7277577	SMP	1	295	106.07	564.29	504.86	295	106.07	ball	Other	36.45	-6.53	-23.53	-34.69	-4.88	-23.26	0	-	-	attempt 6
7310371	SMP	1	295	106.07	569.34	515.25	295	106.07	ball	Other	36.45	-6.53	-23.53	-34.69	-4.88	-23.26	0	-	-	attempt 6
7344142	SMP	1	295	106.07	572.06	528.21	295	106.07	ball	Other	36.45	-6.53	-23.53	-34.69	-4.88	-23.26	0	-	-	attempt 6
7376880	SMP	1	295	106.07	576.37	539.6	295	106.07	ball	Other	36.45	-6.53	-23.53	-34.69	-4.88	-23.26	0	-	-	attempt 6
7410343	SMP	1	295	106.07	509.67	554.85	295	106.07	ball	Other	36.45	-6.53	-23.54	-34.69	-4.88	-23.26	0	-	-	attempt 6
7443622	SMP	1	295	106.07	596.46	582.62	295	106.07	ball	Other	36.45	-6.53	-23.54	-34.69	-4.88	-23.26	0	-	-	attempt 6
7477065	SMP	1	295	106.07	568.76	565.89	295	106.07	PB	Other	36.45	-6.53	-23.54	0	0	0	0	-	-	attempt 6
7509844	SMP	1	295	106.07	568.78	565.93	295	106.07	PB	Other	36.45	-6.53	-23.54	-34.69	-4.88	-23.26	0	-	-	attempt 6
7543310	SMP	1	295	106.07	481.04	429.13	295	106.07	PB	Other	36.45	-6.53	-23.54	-34.69	-4.88	-23.26	0	-	-	attempt 6
7576610	SMP	1	295	106.07	497.65	450.52	295	106.07	PB	Other	36.45	-6.52	-23.54	-34.69	-4.88	-23.26	0	-	-	attempt 6
7609687	SMP	1	295	106.07	505.01	528.55	295	106.07	Other	Other	36.46	-6.53	-23.54	-34.69	-4.88	-23.26	0	-	-	attempt 6
7643909	SMP	1	292	106.07	534.85	544.92	292	106.07	Other	Other	36.45	-6.52	-23.54	-34.69	-4.88	-23.26	0	-	-	attempt 6
7676310	SMP	1	0	0	0	0	0	0	-	-	0	0	0	0	0	0	0	-	-	attempt 6
7709900	SMP	1	0	0	0	0	0	0	-	-	0	0	0	0	0	0	0	-	-	attempt 6
7743113	SMP	1	0	0	0	0	0	0	-	-	0	0	0	0	0	0	0	-	-	attempt 6
7776465	SMP	1	0	0	0	0	0	0	-	-	0	0	0	0	0	0	0	-	-	attempt 6
7809778	SMP	1	0	0	0	0	0	0	-	-	0	0	0	0	0	0	0	-	-	attempt 6
7842767	SMP	1	0	0	0	0	0	0	-	-	0	0	0	0	0	0	0	-	-	attempt 6
7875943	SMP	1	0	0	0	0	0	0	-	-	0	0	0	0	0	0	0	-	-	attempt 6
7909865	SMP	1	0	0	0	0	0	0	-	-	0	0	0	0	0	0	0	-	-	attempt 6
7942428	SMP	1	0	0	0	0	0	0	-	-	0	0	0	0	0	0	0	-	-	attempt 6
7976015	SMP	1	0	0	0	0	0	0	-	-	0	0	0	0	0	0	0	-	-	attempt 6
8009276	SMP	1	0	0	0	0	0	0	-	-	0	0	0	0	0	0	0	-	-	attempt 6
8042523	SMP	1	33	44.07	320.31	282.78	33	44.07	Middle Left	Middle Left	36.46	-6.52	-23.54	-34.69	-4.88	-23.26	0	-	-	attempt 6
8075782	SMP	1	0	0	0	0	0	0	-	-	0	0	0	0	0	0	0	-	-	attempt 6
8109902	SMP	1	0	0	0	0	0	0	-	-	0	0	0	0	0	0	0	-	-	attempt 6
8142256	SMP	1	0	0	0	0	0	0	-	-	0	0	0	0	0	0	0	-	-	attempt 6
8175774	SMP	1	0	0	0	0	0	0	-	-	0	0	0	0	0	0	0	-	-	attempt 6
8209218	SMP	1	0	0	0	0	0	0	-	-	0	0	0	0	0	0	0	-	-	attempt 6
8242045	SMP	1	0	0	0	0	0	0	-	-	0	0	0	0	0	0	0	-	-	attempt 6
8275280	SMP	1	0	0	0	0	0	0	-	-	0	0	0	0	0	0	0	-	-	attempt 6
