# Supplementary material for: Visual Search Strategies of Soccer Players Executing a Power vs. Placement Penalty Kick
Source: PLoS One. 2014 Dec 17;9(12):e115179. doi: 10.1371/journal.pone.0115179 (PMC4269429; doi:10.1371/journal.pone.0115179)
Supplement: S1 File — Raw visual search data from participant group in each test condition. (ZIP) [file pone.0115179.s001.zip › PLoS ONE Supporting Information/Part 4/Output/S1 attempt 1 LA power GK move.xlsx]

## Sheet: Sheet1
## [BeGaze]
## Converted from:
## Date:	22.07.2013 17:02:57
## Version:	BeGaze 3.2.28
## IDF Version:	10
## Sample Rate:	30
## Separator Type:	Trial
## Trial Count:	1
## Uses Plane File:	FALSE
## Stimulus:	attempt 4
## Number of Samples:	258
## Reversed:	none
## [Run]
## Subject:	Dennis Low Anxiety
## Description:	Reference View 5 Dennis Low Anxiety 0
## [Calibration]
## Calibration Type:	n.a.
## Calibration Area:	1280	960
## [Geometry]
## Stimulus Dimension [mm]:	1280	960
## Head Distance [mm]:	1450
## [Hardware Setup]
## System ID:
## Operating System :
## IView X Version:
## [Filter Settings]
## Heuristics:	FALSE
## Heuristics Stage:	0
## Bilateral:	FALSE
## Gaze Cursor Filter:	FALSE
## Saccade Length [px]:	0
## Filter Depth [ms]:	0
## Format:	LEFT, RIGHT, POR, AOI, EYEPOSITION, TRIGGER
##
Time	Type	Trial	B POR X [px]	B POR Y [px]	L POR X [px]	L POR Y [px]	R POR X [px]	R POR Y [px]	B Object Hit	L EPOS X	L EPOS Y	L EPOS Z	R EPOS X	R EPOS Y	R EPOS Z	Trigger	B Event Info	Stimulus
19535	SMP	1	288	39.07	507.4	475.01	288	39.07	ball	36.42	-6.56	-23.48	-34.6	-4.89	-23.28	0	-	attempt 4
52581	SMP	1	288	39.07	646.68	700.79	288	39.07	ball	36.42	-6.56	-23.48	-34.6	-4.89	-23.28	0	-	attempt 4
85727	SMP	1	288	39.07	436.69	564.75	288	39.07	ball	36.42	-6.56	-23.48	-34.6	-4.89	-23.28	0	-	attempt 4
119174	SMP	1	288	39.07	435.73	558.48	288	39.07	ball	36.42	-6.56	-23.48	-34.6	-4.89	-23.28	0	-	attempt 4
152166	SMP	1	288	39.07	445.74	551.39	288	39.07	ball	36.42	-6.56	-23.48	-34.6	-4.89	-23.28	0	-	attempt 4
185551	SMP	1	288	39.07	468.75	543.8	288	39.07	ball	36.42	-6.56	-23.48	-34.6	-4.89	-23.28	0	-	attempt 4
218698	SMP	1	288	39.07	468.74	543.79	288	39.07	ball	36.42	-6.56	-23.48	-34.6	-4.89	-23.28	0	-	attempt 4
257061	SMP	1	288	39.07	495.15	560.1	288	39.07	ball	36.42	-6.56	-23.48	-34.6	-4.89	-23.28	0	-	attempt 4
285952	SMP	1	288	39.07	495.14	560.08	288	39.07	ball	36.42	-6.56	-23.48	-34.6	-4.89	-23.28	0	-	attempt 4
318856	SMP	1	288	39.07	495.14	560.08	288	39.07	ball	36.42	-6.56	-23.48	-34.6	-4.9	-23.28	0	-	attempt 4
353538	SMP	1	288	39.07	501.91	689.65	288	39.07	ball	36.42	-6.56	-23.48	-34.6	-4.9	-23.28	0	-	attempt 4
385715	SMP	1	288	39.07	503.39	706.21	288	39.07	ball	36.42	-6.56	-23.48	-34.6	-4.9	-23.28	0	-	attempt 4
419202	SMP	1	288	39.07	515.66	688.06	288	39.07	ball	36.42	-6.56	-23.48	-34.6	-4.9	-23.28	0	-	attempt 4
452095	SMP	1	288	39.07	518.03	641.95	288	39.07	ball	36.42	-6.56	-23.48	-34.6	-4.9	-23.28	0	-	attempt 4
485258	SMP	1	288	39.07	518.03	641.95	288	39.07	ball	36.42	-6.56	-23.48	-34.6	-4.9	-23.28	0	-	attempt 4
518468	SMP	1	292	101.07	518.03	641.95	292	101.07	ball	36.42	-6.56	-23.48	-34.6	-4.9	-23.28	0	-	attempt 4
552492	SMP	1	292	101.07	564.54	682.14	292	101.07	ball	36.42	-6.56	-23.48	-34.6	-4.9	-23.28	0	-	attempt 4
584850	SMP	1	292	101.07	565.38	706.35	292	101.07	ball	36.42	-6.56	-23.48	-34.6	-4.9	-23.28	0	-	attempt 4
618320	SMP	1	292	101.07	563.91	658.31	292	101.07	ball	36.42	-6.56	-23.48	-34.6	-4.9	-23.28	0	-	attempt 4
651920	SMP	1	292	101.07	564.53	681.75	292	101.07	ball	36.42	-6.56	-23.48	-34.6	-4.9	-23.28	0	-	attempt 4
684586	SMP	1	292	101.07	564.53	681.75	292	101.07	ball	36.42	-6.56	-23.48	-34.6	-4.9	-23.28	0	-	attempt 4
717896	SMP	1	292	101.07	562.85	706.33	292	101.07	ball	36.42	-6.56	-23.48	-34.6	-4.9	-23.28	0	-	attempt 4
751399	SMP	1	292	101.07	561.88	711.46	292	101.07	ball	36.42	-6.56	-23.48	-34.6	-4.9	-23.28	0	-	attempt 4
784784	SMP	1	292	101.07	553.6	729.06	292	101.07	ball	36.42	-6.56	-23.48	-34.6	-4.9	-23.28	0	-	attempt 4
817720	SMP	1	292	101.07	547.61	741.66	292	101.07	ball	36.42	-6.56	-23.48	-34.6	-4.9	-23.28	0	-	attempt 4
851153	SMP	1	292	101.07	546.77	734.42	292	101.07	ball	36.42	-6.56	-23.48	-34.6	-4.9	-23.28	0	-	attempt 4
884330	SMP	1	292	101.07	540.93	709.69	292	101.07	ball	36.42	-6.56	-23.48	-34.6	-4.9	-23.29	0	-	attempt 4
917847	SMP	1	292	101.07	532.77	730.5	292	101.07	ball	36.42	-6.56	-23.48	-34.6	-4.9	-23.29	0	-	attempt 4
950979	SMP	1	293	101.07	524.45	771.62	293	101.07	ball	36.42	-6.56	-23.48	-34.6	-4.9	-23.29	0	-	attempt 4
984621	SMP	1	293	101.07	525.12	759.16	293	101.07	ball	36.42	-6.56	-23.48	-34.6	-4.9	-23.29	0	-	attempt 4
1017444	SMP	1	293	101.07	520.89	750.33	293	101.07	ball	36.42	-6.56	-23.48	-34.6	-4.9	-23.29	0	-	attempt 4
1050654	SMP	1	293	101.07	518.24	762.46	293	101.07	ball	36.42	-6.56	-23.48	-34.6	-4.9	-23.29	0	-	attempt 4
1084386	SMP	1	293	101.07	504.45	761.04	293	101.07	ball	36.42	-6.56	-23.48	-34.6	-4.9	-23.29	0	-	attempt 4
1118293	SMP	1	293	101.07	486.36	742.97	293	101.07	ball	36.42	-6.56	-23.48	-34.6	-4.9	-23.29	0	-	attempt 4
1150445	SMP	1	293	101.07	485.74	759.64	293	101.07	ball	36.42	-6.56	-23.48	-34.6	-4.9	-23.29	0	-	attempt 4
1184184	SMP	1	293	101.07	489.42	758.64	293	101.07	ball	36.42	-6.56	-23.48	-34.6	-4.91	-23.29	0	-	attempt 4
1218276	SMP	1	293	101.07	488.13	734.58	293	101.07	ball	36.42	-6.56	-23.48	-34.6	-4.91	-23.29	0	-	attempt 4
1250357	SMP	1	293	101.07	489.24	736.57	293	101.07	ball	36.42	-6.56	-23.48	-34.6	-4.91	-23.29	0	-	attempt 4
1283868	SMP	1	293	101.07	494.14	759.76	293	101.07	ball	36.42	-6.56	-23.48	-34.6	-4.91	-23.29	0	-	attempt 4
1316944	SMP	1	293	101.07	496.65	747.75	293	101.07	ball	36.42	-6.56	-23.48	-34.6	-4.91	-23.29	0	-	attempt 4
1350330	SMP	1	293	101.07	506.53	759.94	293	101.07	ball	36.42	-6.56	-23.48	-34.6	-4.91	-23.29	0	-	attempt 4
1383903	SMP	1	293	101.07	513.86	776.79	293	101.07	ball	36.42	-6.56	-23.48	-34.6	-4.91	-23.29	0	-	attempt 4
1450074	SMP	1	293	101.07	0	0	293	101.07	ball	0	0	0	-34.6	-4.91	-23.29	0	-	attempt 4
1483310	SMP	1	293	101.07	622.27	608.26	293	101.07	ball	36.42	-6.56	-23.48	-34.6	-4.91	-23.29	0	-	attempt 4
1516504	SMP	1	293	101.07	553.48	757.91	293	101.07	ball	36.42	-6.56	-23.48	-34.6	-4.91	-23.29	0	-	attempt 4
1550378	SMP	1	293	101.07	563.67	767.2	293	101.07	ball	36.42	-6.56	-23.48	-34.6	-4.91	-23.29	0	-	attempt 4
1583120	SMP	1	293	101.07	564.89	760.05	293	101.07	ball	36.42	-6.56	-23.48	-34.6	-4.91	-23.29	0	-	attempt 4
1616657	SMP	1	293	101.07	570.24	759.92	293	101.07	ball	36.42	-6.56	-23.48	-34.6	-4.91	-23.29	0	-	attempt 4
1649585	SMP	1	293	101.07	571.12	768.4	293	101.07	ball	36.42	-6.56	-23.48	-34.6	-4.91	-23.29	0	-	attempt 4
1683011	SMP	1	293	101.07	577.61	764.79	293	101.07	ball	36.42	-6.56	-23.48	-34.6	-4.91	-23.29	0	-	attempt 4
1716460	SMP	1	293	101.07	576.48	754.79	293	101.07	ball	36.42	-6.56	-23.48	-34.6	-4.91	-23.29	0	-	attempt 4
1749830	SMP	1	293	101.07	578.48	764.24	293	101.07	ball	36.42	-6.56	-23.48	-34.6	-4.91	-23.29	0	-	attempt 4
1782684	SMP	1	293	101.07	582.57	769.95	293	101.07	ball	36.42	-6.56	-23.48	-34.6	-4.91	-23.29	0	-	attempt 4
1816032	SMP	1	293	101.07	556.55	729.54	293	101.07	ball	36.42	-6.56	-23.48	-34.6	-4.91	-23.29	0	-	attempt 4
1849630	SMP	1	293	101.07	556.55	729.56	293	101.07	ball	36.42	-6.56	-23.48	-34.6	-4.91	-23.29	0	-	attempt 4
1882608	SMP	1	288	38.07	413.84	490.44	288	38.07	ball	36.42	-6.56	-23.48	-34.6	-4.9	-23.29	0	-	attempt 4
1920109	SMP	1	292	105.07	400.04	446.4	292	105.07	ball	36.42	-6.56	-23.48	-34.6	-4.9	-23.29	0	-	attempt 4
1984083	SMP	1	287	36.07	533.72	617.43	287	36.07	ball	36.42	-6.56	-23.48	-34.6	-4.9	-23.29	0	-	attempt 4
2023680	SMP	1	287	36.07	531.49	617.06	287	36.07	ball	36.42	-6.56	-23.48	-34.6	-4.9	-23.29	0	-	attempt 4
2049180	SMP	1	287	36.07	524.71	623.95	287	36.07	ball	36.42	-6.56	-23.48	-34.6	-4.9	-23.29	0	-	attempt 4
2085700	SMP	1	287	36.07	525.64	636.82	287	36.07	ball	36.42	-6.56	-23.48	-34.6	-4.9	-23.29	0	-	attempt 4
2115791	SMP	1	287	36.07	531.39	653.92	287	36.07	ball	36.42	-6.56	-23.48	-34.6	-4.9	-23.3	0	-	attempt 4
2149629	SMP	1	287	36.07	533.65	666.8	287	36.07	ball	36.42	-6.56	-23.48	-34.6	-4.9	-23.3	0	-	attempt 4
2183079	SMP	1	287	36.07	532.39	668.72	287	36.07	ball	36.42	-6.56	-23.48	-34.6	-4.9	-23.3	0	-	attempt 4
2215484	SMP	1	287	36.07	529.73	655.58	287	36.07	ball	36.42	-6.56	-23.48	-34.6	-4.9	-23.3	0	-	attempt 4
2248793	SMP	1	287	36.07	530.75	661.46	287	36.07	ball	36.42	-6.56	-23.48	-34.6	-4.9	-23.3	0	-	attempt 4
2281997	SMP	1	290	40.07	530.17	655.06	290	40.07	ball	36.42	-6.56	-23.48	-34.6	-4.9	-23.3	0	-	attempt 4
2315548	SMP	1	290	40.07	530.03	655.95	290	40.07	ball	36.42	-6.56	-23.48	-34.6	-4.9	-23.3	0	-	attempt 4
2349036	SMP	1	290	40.07	529.2	659.67	290	40.07	ball	36.42	-6.56	-23.48	-34.6	-4.9	-23.3	0	-	attempt 4
2382391	SMP	1	290	40.07	527.12	661.48	290	40.07	ball	36.42	-6.56	-23.48	-34.6	-4.9	-23.3	0	-	attempt 4
2415107	SMP	1	290	40.07	523.23	656.64	290	40.07	ball	36.42	-6.56	-23.48	-34.6	-4.9	-23.3	0	-	attempt 4
2449314	SMP	1	290	40.07	522.3	648.32	290	40.07	ball	36.42	-6.56	-23.49	-34.6	-4.9	-23.3	0	-	attempt 4
2482737	SMP	1	290	40.07	533.12	633.5	290	40.07	ball	36.42	-6.56	-23.49	-34.6	-4.9	-23.3	0	-	attempt 4
2514900	SMP	1	290	40.07	529.79	614.42	290	40.07	ball	36.42	-6.56	-23.49	-34.6	-4.9	-23.3	0	-	attempt 4
2548272	SMP	1	290	40.07	523.78	599.72	290	40.07	ball	36.42	-6.56	-23.49	-34.6	-4.9	-23.3	0	-	attempt 4
2581639	SMP	1	290	40.07	546.03	561.73	290	40.07	ball	36.42	-6.56	-23.49	-34.6	-4.9	-23.3	0	-	attempt 4
2614785	SMP	1	290	40.07	549.77	557.94	290	40.07	ball	36.42	-6.56	-23.49	-34.6	-4.9	-23.3	0	-	attempt 4
2648024	SMP	1	290	40.07	534.77	562.66	290	40.07	ball	36.42	-6.56	-23.49	-34.6	-4.9	-23.3	0	-	attempt 4
2681729	SMP	1	290	40.07	545.02	555.14	290	40.07	ball	36.42	-6.56	-23.49	-34.6	-4.9	-23.3	0	-	attempt 4
2714591	SMP	1	290	40.07	553.08	543.56	290	40.07	ball	36.42	-6.56	-23.49	-34.6	-4.9	-23.3	0	-	attempt 4
2747947	SMP	1	290	40.07	556.32	538.29	290	40.07	ball	36.42	-6.56	-23.49	-34.6	-4.9	-23.3	0	-	attempt 4
2781716	SMP	1	290	40.07	551.03	541.66	290	40.07	ball	36.42	-6.56	-23.49	-34.6	-4.9	-23.3	0	-	attempt 4
2814322	SMP	1	290	40.07	553.71	550.45	290	40.07	ball	36.42	-6.56	-23.49	-34.6	-4.9	-23.3	0	-	attempt 4
2847552	SMP	1	290	40.07	558.39	556.15	290	40.07	ball	36.42	-6.56	-23.49	-34.61	-4.9	-23.3	0	-	attempt 4
2880781	SMP	1	290	40.07	561.05	559.68	290	40.07	ball	36.42	-6.56	-23.49	-34.61	-4.9	-23.3	0	-	attempt 4
2914684	SMP	1	290	40.07	557.7	558.03	290	40.07	ball	36.42	-6.56	-23.49	-34.61	-4.9	-23.3	0	-	attempt 4
2947455	SMP	1	290	40.07	559.81	554.7	290	40.07	ball	36.42	-6.56	-23.49	-34.61	-4.9	-23.3	0	-	attempt 4
2981297	SMP	1	290	40.07	561.76	555.08	290	40.07	ball	36.42	-6.56	-23.49	-34.61	-4.9	-23.3	0	-	attempt 4
3014139	SMP	1	290	40.07	562.48	550.33	290	40.07	ball	36.42	-6.56	-23.49	-34.61	-4.89	-23.3	0	-	attempt 4
3048594	SMP	1	290	40.07	565.23	548.88	290	40.07	ball	36.42	-6.56	-23.49	-34.61	-4.89	-23.3	0	-	attempt 4
3080580	SMP	1	290	40.07	573.01	551.14	290	40.07	ball	36.42	-6.56	-23.49	-34.61	-4.89	-23.3	0	-	attempt 4
3113757	SMP	1	290	40.07	569.39	556.87	290	40.07	ball	36.42	-6.56	-23.49	-34.61	-4.89	-23.3	0	-	attempt 4
3147153	SMP	1	290	40.07	574.8	557.85	290	40.07	ball	36.42	-6.56	-23.5	-34.61	-4.89	-23.3	0	-	attempt 4
3180559	SMP	1	290	40.07	570.29	548.67	290	40.07	ball	36.42	-6.56	-23.5	-34.61	-4.89	-23.31	0	-	attempt 4
3246947	SMP	1	290	40.07	573.51	549.1	290	40.07	ball	36.42	-6.56	-23.5	-34.61	-4.89	-23.31	0	-	attempt 4
3280168	SMP	1	290	40.07	570.75	540.82	290	40.07	ball	36.42	-6.55	-23.5	-34.61	-4.89	-23.31	0	-	attempt 4
3313636	SMP	1	290	40.07	571.71	537.1	290	40.07	ball	36.42	-6.55	-23.5	-34.61	-4.89	-23.31	0	-	attempt 4
3347119	SMP	1	290	40.07	568.85	530.48	290	40.07	ball	36.42	-6.55	-23.5	-34.61	-4.89	-23.31	0	-	attempt 4
3380120	SMP	1	290	40.07	566.74	517.91	290	40.07	ball	36.43	-6.55	-23.5	-34.61	-4.89	-23.31	0	-	attempt 4
3413517	SMP	1	290	40.07	573.46	525.24	290	40.07	ball	36.43	-6.55	-23.5	-34.61	-4.89	-23.31	0	-	attempt 4
3446730	SMP	1	290	40.07	571.28	521.54	290	40.07	ball	36.43	-6.55	-23.5	-34.61	-4.89	-23.31	0	-	attempt 4
3480293	SMP	1	290	40.07	556.97	517.81	290	40.07	ball	36.43	-6.55	-23.5	-34.61	-4.89	-23.31	0	-	attempt 4
3513665	SMP	1	290	40.07	556.55	526.81	290	40.07	ball	36.43	-6.55	-23.5	-34.61	-4.89	-23.31	0	-	attempt 4
3546251	SMP	1	290	40.07	556.84	525.32	290	40.07	ball	36.43	-6.55	-23.5	-34.61	-4.89	-23.31	0	-	attempt 4
3580554	SMP	1	290	40.07	556.7	526.72	290	40.07	ball	36.43	-6.55	-23.5	-34.61	-4.89	-23.31	0	-	attempt 4
3612978	SMP	1	290	40.07	550.42	529.76	290	40.07	ball	36.43	-6.55	-23.5	-34.61	-4.89	-23.31	0	-	attempt 4
3647264	SMP	1	290	40.07	549.3	532.14	290	40.07	ball	36.43	-6.55	-23.5	-34.61	-4.89	-23.31	0	-	attempt 4
3680430	SMP	1	290	40.07	552.78	537.03	290	40.07	ball	36.43	-6.55	-23.5	-34.61	-4.89	-23.31	0	-	attempt 4
3712957	SMP	1	290	40.07	554.02	537.27	290	40.07	ball	36.43	-6.55	-23.5	-34.61	-4.89	-23.31	0	-	attempt 4
3746228	SMP	1	288	38.07	549.63	539.03	288	38.07	ball	36.43	-6.55	-23.5	-34.61	-4.89	-23.31	0	-	attempt 4
3779152	SMP	1	288	38.07	543.52	536.78	288	38.07	ball	36.43	-6.55	-23.5	-34.61	-4.89	-23.31	0	-	attempt 4
3812884	SMP	1	288	38.07	538.95	540.54	288	38.07	ball	36.43	-6.55	-23.5	-34.61	-4.89	-23.31	0	-	attempt 4
3845725	SMP	1	288	38.07	532.06	549.22	288	38.07	ball	36.43	-6.55	-23.5	-34.61	-4.89	-23.31	0	-	attempt 4
3879171	SMP	1	288	38.07	529.72	538.1	288	38.07	ball	36.43	-6.55	-23.5	-34.61	-4.89	-23.31	0	-	attempt 4
3912295	SMP	1	288	38.07	522.32	539.49	288	38.07	ball	36.43	-6.55	-23.5	-34.61	-4.89	-23.31	0	-	attempt 4
3945778	SMP	1	288	38.07	518.4	543.18	288	38.07	ball	36.43	-6.55	-23.5	-34.61	-4.89	-23.31	0	-	attempt 4
3979055	SMP	1	288	38.07	513.01	541.51	288	38.07	ball	36.43	-6.55	-23.5	-34.61	-4.89	-23.31	0	-	attempt 4
4012394	SMP	1	288	38.07	510.05	552.65	288	38.07	ball	36.43	-6.55	-23.5	-34.61	-4.89	-23.31	0	-	attempt 4
4045805	SMP	1	288	38.07	505.61	545.58	288	38.07	ball	36.43	-6.55	-23.5	-34.61	-4.89	-23.31	0	-	attempt 4
4078913	SMP	1	288	38.07	524.44	538.88	288	38.07	ball	36.43	-6.55	-23.51	-34.61	-4.89	-23.31	0	-	attempt 4
4111995	SMP	1	288	38.07	501.92	552.01	288	38.07	ball	36.43	-6.55	-23.51	-34.61	-4.89	-23.31	0	-	attempt 4
4145317	SMP	1	288	38.07	507.13	545.49	288	38.07	ball	36.43	-6.55	-23.51	-34.61	-4.89	-23.31	0	-	attempt 4
4178554	SMP	1	288	38.07	515.1	543.63	288	38.07	ball	36.43	-6.55	-23.51	-34.61	-4.89	-23.31	0	-	attempt 4
4213294	SMP	1	288	38.07	524.85	541.57	288	38.07	ball	36.43	-6.55	-23.51	-34.61	-4.89	-23.31	0	-	attempt 4
4251427	SMP	1	288	38.07	536.14	543.7	288	38.07	ball	36.43	-6.55	-23.51	-34.61	-4.89	-23.31	0	-	attempt 4
4314697	SMP	1	288	38.07	547.61	557.29	288	38.07	ball	36.43	-6.55	-23.51	-34.61	-4.89	-23.31	0	-	attempt 4
4345070	SMP	1	287	40.07	556.58	571.1	287	40.07	ball	36.43	-6.55	-23.51	-34.61	-4.89	-23.31	0	-	attempt 4
4378631	SMP	1	287	40.07	563.85	587.19	287	40.07	ball	36.43	-6.55	-23.51	-34.61	-4.89	-23.31	0	-	attempt 4
4411633	SMP	1	287	40.07	569.08	595.76	287	40.07	ball	36.43	-6.55	-23.51	-34.61	-4.89	-23.31	0	-	attempt 4
4445365	SMP	1	287	40.07	567.06	591.93	287	40.07	ball	36.43	-6.55	-23.51	-34.61	-4.89	-23.31	0	-	attempt 4
4478245	SMP	1	287	40.07	565.43	586.54	287	40.07	ball	36.43	-6.55	-23.51	-34.61	-4.89	-23.31	0	-	attempt 4
4511395	SMP	1	287	40.07	575.86	594.39	287	40.07	ball	36.43	-6.55	-23.51	-34.61	-4.89	-23.31	0	-	attempt 4
4544884	SMP	1	287	40.07	570.64	588.77	287	40.07	ball	36.43	-6.55	-23.51	-34.61	-4.89	-23.31	0	-	attempt 4
4577779	SMP	1	287	40.07	568.39	586.4	287	40.07	ball	36.43	-6.55	-23.51	-34.61	-4.89	-23.31	0	-	attempt 4
4611206	SMP	1	287	40.07	566.47	579.6	287	40.07	ball	36.43	-6.55	-23.51	-34.61	-4.89	-23.31	0	-	attempt 4
4644683	SMP	1	287	40.07	565.66	577.37	287	40.07	ball	36.43	-6.55	-23.51	-34.61	-4.89	-23.31	0	-	attempt 4
4678434	SMP	1	287	40.07	563.3	575.18	287	40.07	ball	36.43	-6.55	-23.51	-34.61	-4.89	-23.31	0	-	attempt 4
4711223	SMP	1	287	40.07	557.66	575.85	287	40.07	ball	36.43	-6.55	-23.51	-34.61	-4.89	-23.31	0	-	attempt 4
4744365	SMP	1	287	40.07	562.79	576.07	287	40.07	ball	36.43	-6.55	-23.51	-34.61	-4.89	-23.31	0	-	attempt 4
4777567	SMP	1	287	40.07	564.2	574.5	287	40.07	ball	36.43	-6.55	-23.51	-34.61	-4.89	-23.31	0	-	attempt 4
4811535	SMP	1	297	99.07	564.23	574.53	297	99.07	ball	36.43	-6.55	-23.51	-34.61	-4.89	-23.31	0	-	attempt 4
4844507	SMP	1	173	111.07	376.54	239.1	173	111.07	Front right	36.43	-6.55	-23.51	-34.61	-4.89	-23.31	0	-	attempt 4
4877712	SMP	1	162	84.07	320.35	176.36	162	84.07	Bottom Middle	36.43	-6.55	-23.51	-34.61	-4.89	-23.31	0	-	attempt 4
4910790	SMP	1	162	84.07	326.09	189.26	162	84.07	Bottom Middle	36.43	-6.55	-23.51	-34.61	-4.89	-23.31	0	-	attempt 4
4943883	SMP	1	162	84.07	340.35	200.75	162	84.07	Bottom Middle	36.43	-6.55	-23.51	-34.61	-4.89	-23.31	0	-	attempt 4
4977278	SMP	1	162	84.07	347.41	210.09	162	84.07	Bottom Middle	36.43	-6.55	-23.51	-34.61	-4.89	-23.31	0	-	attempt 4
5010714	SMP	1	162	84.07	354.32	220.05	162	84.07	Bottom Middle	36.43	-6.55	-23.51	-34.61	-4.89	-23.31	0	-	attempt 4
5043890	SMP	1	162	84.07	358.04	227.9	162	84.07	Bottom Middle	36.43	-6.55	-23.51	-34.61	-4.89	-23.31	0	-	attempt 4
5077223	SMP	1	162	84.07	367.34	229.92	162	84.07	Bottom Middle	36.43	-6.55	-23.51	-34.61	-4.89	-23.31	0	-	attempt 4
5110326	SMP	1	161	75.07	382.73	221.29	161	75.07	Bottom Middle	36.43	-6.55	-23.51	-34.61	-4.89	-23.31	0	-	attempt 4
5144048	SMP	1	390	35.07	364.45	150.11	390	35.07	Keeper	36.43	-6.55	-23.51	-34.61	-4.89	-23.31	0	-	attempt 4
5177721	SMP	1	402	44.07	360.18	158.46	402	44.07	Keeper	36.43	-6.55	-23.51	-34.61	-4.89	-23.31	0	-	attempt 4
5210245	SMP	1	408	48.07	376.83	164.89	408	48.07	Keeper	36.43	-6.55	-23.51	-34.61	-4.89	-23.31	0	-	attempt 4
5243632	SMP	1	408	48.07	364.59	175.74	408	48.07	Keeper	36.43	-6.55	-23.51	-34.61	-4.89	-23.31	0	-	attempt 4
5276887	SMP	1	412	51.07	367.62	189.67	412	51.07	Keeper	36.43	-6.55	-23.51	-34.61	-4.89	-23.31	0	-	attempt 4
5309966	SMP	1	420	53.07	371.92	199.1	420	53.07	Keeper	36.43	-6.55	-23.51	-34.61	-4.89	-23.31	0	-	attempt 4
5343463	SMP	1	420	53.07	375.6	208.21	420	53.07	Keeper	36.43	-6.55	-23.51	-34.61	-4.89	-23.31	0	-	attempt 4
5376738	SMP	1	414	49.07	380.1	220.67	414	49.07	Keeper	36.43	-6.55	-23.51	-34.61	-4.89	-23.31	0	-	attempt 4
5409814	SMP	1	414	49.07	384.15	228.88	414	49.07	Keeper	36.43	-6.55	-23.51	-34.61	-4.89	-23.31	0	-	attempt 4
5476689	SMP	1	414	49.07	382.51	236.52	414	49.07	Keeper	36.43	-6.55	-23.51	-34.61	-4.89	-23.31	0	-	attempt 4
5509617	SMP	1	393	42.07	380.31	235.44	393	42.07	Keeper	36.43	-6.55	-23.51	-34.61	-4.89	-23.31	0	-	attempt 4
5542970	SMP	1	386	35.07	379.71	226.01	386	35.07	Keeper	36.43	-6.55	-23.51	-34.61	-4.89	-23.31	0	-	attempt 4
5609633	SMP	1	386	35.07	379.67	206.15	386	35.07	Keeper	36.43	-6.55	-23.51	-34.61	-4.89	-23.31	0	-	attempt 4
5643596	SMP	1	391	38.07	386.36	190.42	391	38.07	Keeper	36.43	-6.55	-23.51	-34.61	-4.89	-23.31	0	-	attempt 4
5676075	SMP	1	391	38.07	385.62	171.15	391	38.07	Keeper	36.43	-6.55	-23.51	-34.61	-4.89	-23.31	0	-	attempt 4
5709419	SMP	1	393	47.07	386.83	200.15	393	47.07	Keeper	36.43	-6.55	-23.51	-34.61	-4.89	-23.31	0	-	attempt 4
5742584	SMP	1	0	0	0	0	0	0	-	0	0	0	0	0	0	0	-	attempt 4
5775748	SMP	1	297	102.07	564.09	377.28	297	102.07	Other	36.43	-6.55	-23.51	-34.61	-4.89	-23.31	0	-	attempt 4
5809291	SMP	1	293	103.07	564.09	377.28	293	103.07	other	36.43	-6.55	-23.51	-34.61	-4.89	-23.31	0	-	attempt 4
5842439	SMP	1	287	40.07	614.03	527.91	287	40.07	ball	36.43	-6.55	-23.51	-34.61	-4.89	-23.31	0	-	attempt 4
5875638	SMP	1	287	40.07	601.36	517.55	287	40.07	ball	36.43	-6.55	-23.51	-34.61	-4.89	-23.31	0	-	attempt 4
5909008	SMP	1	287	40.07	590.06	507.2	287	40.07	ball	36.43	-6.55	-23.51	-34.61	-4.89	-23.31	0	-	attempt 4
5942103	SMP	1	287	40.07	583.77	498.25	287	40.07	ball	36.43	-6.54	-23.51	-34.61	-4.89	-23.31	0	-	attempt 4
5975445	SMP	1	287	40.07	585.23	493.53	287	40.07	ball	36.43	-6.54	-23.51	-34.61	-4.89	-23.31	0	-	attempt 4
6009046	SMP	1	287	40.07	580.41	491.46	287	40.07	ball	36.43	-6.54	-23.51	-34.61	-4.89	-23.31	0	-	attempt 4
6041888	SMP	1	287	40.07	578.17	495.21	287	40.07	ball	36.43	-6.54	-23.51	-34.61	-4.89	-23.31	0	-	attempt 4
6083440	SMP	1	287	40.07	577.28	492.77	287	40.07	ball	36.43	-6.54	-23.51	-34.61	-4.89	-23.31	0	-	attempt 4
6115680	SMP	1	287	40.07	575.64	494.14	287	40.07	ball	36.43	-6.54	-23.51	-34.61	-4.89	-23.31	0	-	attempt 4
6147820	SMP	1	287	40.07	574.18	492.17	287	40.07	ball	36.43	-6.54	-23.51	-34.61	-4.89	-23.31	0	-	attempt 4
6182838	SMP	1	287	40.07	575.12	489.16	287	40.07	ball	36.43	-6.54	-23.52	-34.61	-4.89	-23.31	0	-	attempt 4
6241675	SMP	1	287	40.07	575.19	487.03	287	40.07	ball	36.43	-6.54	-23.52	-34.61	-4.89	-23.31	0	-	attempt 4
6277471	SMP	1	287	40.07	575.2	486.58	287	40.07	ball	36.43	-6.54	-23.52	-34.61	-4.89	-23.31	0	-	attempt 4
6341547	SMP	1	287	40.07	581.66	481.15	287	40.07	ball	36.43	-6.54	-23.52	-34.61	-4.89	-23.31	0	-	attempt 4
6374874	SMP	1	287	40.07	582.43	476.67	287	40.07	ball	36.43	-6.54	-23.52	-34.61	-4.89	-23.31	0	-	attempt 4
6407952	SMP	1	287	40.07	587.53	461.59	287	40.07	ball	36.43	-6.54	-23.52	-34.61	-4.89	-23.31	0	-	attempt 4
6441321	SMP	1	287	40.07	589.49	455.14	287	40.07	ball	36.43	-6.54	-23.52	-34.61	-4.89	-23.31	0	-	attempt 4
6474645	SMP	1	287	40.07	584.89	453.41	287	40.07	ball	36.43	-6.54	-23.52	-34.61	-4.89	-23.31	0	-	attempt 4
6507777	SMP	1	287	40.07	587.75	452.57	287	40.07	ball	36.43	-6.54	-23.52	-34.61	-4.89	-23.31	0	-	attempt 4
6541402	SMP	1	287	40.07	582.51	453.69	287	40.07	ball	36.43	-6.54	-23.52	-34.61	-4.89	-23.31	0	-	attempt 4
6574441	SMP	1	287	40.07	580.68	453.49	287	40.07	ball	36.43	-6.54	-23.52	-34.61	-4.89	-23.31	0	-	attempt 4
6607978	SMP	1	287	40.07	578.89	454.65	287	40.07	ball	36.43	-6.54	-23.52	-34.61	-4.89	-23.31	0	-	attempt 4
6641021	SMP	1	287	40.07	575.66	455.02	287	40.07	ball	36.43	-6.54	-23.52	-34.61	-4.89	-23.31	0	-	attempt 4
6674205	SMP	1	287	40.07	574.79	457.86	287	40.07	ball	36.43	-6.54	-23.52	-34.61	-4.89	-23.31	0	-	attempt 4
6708048	SMP	1	287	40.07	562.81	441.6	287	40.07	ball	36.43	-6.54	-23.52	-34.61	-4.89	-23.31	0	-	attempt 4
6740662	SMP	1	296	104.07	411.42	278.08	296	104.07	Other	36.43	-6.54	-23.52	-34.61	-4.89	-23.31	0	-	attempt 4
6774087	SMP	1	193	112.07	362.07	149.72	193	112.07	Front right	36.43	-6.54	-23.52	-34.61	-4.89	-23.31	0	-	attempt 4
6807315	SMP	1	186	92.07	367	153.57	186	92.07	Bottom Right	36.43	-6.54	-23.52	-34.61	-4.89	-23.31	0	-	attempt 4
6840926	SMP	1	203	114.07	376.32	167.76	203	114.07	Front right	36.43	-6.54	-23.52	-34.61	-4.89	-23.31	0	-	attempt 4
6873807	SMP	1	201	91.07	376.93	178.73	201	91.07	Bottom Right	36.43	-6.54	-23.52	-34.61	-4.89	-23.31	0	-	attempt 4
6907660	SMP	1	201	91.07	384.81	184.64	201	91.07	Bottom Right	36.43	-6.54	-23.52	-34.61	-4.89	-23.31	0	-	attempt 4
6940602	SMP	1	202	92.07	391.24	193.56	202	92.07	Bottom Right	36.43	-6.54	-23.52	-34.61	-4.89	-23.31	0	-	attempt 4
7007017	SMP	1	205	92.07	400.49	203.14	205	92.07	Bottom Right	36.43	-6.54	-23.52	-34.61	-4.89	-23.31	0	-	attempt 4
7040404	SMP	1	198	82.07	408.43	202.26	198	82.07	Bottom Right	36.43	-6.54	-23.52	-34.61	-4.89	-23.31	0	-	attempt 4
7106805	SMP	1	189	81.07	395.63	200.82	189	81.07	Bottom Right	36.43	-6.54	-23.52	-34.61	-4.89	-23.31	0	-	attempt 4
7140329	SMP	1	413	48.07	327.97	160.66	413	48.07	Keeper	36.43	-6.54	-23.52	-34.61	-4.89	-23.31	0	-	attempt 4
7173456	SMP	1	409	47.07	329.43	166.78	409	47.07	Keeper	36.43	-6.54	-23.52	-34.61	-4.89	-23.31	0	-	attempt 4
7239993	SMP	1	410	49.07	348.3	177.21	410	49.07	Keeper	36.43	-6.54	-23.52	-34.61	-4.89	-23.31	0	-	attempt 4
7306840	SMP	1	414	51.07	344.24	196.44	414	51.07	Keeper	36.43	-6.54	-23.52	-34.61	-4.89	-23.31	0	-	attempt 4
7340288	SMP	1	415	51.07	344.49	206.56	415	51.07	Keeper	36.43	-6.54	-23.52	-34.61	-4.89	-23.31	0	-	attempt 4
7406419	SMP	1	415	51.07	349.96	233.68	415	51.07	Keeper	36.43	-6.54	-23.52	-34.61	-4.89	-23.31	0	-	attempt 4
7473147	SMP	1	415	51.07	358.86	249.47	415	51.07	Keeper	36.43	-6.54	-23.52	-34.61	-4.89	-23.31	0	-	attempt 4
7572790	SMP	1	386	66.07	313.22	348.61	386	66.07	Keeper	36.43	-6.54	-23.52	-34.61	-4.89	-23.31	0	-	attempt 4
7606588	SMP	1	364	90.07	308.33	340.64	364	90.07	Keeper	36.43	-6.54	-23.52	-34.61	-4.89	-23.31	0	-	attempt 4
7673555	SMP	1	362	94.07	328.18	315.35	362	94.07	Keeper	36.43	-6.54	-23.52	-34.61	-4.89	-23.31	0	-	attempt 4
7705809	SMP	1	292	101.07	589.88	459.62	292	101.07	Other	36.43	-6.54	-23.52	-34.61	-4.89	-23.31	0	-	attempt 4
7739681	SMP	1	292	101.07	648.6	513.89	292	101.07	ball	36.43	-6.54	-23.52	-34.61	-4.89	-23.31	0	-	attempt 4
7772348	SMP	1	292	101.07	659.7	520.11	292	101.07	ball	36.43	-6.54	-23.52	-34.61	-4.89	-23.31	0	-	attempt 4
7805666	SMP	1	292	101.07	623.29	497.66	292	101.07	ball	36.43	-6.54	-23.52	-34.61	-4.89	-23.31	0	-	attempt 4
7839216	SMP	1	292	101.07	594.28	470.69	292	101.07	ball	36.43	-6.54	-23.52	-34.61	-4.89	-23.31	0	-	attempt 4
7872457	SMP	1	292	101.07	566.82	466.75	292	101.07	ball	36.43	-6.54	-23.52	-34.61	-4.89	-23.31	0	-	attempt 4
7905596	SMP	1	290	41.07	553.33	453.99	290	41.07	ball	36.43	-6.54	-23.52	-34.61	-4.89	-23.31	0	-	attempt 4
7938847	SMP	1	290	41.07	540.73	441.5	290	41.07	ball	36.43	-6.54	-23.52	-34.61	-4.89	-23.31	0	-	attempt 4
7971910	SMP	1	290	41.07	555.96	411.03	290	41.07	ball	36.43	-6.54	-23.52	-34.61	-4.89	-23.31	0	-	attempt 4
8005878	SMP	1	290	41.07	549.09	387.12	290	41.07	ball	36.43	-6.54	-23.52	-34.61	-4.89	-23.31	0	-	attempt 4
8038824	SMP	1	290	41.07	544.64	397.75	290	41.07	ball	36.43	-6.54	-23.52	-34.61	-4.89	-23.31	0	-	attempt 4
8071866	SMP	1	290	41.07	551.19	383.99	290	41.07	ball	36.43	-6.54	-23.52	-34.61	-4.89	-23.31	0	-	attempt 4
8105137	SMP	1	290	41.07	558.2	381.53	290	41.07	ball	36.43	-6.54	-23.52	-34.61	-4.89	-23.31	0	-	attempt 4
8138287	SMP	1	290	41.07	562.73	381.48	290	41.07	ball	36.43	-6.54	-23.52	-34.61	-4.89	-23.31	0	-	attempt 4
8205145	SMP	1	290	41.07	556.4	363.49	290	41.07	ball	36.43	-6.54	-23.52	-34.61	-4.89	-23.31	0	-	attempt 4
8238222	SMP	1	290	41.07	554.46	356.98	290	41.07	ball	36.43	-6.54	-23.52	-34.61	-4.89	-23.31	0	-	attempt 4
8272330	SMP	1	290	41.07	557.98	368.75	290	41.07	ball	36.43	-6.54	-23.52	-34.61	-4.89	-23.31	0	-	attempt 4
8305398	SMP	1	290	41.07	546.49	348.35	290	41.07	ball	36.43	-6.54	-23.52	-34.61	-4.89	-23.31	0	-	attempt 4
8337982	SMP	1	290	41.07	543.29	345.1	290	41.07	ball	36.43	-6.54	-23.52	-34.61	-4.89	-23.31	0	-	attempt 4
8404631	SMP	1	290	41.07	561.83	444.35	290	41.07	ball	36.43	-6.54	-23.52	-34.61	-4.89	-23.31	0	-	attempt 4
8437739	SMP	1	290	41.07	561.19	484.53	290	41.07	ball	36.43	-6.54	-23.52	-34.61	-4.89	-23.31	0	-	attempt 4
8471316	SMP	1	290	41.07	563.46	505.17	290	41.07	ball	36.43	-6.54	-23.52	-34.61	-4.89	-23.31	0	-	attempt 4
8505354	SMP	1	287	97.07	550.74	526.54	287	97.07	ball	36.43	-6.54	-23.52	-34.61	-4.89	-23.31	0	-	attempt 4
8537828	SMP	1	287	97.07	550.72	526.52	287	97.07	ball	36.43	-6.54	-23.52	-34.61	-4.89	-23.31	0	-	attempt 4
8570938	SMP	1	287	97.07	547.05	580.8	287	97.07	ball	36.43	-6.54	-23.52	-34.61	-4.89	-23.31	0	-	attempt 4
8604260	SMP	1	287	97.07	547.05	580.8	287	97.07	ball	36.43	-6.54	-23.52	-34.61	-4.89	-23.31	0	-	attempt 4
8637968	SMP	1	287	97.07	459.89	317.73	287	97.07	ball	36.43	-6.54	-23.52	-34.61	-4.89	-23.31	0	-	attempt 4
8670692	SMP	1	287	97.07	432.38	298.27	287	97.07	ball	36.43	-6.54	-23.52	-34.61	-4.89	-23.32	0	-	attempt 4
8704218	SMP	1	287	97.07	432.38	298.26	287	97.07	ball	36.43	-6.54	-23.52	-34.61	-4.89	-23.31	0	-	attempt 4
8737306	SMP	1	287	97.07	517.71	434.99	287	97.07	ball	36.43	-6.54	-23.52	-34.61	-4.89	-23.31	0	-	attempt 4
8772164	SMP	1	291	101.07	560.17	453.53	291	101.07	ball	36.43	-6.54	-23.52	-34.61	-4.89	-23.31	0	-	attempt 4
8804122	SMP	1	291	101.07	481.07	349.59	291	101.07	Other	36.43	-6.54	-23.52	0	0	0	0	-	attempt 4
8837404	SMP	1	0	0	0	0	0	0	-	0	0	0	0	0	0	0	-	attempt 4
8870644	SMP	1	0	0	0	0	0	0	-	0	0	0	0	0	0	0	-	attempt 4
8903761	SMP	1	0	0	0	0	0	0	-	0	0	0	0	0	0	0	-	attempt 4
8936949	SMP	1	0	0	0	0	0	0	-	0	0	0	0	0	0	0	-	attempt 4
8970951	SMP	1	0	0	0	0	0	0	-	0	0	0	0	0	0	0	-	attempt 4
9003778	SMP	1	0	0	0	0	0	0	-	0	0	0	0	0	0	0	-	attempt 4
9036800	SMP	1	0	0	0	0	0	0	-	0	0	0	0	0	0	0	-	attempt 4
9105719	SMP	1	0	0	0	0	0	0	-	0	0	0	0	0	0	0	-	attempt 4
9136857	SMP	1	0	0	0	0	0	0	-	0	0	0	0	0	0	0	-	attempt 4
9169980	SMP	1	421	115.07	586.55	263.99	421	115.07	Keeper	36.43	-6.54	-23.52	-34.61	-4.89	-23.31	0	-	attempt 4
9203635	SMP	1	0	0	0	0	0	0	-	0	0	0	0	0	0	0	-	attempt 4
9236471	SMP	1	0	0	0	0	0	0	-	0	0	0	0	0	0	0	-	attempt 4
