# Supplementary material for: Visual Search Strategies of Soccer Players Executing a Power vs. Placement Penalty Kick
Source: PLoS One. 2014 Dec 17;9(12):e115179. doi: 10.1371/journal.pone.0115179 (PMC4269429; doi:10.1371/journal.pone.0115179)
Supplement: S1 File — Raw visual search data from participant group in each test condition. (ZIP) [file pone.0115179.s001.zip › PLoS ONE Supporting Information/Part 4/Output/S1 attempt 1 LA power no GK.xlsx]

## Sheet: Sheet1
## [BeGaze]
## Converted from:
## Date:	19.07.2013 18:12:21
## Version:	BeGaze 3.2.28
## IDF Version:	10
## Sample Rate:	30
## Separator Type:	Trial
## Trial Count:	1
## Uses Plane File:	FALSE
## Stimulus:	attempt 2
## Number of Samples:	247
## Reversed:	none
## [Run]
## Subject:	Dennis Low Anxiety
## Description:	Reference View 3 Dennis Low Anxiety 0
## [Calibration]
## Calibration Type:	n.a.
## Calibration Area:	1280	960
## [Geometry]
## Stimulus Dimension [mm]:	1280	960
## Head Distance [mm]:	1450
## [Hardware Setup]
## System ID:
## Operating System :
## IView X Version:
## [Filter Settings]
## Heuristics:	FALSE
## Heuristics Stage:	0
## Bilateral:	FALSE
## Gaze Cursor Filter:	FALSE
## Saccade Length [px]:	0
## Filter Depth [ms]:	0
## Format:	LEFT, RIGHT, POR, AOI, EYEPOSITION, TRIGGER
##
Time	Type	Trial	B POR X [px]	B POR Y [px]	L POR X [px]	L POR Y [px]	R POR X [px]	R POR Y [px]	B Object Hit	L EPOS X	L EPOS Y	L EPOS Z	R EPOS X	R EPOS Y	R EPOS Z	Trigger	B Event Info	Stimulus
21781	SMP	1	288	34.07	495.86	568.95	288	34.07	ball	36.38	-6.54	-23.51	-34.48	-4.89	-23.41	0	-	attempt 2
83455	SMP	1	288	34.07	483.12	522.08	288	34.07	ball	36.38	-6.54	-23.51	-34.48	-4.89	-23.41	0	-	attempt 2
116655	SMP	1	288	34.07	485.82	540.76	288	34.07	ball	36.38	-6.54	-23.51	-34.48	-4.89	-23.41	0	-	attempt 2
149795	SMP	1	288	34.07	497.37	576.32	288	34.07	ball	36.38	-6.54	-23.51	-34.48	-4.89	-23.41	0	-	attempt 2
182816	SMP	1	288	34.07	502.37	556.85	288	34.07	ball	36.38	-6.54	-23.51	-34.48	-4.89	-23.41	0	-	attempt 2
217033	SMP	1	288	34.07	502.37	556.85	288	34.07	ball	36.38	-6.54	-23.51	-34.48	-4.89	-23.41	0	-	attempt 2
249302	SMP	1	288	48.07	544.48	729.36	288	48.07	ball	36.38	-6.54	-23.51	-34.48	-4.89	-23.41	0	-	attempt 2
282672	SMP	1	286	46.07	517.67	641.23	286	46.07	ball	36.38	-6.54	-23.51	-34.48	-4.89	-23.41	0	-	attempt 2
315957	SMP	1	286	46.07	517.67	641.23	286	46.07	ball	36.38	-6.54	-23.51	-34.48	-4.89	-23.41	0	-	attempt 2
349056	SMP	1	286	46.07	517.67	641.23	286	46.07	ball	36.38	-6.54	-23.51	-34.48	-4.89	-23.41	0	-	attempt 2
382417	SMP	1	287	47.07	591.94	634.43	287	47.07	ball	36.38	-6.54	-23.51	-34.48	-4.89	-23.41	0	-	attempt 2
415578	SMP	1	292	101.07	485.72	722.1	292	101.07	ball	36.38	-6.54	-23.51	-34.48	-4.89	-23.41	0	-	attempt 2
449004	SMP	1	292	101.07	482.85	686.12	292	101.07	ball	36.38	-6.54	-23.51	-34.48	-4.89	-23.41	0	-	attempt 2
482326	SMP	1	292	101.07	592.52	907.24	292	101.07	ball	36.38	-6.54	-23.51	-34.48	-4.89	-23.41	0	-	attempt 2
515481	SMP	1	292	101.07	653.21	676.13	292	101.07	ball	36.38	-6.54	-23.51	-34.48	-4.89	-23.41	0	-	attempt 2
548959	SMP	1	292	101.07	582.61	817.93	292	101.07	ball	36.38	-6.54	-23.51	-34.48	-4.89	-23.41	0	-	attempt 2
581960	SMP	1	289	42.07	582.31	630.48	289	42.07	ball	36.38	-6.54	-23.51	-34.48	-4.89	-23.41	0	-	attempt 2
615482	SMP	1	292	100.07	474.05	763.22	292	100.07	ball	36.38	-6.54	-23.51	-34.48	-4.89	-23.41	0	-	attempt 2
648765	SMP	1	292	100.07	479.28	762.38	292	100.07	ball	36.38	-6.54	-23.51	-34.48	-4.89	-23.41	0	-	attempt 2
681911	SMP	1	290	40.07	479.81	743.61	290	40.07	ball	36.38	-6.54	-23.51	-34.48	-4.89	-23.41	0	-	attempt 2
715119	SMP	1	290	40.07	479.55	725.48	290	40.07	ball	36.38	-6.54	-23.51	-34.48	-4.89	-23.41	0	-	attempt 2
748469	SMP	1	290	38.07	479.55	725.48	290	38.07	ball	36.38	-6.54	-23.51	-34.48	-4.89	-23.41	0	-	attempt 2
781946	SMP	1	290	38.07	475.46	704.3	290	38.07	ball	36.38	-6.54	-23.51	-34.48	-4.89	-23.41	0	-	attempt 2
815111	SMP	1	290	38.07	474.9	706.71	290	38.07	ball	36.38	-6.54	-23.51	-34.48	-4.89	-23.41	0	-	attempt 2
848373	SMP	1	290	47.07	474.9	706.71	290	47.07	ball	36.38	-6.54	-23.51	-34.48	-4.89	-23.41	0	-	attempt 2
881459	SMP	1	289	46.07	446.96	677.31	289	46.07	ball	36.38	-6.54	-23.51	-34.48	-4.89	-23.41	0	-	attempt 2
914856	SMP	1	289	46.07	446.96	677.31	289	46.07	ball	36.38	-6.54	-23.51	-34.48	-4.89	-23.41	0	-	attempt 2
981385	SMP	1	295	103.07	0	0	295	103.07	ball	0	0	0	-34.48	-4.89	-23.41	0	-	attempt 2
1014954	SMP	1	295	103.07	466.3	813.02	295	103.07	ball	36.38	-6.54	-23.51	-34.48	-4.89	-23.41	0	-	attempt 2
1048638	SMP	1	290	36.07	0	0	290	36.07	ball	0	0	0	-34.48	-4.89	-23.41	0	-	attempt 2
1081339	SMP	1	290	36.07	0	0	290	36.07	ball	0	0	0	-34.48	-4.89	-23.41	0	-	attempt 2
1114745	SMP	1	290	36.07	458.09	806.66	290	36.07	ball	36.38	-6.54	-23.51	-34.48	-4.89	-23.41	0	-	attempt 2
1148054	SMP	1	290	43.07	463.99	825	290	43.07	ball	36.38	-6.54	-23.51	-34.48	-4.89	-23.41	0	-	attempt 2
1180989	SMP	1	295	100.07	474.74	868.78	295	100.07	ball	36.38	-6.54	-23.51	-34.48	-4.89	-23.41	0	-	attempt 2
1214544	SMP	1	295	100.07	474.86	897.23	295	100.07	ball	36.38	-6.54	-23.51	-34.48	-4.89	-23.41	0	-	attempt 2
1248166	SMP	1	288	39.07	479.22	896.82	288	39.07	ball	36.38	-6.54	-23.51	-34.48	-4.89	-23.41	0	-	attempt 2
1280843	SMP	1	288	39.07	488.5	884.49	288	39.07	ball	36.38	-6.54	-23.51	-34.48	-4.89	-23.41	0	-	attempt 2
1314474	SMP	1	288	39.07	493.74	863.42	288	39.07	ball	36.38	-6.54	-23.51	-34.48	-4.89	-23.41	0	-	attempt 2
1347429	SMP	1	288	39.07	0	0	288	39.07	ball	0	0	0	-34.48	-4.89	-23.41	0	-	attempt 2
1381356	SMP	1	288	39.07	477.56	801.38	288	39.07	ball	36.38	-6.54	-23.51	-34.48	-4.89	-23.41	0	-	attempt 2
1447332	SMP	1	288	39.07	469.34	740.71	288	39.07	ball	36.38	-6.54	-23.51	-34.48	-4.89	-23.41	0	-	attempt 2
1480667	SMP	1	288	39.07	472.88	736	288	39.07	ball	36.38	-6.54	-23.51	-34.48	-4.89	-23.41	0	-	attempt 2
1514359	SMP	1	288	39.07	472.88	736	288	39.07	ball	36.38	-6.54	-23.51	0	0	0	0	-	attempt 2
1546952	SMP	1	0	0	0	0	0	0	-	0	0	0	0	0	0	0	-	attempt 2
1580294	SMP	1	295	101.07	0	0	295	101.07	Other	0	0	0	-34.48	-4.89	-23.41	0	-	attempt 2
1613846	SMP	1	299	103.07	403.45	106.07	299	103.07	Other	36.38	-6.54	-23.51	-34.48	-4.89	-23.41	0	-	attempt 2
1647515	SMP	1	0	0	0	0	0	0	-	0	0	0	0	0	0	0	-	attempt 2
1680215	SMP	1	0	0	0	0	0	0	-	0	0	0	0	0	0	0	-	attempt 2
1713315	SMP	1	290	107.07	374.95	28.32	290	107.07	Other	36.38	-6.54	-23.51	-34.48	-4.89	-23.41	0	-	attempt 2
1747073	SMP	1	290	107.07	387.05	80.78	290	107.07	Other	36.38	-6.54	-23.51	-34.48	-4.89	-23.41	0	-	attempt 2
1780182	SMP	1	290	107.07	397.82	127.62	290	107.07	Other	36.38	-6.54	-23.51	-34.48	-4.89	-23.41	0	-	attempt 2
1813135	SMP	1	290	107.07	410.52	165.41	290	107.07	Other	36.38	-6.54	-23.51	-34.48	-4.89	-23.41	0	-	attempt 2
1846649	SMP	1	290	105.07	425.06	193.81	290	105.07	Other	36.38	-6.54	-23.51	-34.48	-4.89	-23.41	0	-	attempt 2
1879928	SMP	1	290	105.07	432.01	219.04	290	105.07	Other	36.38	-6.54	-23.51	-34.48	-4.89	-23.41	0	-	attempt 2
1913217	SMP	1	173	122.07	437.31	238.87	173	122.07	Front right	36.38	-6.54	-23.51	-34.48	-4.89	-23.41	0	-	attempt 2
1946403	SMP	1	168	114.07	440.68	260.76	168	114.07	Front middle	36.38	-6.54	-23.51	-34.48	-4.89	-23.41	0	-	attempt 2
2013793	SMP	1	167	112.07	443.5	288.37	167	112.07	Front middle	36.38	-6.54	-23.51	-34.48	-4.89	-23.41	0	-	attempt 2
2046582	SMP	1	162	95.07	440.85	292.04	162	95.07	Bottom Middle	36.38	-6.54	-23.51	-34.48	-4.89	-23.41	0	-	attempt 2
2079335	SMP	1	162	94.07	435.91	296.44	162	94.07	Bottom Middle	36.38	-6.54	-23.51	-34.48	-4.89	-23.41	0	-	attempt 2
2113007	SMP	1	162	94.07	430.14	305.99	162	94.07	Bottom Middle	36.38	-6.54	-23.51	-34.48	-4.89	-23.41	0	-	attempt 2
2146131	SMP	1	162	94.07	422.07	313.23	162	94.07	Bottom Middle	36.38	-6.54	-23.51	-34.48	-4.89	-23.41	0	-	attempt 2
2179737	SMP	1	162	94.07	418.47	312.87	162	94.07	Bottom Middle	36.38	-6.54	-23.51	-34.48	-4.89	-23.41	0	-	attempt 2
2212531	SMP	1	168	58.07	437.07	223.35	168	58.07	Middle Middle	36.38	-6.54	-23.51	-34.48	-4.89	-23.41	0	-	attempt 2
2246744	SMP	1	168	60.07	434.84	197.48	168	60.07	Middle Middle	36.38	-6.54	-23.51	-34.48	-4.89	-23.41	0	-	attempt 2
2279322	SMP	1	165	58.07	435.55	202.79	165	58.07	Middle Middle	36.38	-6.54	-23.51	-34.48	-4.89	-23.41	0	-	attempt 2
2316898	SMP	1	164	58.07	443.72	201.12	164	58.07	Middle Middle	36.38	-6.54	-23.51	-34.48	-4.89	-23.41	0	-	attempt 2
2345795	SMP	1	164	58.07	456.12	192.47	164	58.07	Middle Middle	36.38	-6.54	-23.51	-34.48	-4.89	-23.41	0	-	attempt 2
2413353	SMP	1	165	58.07	467.94	199.03	165	58.07	Middle Middle	36.38	-6.54	-23.51	-34.48	-4.89	-23.41	0	-	attempt 2
2445761	SMP	1	166	58.07	471.95	208.48	166	58.07	Middle Middle	36.38	-6.54	-23.51	-34.48	-4.89	-23.41	0	-	attempt 2
2478682	SMP	1	166	58.07	474.65	221.27	166	58.07	Middle Middle	36.38	-6.54	-23.51	-34.48	-4.89	-23.41	0	-	attempt 2
2512390	SMP	1	166	58.07	480.17	225.06	166	58.07	Middle Middle	36.38	-6.54	-23.51	-34.48	-4.89	-23.41	0	-	attempt 2
2545167	SMP	1	166	58.07	481.9	222.05	166	58.07	Middle Middle	36.38	-6.54	-23.51	-34.48	-4.89	-23.41	0	-	attempt 2
2579200	SMP	1	166	60.07	501.37	235.75	166	60.07	Middle Middle	36.38	-6.54	-23.51	-34.48	-4.89	-23.41	0	-	attempt 2
2611824	SMP	1	0	0	0	0	0	0	-	0	0	0	0	0	0	0	-	attempt 2
2645041	SMP	1	0	0	0	0	0	0	-	0	0	0	0	0	0	0	-	attempt 2
2678476	SMP	1	0	0	0	0	0	0	-	0	0	0	0	0	0	0	-	attempt 2
2716769	SMP	1	282	101.07	616.2	546.6	282	101.07	ball	36.38	-6.54	-23.51	-34.48	-4.89	-23.41	0	-	attempt 2
2778711	SMP	1	294	101.07	0	0	294	101.07	ball	0	0	0	-34.48	-4.89	-23.41	0	-	attempt 2
2812334	SMP	1	294	101.07	617.7	722.26	294	101.07	ball	36.38	-6.54	-23.51	-34.48	-4.89	-23.41	0	-	attempt 2
2845902	SMP	1	291	102.07	599.21	697.6	291	102.07	ball	36.38	-6.54	-23.51	-34.48	-4.89	-23.41	0	-	attempt 2
2911351	SMP	1	290	39.07	582.36	640.54	290	39.07	ball	36.38	-6.54	-23.51	-34.48	-4.89	-23.41	0	-	attempt 2
2945610	SMP	1	290	39.07	572.75	614.97	290	39.07	ball	36.38	-6.54	-23.51	-34.48	-4.89	-23.41	0	-	attempt 2
2978000	SMP	1	290	39.07	572.12	573.08	290	39.07	ball	36.38	-6.54	-23.51	-34.48	-4.89	-23.41	0	-	attempt 2
3011187	SMP	1	290	39.07	568.39	546.8	290	39.07	ball	36.38	-6.54	-23.51	-34.48	-4.89	-23.41	0	-	attempt 2
3044438	SMP	1	290	39.07	554.78	538.35	290	39.07	ball	36.38	-6.54	-23.51	-34.48	-4.89	-23.41	0	-	attempt 2
3077689	SMP	1	290	39.07	547.1	535.76	290	39.07	ball	36.38	-6.54	-23.52	-34.48	-4.89	-23.41	0	-	attempt 2
3110958	SMP	1	290	39.07	542.2	532.79	290	39.07	ball	36.38	-6.54	-23.52	-34.48	-4.89	-23.41	0	-	attempt 2
3144552	SMP	1	290	39.07	538.93	535.9	290	39.07	ball	36.38	-6.54	-23.52	-34.48	-4.89	-23.41	0	-	attempt 2
3177554	SMP	1	290	39.07	535.64	540.05	290	39.07	ball	36.38	-6.54	-23.52	-34.48	-4.89	-23.41	0	-	attempt 2
3210710	SMP	1	290	39.07	534.76	542.43	290	39.07	ball	36.38	-6.54	-23.52	-34.48	-4.89	-23.41	0	-	attempt 2
3244870	SMP	1	290	39.07	532.93	544.58	290	39.07	ball	36.38	-6.54	-23.52	-34.48	-4.89	-23.41	0	-	attempt 2
3277254	SMP	1	290	39.07	532.06	542.25	290	39.07	ball	36.38	-6.54	-23.52	-34.48	-4.89	-23.41	0	-	attempt 2
3311148	SMP	1	290	39.07	533.64	541.18	290	39.07	ball	36.38	-6.54	-23.52	-34.48	-4.89	-23.41	0	-	attempt 2
3343930	SMP	1	291	40.07	538.14	554	291	40.07	ball	36.38	-6.54	-23.52	-34.48	-4.89	-23.41	0	-	attempt 2
3411455	SMP	1	291	40.07	532.83	555.26	291	40.07	ball	36.38	-6.54	-23.52	-34.48	-4.89	-23.41	0	-	attempt 2
3444396	SMP	1	291	40.07	530.86	549.02	291	40.07	ball	36.38	-6.54	-23.52	-34.48	-4.89	-23.41	0	-	attempt 2
3476995	SMP	1	291	40.07	525.75	551.77	291	40.07	ball	36.38	-6.54	-23.52	-34.48	-4.89	-23.41	0	-	attempt 2
3510509	SMP	1	291	40.07	521.77	547.07	291	40.07	ball	36.38	-6.54	-23.52	-34.48	-4.89	-23.41	0	-	attempt 2
3544101	SMP	1	291	40.07	517.59	535.1	291	40.07	ball	36.38	-6.54	-23.52	-34.48	-4.89	-23.41	0	-	attempt 2
3577477	SMP	1	291	40.07	515.17	522.65	291	40.07	ball	36.38	-6.53	-23.52	-34.48	-4.89	-23.41	0	-	attempt 2
3609988	SMP	1	290	40.07	515.74	515.08	290	40.07	ball	36.38	-6.53	-23.52	-34.48	-4.89	-23.42	0	-	attempt 2
3643938	SMP	1	290	40.07	518.43	502.95	290	40.07	ball	36.38	-6.53	-23.52	-34.48	-4.89	-23.42	0	-	attempt 2
3676610	SMP	1	290	40.07	524	486.44	290	40.07	ball	36.38	-6.53	-23.52	-34.48	-4.89	-23.42	0	-	attempt 2
3710004	SMP	1	290	40.07	531.95	467.18	290	40.07	ball	36.38	-6.53	-23.52	-34.48	-4.89	-23.42	0	-	attempt 2
3743297	SMP	1	290	40.07	537.79	460.13	290	40.07	ball	36.38	-6.53	-23.52	-34.48	-4.89	-23.42	0	-	attempt 2
3776667	SMP	1	290	40.07	541.04	468.48	290	40.07	ball	36.38	-6.53	-23.52	-34.48	-4.89	-23.42	0	-	attempt 2
3809915	SMP	1	290	40.07	544.54	484.04	290	40.07	ball	36.38	-6.53	-23.52	-34.48	-4.89	-23.42	0	-	attempt 2
3842926	SMP	1	290	40.07	548.06	503.59	290	40.07	ball	36.38	-6.53	-23.52	-34.48	-4.89	-23.42	0	-	attempt 2
3876436	SMP	1	290	40.07	551.05	514.58	290	40.07	ball	36.38	-6.53	-23.52	-34.48	-4.89	-23.42	0	-	attempt 2
3909655	SMP	1	290	40.07	556.24	517.56	290	40.07	ball	36.38	-6.53	-23.52	-34.48	-4.89	-23.42	0	-	attempt 2
3942905	SMP	1	290	40.07	559.79	519.89	290	40.07	ball	36.38	-6.53	-23.52	-34.48	-4.89	-23.42	0	-	attempt 2
3976495	SMP	1	290	40.07	563.32	518.76	290	40.07	ball	36.38	-6.53	-23.53	-34.48	-4.89	-23.42	0	-	attempt 2
4009414	SMP	1	290	40.07	568.12	527.06	290	40.07	ball	36.38	-6.53	-23.53	-34.48	-4.89	-23.42	0	-	attempt 2
4042628	SMP	1	290	40.07	572.26	536.52	290	40.07	ball	36.38	-6.53	-23.53	-34.48	-4.89	-23.42	0	-	attempt 2
4076028	SMP	1	290	40.07	574.19	544.58	290	40.07	ball	36.38	-6.53	-23.53	-34.48	-4.89	-23.42	0	-	attempt 2
4109268	SMP	1	290	40.07	578.12	555.14	290	40.07	ball	36.38	-6.53	-23.53	-34.48	-4.89	-23.42	0	-	attempt 2
4142570	SMP	1	290	40.07	582.95	567.17	290	40.07	ball	36.38	-6.53	-23.53	-34.48	-4.89	-23.42	0	-	attempt 2
4175796	SMP	1	290	40.07	584.21	569.75	290	40.07	ball	36.38	-6.53	-23.53	-34.48	-4.89	-23.42	0	-	attempt 2
4210029	SMP	1	290	40.07	578.04	558.21	290	40.07	ball	36.38	-6.53	-23.53	-34.48	-4.89	-23.42	0	-	attempt 2
4242413	SMP	1	290	40.07	579.56	560.26	290	40.07	ball	36.38	-6.53	-23.53	-34.48	-4.89	-23.42	0	-	attempt 2
4275592	SMP	1	290	40.07	578.89	559.57	290	40.07	ball	36.38	-6.53	-23.53	-34.48	-4.89	-23.42	0	-	attempt 2
4308884	SMP	1	290	40.07	571.58	555.53	290	40.07	ball	36.38	-6.53	-23.53	-34.48	-4.89	-23.42	0	-	attempt 2
4342120	SMP	1	290	40.07	566.39	546.46	290	40.07	ball	36.38	-6.53	-23.53	-34.48	-4.89	-23.42	0	-	attempt 2
4381321	SMP	1	290	40.07	562.76	542.09	290	40.07	ball	36.38	-6.53	-23.53	-34.48	-4.89	-23.42	0	-	attempt 2
4442108	SMP	1	290	40.07	556.21	521.11	290	40.07	ball	36.38	-6.53	-23.53	-34.48	-4.89	-23.42	0	-	attempt 2
4479365	SMP	1	290	40.07	548.23	522.09	290	40.07	ball	36.38	-6.53	-23.53	-34.49	-4.89	-23.42	0	-	attempt 2
4509884	SMP	1	290	40.07	542.13	527.24	290	40.07	ball	36.38	-6.53	-23.53	-34.49	-4.89	-23.42	0	-	attempt 2
4541856	SMP	1	290	40.07	539.23	537.2	290	40.07	ball	36.38	-6.53	-23.53	-34.49	-4.89	-23.42	0	-	attempt 2
4575439	SMP	1	290	40.07	534.94	546.79	290	40.07	ball	36.38	-6.53	-23.53	-34.49	-4.89	-23.42	0	-	attempt 2
4608458	SMP	1	290	40.07	531.82	547.77	290	40.07	ball	36.38	-6.53	-23.53	-34.49	-4.89	-23.42	0	-	attempt 2
4641636	SMP	1	290	40.07	525.88	558.86	290	40.07	ball	36.38	-6.53	-23.53	-34.49	-4.89	-23.42	0	-	attempt 2
4675074	SMP	1	290	40.07	522.84	563.95	290	40.07	ball	36.38	-6.53	-23.53	-34.49	-4.89	-23.42	0	-	attempt 2
4708511	SMP	1	290	40.07	519.78	567.91	290	40.07	ball	36.38	-6.53	-23.53	-34.49	-4.89	-23.42	0	-	attempt 2
4741537	SMP	1	290	40.07	514.59	573.23	290	40.07	ball	36.38	-6.53	-23.53	-34.49	-4.89	-23.42	0	-	attempt 2
4774836	SMP	1	290	40.07	516.65	584.21	290	40.07	ball	36.38	-6.53	-23.53	-34.49	-4.89	-23.42	0	-	attempt 2
4807931	SMP	1	290	40.07	515.72	552.63	290	40.07	ball	36.38	-6.53	-23.53	-34.49	-4.89	-23.42	0	-	attempt 2
4841665	SMP	1	295	105.07	455.27	364.33	295	105.07	Other	36.38	-6.53	-23.53	-34.49	-4.89	-23.42	0	-	attempt 2
4874497	SMP	1	216	94.07	402.57	259.68	216	94.07	Bottom Right	36.38	-6.53	-23.53	-34.49	-4.89	-23.42	0	-	attempt 2
4907817	SMP	1	216	94.07	401.99	269.31	216	94.07	Bottom Right	36.38	-6.53	-23.53	-34.49	-4.89	-23.42	0	-	attempt 2
4941239	SMP	1	216	94.07	407.5	290.12	216	94.07	Bottom Right	36.38	-6.53	-23.53	-34.49	-4.89	-23.42	0	-	attempt 2
4974319	SMP	1	218	91.07	413.89	304.96	218	91.07	Bottom Right	36.38	-6.53	-23.53	-34.49	-4.89	-23.42	0	-	attempt 2
5008286	SMP	1	216	89.07	425.32	316.63	216	89.07	Bottom Right	36.38	-6.53	-23.53	-34.49	-4.89	-23.42	0	-	attempt 2
5041090	SMP	1	218	89.07	430.61	330.35	218	89.07	Bottom Right	36.38	-6.53	-23.53	-34.49	-4.89	-23.42	0	-	attempt 2
5074185	SMP	1	219	87.07	435.89	340.23	219	87.07	Bottom Right	36.38	-6.53	-23.53	-34.49	-4.89	-23.42	0	-	attempt 2
5107698	SMP	1	218	85.07	434.57	347.15	218	85.07	Bottom Right	36.38	-6.53	-23.53	-34.49	-4.89	-23.42	0	-	attempt 2
5140681	SMP	1	167	85.07	377.76	330.53	167	85.07	Bottom Middle	36.38	-6.53	-23.53	-34.49	-4.89	-23.42	0	-	attempt 2
5174106	SMP	1	170	85.07	382.82	332	170	85.07	Bottom Middle	36.38	-6.53	-23.53	-34.49	-4.89	-23.42	0	-	attempt 2
5207164	SMP	1	169	74.07	384.87	332.05	169	74.07	Bottom Middle	36.38	-6.53	-23.53	-34.49	-4.89	-23.42	0	-	attempt 2
5240783	SMP	1	168	63.07	387.99	327.96	168	63.07	Middle Middle	36.38	-6.53	-23.53	-34.49	-4.89	-23.42	0	-	attempt 2
5274397	SMP	1	168	63.07	389.88	328.99	168	63.07	Middle Middle	36.38	-6.53	-23.53	-34.49	-4.89	-23.42	0	-	attempt 2
5307827	SMP	1	168	63.07	390.95	322.36	168	63.07	Middle Middle	36.38	-6.53	-23.53	-34.49	-4.89	-23.42	0	-	attempt 2
5340468	SMP	1	168	61.07	391.12	315.92	168	61.07	Middle Middle	36.38	-6.53	-23.53	-34.49	-4.89	-23.42	0	-	attempt 2
5373749	SMP	1	177	93.07	415.18	334.11	177	93.07	Bottom Right	36.38	-6.53	-23.53	-34.49	-4.89	-23.42	0	-	attempt 2
5407013	SMP	1	0	0	0	0	0	0	-	0	0	0	0	0	0	0	-	attempt 2
5440344	SMP	1	0	0	0	0	0	0	-	0	0	0	0	0	0	0	-	attempt 2
5473509	SMP	1	292	107.07	677.35	325.97	292	107.07	Other	36.38	-6.53	-23.53	-34.49	-4.89	-23.42	0	-	attempt 2
5507259	SMP	1	288	40.07	623.83	624.76	288	40.07	ball	36.38	-6.53	-23.53	-34.49	-4.89	-23.42	0	-	attempt 2
5540238	SMP	1	288	40.07	616.4	602.05	288	40.07	ball	36.38	-6.53	-23.53	-34.49	-4.89	-23.42	0	-	attempt 2
5573359	SMP	1	288	40.07	614.07	581.85	288	40.07	ball	36.38	-6.53	-23.53	-34.49	-4.89	-23.42	0	-	attempt 2
5606709	SMP	1	288	40.07	616.85	578.08	288	40.07	ball	36.38	-6.53	-23.53	-34.49	-4.89	-23.42	0	-	attempt 2
5639816	SMP	1	288	40.07	613.66	570.75	288	40.07	ball	36.38	-6.53	-23.53	-34.49	-4.89	-23.42	0	-	attempt 2
5673215	SMP	1	288	40.07	609.14	566.3	288	40.07	ball	36.38	-6.53	-23.53	-34.49	-4.89	-23.42	0	-	attempt 2
5706920	SMP	1	288	40.07	617.15	558.56	288	40.07	ball	36.38	-6.53	-23.53	-34.49	-4.89	-23.42	0	-	attempt 2
5739980	SMP	1	288	40.07	624.05	548.97	288	40.07	ball	36.38	-6.53	-23.53	-34.49	-4.89	-23.42	0	-	attempt 2
5773014	SMP	1	288	40.07	619.04	546.32	288	40.07	ball	36.38	-6.53	-23.53	-34.49	-4.89	-23.42	0	-	attempt 2
5806463	SMP	1	288	40.07	637.63	533.8	288	40.07	ball	36.38	-6.53	-23.53	-34.49	-4.89	-23.42	0	-	attempt 2
5839425	SMP	1	288	40.07	636.57	528.13	288	40.07	ball	36.38	-6.53	-23.53	-34.49	-4.89	-23.42	0	-	attempt 2
5872847	SMP	1	288	40.07	632.46	527.49	288	40.07	ball	36.38	-6.53	-23.53	-34.49	-4.89	-23.42	0	-	attempt 2
5906161	SMP	1	288	40.07	629.52	525.41	288	40.07	ball	36.38	-6.53	-23.53	-34.49	-4.89	-23.42	0	-	attempt 2
5939454	SMP	1	288	40.07	626.5	518.75	288	40.07	ball	36.38	-6.53	-23.53	-34.49	-4.89	-23.42	0	-	attempt 2
5972622	SMP	1	288	40.07	627.19	505.97	288	40.07	ball	36.38	-6.53	-23.53	-34.49	-4.89	-23.42	0	-	attempt 2
6005988	SMP	1	291	101.07	551.75	343.58	291	101.07	Other	36.38	-6.53	-23.53	-34.49	-4.89	-23.42	0	-	attempt 2
6046464	SMP	1	213	110.07	473.36	191.68	213	110.07	Front right	36.38	-6.53	-23.53	-34.49	-4.89	-23.42	0	-	attempt 2
6105766	SMP	1	211	90.07	426.54	164.78	211	90.07	Bottom Right	36.38	-6.53	-23.53	-34.49	-4.89	-23.42	0	-	attempt 2
6174025	SMP	1	220	88.07	431.42	173.03	220	88.07	Bottom Right	36.38	-6.53	-23.53	-34.49	-4.89	-23.42	0	-	attempt 2
6207858	SMP	1	221	87.07	428.97	175.75	221	87.07	Bottom Right	36.38	-6.53	-23.53	-34.49	-4.89	-23.42	0	-	attempt 2
6238903	SMP	1	221	87.07	429.04	179.31	221	87.07	Bottom Right	36.38	-6.53	-23.53	-34.49	-4.89	-23.42	0	-	attempt 2
6272314	SMP	1	213	87.07	418.74	188.83	213	87.07	Bottom Right	36.38	-6.53	-23.53	-34.49	-4.89	-23.42	0	-	attempt 2
6305441	SMP	1	216	87.07	421.42	190.17	216	87.07	Bottom Right	36.38	-6.53	-23.53	-34.49	-4.89	-23.42	0	-	attempt 2
6338603	SMP	1	218	88.07	429.43	195.47	218	88.07	Bottom Right	36.38	-6.53	-23.53	-34.49	-4.89	-23.42	0	-	attempt 2
6371991	SMP	1	171	81.07	380.62	190.18	171	81.07	Bottom Right	36.38	-6.53	-23.53	-34.49	-4.89	-23.42	0	-	attempt 2
6405265	SMP	1	173	69.07	377.16	175.73	173	69.07	Middle Right	36.38	-6.53	-23.53	-34.49	-4.89	-23.42	0	-	attempt 2
6438515	SMP	1	173	69.07	372.2	168.67	173	69.07	Middle Right	36.38	-6.53	-23.53	-34.49	-4.89	-23.42	0	-	attempt 2
6472308	SMP	1	168	71.07	366.3	166.78	168	71.07	Middle Middle	36.38	-6.53	-23.53	-34.49	-4.89	-23.42	0	-	attempt 2
6505090	SMP	1	167	70.07	353.46	158.76	167	70.07	Middle Middle	36.38	-6.53	-23.53	-34.49	-4.89	-23.42	0	-	attempt 2
6571612	SMP	1	290	103.07	535.38	294.88	290	103.07	Other	36.38	-6.53	-23.53	-34.49	-4.89	-23.42	0	-	attempt 2
6604761	SMP	1	288	40.07	703.47	466.68	288	40.07	ball	36.38	-6.53	-23.53	-34.49	-4.89	-23.42	0	-	attempt 2
6638287	SMP	1	288	40.07	680.78	463.39	288	40.07	ball	36.38	-6.53	-23.53	-34.49	-4.89	-23.42	0	-	attempt 2
6671866	SMP	1	288	40.07	669.04	451.81	288	40.07	ball	36.38	-6.53	-23.53	-34.49	-4.89	-23.42	0	-	attempt 2
6705377	SMP	1	288	40.07	664.61	436.55	288	40.07	ball	36.38	-6.53	-23.53	-34.49	-4.89	-23.42	0	-	attempt 2
6738020	SMP	1	284	38.07	645.82	429.49	284	38.07	ball	36.38	-6.53	-23.53	-34.49	-4.89	-23.42	0	-	attempt 2
6771393	SMP	1	287	40.07	641.27	403.18	287	40.07	ball	36.38	-6.53	-23.53	-34.49	-4.89	-23.42	0	-	attempt 2
6804498	SMP	1	287	40.07	633.94	388.89	287	40.07	ball	36.38	-6.53	-23.53	-34.49	-4.89	-23.42	0	-	attempt 2
6837939	SMP	1	287	40.07	624.93	387.63	287	40.07	ball	36.38	-6.53	-23.53	-34.49	-4.89	-23.42	0	-	attempt 2
6871113	SMP	1	287	40.07	623.65	372.48	287	40.07	ball	36.38	-6.53	-23.53	-34.49	-4.89	-23.42	0	-	attempt 2
6904484	SMP	1	287	40.07	618.19	372.69	287	40.07	ball	36.38	-6.53	-23.53	-34.49	-4.89	-23.42	0	-	attempt 2
6938159	SMP	1	287	40.07	609.61	367.13	287	40.07	ball	36.38	-6.53	-23.53	-34.49	-4.89	-23.42	0	-	attempt 2
6971613	SMP	1	287	40.07	603.46	360.28	287	40.07	ball	36.38	-6.53	-23.53	-34.49	-4.89	-23.42	0	-	attempt 2
7004496	SMP	1	287	40.07	592.17	356.44	287	40.07	ball	36.38	-6.53	-23.53	-34.49	-4.89	-23.42	0	-	attempt 2
7037570	SMP	1	287	40.07	575.46	360.39	287	40.07	ball	36.38	-6.53	-23.53	-34.49	-4.89	-23.42	0	-	attempt 2
7071254	SMP	1	287	40.07	561.45	365.49	287	40.07	ball	36.38	-6.53	-23.53	-34.49	-4.89	-23.42	0	-	attempt 2
7103893	SMP	1	287	40.07	549.83	365.83	287	40.07	ball	36.38	-6.53	-23.53	-34.49	-4.89	-23.42	0	-	attempt 2
7137428	SMP	1	288	40.07	545.29	339.96	288	40.07	ball	36.38	-6.53	-23.53	-34.49	-4.89	-23.42	0	-	attempt 2
7170414	SMP	1	288	40.07	533.36	357.43	288	40.07	ball	36.38	-6.53	-23.53	-34.49	-4.89	-23.42	0	-	attempt 2
7204551	SMP	1	288	40.07	529.98	363.52	288	40.07	ball	36.38	-6.53	-23.53	-34.49	-4.89	-23.42	0	-	attempt 2
7237166	SMP	1	288	40.07	523.79	370.69	288	40.07	ball	36.38	-6.53	-23.53	-34.49	-4.89	-23.42	0	-	attempt 2
7270571	SMP	1	288	40.07	526.17	388.01	288	40.07	ball	36.38	-6.53	-23.53	-34.49	-4.89	-23.42	0	-	attempt 2
7303676	SMP	1	288	40.07	530.27	393.11	288	40.07	ball	36.38	-6.53	-23.53	-34.49	-4.89	-23.42	0	-	attempt 2
7337345	SMP	1	288	40.07	537.36	402.44	288	40.07	ball	36.38	-6.53	-23.53	-34.49	-4.89	-23.42	0	-	attempt 2
7370519	SMP	1	288	40.07	543.65	397.95	288	40.07	ball	36.38	-6.53	-23.53	-34.49	-4.89	-23.42	0	-	attempt 2
7403679	SMP	1	288	40.07	545.45	400.41	288	40.07	ball	36.38	-6.53	-23.53	-34.49	-4.89	-23.42	0	-	attempt 2
7436657	SMP	1	288	40.07	540.96	374.42	288	40.07	ball	36.38	-6.53	-23.53	-34.49	-4.89	-23.42	0	-	attempt 2
7470195	SMP	1	288	40.07	537.93	365.11	288	40.07	ball	36.38	-6.53	-23.53	-34.49	-4.89	-23.42	0	-	attempt 2
7503440	SMP	1	288	40.07	539.41	366.97	288	40.07	ball	36.38	-6.53	-23.53	-34.49	-4.89	-23.42	0	-	attempt 2
7536693	SMP	1	288	40.07	544.56	331.61	288	40.07	ball	36.38	-6.53	-23.53	-34.49	-4.89	-23.42	0	-	attempt 2
7569893	SMP	1	288	40.07	547.57	361.92	288	40.07	ball	36.38	-6.53	-23.53	-34.49	-4.89	-23.42	0	-	attempt 2
7603757	SMP	1	288	40.07	563.77	393.18	288	40.07	ball	36.38	-6.53	-23.53	-34.49	-4.89	-23.42	0	-	attempt 2
7636310	SMP	1	288	40.07	577.43	428.42	288	40.07	ball	36.38	-6.53	-23.53	-34.49	-4.89	-23.42	0	-	attempt 2
7670065	SMP	1	288	40.07	575.93	466.46	288	40.07	ball	36.38	-6.53	-23.53	-34.49	-4.89	-23.42	0	-	attempt 2
7703078	SMP	1	288	40.07	571.41	476.28	288	40.07	ball	36.38	-6.53	-23.53	-34.49	-4.89	-23.42	0	-	attempt 2
7736212	SMP	1	288	40.07	569.54	492.31	288	40.07	ball	36.38	-6.53	-23.53	-34.49	-4.89	-23.42	0	-	attempt 2
7770396	SMP	1	288	40.07	548.88	496.73	288	40.07	ball	36.38	-6.53	-23.54	-34.49	-4.89	-23.42	0	-	attempt 2
7802865	SMP	1	288	40.07	520.48	554.33	288	40.07	ball	36.38	-6.53	-23.54	-34.49	-4.89	-23.42	0	-	attempt 2
7837186	SMP	1	288	40.07	549.15	525.18	288	40.07	ball	36.38	-6.53	-23.54	-34.49	-4.89	-23.42	0	-	attempt 2
7869464	SMP	1	288	40.07	564.21	539.88	288	40.07	ball	36.38	-6.53	-23.54	-34.49	-4.89	-23.42	0	-	attempt 2
7902590	SMP	1	295	103.07	502.02	412.14	295	103.07	ball	36.38	-6.53	-23.54	-34.49	-4.89	-23.42	0	-	attempt 2
7935897	SMP	1	295	103.07	514.89	320.7	295	103.07	ball	36.38	-6.53	-23.54	-34.49	-4.89	-23.42	0	-	attempt 2
7969096	SMP	1	295	103.07	514.91	320.7	295	103.07	ball	36.38	-6.53	-23.54	-34.49	-4.89	-23.42	0	-	attempt 2
8002315	SMP	1	295	103.07	527.26	472.24	295	103.07	ball	36.38	-6.53	-23.54	-34.49	-4.89	-23.42	0	-	attempt 2
8035711	SMP	1	295	103.07	557.37	516.22	295	103.07	ball	36.38	-6.53	-23.54	-34.49	-4.89	-23.42	0	-	attempt 2
8069019	SMP	1	295	103.07	545.03	370.8	295	103.07	Other	36.38	-6.53	-23.54	-34.49	-4.89	-23.42	0	-	attempt 2
8102657	SMP	1	0	0	0	0	0	0	-	0	0	0	0	0	0	0	-	attempt 2
8135417	SMP	1	0	0	0	0	0	0	-	0	0	0	0	0	0	0	-	attempt 2
8168804	SMP	1	0	0	0	0	0	0	-	0	0	0	0	0	0	0	-	attempt 2
8202092	SMP	1	0	0	0	0	0	0	-	0	0	0	0	0	0	0	-	attempt 2
8235529	SMP	1	0	0	0	0	0	0	-	0	0	0	0	0	0	0	-	attempt 2
8268633	SMP	1	0	0	0	0	0	0	-	0	0	0	0	0	0	0	-	attempt 2
8301934	SMP	1	0	0	0	0	0	0	-	0	0	0	0	0	0	0	-	attempt 2
8335257	SMP	1	0	0	0	0	0	0	-	0	0	0	0	0	0	0	-	attempt 2
8368486	SMP	1	0	0	0	0	0	0	-	0	0	0	0	0	0	0	-	attempt 2
8401734	SMP	1	0	0	0	0	0	0	-	0	0	0	0	0	0	0	-	attempt 2
8434897	SMP	1	162	87.07	526.55	325.58	162	87.07	Bottom Middle	36.38	-6.53	-23.54	-34.49	-4.89	-23.42	0	-	attempt 2
8468524	SMP	1	0	0	0	0	0	0	-	0	0	0	0	0	0	0	-	attempt 2
8501466	SMP	1	0	0	0	0	0	0	-	0	0	0	0	0	0	0	-	attempt 2
8534963	SMP	1	0	0	0	0	0	0	-	0	0	0	0	0	0	0	-	attempt 2
8568019	SMP	1	0	0	0	0	0	0	-	0	0	0	0	0	0	0	-	attempt 2
8601833	SMP	1	0	0	0	0	0	0	-	0	0	0	0	0	0	0	-	attempt 2
