# Supplementary material for: Visual Search Strategies of Soccer Players Executing a Power vs. Placement Penalty Kick
Source: PLoS One. 2014 Dec 17;9(12):e115179. doi: 10.1371/journal.pone.0115179 (PMC4269429; doi:10.1371/journal.pone.0115179)
Supplement: S1 File — Raw visual search data from participant group in each test condition. (ZIP) [file pone.0115179.s001.zip › PLoS ONE Supporting Information/Part 4/Output/S1 attempt 2 LA placement GK move.xlsx]

## Sheet: Sheet1
## [BeGaze]
## Converted from:
## Date:	19.07.2013 18:12:26
## Version:	BeGaze 3.2.28
## IDF Version:	10
## Sample Rate:	30
## Separator Type:	Trial
## Trial Count:	1
## Uses Plane File:	FALSE
## Stimulus:	attempt 3
## Number of Samples:	287
## Reversed:	none
## [Run]
## Subject:	Dennis Low Anxiety
## Description:	Reference View 4 Dennis Low Anxiety 0
## [Calibration]
## Calibration Type:	n.a.
## Calibration Area:	1280	960
## [Geometry]
## Stimulus Dimension [mm]:	1280	960
## Head Distance [mm]:	1450
## [Hardware Setup]
## System ID:
## Operating System :
## IView X Version:
## [Filter Settings]
## Heuristics:	FALSE
## Heuristics Stage:	0
## Bilateral:	FALSE
## Gaze Cursor Filter:	FALSE
## Saccade Length [px]:	0
## Filter Depth [ms]:	0
## Format:	LEFT, RIGHT, POR, AOI, EYEPOSITION, TRIGGER
##
Time	Type	Trial	B POR X [px]	B POR Y [px]	L POR X [px]	L POR Y [px]	R POR X [px]	R POR Y [px]	B Object Hit	L EPOS X	L EPOS Y	L EPOS Z	R EPOS X	R EPOS Y	R EPOS Z	Trigger	B Event Info	Stimulus
8474	SMP	1	290	98.07	491.86	507.96	290	98.07	ball	36.41	-6.53	-23.51	-34.55	-4.88	-23.34	0	-	attempt 3
41337	SMP	1	290	98.07	491.46	508.07	290	98.07	ball	36.41	-6.53	-23.51	-34.55	-4.88	-23.34	0	-	attempt 3
74526	SMP	1	290	98.07	491.56	519.57	290	98.07	ball	36.41	-6.53	-23.51	-34.55	-4.88	-23.34	0	-	attempt 3
108328	SMP	1	292	40.07	480.42	537.63	292	40.07	ball	36.41	-6.53	-23.51	-34.55	-4.88	-23.34	0	-	attempt 3
141268	SMP	1	291	107.07	473.35	535.56	291	107.07	ball	36.41	-6.53	-23.51	-34.55	-4.88	-23.34	0	-	attempt 3
174452	SMP	1	291	107.07	463.17	527.45	291	107.07	ball	36.41	-6.53	-23.51	-34.55	-4.88	-23.34	0	-	attempt 3
208319	SMP	1	291	107.07	463.99	526.04	291	107.07	ball	36.41	-6.53	-23.51	-34.55	-4.88	-23.34	0	-	attempt 3
240975	SMP	1	291	107.07	474.64	522.15	291	107.07	ball	36.41	-6.53	-23.51	-34.55	-4.88	-23.34	0	-	attempt 3
274721	SMP	1	291	107.07	479.18	513.1	291	107.07	ball	36.41	-6.53	-23.51	-34.55	-4.88	-23.34	0	-	attempt 3
308096	SMP	1	293	35.07	491.7	511.2	293	35.07	ball	36.41	-6.53	-23.5	-34.55	-4.88	-23.34	0	-	attempt 3
341166	SMP	1	289	100.07	497.01	506.39	289	100.07	ball	36.41	-6.53	-23.5	-34.55	-4.88	-23.34	0	-	attempt 3
373987	SMP	1	290	40.07	507.03	505.42	290	40.07	ball	36.41	-6.53	-23.5	-34.55	-4.88	-23.34	0	-	attempt 3
407566	SMP	1	290	40.07	518.14	503.21	290	40.07	ball	36.41	-6.53	-23.5	-34.55	-4.88	-23.33	0	-	attempt 3
440689	SMP	1	290	40.07	526.47	501.76	290	40.07	ball	36.41	-6.53	-23.5	-34.55	-4.88	-23.33	0	-	attempt 3
474005	SMP	1	290	40.07	533.1	499.93	290	40.07	ball	36.41	-6.53	-23.5	-34.55	-4.88	-23.33	0	-	attempt 3
507397	SMP	1	290	40.07	532.66	503.16	290	40.07	ball	36.41	-6.53	-23.5	-34.55	-4.88	-23.33	0	-	attempt 3
540348	SMP	1	290	40.07	537.54	503.94	290	40.07	ball	36.41	-6.53	-23.5	-34.55	-4.88	-23.33	0	-	attempt 3
573746	SMP	1	290	40.07	535.27	509.11	290	40.07	ball	36.41	-6.53	-23.5	-34.55	-4.88	-23.33	0	-	attempt 3
640347	SMP	1	290	40.07	549.41	515.15	290	40.07	ball	36.41	-6.53	-23.5	-34.55	-4.88	-23.33	0	-	attempt 3
673634	SMP	1	290	40.07	544.16	524.72	290	40.07	ball	36.41	-6.53	-23.5	-34.55	-4.88	-23.33	0	-	attempt 3
707039	SMP	1	290	40.07	546.1	535.22	290	40.07	ball	36.41	-6.53	-23.5	-34.55	-4.88	-23.33	0	-	attempt 3
740067	SMP	1	290	40.07	545.92	540.82	290	40.07	ball	36.41	-6.53	-23.5	-34.55	-4.88	-23.33	0	-	attempt 3
773224	SMP	1	290	40.07	552.36	560.23	290	40.07	ball	36.41	-6.53	-23.5	-34.55	-4.88	-23.33	0	-	attempt 3
806494	SMP	1	290	40.07	566.94	555.33	290	40.07	ball	36.41	-6.53	-23.5	-34.55	-4.88	-23.33	0	-	attempt 3
840411	SMP	1	290	40.07	566.94	555.32	290	40.07	ball	36.41	-6.53	-23.5	-34.55	-4.88	-23.33	0	-	attempt 3
873322	SMP	1	290	40.07	562.53	553.74	290	40.07	ball	36.41	-6.53	-23.5	-34.55	-4.88	-23.33	0	-	attempt 3
906455	SMP	1	290	40.07	562.53	553.72	290	40.07	ball	36.41	-6.53	-23.5	-34.55	-4.88	-23.33	0	-	attempt 3
939609	SMP	1	290	40.07	0	0	290	40.07	ball	0	0	0	-34.55	-4.88	-23.33	0	-	attempt 3
973140	SMP	1	290	40.07	563.73	705.77	290	40.07	ball	36.41	-6.53	-23.5	-34.55	-4.88	-23.33	0	-	attempt 3
1006950	SMP	1	290	40.07	564.47	703.76	290	40.07	ball	36.41	-6.53	-23.5	-34.55	-4.88	-23.33	0	-	attempt 3
1039612	SMP	1	299	106.07	571.19	719.57	299	106.07	ball	36.41	-6.53	-23.5	-34.55	-4.88	-23.33	0	-	attempt 3
1073050	SMP	1	299	106.07	581.95	857.63	299	106.07	ball	36.41	-6.53	-23.5	-34.55	-4.88	-23.33	0	-	attempt 3
1106343	SMP	1	299	106.07	541.49	700.34	299	106.07	ball	36.41	-6.53	-23.5	-34.55	-4.88	-23.33	0	-	attempt 3
1139353	SMP	1	293	40.07	541.5	700.36	293	40.07	ball	36.41	-6.53	-23.5	-34.55	-4.88	-23.33	0	-	attempt 3
1172723	SMP	1	292	40.07	524.73	590.08	292	40.07	ball	36.41	-6.53	-23.5	-34.55	-4.88	-23.33	0	-	attempt 3
1205869	SMP	1	292	40.07	522.83	570.96	292	40.07	ball	36.41	-6.53	-23.5	-34.55	-4.88	-23.33	0	-	attempt 3
1239236	SMP	1	292	40.07	516.14	535.37	292	40.07	ball	36.41	-6.53	-23.5	-34.55	-4.88	-23.33	0	-	attempt 3
1272463	SMP	1	292	40.07	522.42	532.97	292	40.07	ball	36.41	-6.53	-23.5	-34.55	-4.88	-23.33	0	-	attempt 3
1305883	SMP	1	292	40.07	509.95	539.34	292	40.07	ball	36.41	-6.53	-23.5	-34.55	-4.88	-23.33	0	-	attempt 3
1339709	SMP	1	292	40.07	517.52	538.46	292	40.07	ball	36.41	-6.53	-23.5	-34.55	-4.88	-23.33	0	-	attempt 3
1372651	SMP	1	292	40.07	515.56	537.7	292	40.07	ball	36.41	-6.53	-23.5	-34.55	-4.88	-23.33	0	-	attempt 3
1405450	SMP	1	292	40.07	502.11	538.62	292	40.07	ball	36.41	-6.53	-23.5	-34.55	-4.88	-23.33	0	-	attempt 3
1439167	SMP	1	292	40.07	502.14	547.46	292	40.07	ball	36.41	-6.53	-23.5	-34.55	-4.88	-23.33	0	-	attempt 3
1472420	SMP	1	292	40.07	504.83	586.58	292	40.07	ball	36.41	-6.53	-23.51	-34.55	-4.88	-23.33	0	-	attempt 3
1505503	SMP	1	292	40.07	506.62	588.5	292	40.07	ball	36.41	-6.53	-23.51	-34.55	-4.88	-23.33	0	-	attempt 3
1539254	SMP	1	292	40.07	509.77	597.27	292	40.07	ball	36.41	-6.53	-23.51	-34.55	-4.88	-23.33	0	-	attempt 3
1571903	SMP	1	292	40.07	508	609.55	292	40.07	ball	36.41	-6.53	-23.51	-34.55	-4.88	-23.33	0	-	attempt 3
1605364	SMP	1	292	40.07	506.14	593.9	292	40.07	ball	36.41	-6.53	-23.51	-34.55	-4.88	-23.33	0	-	attempt 3
1638541	SMP	1	292	40.07	504.03	586.54	292	40.07	ball	36.41	-6.53	-23.51	-34.55	-4.88	-23.33	0	-	attempt 3
1671765	SMP	1	292	40.07	515.96	582.05	292	40.07	ball	36.41	-6.53	-23.51	-34.55	-4.88	-23.33	0	-	attempt 3
1705258	SMP	1	292	40.07	512.07	570.72	292	40.07	ball	36.41	-6.53	-23.51	-34.55	-4.88	-23.33	0	-	attempt 3
1738422	SMP	1	292	40.07	541.19	566.3	292	40.07	ball	36.41	-6.53	-23.51	-34.55	-4.88	-23.33	0	-	attempt 3
1771493	SMP	1	292	40.07	495.25	580.66	292	40.07	ball	36.41	-6.53	-23.51	-34.55	-4.88	-23.33	0	-	attempt 3
1805433	SMP	1	292	40.07	488.4	593.05	292	40.07	ball	36.41	-6.53	-23.51	-34.55	-4.88	-23.33	0	-	attempt 3
1838224	SMP	1	292	40.07	489.96	595.65	292	40.07	ball	36.41	-6.53	-23.51	-34.55	-4.88	-23.33	0	-	attempt 3
1871581	SMP	1	292	40.07	485.92	594.38	292	40.07	ball	36.41	-6.53	-23.51	-34.55	-4.88	-23.33	0	-	attempt 3
1904615	SMP	1	292	40.07	495.82	572.9	292	40.07	ball	36.41	-6.53	-23.51	-34.55	-4.88	-23.33	0	-	attempt 3
1938099	SMP	1	292	40.07	473.84	585.05	292	40.07	ball	36.41	-6.53	-23.51	-34.55	-4.88	-23.33	0	-	attempt 3
1971377	SMP	1	292	40.07	464.88	588.69	292	40.07	ball	36.41	-6.53	-23.51	-34.55	-4.88	-23.33	0	-	attempt 3
2004781	SMP	1	292	40.07	462.97	584.54	292	40.07	ball	36.41	-6.53	-23.51	-34.55	-4.88	-23.33	0	-	attempt 3
2037716	SMP	1	292	40.07	462.77	585.32	292	40.07	ball	36.41	-6.53	-23.51	-34.55	-4.88	-23.33	0	-	attempt 3
2071128	SMP	1	292	40.07	488.67	559.25	292	40.07	ball	36.41	-6.53	-23.51	-34.55	-4.88	-23.33	0	-	attempt 3
2104349	SMP	1	292	40.07	480.09	558.12	292	40.07	ball	36.41	-6.53	-23.51	-34.55	-4.88	-23.33	0	-	attempt 3
2137880	SMP	1	292	40.07	489.99	552.86	292	40.07	ball	36.41	-6.53	-23.51	-34.55	-4.88	-23.34	0	-	attempt 3
2171216	SMP	1	292	40.07	493.09	554.96	292	40.07	ball	36.41	-6.53	-23.51	-34.55	-4.88	-23.34	0	-	attempt 3
2204505	SMP	1	292	40.07	477.74	573.24	292	40.07	ball	36.41	-6.53	-23.51	-34.55	-4.88	-23.34	0	-	attempt 3
2237351	SMP	1	292	40.07	481.25	575.85	292	40.07	ball	36.41	-6.53	-23.51	-34.55	-4.88	-23.34	0	-	attempt 3
2271188	SMP	1	292	40.07	496.59	568.3	292	40.07	ball	36.41	-6.53	-23.51	-34.55	-4.88	-23.34	0	-	attempt 3
2303907	SMP	1	292	40.07	522.1	557.02	292	40.07	ball	36.41	-6.53	-23.51	-34.55	-4.88	-23.34	0	-	attempt 3
2337522	SMP	1	292	40.07	529.26	556.77	292	40.07	ball	36.41	-6.53	-23.51	-34.55	-4.87	-23.34	0	-	attempt 3
2370599	SMP	1	292	40.07	542.89	558.32	292	40.07	ball	36.41	-6.53	-23.51	-34.55	-4.87	-23.34	0	-	attempt 3
2403873	SMP	1	292	40.07	543.93	559.09	292	40.07	ball	36.41	-6.53	-23.51	-34.55	-4.87	-23.34	0	-	attempt 3
2438063	SMP	1	292	40.07	506.88	563.33	292	40.07	ball	36.41	-6.53	-23.51	-34.55	-4.87	-23.34	0	-	attempt 3
2470344	SMP	1	292	40.07	541.51	559.5	292	40.07	ball	36.41	-6.53	-23.51	-34.55	-4.87	-23.34	0	-	attempt 3
2503666	SMP	1	292	40.07	543.02	558.01	292	40.07	ball	36.41	-6.53	-23.51	-34.55	-4.87	-23.34	0	-	attempt 3
2536944	SMP	1	292	40.07	511.59	574.35	292	40.07	ball	36.41	-6.53	-23.51	-34.55	-4.87	-23.34	0	-	attempt 3
2570316	SMP	1	289	41.07	508.32	586.65	289	41.07	ball	36.41	-6.53	-23.51	-34.55	-4.87	-23.34	0	-	attempt 3
2603608	SMP	1	289	41.07	507.51	588.38	289	41.07	ball	36.41	-6.53	-23.51	-34.55	-4.87	-23.34	0	-	attempt 3
2636910	SMP	1	289	41.07	512.07	601.9	289	41.07	ball	36.41	-6.53	-23.51	-34.55	-4.87	-23.34	0	-	attempt 3
2670589	SMP	1	289	41.07	510.07	595.81	289	41.07	ball	36.41	-6.53	-23.51	-34.55	-4.87	-23.34	0	-	attempt 3
2703446	SMP	1	289	41.07	515.11	604.15	289	41.07	ball	36.41	-6.53	-23.51	-34.55	-4.87	-23.34	0	-	attempt 3
2736503	SMP	1	289	41.07	516.87	603.08	289	41.07	ball	36.41	-6.53	-23.51	-34.55	-4.87	-23.34	0	-	attempt 3
2769932	SMP	1	289	41.07	517.37	595.13	289	41.07	ball	36.41	-6.53	-23.51	-34.55	-4.87	-23.34	0	-	attempt 3
2803189	SMP	1	289	41.07	514.23	588.97	289	41.07	ball	36.41	-6.53	-23.51	-34.55	-4.87	-23.34	0	-	attempt 3
2836473	SMP	1	289	41.07	516.22	589.78	289	41.07	ball	36.41	-6.53	-23.51	-34.55	-4.87	-23.34	0	-	attempt 3
2869844	SMP	1	289	41.07	518.83	587.84	289	41.07	ball	36.41	-6.53	-23.51	-34.55	-4.87	-23.34	0	-	attempt 3
2936484	SMP	1	289	41.07	523.02	586.52	289	41.07	ball	36.41	-6.53	-23.51	-34.55	-4.87	-23.34	0	-	attempt 3
2970069	SMP	1	289	41.07	521.84	586.32	289	41.07	ball	36.41	-6.53	-23.51	-34.55	-4.87	-23.34	0	-	attempt 3
3002843	SMP	1	289	41.07	522.32	583.99	289	41.07	ball	36.41	-6.53	-23.51	-34.55	-4.87	-23.34	0	-	attempt 3
3035971	SMP	1	289	41.07	522.04	573.23	289	41.07	ball	36.41	-6.53	-23.51	-34.55	-4.87	-23.34	0	-	attempt 3
3069875	SMP	1	289	41.07	514.75	577.57	289	41.07	ball	36.41	-6.53	-23.51	-34.55	-4.87	-23.34	0	-	attempt 3
3102881	SMP	1	289	41.07	510.73	571.75	289	41.07	ball	36.41	-6.53	-23.51	-34.55	-4.87	-23.34	0	-	attempt 3
3136400	SMP	1	289	41.07	509.41	559.91	289	41.07	ball	36.41	-6.53	-23.51	-34.55	-4.87	-23.34	0	-	attempt 3
3169552	SMP	1	289	41.07	533.96	550.85	289	41.07	ball	36.41	-6.53	-23.51	-34.55	-4.87	-23.34	0	-	attempt 3
3202438	SMP	1	289	41.07	539.45	558.03	289	41.07	ball	36.41	-6.53	-23.51	-34.55	-4.87	-23.34	0	-	attempt 3
3235788	SMP	1	289	41.07	543.32	559.51	289	41.07	ball	36.4	-6.53	-23.51	-34.55	-4.87	-23.34	0	-	attempt 3
3269038	SMP	1	289	41.07	545.53	560.15	289	41.07	ball	36.4	-6.53	-23.51	-34.55	-4.87	-23.34	0	-	attempt 3
3335533	SMP	1	289	41.07	506.23	589.85	289	41.07	ball	36.4	-6.53	-23.51	-34.55	-4.87	-23.34	0	-	attempt 3
3369273	SMP	1	289	41.07	503.21	591.97	289	41.07	ball	36.4	-6.53	-23.51	-34.55	-4.87	-23.34	0	-	attempt 3
3402027	SMP	1	289	41.07	529.34	567.71	289	41.07	ball	36.4	-6.53	-23.51	-34.55	-4.87	-23.34	0	-	attempt 3
3435397	SMP	1	289	41.07	540.05	564.39	289	41.07	ball	36.4	-6.53	-23.51	-34.55	-4.87	-23.34	0	-	attempt 3
3468885	SMP	1	289	41.07	540.9	565.42	289	41.07	ball	36.4	-6.53	-23.51	-34.55	-4.87	-23.34	0	-	attempt 3
3502350	SMP	1	289	41.07	495.03	588.94	289	41.07	ball	36.4	-6.53	-23.51	-34.55	-4.87	-23.34	0	-	attempt 3
3535498	SMP	1	289	41.07	496.3	600.87	289	41.07	ball	36.4	-6.53	-23.51	-34.55	-4.87	-23.34	0	-	attempt 3
3568355	SMP	1	289	41.07	516.63	579.51	289	41.07	ball	36.4	-6.53	-23.51	-34.55	-4.87	-23.34	0	-	attempt 3
3601699	SMP	1	289	41.07	519.05	571.68	289	41.07	ball	36.4	-6.53	-23.51	-34.55	-4.87	-23.34	0	-	attempt 3
3635131	SMP	1	289	41.07	516.64	571.84	289	41.07	ball	36.4	-6.53	-23.51	-34.55	-4.87	-23.34	0	-	attempt 3
3668581	SMP	1	289	41.07	516.35	570.64	289	41.07	ball	36.4	-6.53	-23.51	-34.55	-4.87	-23.34	0	-	attempt 3
3701577	SMP	1	239	115.07	268.34	-135.74	239	115.07	ball	36.4	-6.53	-23.51	-34.55	-4.87	-23.34	0	-	attempt 3
3734911	SMP	1	290	41.07	546.42	560.03	290	41.07	ball	36.4	-6.53	-23.51	-34.55	-4.87	-23.34	0	-	attempt 3
3801273	SMP	1	290	41.07	505.41	572.72	290	41.07	ball	36.4	-6.53	-23.51	-34.55	-4.87	-23.34	0	-	attempt 3
3835041	SMP	1	290	41.07	512.1	565.57	290	41.07	ball	36.4	-6.53	-23.51	-34.55	-4.87	-23.34	0	-	attempt 3
3867982	SMP	1	290	41.07	515.32	555.16	290	41.07	ball	36.4	-6.53	-23.51	-34.55	-4.87	-23.34	0	-	attempt 3
3901745	SMP	1	290	41.07	517.46	550.22	290	41.07	ball	36.4	-6.53	-23.51	-34.55	-4.87	-23.34	0	-	attempt 3
3935105	SMP	1	290	41.07	516.92	555.42	290	41.07	ball	36.4	-6.53	-23.51	-34.55	-4.87	-23.34	0	-	attempt 3
3967796	SMP	1	286	38.07	519.22	563.23	286	38.07	ball	36.4	-6.53	-23.51	-34.55	-4.87	-23.34	0	-	attempt 3
4001168	SMP	1	286	38.07	520.47	573.18	286	38.07	ball	36.4	-6.53	-23.51	-34.55	-4.87	-23.34	0	-	attempt 3
4034366	SMP	1	286	38.07	520.63	576.39	286	38.07	ball	36.4	-6.53	-23.51	-34.55	-4.87	-23.34	0	-	attempt 3
4067639	SMP	1	286	38.07	522.24	581.54	286	38.07	ball	36.4	-6.53	-23.51	-34.55	-4.87	-23.34	0	-	attempt 3
4101011	SMP	1	286	38.07	529.52	578.55	286	38.07	ball	36.4	-6.53	-23.51	-34.55	-4.87	-23.34	0	-	attempt 3
4134251	SMP	1	286	38.07	528.43	588.31	286	38.07	ball	36.4	-6.53	-23.51	-34.55	-4.87	-23.34	0	-	attempt 3
4167491	SMP	1	286	38.07	513.81	526.7	286	38.07	ball	36.4	-6.53	-23.51	-34.55	-4.87	-23.34	0	-	attempt 3
4200972	SMP	1	289	101.07	431.29	369.4	289	101.07	Other	36.4	-6.53	-23.51	-34.55	-4.87	-23.34	0	-	attempt 3
4234738	SMP	1	289	101.07	431.29	369.4	289	101.07	Other	36.4	-6.53	-23.51	-34.55	-4.87	-23.34	0	-	attempt 3
4267691	SMP	1	189	119.07	334.2	257.11	189	119.07	Front right	36.4	-6.53	-23.51	-34.55	-4.87	-23.34	0	-	attempt 3
4300956	SMP	1	293	101.07	333.01	269.82	293	101.07	Front right	36.4	-6.53	-23.51	-34.55	-4.87	-23.34	0	-	attempt 3
4334951	SMP	1	293	101.07	339.95	279.06	293	101.07	Front right	36.4	-6.53	-23.51	-34.55	-4.87	-23.34	0	-	attempt 3
4367106	SMP	1	204	125.07	344.19	287.42	204	125.07	Front right	36.4	-6.53	-23.51	-34.55	-4.87	-23.34	0	-	attempt 3
4400256	SMP	1	202	125.07	351.41	295.71	202	125.07	Front right	36.4	-6.53	-23.51	-34.55	-4.87	-23.34	0	-	attempt 3
4433606	SMP	1	204	125.07	352.49	301.76	204	125.07	Front right	36.4	-6.53	-23.51	-34.55	-4.87	-23.34	0	-	attempt 3
4466825	SMP	1	296	102.07	404.83	340.39	296	102.07	Other	36.4	-6.53	-23.51	-34.55	-4.87	-23.34	0	-	attempt 3
4500275	SMP	1	296	102.07	404.79	340.36	296	102.07	Other	36.4	-6.53	-23.51	-34.55	-4.87	-23.34	0	-	attempt 3
4533494	SMP	1	290	42.07	599.23	581.86	290	42.07	ball	36.4	-6.53	-23.51	-34.55	-4.87	-23.34	0	-	attempt 3
4566778	SMP	1	290	42.07	581.52	577.45	290	42.07	ball	36.4	-6.53	-23.51	-34.55	-4.87	-23.34	0	-	attempt 3
4600291	SMP	1	290	42.07	591.38	563.29	290	42.07	ball	36.4	-6.53	-23.51	-34.55	-4.87	-23.34	0	-	attempt 3
4633295	SMP	1	290	42.07	581.43	557.24	290	42.07	ball	36.4	-6.53	-23.51	-34.55	-4.87	-23.34	0	-	attempt 3
4667419	SMP	1	290	42.07	579.06	547.88	290	42.07	ball	36.4	-6.53	-23.52	-34.55	-4.87	-23.35	0	-	attempt 3
4699977	SMP	1	290	42.07	573.67	538.15	290	42.07	ball	36.4	-6.53	-23.52	-34.55	-4.87	-23.35	0	-	attempt 3
4733208	SMP	1	290	42.07	570.36	531.56	290	42.07	ball	36.4	-6.53	-23.52	-34.55	-4.87	-23.35	0	-	attempt 3
4766957	SMP	1	290	42.07	563.95	537.74	290	42.07	ball	36.4	-6.53	-23.52	-34.55	-4.87	-23.35	0	-	attempt 3
4799647	SMP	1	290	42.07	561.77	537.91	290	42.07	ball	36.4	-6.53	-23.52	-34.55	-4.87	-23.35	0	-	attempt 3
4833148	SMP	1	290	42.07	561.23	540.39	290	42.07	ball	36.4	-6.53	-23.52	-34.55	-4.87	-23.35	0	-	attempt 3
4866306	SMP	1	290	42.07	560.21	540.06	290	42.07	ball	36.4	-6.53	-23.52	-34.56	-4.87	-23.35	0	-	attempt 3
4899879	SMP	1	290	42.07	560.58	539.93	290	42.07	ball	36.4	-6.53	-23.52	-34.56	-4.87	-23.35	0	-	attempt 3
4932899	SMP	1	290	42.07	559.49	543.28	290	42.07	ball	36.4	-6.53	-23.52	-34.56	-4.87	-23.35	0	-	attempt 3
4966041	SMP	1	290	42.07	560.54	543.68	290	42.07	ball	36.4	-6.53	-23.52	-34.56	-4.87	-23.35	0	-	attempt 3
4999773	SMP	1	290	42.07	559.36	552.57	290	42.07	ball	36.4	-6.53	-23.52	-34.56	-4.87	-23.35	0	-	attempt 3
5033156	SMP	1	290	42.07	558.83	548.48	290	42.07	ball	36.4	-6.53	-23.52	-34.56	-4.87	-23.35	0	-	attempt 3
5065729	SMP	1	290	42.07	557.88	549.93	290	42.07	ball	36.4	-6.53	-23.52	-34.56	-4.87	-23.35	0	-	attempt 3
5099177	SMP	1	290	42.07	556.36	547.77	290	42.07	ball	36.4	-6.53	-23.52	-34.56	-4.87	-23.35	0	-	attempt 3
5132567	SMP	1	290	42.07	555.8	553.25	290	42.07	ball	36.41	-6.53	-23.52	-34.56	-4.86	-23.35	0	-	attempt 3
5165935	SMP	1	290	42.07	557.09	552.19	290	42.07	ball	36.41	-6.53	-23.52	-34.56	-4.86	-23.35	0	-	attempt 3
5199011	SMP	1	290	42.07	556.58	547.26	290	42.07	ball	36.41	-6.53	-23.52	-34.56	-4.86	-23.35	0	-	attempt 3
5232198	SMP	1	290	42.07	555.4	542.01	290	42.07	ball	36.41	-6.53	-23.52	-34.56	-4.86	-23.35	0	-	attempt 3
5265776	SMP	1	285	41.07	554.17	537.56	285	41.07	ball	36.41	-6.53	-23.52	-34.56	-4.86	-23.35	0	-	attempt 3
5298826	SMP	1	285	41.07	548.03	509.1	285	41.07	ball	36.41	-6.52	-23.52	-34.56	-4.86	-23.35	0	-	attempt 3
5332339	SMP	1	289	105.07	455.3	341.25	289	105.07	Other	36.41	-6.52	-23.52	-34.56	-4.86	-23.35	0	-	attempt 3
5365757	SMP	1	211	123.07	383.35	237.46	211	123.07	Front right	36.41	-6.52	-23.52	-34.56	-4.86	-23.35	0	-	attempt 3
5398936	SMP	1	294	107.07	376.78	235.27	294	107.07	Front right	36.41	-6.52	-23.52	-34.56	-4.86	-23.35	0	-	attempt 3
5431971	SMP	1	294	107.07	374.23	233.59	294	107.07	Front right	36.41	-6.52	-23.52	-34.56	-4.86	-23.35	0	-	attempt 3
5465181	SMP	1	294	107.07	371.45	230.94	294	107.07	Front right	36.41	-6.52	-23.52	-34.56	-4.86	-23.35	0	-	attempt 3
5499139	SMP	1	294	107.07	372.35	230.18	294	107.07	Front right	36.41	-6.52	-23.52	-34.56	-4.86	-23.35	0	-	attempt 3
5532375	SMP	1	290	107.07	372.6	229.78	290	107.07	Front right	36.41	-6.52	-23.52	-34.56	-4.87	-23.35	0	-	attempt 3
5564996	SMP	1	290	107.07	374.58	228.81	290	107.07	Front right	36.41	-6.52	-23.52	-34.56	-4.87	-23.35	0	-	attempt 3
5598365	SMP	1	290	107.07	372.48	226.9	290	107.07	Front right	36.41	-6.52	-23.52	-34.56	-4.87	-23.35	0	-	attempt 3
5632138	SMP	1	290	107.07	375.88	227.72	290	107.07	Front right	36.41	-6.52	-23.52	-34.56	-4.87	-23.35	0	-	attempt 3
5664769	SMP	1	290	107.07	375.96	227.92	290	107.07	Front right	36.41	-6.52	-23.52	-34.56	-4.87	-23.35	0	-	attempt 3
5698392	SMP	1	290	107.07	376.79	225.54	290	107.07	Front right	36.41	-6.52	-23.52	-34.56	-4.87	-23.35	0	-	attempt 3
5731607	SMP	1	290	107.07	375.32	224.1	290	107.07	Front right	36.41	-6.52	-23.52	-34.56	-4.87	-23.35	0	-	attempt 3
5765041	SMP	1	290	107.07	376.71	227.8	290	107.07	Front right	36.41	-6.52	-23.52	-34.56	-4.87	-23.35	0	-	attempt 3
5797912	SMP	1	290	107.07	528.89	395.59	290	107.07	ball	36.41	-6.52	-23.52	-34.56	-4.87	-23.35	0	-	attempt 3
5831216	SMP	1	288	39.07	514.16	421.54	288	39.07	ball	36.41	-6.52	-23.52	-34.56	-4.87	-23.35	0	-	attempt 3
5864358	SMP	1	288	39.07	579.43	489.94	288	39.07	ball	36.41	-6.52	-23.52	-34.56	-4.87	-23.35	0	-	attempt 3
5897844	SMP	1	288	39.07	571.48	489.28	288	39.07	ball	36.41	-6.52	-23.52	-34.56	-4.87	-23.35	0	-	attempt 3
5931078	SMP	1	288	39.07	567.09	488.2	288	39.07	ball	36.41	-6.52	-23.52	-34.56	-4.87	-23.35	0	-	attempt 3
5964527	SMP	1	288	39.07	562.99	485.91	288	39.07	ball	36.41	-6.52	-23.52	-34.56	-4.87	-23.35	0	-	attempt 3
5997932	SMP	1	288	39.07	561.45	485.25	288	39.07	ball	36.41	-6.52	-23.52	-34.56	-4.87	-23.35	0	-	attempt 3
6030725	SMP	1	288	39.07	558.01	483.75	288	39.07	ball	36.41	-6.52	-23.53	-34.56	-4.87	-23.35	0	-	attempt 3
6064396	SMP	1	288	39.07	557.38	482.81	288	39.07	ball	36.41	-6.52	-23.53	-34.56	-4.87	-23.35	0	-	attempt 3
6097515	SMP	1	288	39.07	557.26	483.44	288	39.07	ball	36.41	-6.52	-23.53	-34.56	-4.87	-23.35	0	-	attempt 3
6130792	SMP	1	288	39.07	555.03	481.94	288	39.07	ball	36.41	-6.52	-23.53	-34.56	-4.87	-23.35	0	-	attempt 3
6164025	SMP	1	288	39.07	553.21	481.77	288	39.07	ball	36.41	-6.52	-23.53	-34.56	-4.87	-23.35	0	-	attempt 3
6197235	SMP	1	288	39.07	554.3	479.62	288	39.07	ball	36.41	-6.52	-23.53	-34.56	-4.87	-23.35	0	-	attempt 3
6230521	SMP	1	288	39.07	551.54	478.34	288	39.07	ball	36.41	-6.52	-23.53	-34.56	-4.87	-23.35	0	-	attempt 3
6264364	SMP	1	288	39.07	548.74	478.03	288	39.07	ball	36.41	-6.52	-23.53	-34.56	-4.87	-23.35	0	-	attempt 3
6297149	SMP	1	288	39.07	547.29	480.23	288	39.07	ball	36.41	-6.52	-23.53	-34.56	-4.87	-23.35	0	-	attempt 3
6330420	SMP	1	288	39.07	547.35	479.88	288	39.07	ball	36.41	-6.52	-23.53	-34.56	-4.87	-23.35	0	-	attempt 3
6363580	SMP	1	288	39.07	544.54	477.47	288	39.07	ball	36.41	-6.52	-23.53	-34.56	-4.87	-23.35	0	-	attempt 3
6397615	SMP	1	288	39.07	545.46	475.3	288	39.07	ball	36.41	-6.52	-23.53	-34.56	-4.87	-23.35	0	-	attempt 3
6430534	SMP	1	288	39.07	544.91	475.03	288	39.07	ball	36.41	-6.52	-23.53	-34.56	-4.87	-23.35	0	-	attempt 3
6463611	SMP	1	288	39.07	541.98	474.08	288	39.07	ball	36.41	-6.52	-23.53	-34.56	-4.87	-23.35	0	-	attempt 3
6496590	SMP	1	288	39.07	527.72	482.8	288	39.07	ball	36.41	-6.52	-23.53	-34.56	-4.87	-23.35	0	-	attempt 3
6530150	SMP	1	288	39.07	527.44	477.45	288	39.07	ball	36.41	-6.52	-23.53	-34.56	-4.87	-23.35	0	-	attempt 3
6563390	SMP	1	288	39.07	528.88	476.16	288	39.07	ball	36.41	-6.52	-23.53	-34.56	-4.87	-23.35	0	-	attempt 3
6597065	SMP	1	288	39.07	532.55	476.74	288	39.07	ball	36.41	-6.52	-23.53	-34.56	-4.87	-23.35	0	-	attempt 3
6630069	SMP	1	288	39.07	538.52	470.1	288	39.07	ball	36.41	-6.52	-23.53	-34.56	-4.87	-23.35	0	-	attempt 3
6663037	SMP	1	288	39.07	544.99	462.08	288	39.07	ball	36.41	-6.52	-23.53	-34.56	-4.87	-23.35	0	-	attempt 3
6696232	SMP	1	288	39.07	552.43	451.96	288	39.07	ball	36.41	-6.52	-23.53	-34.56	-4.87	-23.35	0	-	attempt 3
6729734	SMP	1	288	39.07	560.86	447.65	288	39.07	ball	36.41	-6.52	-23.53	-34.56	-4.87	-23.35	0	-	attempt 3
6763443	SMP	1	288	39.07	570.52	444.9	288	39.07	ball	36.41	-6.52	-23.53	-34.56	-4.87	-23.35	0	-	attempt 3
6796150	SMP	1	288	39.07	575.8	451.46	288	39.07	ball	36.41	-6.52	-23.53	-34.56	-4.87	-23.35	0	-	attempt 3
6829401	SMP	1	288	39.07	589.86	446.71	288	39.07	ball	36.41	-6.52	-23.53	-34.56	-4.87	-23.35	0	-	attempt 3
6862614	SMP	1	288	39.07	594.51	442.21	288	39.07	ball	36.41	-6.52	-23.53	-34.56	-4.87	-23.35	0	-	attempt 3
6895955	SMP	1	288	39.07	602.68	437.77	288	39.07	ball	36.41	-6.52	-23.53	-34.56	-4.87	-23.35	0	-	attempt 3
6929445	SMP	1	288	39.07	604.92	432.33	288	39.07	ball	36.41	-6.52	-23.53	-34.56	-4.87	-23.35	0	-	attempt 3
6962627	SMP	1	288	39.07	605.87	419.12	288	39.07	ball	36.41	-6.52	-23.53	-34.56	-4.87	-23.35	0	-	attempt 3
6995954	SMP	1	288	39.07	605.29	406.52	288	39.07	ball	36.41	-6.52	-23.53	-34.56	-4.87	-23.35	0	-	attempt 3
7028994	SMP	1	288	39.07	598.22	405.81	288	39.07	ball	36.41	-6.52	-23.53	-34.56	-4.87	-23.35	0	-	attempt 3
7062494	SMP	1	288	39.07	590.18	394.85	288	39.07	ball	36.41	-6.52	-23.53	-34.56	-4.87	-23.35	0	-	attempt 3
7128800	SMP	1	288	39.07	577.41	392.84	288	39.07	ball	36.41	-6.52	-23.53	-34.56	-4.87	-23.35	0	-	attempt 3
7162167	SMP	1	288	39.07	572.59	406.89	288	39.07	ball	36.41	-6.52	-23.53	-34.56	-4.87	-23.35	0	-	attempt 3
7196655	SMP	1	288	39.07	570.67	412.21	288	39.07	ball	36.41	-6.52	-23.53	-34.56	-4.87	-23.35	0	-	attempt 3
7229694	SMP	1	288	39.07	570.06	416.44	288	39.07	ball	36.41	-6.52	-23.54	-34.56	-4.87	-23.35	0	-	attempt 3
7262254	SMP	1	288	39.07	569.42	416.79	288	39.07	ball	36.41	-6.52	-23.54	-34.56	-4.87	-23.35	0	-	attempt 3
7296341	SMP	1	288	39.07	569.9	418.25	288	39.07	ball	36.41	-6.52	-23.54	-34.56	-4.87	-23.35	0	-	attempt 3
7328622	SMP	1	288	39.07	568.92	419.6	288	39.07	ball	36.41	-6.52	-23.54	-34.56	-4.87	-23.35	0	-	attempt 3
7362101	SMP	1	288	39.07	569.28	417.69	288	39.07	ball	36.41	-6.52	-23.54	-34.56	-4.87	-23.35	0	-	attempt 3
7395751	SMP	1	288	39.07	571.63	413.53	288	39.07	ball	36.41	-6.52	-23.54	-34.56	-4.87	-23.35	0	-	attempt 3
7429254	SMP	1	288	39.07	573.24	410.41	288	39.07	ball	36.41	-6.52	-23.54	-34.56	-4.87	-23.35	0	-	attempt 3
7461937	SMP	1	288	39.07	574.57	407.39	288	39.07	ball	36.41	-6.52	-23.54	-34.56	-4.87	-23.35	0	-	attempt 3
7494934	SMP	1	288	39.07	580.03	400.96	288	39.07	ball	36.41	-6.52	-23.54	-34.56	-4.87	-23.35	0	-	attempt 3
7528225	SMP	1	288	39.07	579.77	398.63	288	39.07	ball	36.41	-6.52	-23.54	-34.56	-4.87	-23.35	0	-	attempt 3
7562194	SMP	1	288	39.07	577.26	398.94	288	39.07	ball	36.41	-6.52	-23.54	-34.56	-4.87	-23.35	0	-	attempt 3
7594858	SMP	1	288	39.07	575.22	403.94	288	39.07	ball	36.41	-6.52	-23.54	-34.56	-4.87	-23.35	0	-	attempt 3
7628422	SMP	1	288	39.07	573.43	404.37	288	39.07	ball	36.41	-6.52	-23.54	-34.56	-4.87	-23.35	0	-	attempt 3
7661550	SMP	1	288	39.07	572.64	405.26	288	39.07	ball	36.41	-6.52	-23.54	-34.56	-4.87	-23.35	0	-	attempt 3
7694478	SMP	1	288	39.07	576.92	406.05	288	39.07	ball	36.41	-6.52	-23.54	-34.56	-4.87	-23.35	0	-	attempt 3
7728142	SMP	1	290	105.07	525.49	353.31	290	105.07	ball	36.41	-6.52	-23.54	-34.56	-4.87	-23.35	0	-	attempt 3
7761222	SMP	1	290	105.07	346.3	194.88	290	105.07	Other	36.41	-6.52	-23.54	-34.56	-4.87	-23.35	0	-	attempt 3
7794590	SMP	1	0	0	0	0	0	0	-	0	0	0	0	0	0	0	-	attempt 3
7827700	SMP	1	225	105.07	300.8	108.08	225	105.07	Front right	36.41	-6.52	-23.54	-34.56	-4.87	-23.35	0	-	attempt 3
7860999	SMP	1	216	103.07	302.57	101.02	216	103.07	Front right	36.41	-6.52	-23.54	-34.56	-4.87	-23.35	0	-	attempt 3
7894317	SMP	1	0	0	0	0	0	0	-	0	0	0	0	0	0	0	-	attempt 3
7927636	SMP	1	0	0	0	0	0	0	-	0	0	0	0	0	0	0	-	attempt 3
7960792	SMP	1	0	0	0	0	0	0	-	0	0	0	0	0	0	0	-	attempt 3
8007755	SMP	1	240	119.07	380.46	110.94	240	119.07	Front right	36.41	-6.52	-23.54	-34.56	-4.87	-23.35	0	-	attempt 3
8061017	SMP	1	240	119.07	366.05	84.63	240	119.07	Front right	36.41	-6.52	-23.54	-34.56	-4.87	-23.35	0	-	attempt 3
8093999	SMP	1	240	119.07	361.94	72.25	240	119.07	Front right	36.41	-6.52	-23.54	-34.56	-4.87	-23.35	0	-	attempt 3
8127212	SMP	1	299	103.07	376.19	79.13	299	103.07	Other	36.41	-6.52	-23.54	-34.56	-4.87	-23.35	0	-	attempt 3
8160653	SMP	1	299	103.07	568.34	245.84	299	103.07	ball	36.41	-6.52	-23.54	-34.56	-4.87	-23.35	0	-	attempt 3
8194181	SMP	1	286	40.07	636.12	385.09	286	40.07	ball	36.41	-6.52	-23.54	-34.56	-4.87	-23.35	0	-	attempt 3
8227226	SMP	1	286	40.07	633.12	369.96	286	40.07	ball	36.41	-6.52	-23.54	-34.56	-4.87	-23.35	0	-	attempt 3
8260389	SMP	1	286	40.07	616.03	355.4	286	40.07	ball	36.41	-6.52	-23.54	-34.56	-4.87	-23.35	0	-	attempt 3
8293484	SMP	1	286	40.07	595.91	334.74	286	40.07	ball	36.41	-6.52	-23.54	-34.56	-4.87	-23.35	0	-	attempt 3
8326739	SMP	1	286	40.07	576.27	320.37	286	40.07	ball	36.41	-6.52	-23.54	-34.56	-4.87	-23.35	0	-	attempt 3
8359993	SMP	1	286	40.07	558.99	324.23	286	40.07	ball	36.41	-6.52	-23.54	-34.56	-4.87	-23.35	0	-	attempt 3
8393601	SMP	1	286	40.07	560.68	320.84	286	40.07	ball	36.41	-6.52	-23.54	-34.56	-4.87	-23.35	0	-	attempt 3
8426725	SMP	1	288	42.07	549.09	312.99	288	42.07	ball	36.41	-6.52	-23.54	-34.56	-4.87	-23.35	0	-	attempt 3
8459992	SMP	1	288	42.07	528.23	305.33	288	42.07	ball	36.41	-6.52	-23.54	-34.56	-4.87	-23.35	0	-	attempt 3
8527145	SMP	1	288	42.07	535.49	338.92	288	42.07	ball	36.41	-6.52	-23.54	-34.56	-4.87	-23.35	0	-	attempt 3
8560070	SMP	1	288	42.07	535.86	357.88	288	42.07	ball	36.41	-6.53	-23.54	-34.56	-4.87	-23.35	0	-	attempt 3
8626544	SMP	1	288	42.07	544.93	339.21	288	42.07	ball	36.41	-6.53	-23.54	-34.56	-4.87	-23.35	0	-	attempt 3
8659603	SMP	1	288	42.07	540.59	345.04	288	42.07	ball	36.41	-6.53	-23.54	-34.56	-4.87	-23.35	0	-	attempt 3
8693091	SMP	1	289	39.07	544.26	353.06	289	39.07	ball	36.41	-6.53	-23.54	-34.56	-4.87	-23.35	0	-	attempt 3
8726946	SMP	1	289	39.07	545.73	352.9	289	39.07	ball	36.41	-6.53	-23.54	-34.56	-4.87	-23.35	0	-	attempt 3
8759474	SMP	1	300	103.07	536.85	314.6	300	103.07	ball	36.41	-6.53	-23.54	-34.56	-4.87	-23.35	0	-	attempt 3
8833286	SMP	1	300	103.07	546.92	351.47	300	103.07	ball	36.41	-6.53	-23.54	-34.56	-4.87	-23.35	0	-	attempt 3
8859275	SMP	1	290	102.07	554.66	376.14	290	102.07	ball	36.41	-6.53	-23.54	-34.56	-4.87	-23.35	0	-	attempt 3
8926321	SMP	1	290	102.07	580.18	467.7	290	102.07	ball	36.41	-6.53	-23.54	-34.56	-4.87	-23.35	0	-	attempt 3
8959163	SMP	1	290	102.07	592.62	479.91	290	102.07	ball	36.41	-6.53	-23.54	-34.56	-4.87	-23.35	0	-	attempt 3
8992374	SMP	1	290	102.07	599.93	474.21	290	102.07	ball	36.41	-6.53	-23.54	-34.56	-4.87	-23.35	0	-	attempt 3
9026301	SMP	1	295	105.07	588.04	499.29	295	105.07	ball	36.41	-6.53	-23.54	-34.56	-4.87	-23.35	0	-	attempt 3
9059389	SMP	1	288	105.07	578.38	541.85	288	105.07	ball	36.41	-6.53	-23.54	-34.56	-4.87	-23.35	0	-	attempt 3
9092299	SMP	1	288	105.07	565.69	433.53	288	105.07	ball	36.41	-6.53	-23.54	-34.56	-4.87	-23.35	0	-	attempt 3
9125810	SMP	1	288	105.07	529.57	308.37	288	105.07	ball	36.41	-6.53	-23.54	-34.56	-4.87	-23.35	0	-	attempt 3
9158768	SMP	1	288	105.07	530.14	347.94	288	105.07	ball	36.41	-6.53	-23.54	-34.56	-4.87	-23.35	0	-	attempt 3
9191855	SMP	1	288	105.07	543.48	369.93	288	105.07	ball	36.41	-6.53	-23.54	-34.56	-4.87	-23.35	0	-	attempt 3
9225916	SMP	1	288	105.07	0	0	288	105.07	ball	0	0	0	-34.56	-4.87	-23.35	0	-	attempt 3
9258616	SMP	1	297	105.07	506.97	494.37	297	105.07	ball	36.41	-6.53	-23.54	-34.56	-4.87	-23.35	0	-	attempt 3
9292146	SMP	1	292	101.07	652.69	666.99	292	101.07	ball	36.41	-6.53	-23.54	-34.56	-4.87	-23.35	0	-	attempt 3
9325040	SMP	1	0	0	0	0	0	0	-	0	0	0	0	0	0	0	-	attempt 3
9358887	SMP	1	0	0	0	0	0	0	-	0	0	0	0	0	0	0	-	attempt 3
9391621	SMP	1	0	0	0	0	0	0	-	0	0	0	0	0	0	0	-	attempt 3
9424824	SMP	1	0	0	0	0	0	0	-	0	0	0	0	0	0	0	-	attempt 3
9458276	SMP	1	0	0	0	0	0	0	-	0	0	0	0	0	0	0	-	attempt 3
9491452	SMP	1	0	0	0	0	0	0	-	0	0	0	0	0	0	0	-	attempt 3
9524792	SMP	1	0	0	0	0	0	0	-	0	0	0	0	0	0	0	-	attempt 3
9558011	SMP	1	0	0	0	0	0	0	-	0	0	0	0	0	0	0	-	attempt 3
9592193	SMP	1	0	0	0	0	0	0	-	0	0	0	0	0	0	0	-	attempt 3
9624625	SMP	1	0	0	0	0	0	0	-	0	0	0	0	0	0	0	-	attempt 3
9659006	SMP	1	421	113.07	504.58	235.02	421	113.07	Keeper	36.41	-6.53	-23.54	-34.56	-4.87	-23.35	0	-	attempt 3
9691456	SMP	1	0	0	0	0	0	0	-	0	0	0	0	0	0	0	-	attempt 3
9724355	SMP	1	0	0	0	0	0	0	-	0	0	0	0	0	0	0	-	attempt 3
9757687	SMP	1	0	0	0	0	0	0	-	0	0	0	0	0	0	0	-	attempt 3
9791295	SMP	1	0	0	0	0	0	0	-	0	0	0	0	0	0	0	-	attempt 3
9824259	SMP	1	0	0	0	0	0	0	-	0	0	0	0	0	0	0	-	attempt 3
9857789	SMP	1	0	0	0	0	0	0	-	0	0	0	0	0	0	0	-	attempt 3
