# Supplementary material for: Visual Search Strategies of Soccer Players Executing a Power vs. Placement Penalty Kick
Source: PLoS One. 2014 Dec 17;9(12):e115179. doi: 10.1371/journal.pone.0115179 (PMC4269429; doi:10.1371/journal.pone.0115179)
Supplement: S1 File — Raw visual search data from participant group in each test condition. (ZIP) [file pone.0115179.s001.zip › PLoS ONE Supporting Information/Part 4/Output/S1 attempt 2 LA placement no GK.xlsx]

## Sheet: Sheet1
## [BeGaze]
## Converted from:
## Date:	28.07.2013 13:34:51
## Version:	BeGaze 3.2.28
## IDF Version:	10
## Sample Rate:	30
## Separator Type:	Trial
## Trial Count:	1
## Uses Plane File:	FALSE
## Stimulus:	attempt 7
## Number of Samples:	217
## Reversed:	none
## [Run]
## Subject:	Dennis Low Anxiety
## Description:	Reference View 13 Dennis Low Anxiety 0
## [Calibration]
## Calibration Type:	n.a.
## Calibration Area:	1280	960
## [Geometry]
## Stimulus Dimension [mm]:	1280	960
## Head Distance [mm]:	1450
## [Hardware Setup]
## System ID:
## Operating System :
## IView X Version:
## [Filter Settings]
## Heuristics:	FALSE
## Heuristics Stage:	0
## Bilateral:	FALSE
## Gaze Cursor Filter:	FALSE
## Saccade Length [px]:	0
## Filter Depth [ms]:	0
## Format:	LEFT, RIGHT, POR, AOI, EYEPOSITION, TRIGGER
##
Time	Type	Trial	B POR X [px]	B POR Y [px]	L POR X [px]	L POR Y [px]	R POR X [px]	R POR Y [px]	B Object Hit	L EPOS X	L EPOS Y	L EPOS Z	R EPOS X	R EPOS Y	R EPOS Z	Trigger	B Event Info	Stimulus
32540	SMP	1	290	98.07	424.79	278.85	290	98.07	ball	36.46	-6.53	-23.51	-34.72	-4.87	-23.23	0	-	attempt 7
65697	SMP	1	290	98.07	427.92	291.62	290	98.07	ball	36.46	-6.53	-23.51	-34.72	-4.87	-23.23	0	-	attempt 7
99024	SMP	1	290	98.07	429.64	310.9	290	98.07	ball	36.46	-6.53	-23.51	-34.72	-4.87	-23.23	0	-	attempt 7
132106	SMP	1	290	98.07	434.75	326.2	290	98.07	ball	36.46	-6.53	-23.51	-34.72	-4.87	-23.23	0	-	attempt 7
165672	SMP	1	290	98.07	441.25	344.63	290	98.07	ball	36.46	-6.53	-23.5	-34.72	-4.87	-23.23	0	-	attempt 7
198713	SMP	1	290	98.07	450.27	358.09	290	98.07	ball	36.46	-6.53	-23.5	-34.72	-4.87	-23.23	0	-	attempt 7
232136	SMP	1	290	98.07	462.3	365.73	290	98.07	ball	36.46	-6.53	-23.5	-34.72	-4.87	-23.23	0	-	attempt 7
265262	SMP	1	290	98.07	469.12	385.41	290	98.07	ball	36.46	-6.53	-23.5	-34.72	-4.87	-23.23	0	-	attempt 7
298789	SMP	1	290	98.07	477.95	401.11	290	98.07	ball	36.46	-6.53	-23.5	-34.72	-4.87	-23.23	0	-	attempt 7
331860	SMP	1	290	98.07	483.46	415.83	290	98.07	ball	36.46	-6.53	-23.5	-34.72	-4.87	-23.23	0	-	attempt 7
365243	SMP	1	295	35.07	495.17	434.62	295	35.07	ball	36.46	-6.54	-23.5	-34.72	-4.87	-23.23	0	-	attempt 7
398432	SMP	1	0	0	0	0	0	0		0	0	0	0	0	0	0	-	attempt 7
431939	SMP	1	0	0	0	0	0	0		0	0	0	0	0	0	0	-	attempt 7
464932	SMP	1	289	41.07	0	0	289	41.07	ball	0	0	0	-34.72	-4.87	-23.23	0	-	attempt 7
501123	SMP	1	0	0	0	0	0	0		0	0	0	0	0	0	0	-	attempt 7
531557	SMP	1	288	41.07	526.17	629.71	288	41.07	ball	36.46	-6.54	-23.5	-34.72	-4.87	-23.23	0	-	attempt 7
574292	SMP	1	288	41.07	518.95	619.19	288	41.07	ball	36.46	-6.54	-23.5	-34.72	-4.87	-23.23	0	-	attempt 7
608222	SMP	1	285	48.07	522.39	579.96	285	48.07	ball	36.46	-6.54	-23.5	-34.72	-4.87	-23.23	0	-	attempt 7
634138	SMP	1	285	48.07	522.39	579.96	285	48.07	ball	36.46	-6.54	-23.5	-34.72	-4.87	-23.23	0	-	attempt 7
698397	SMP	1	290	105.07	520.79	610.99	290	105.07	ball	36.46	-6.54	-23.5	-34.72	-4.87	-23.23	0	-	attempt 7
731406	SMP	1	290	105.07	524.54	648.44	290	105.07	ball	36.46	-6.54	-23.5	-34.72	-4.87	-23.23	0	-	attempt 7
765488	SMP	1	290	105.07	529.51	607.36	290	105.07	ball	36.46	-6.54	-23.5	-34.72	-4.87	-23.23	0	-	attempt 7
797588	SMP	1	290	105.07	530.96	649.31	290	105.07	ball	36.46	-6.54	-23.5	-34.72	-4.87	-23.23	0	-	attempt 7
830958	SMP	1	290	105.07	536.48	648.58	290	105.07	ball	36.46	-6.54	-23.5	-34.72	-4.87	-23.23	0	-	attempt 7
865504	SMP	1	290	105.07	536.48	648.58	290	105.07	ball	36.46	-6.54	-23.5	-34.72	-4.87	-23.23	0	-	attempt 7
897672	SMP	1	290	105.07	557.29	675.91	290	105.07	ball	36.46	-6.54	-23.5	-34.72	-4.87	-23.23	0	-	attempt 7
930763	SMP	1	290	105.07	572.73	700.38	290	105.07	ball	36.46	-6.54	-23.5	-34.72	-4.87	-23.23	0	-	attempt 7
964039	SMP	1	290	105.07	594.21	727	290	105.07	ball	36.46	-6.54	-23.5	-34.72	-4.87	-23.23	0	-	attempt 7
997252	SMP	1	290	105.07	607.63	752.68	290	105.07	ball	36.46	-6.54	-23.5	-34.72	-4.87	-23.23	0	-	attempt 7
1069274	SMP	1	290	105.07	632.48	803.58	290	105.07	ball	36.46	-6.54	-23.5	-34.72	-4.87	-23.23	0	-	attempt 7
1130603	SMP	1	290	105.07	592	671.14	290	105.07	ball	36.46	-6.54	-23.5	-34.72	-4.87	-23.23	0	-	attempt 7
1165191	SMP	1	288	54.07	592.02	671.19	288	54.07	ball	36.46	-6.53	-23.5	-34.72	-4.87	-23.23	0	-	attempt 7
1197007	SMP	1	288	53.07	585.42	542.68	288	53.07	ball	36.46	-6.53	-23.5	-34.72	-4.87	-23.23	0	-	attempt 7
1231072	SMP	1	286	42.07	572.96	539.92	286	42.07	ball	36.46	-6.53	-23.5	-34.72	-4.87	-23.23	0	-	attempt 7
1263532	SMP	1	286	42.07	558.67	548.49	286	42.07	ball	36.46	-6.53	-23.5	-34.72	-4.87	-23.23	0	-	attempt 7
1296833	SMP	1	297	39.07	549.28	559.82	297	39.07	ball	36.46	-6.53	-23.5	-34.72	-4.87	-23.23	0	-	attempt 7
1330276	SMP	1	294	49.07	542.64	571.2	294	49.07	ball	36.46	-6.53	-23.5	-34.72	-4.87	-23.23	0	-	attempt 7
1363527	SMP	1	294	49.07	532.58	576.28	294	49.07	ball	36.46	-6.53	-23.5	-34.72	-4.87	-23.23	0	-	attempt 7
1396633	SMP	1	294	49.07	525.49	589.67	294	49.07	ball	36.46	-6.53	-23.51	-34.72	-4.87	-23.23	0	-	attempt 7
1429867	SMP	1	294	49.07	527.94	591.79	294	49.07	ball	36.46	-6.53	-23.51	-34.72	-4.87	-23.23	0	-	attempt 7
1463167	SMP	1	294	49.07	520.3	603.43	294	49.07	ball	36.46	-6.53	-23.51	-34.72	-4.87	-23.23	0	-	attempt 7
1497058	SMP	1	294	49.07	527.01	596.32	294	49.07	ball	36.46	-6.53	-23.51	-34.72	-4.87	-23.23	0	-	attempt 7
1529720	SMP	1	297	46.07	530.64	602.37	297	46.07	ball	36.46	-6.53	-23.51	-34.72	-4.87	-23.23	0	-	attempt 7
1563290	SMP	1	293	46.07	527.2	603.79	293	46.07	ball	36.46	-6.53	-23.51	-34.72	-4.87	-23.23	0	-	attempt 7
1596459	SMP	1	293	46.07	524.58	625.29	293	46.07	ball	36.46	-6.53	-23.51	-34.72	-4.87	-23.23	0	-	attempt 7
1629719	SMP	1	290	44.07	522.2	633	290	44.07	ball	36.46	-6.53	-23.51	-34.72	-4.87	-23.23	0	-	attempt 7
1662973	SMP	1	290	44.07	526.09	623.39	290	44.07	ball	36.46	-6.53	-23.51	-34.72	-4.87	-23.23	0	-	attempt 7
1696848	SMP	1	292	47.07	519.06	630.87	292	47.07	ball	36.46	-6.53	-23.51	-34.72	-4.87	-23.24	0	-	attempt 7
1729328	SMP	1	292	47.07	521.23	644.02	292	47.07	ball	36.46	-6.53	-23.51	-34.72	-4.87	-23.24	0	-	attempt 7
1762797	SMP	1	292	47.07	520.09	647.04	292	47.07	ball	36.46	-6.53	-23.51	-34.72	-4.87	-23.24	0	-	attempt 7
1796025	SMP	1	292	47.07	527.06	618.89	292	47.07	ball	36.46	-6.53	-23.51	-34.72	-4.87	-23.24	0	-	attempt 7
1862478	SMP	1	292	47.07	522.51	638.1	292	47.07	ball	36.46	-6.53	-23.51	-34.72	-4.87	-23.24	0	-	attempt 7
1896175	SMP	1	290	43.07	524.04	633.63	290	43.07	ball	36.46	-6.53	-23.51	-34.72	-4.87	-23.24	0	-	attempt 7
1929454	SMP	1	294	48.07	524.26	622.87	294	48.07	ball	36.46	-6.53	-23.51	-34.72	-4.87	-23.24	0	-	attempt 7
1963277	SMP	1	283	32.07	524.27	622.9	283	32.07	ball	36.46	-6.53	-23.51	-34.72	-4.87	-23.24	0	-	attempt 7
1995587	SMP	1	295	101.07	524.27	622.9	295	101.07	ball	36.46	-6.53	-23.51	-34.72	-4.87	-23.24	0	-	attempt 7
2028981	SMP	1	295	101.07	524.27	622.9	295	101.07	Other	36.46	-6.53	-23.51	-34.72	-4.87	-23.24	0	-	attempt 7
2062247	SMP	1	0	0	0	0	0	0	-	0	0	0	0	0	0	0	-	attempt 7
2095560	SMP	1	0	0	0	0	0	0	-	0	0	0	0	0	0	0	-	attempt 7
2129142	SMP	1	288	98.07	329.42	5.18	288	98.07	Other	36.46	-6.53	-23.51	-34.72	-4.87	-23.24	0	-	attempt 7
2162091	SMP	1	288	98.07	357.28	9.56	288	98.07	Other	36.46	-6.53	-23.51	-34.72	-4.87	-23.24	0	-	attempt 7
2195618	SMP	1	288	98.07	355.7	47.95	288	98.07	Other	36.46	-6.53	-23.51	-34.72	-4.87	-23.24	0	-	attempt 7
2229349	SMP	1	288	98.07	371.07	73.6	288	98.07	Other	36.46	-6.53	-23.51	-34.72	-4.87	-23.24	0	-	attempt 7
2262154	SMP	1	288	98.07	364.26	98.95	288	98.07	Other	36.46	-6.53	-23.51	-34.72	-4.87	-23.24	0	-	attempt 7
2328546	SMP	1	0	0	0	0	0	0	-	0	0	0	0	0	0	0	-	attempt 7
2361841	SMP	1	0	0	0	0	0	0	-	0	0	0	0	0	0	0	-	attempt 7
2395099	SMP	1	0	0	0	0	0	0	-	0	0	0	0	0	0	0	-	attempt 7
2461655	SMP	1	243	38.07	455.77	29.8	243	38.07	Top Right	36.46	-6.53	-23.51	-34.72	-4.87	-23.24	0	-	attempt 7
2494877	SMP	1	245	52.07	458.65	41.67	245	52.07	Middle Right	36.46	-6.53	-23.51	-34.72	-4.87	-23.24	0	-	attempt 7
2527939	SMP	1	243	49.07	465.73	54.09	243	49.07	Middle Right	36.46	-6.53	-23.51	-34.72	-4.87	-23.24	0	-	attempt 7
2561688	SMP	1	243	49.07	467.48	63.55	243	49.07	Middle Right	36.46	-6.53	-23.51	-34.72	-4.87	-23.24	0	-	attempt 7
2661491	SMP	1	218	67.07	0	0	218	67.07	Middle Right	0	0	0	-34.72	-4.87	-23.24	0	-	attempt 7
2694714	SMP	1	292	101.07	0	0	292	101.07	Other	0	0	0	-34.72	-4.87	-23.24	0	-	attempt 7
2730462	SMP	1	0	0	0	0	0	0	-	0	0	0	0	0	0	0	-	attempt 7
2761848	SMP	1	292	105.07	0	0	292	105.07	Middle right	0	0	0	-34.72	-4.87	-23.24	0	-	attempt 7
2794277	SMP	1	292	99.07	0	0	292	99.07	ball	0	0	0	-34.72	-4.87	-23.24	0	-	attempt 7
2827453	SMP	1	291	45.07	623.88	603.44	291	45.07	ball	36.46	-6.53	-23.51	-34.72	-4.87	-23.24	0	-	attempt 7
2861036	SMP	1	291	45.07	617.99	597.44	291	45.07	ball	36.46	-6.53	-23.51	-34.72	-4.87	-23.24	0	-	attempt 7
2894087	SMP	1	291	45.07	605.47	570.9	291	45.07	ball	36.46	-6.53	-23.51	-34.72	-4.87	-23.24	0	-	attempt 7
2927452	SMP	1	291	45.07	589.74	556.35	291	45.07	ball	36.46	-6.53	-23.51	-34.72	-4.87	-23.24	0	-	attempt 7
2960613	SMP	1	291	45.07	582.87	549.11	291	45.07	ball	36.46	-6.53	-23.51	-34.72	-4.87	-23.24	0	-	attempt 7
2993966	SMP	1	288	42.07	574	543.89	288	42.07	ball	36.46	-6.53	-23.51	-34.72	-4.87	-23.24	0	-	attempt 7
3027892	SMP	1	288	42.07	569.18	540.87	288	42.07	ball	36.46	-6.53	-23.51	-34.72	-4.87	-23.24	0	-	attempt 7
3061129	SMP	1	288	42.07	567.81	539.17	288	42.07	ball	36.46	-6.53	-23.51	-34.72	-4.87	-23.24	0	-	attempt 7
3094253	SMP	1	288	42.07	564.64	537.82	288	42.07	ball	36.46	-6.53	-23.51	-34.72	-4.87	-23.24	0	-	attempt 7
3127257	SMP	1	288	42.07	565.52	542.13	288	42.07	ball	36.46	-6.53	-23.51	-34.72	-4.87	-23.24	0	-	attempt 7
3160360	SMP	1	288	42.07	564.22	543.24	288	42.07	ball	36.46	-6.53	-23.51	-34.72	-4.87	-23.24	0	-	attempt 7
3194343	SMP	1	288	42.07	563.94	545.53	288	42.07	ball	36.46	-6.53	-23.52	-34.72	-4.87	-23.24	0	-	attempt 7
3226909	SMP	1	288	42.07	560.99	544.61	288	42.07	ball	36.46	-6.53	-23.52	-34.72	-4.87	-23.24	0	-	attempt 7
3260157	SMP	1	288	42.07	558.75	543.76	288	42.07	ball	36.46	-6.53	-23.52	-34.72	-4.87	-23.24	0	-	attempt 7
3293473	SMP	1	288	42.07	560.2	554	288	42.07	ball	36.46	-6.53	-23.52	-34.72	-4.87	-23.24	0	-	attempt 7
3326665	SMP	1	288	42.07	554.97	555.6	288	42.07	ball	36.46	-6.53	-23.52	-34.72	-4.87	-23.24	0	-	attempt 7
3359952	SMP	1	288	42.07	553.71	564.62	288	42.07	ball	36.46	-6.53	-23.52	-34.72	-4.87	-23.24	0	-	attempt 7
3393255	SMP	1	288	42.07	552.71	578.24	288	42.07	ball	36.46	-6.53	-23.52	-34.72	-4.87	-23.24	0	-	attempt 7
3460503	SMP	1	288	42.07	557.84	595.52	288	42.07	ball	36.46	-6.52	-23.52	-34.72	-4.87	-23.24	0	-	attempt 7
3526434	SMP	1	288	42.07	550.92	585.97	288	42.07	ball	36.46	-6.52	-23.52	-34.72	-4.87	-23.24	0	-	attempt 7
3559625	SMP	1	288	42.07	551.22	574.31	288	42.07	ball	36.46	-6.52	-23.52	-34.72	-4.86	-23.24	0	-	attempt 7
3593279	SMP	1	288	42.07	547.64	552.52	288	42.07	ball	36.46	-6.52	-23.52	-34.72	-4.86	-23.25	0	-	attempt 7
3626629	SMP	1	288	42.07	547.86	540.54	288	42.07	ball	36.46	-6.52	-23.52	-34.72	-4.86	-23.25	0	-	attempt 7
3659488	SMP	1	288	42.07	548.29	524.67	288	42.07	ball	36.46	-6.52	-23.52	-34.72	-4.86	-23.25	0	-	attempt 7
3692878	SMP	1	288	42.07	550.27	511.54	288	42.07	ball	36.46	-6.52	-23.52	-34.72	-4.86	-23.25	0	-	attempt 7
3726171	SMP	1	288	42.07	553.01	502.29	288	42.07	ball	36.46	-6.52	-23.52	-34.72	-4.86	-23.25	0	-	attempt 7
3759211	SMP	1	288	42.07	553.74	493.85	288	42.07	ball	36.46	-6.52	-23.52	-34.72	-4.86	-23.25	0	-	attempt 7
3792516	SMP	1	288	42.07	558.78	478.73	288	42.07	ball	36.46	-6.52	-23.52	-34.72	-4.86	-23.25	0	-	attempt 7
3825827	SMP	1	288	42.07	562.97	461.83	288	42.07	ball	36.46	-6.52	-23.52	-34.72	-4.86	-23.25	0	-	attempt 7
3859338	SMP	1	288	42.07	563.5	447.97	288	42.07	ball	36.46	-6.52	-23.52	-34.72	-4.86	-23.25	0	-	attempt 7
3892483	SMP	1	288	42.07	564.89	442.09	288	42.07	ball	36.46	-6.52	-23.52	-34.72	-4.86	-23.25	0	-	attempt 7
3925838	SMP	1	288	42.07	564.86	441.8	288	42.07	ball	36.46	-6.52	-23.52	-34.72	-4.86	-23.25	0	-	attempt 7
3959249	SMP	1	288	42.07	562.13	446.01	288	42.07	ball	36.46	-6.52	-23.52	-34.72	-4.86	-23.25	0	-	attempt 7
3992696	SMP	1	288	42.07	562.06	447.69	288	42.07	ball	36.46	-6.52	-23.53	-34.72	-4.86	-23.25	0	-	attempt 7
4025494	SMP	1	287	41.07	562.76	444.26	287	41.07	ball	36.46	-6.52	-23.53	-34.72	-4.86	-23.25	0	-	attempt 7
4058974	SMP	1	287	41.07	565.7	441.43	287	41.07	ball	36.46	-6.52	-23.53	-34.72	-4.86	-23.25	0	-	attempt 7
4092025	SMP	1	287	41.07	565.4	439.43	287	41.07	ball	36.46	-6.52	-23.53	-34.72	-4.86	-23.25	0	-	attempt 7
4125446	SMP	1	287	41.07	565.6	437.47	287	41.07	ball	36.46	-6.52	-23.53	-34.72	-4.86	-23.25	0	-	attempt 7
4158706	SMP	1	287	41.07	563.69	437.36	287	41.07	ball	36.46	-6.52	-23.53	-34.72	-4.86	-23.25	0	-	attempt 7
4192122	SMP	1	287	41.07	563.29	438.8	287	41.07	ball	36.46	-6.52	-23.53	-34.72	-4.86	-23.25	0	-	attempt 7
4225430	SMP	1	287	41.07	561.95	438.23	287	41.07	ball	36.46	-6.52	-23.53	-34.72	-4.86	-23.25	0	-	attempt 7
4259115	SMP	1	287	41.07	560.9	437.32	287	41.07	ball	36.46	-6.52	-23.53	-34.72	-4.86	-23.25	0	-	attempt 7
4291931	SMP	1	287	41.07	560.55	432.78	287	41.07	ball	36.46	-6.52	-23.53	-34.72	-4.86	-23.25	0	-	attempt 7
4325208	SMP	1	287	41.07	558.8	427.91	287	41.07	ball	36.46	-6.52	-23.53	-34.72	-4.86	-23.25	0	-	attempt 7
4358654	SMP	1	287	41.07	556.93	424.66	287	41.07	ball	36.46	-6.52	-23.53	-34.72	-4.86	-23.25	0	-	attempt 7
4392197	SMP	1	287	41.07	550.37	421.3	287	41.07	ball	36.46	-6.52	-23.53	-34.72	-4.86	-23.25	0	-	attempt 7
4425425	SMP	1	287	41.07	549.14	418.55	287	41.07	ball	36.46	-6.52	-23.53	-34.72	-4.86	-23.25	0	-	attempt 7
4458180	SMP	1	287	41.07	546.22	411.6	287	41.07	ball	36.46	-6.52	-23.53	-34.72	-4.86	-23.25	0	-	attempt 7
4492753	SMP	1	293	105.07	474.83	258.81	293	105.07	ball	36.46	-6.52	-23.53	-34.72	-4.86	-23.25	0	-	attempt 7
4524610	SMP	1	292	97.07	372.12	76.18	292	97.07	Other	36.46	-6.52	-23.53	-34.72	-4.86	-23.25	0	-	attempt 7
4557884	SMP	1	0	0	0	0	0	0	-	0	0	0	0	0	0	0	-	attempt 7
4591679	SMP	1	0	0	0	0	0	0	-	0	0	0	0	0	0	0	-	attempt 7
4624418	SMP	1	0	0	0	0	0	0	-	0	0	0	0	0	0	0	-	attempt 7
4660109	SMP	1	0	0	0	0	0	0	-	0	0	0	0	0	0	0	-	attempt 7
4692832	SMP	1	0	0	0	0	0	0	-	0	0	0	0	0	0	0	-	attempt 7
4724420	SMP	1	295	100.07	320.14	-17.89	295	100.07	Other	36.46	-6.52	-23.53	-34.72	-4.86	-23.25	0	-	attempt 7
4757948	SMP	1	295	100.07	333.05	-12.33	295	100.07	Other	36.46	-6.52	-23.53	-34.72	-4.86	-23.25	0	-	attempt 7
4790886	SMP	1	295	100.07	338.96	-5.61	295	100.07	Other	36.46	-6.52	-23.53	-34.72	-4.86	-23.25	0	-	attempt 7
4824058	SMP	1	0	0	0	0	0	0	-	0	0	0	0	0	0	0	-	attempt 7
4857386	SMP	1	0	0	0	0	0	0	-	0	0	0	0	0	0	0	-	attempt 7
4890606	SMP	1	0	0	0	0	0	0	-	0	0	0	0	0	0	0	-	attempt 7
4924277	SMP	1	0	0	0	0	0	0	-	0	0	0	0	0	0	0	-	attempt 7
4957896	SMP	1	0	0	0	0	0	0	-	0	0	0	0	0	0	0	-	attempt 7
4990852	SMP	1	0	0	0	0	0	0	-	0	0	0	0	0	0	0	-	attempt 7
5023705	SMP	1	0	0	0	0	0	0	-	0	0	0	0	0	0	0	-	attempt 7
5057665	SMP	1	295	98.07	391.16	2.62	295	98.07	Bottom Right	36.46	-6.52	-23.53	-34.72	-4.86	-23.25	0	-	attempt 7
5092058	SMP	1	0	0	0	0	0	0	-	0	0	0	0	0	0	0	-	attempt 7
5123914	SMP	1	0	0	0	0	0	0	-	0	0	0	0	0	0	0	-	attempt 7
5156946	SMP	1	290	105.07	388.05	17.67	290	105.07	Bottom Right	36.46	-6.52	-23.53	-34.72	-4.86	-23.25	0	-	attempt 7
5190045	SMP	1	292	99.07	388.42	22.41	292	99.07	Bottom Right	36.46	-6.52	-23.53	-34.72	-4.86	-23.25	0	-	attempt 7
5223429	SMP	1	292	99.07	387.58	16.93	292	99.07	Bottom Right	36.46	-6.52	-23.53	-34.72	-4.86	-23.25	0	-	attempt 7
5257070	SMP	1	241	101.07	396.4	99.18	241	101.07	Front right	36.46	-6.52	-23.53	-34.72	-4.86	-23.25	0	-	attempt 7
5289975	SMP	1	0	0	0	0	0	0	-	0	0	0	0	0	0	0	-	attempt 7
5323265	SMP	1	292	103.07	0	0	292	103.07	Other	0	0	0	-34.72	-4.86	-23.25	0	-	attempt 7
5356434	SMP	1	291	98.07	566.12	364.64	291	98.07	ball	36.46	-6.52	-23.53	-34.72	-4.86	-23.25	0	-	attempt 7
5389875	SMP	1	290	42.07	607.31	502.58	290	42.07	ball	36.46	-6.52	-23.53	-34.72	-4.86	-23.25	0	-	attempt 7
5423335	SMP	1	290	42.07	592.59	504.67	290	42.07	ball	36.46	-6.52	-23.53	-34.72	-4.86	-23.25	0	-	attempt 7
5456283	SMP	1	290	42.07	588.64	503.05	290	42.07	ball	36.46	-6.52	-23.53	-34.72	-4.86	-23.25	0	-	attempt 7
5490019	SMP	1	290	42.07	587.83	502.55	290	42.07	ball	36.46	-6.52	-23.53	-34.72	-4.86	-23.25	0	-	attempt 7
5524094	SMP	1	290	42.07	585.67	496.35	290	42.07	ball	36.46	-6.52	-23.53	-34.72	-4.86	-23.25	0	-	attempt 7
5556036	SMP	1	290	42.07	581.25	492.32	290	42.07	ball	36.46	-6.52	-23.53	-34.72	-4.86	-23.25	0	-	attempt 7
5589430	SMP	1	290	42.07	581.3	487.69	290	42.07	ball	36.46	-6.52	-23.53	-34.72	-4.86	-23.25	0	-	attempt 7
5622991	SMP	1	290	42.07	579.83	482.48	290	42.07	ball	36.46	-6.52	-23.53	-34.72	-4.86	-23.25	0	-	attempt 7
5655923	SMP	1	290	42.07	580.99	475.42	290	42.07	ball	36.46	-6.52	-23.53	-34.72	-4.86	-23.25	0	-	attempt 7
5689264	SMP	1	290	42.07	578.6	474.38	290	42.07	ball	36.46	-6.52	-23.53	-34.72	-4.86	-23.25	0	-	attempt 7
5722617	SMP	1	290	42.07	579.35	467.9	290	42.07	ball	36.46	-6.52	-23.53	-34.72	-4.86	-23.25	0	-	attempt 7
5755905	SMP	1	290	42.07	576.25	463.94	290	42.07	ball	36.46	-6.52	-23.53	-34.72	-4.86	-23.25	0	-	attempt 7
5789017	SMP	1	290	42.07	572.5	465.38	290	42.07	ball	36.46	-6.52	-23.53	-34.72	-4.86	-23.25	0	-	attempt 7
5822516	SMP	1	290	42.07	575.54	465.5	290	42.07	ball	36.46	-6.52	-23.53	-34.72	-4.86	-23.25	0	-	attempt 7
5855709	SMP	1	290	42.07	542.08	394.3	290	42.07	ball	36.46	-6.52	-23.53	-34.72	-4.86	-23.25	0	-	attempt 7
5888718	SMP	1	291	99.07	422.16	194.85	291	99.07	Other	36.46	-6.52	-23.53	-34.72	-4.86	-23.25	0	-	attempt 7
5922181	SMP	1	290	103.07	355.4	33.86	290	103.07	Front right	36.46	-6.52	-23.53	-34.72	-4.86	-23.25	0	-	attempt 7
5957157	SMP	1	0	0	0	0	0	0	-	0	0	0	0	0	0	0	-	attempt 7
5989061	SMP	1	293	98.07	331	7.57	293	98.07	Bottom Right	36.46	-6.52	-23.53	-34.72	-4.86	-23.25	0	-	attempt 7
6021988	SMP	1	293	98.07	334.13	21.04	293	98.07	Middle Right	36.46	-6.52	-23.53	0	0	0	0	-	attempt 7
6056607	SMP	1	239	62.07	340.45	30.44	239	62.07	Middle Right	36.46	-6.52	-23.53	-34.72	-4.86	-23.25	0	-	attempt 7
6089149	SMP	1	239	62.07	341.27	40.24	239	62.07	Middle Right	36.46	-6.52	-23.53	-34.72	-4.86	-23.25	0	-	attempt 7
6122011	SMP	1	238	63.07	348.2	51.92	238	63.07	Middle Right	36.46	-6.52	-23.53	-34.72	-4.86	-23.25	0	-	attempt 7
6188545	SMP	1	238	63.07	352.62	59.91	238	63.07	Middle Right	36.46	-6.52	-23.53	-34.72	-4.86	-23.25	0	-	attempt 7
6221623	SMP	1	238	63.07	353.36	54.74	238	63.07	Middle Right	36.46	-6.52	-23.53	-34.72	-4.86	-23.25	0	-	attempt 7
6255537	SMP	1	236	58.07	361.8	52.62	236	58.07	Middle Right	36.46	-6.52	-23.53	-34.72	-4.86	-23.25	0	-	attempt 7
6321875	SMP	1	292	102.07	593.18	400.85	292	102.07	ball	36.46	-6.52	-23.53	-34.72	-4.86	-23.25	0	-	attempt 7
6355625	SMP	1	290	42.07	593.18	400.85	290	42.07	ball	36.46	-6.52	-23.53	-34.72	-4.86	-23.25	0	-	attempt 7
6388306	SMP	1	290	42.07	580.94	491.44	290	42.07	ball	36.46	-6.52	-23.53	-34.72	-4.86	-23.25	0	-	attempt 7
6421415	SMP	1	290	42.07	591.24	466.31	290	42.07	ball	36.46	-6.52	-23.53	-34.72	-4.86	-23.25	0	-	attempt 7
6454580	SMP	1	290	42.07	585.51	465.99	290	42.07	ball	36.46	-6.52	-23.53	-34.72	-4.86	-23.25	0	-	attempt 7
6487967	SMP	1	290	42.07	581.95	463.02	290	42.07	ball	36.46	-6.52	-23.53	-34.72	-4.86	-23.25	0	-	attempt 7
6521338	SMP	1	290	42.07	581.89	470.42	290	42.07	ball	36.46	-6.52	-23.53	-34.72	-4.86	-23.25	0	-	attempt 7
6554229	SMP	1	290	42.07	566.96	454.74	290	42.07	ball	36.46	-6.52	-23.53	-34.72	-4.86	-23.25	0	-	attempt 7
6588663	SMP	1	290	42.07	563.16	443.11	290	42.07	ball	36.46	-6.52	-23.53	-34.72	-4.86	-23.25	0	-	attempt 7
6621503	SMP	1	290	42.07	556.2	449.17	290	42.07	ball	36.46	-6.52	-23.53	-34.72	-4.86	-23.25	0	-	attempt 7
6654152	SMP	1	290	42.07	550.89	445.52	290	42.07	ball	36.46	-6.52	-23.53	-34.72	-4.86	-23.25	0	-	attempt 7
6687526	SMP	1	290	45.07	549.68	423.52	290	45.07	ball	36.46	-6.52	-23.53	-34.72	-4.86	-23.25	0	-	attempt 7
6720557	SMP	1	291	45.07	548.15	389.22	291	45.07	ball	36.46	-6.52	-23.53	-34.72	-4.86	-23.25	0	-	attempt 7
6754628	SMP	1	291	45.07	545.39	390.68	291	45.07	ball	36.46	-6.52	-23.53	-34.72	-4.86	-23.25	0	-	attempt 7
6787366	SMP	1	291	45.07	544.47	384.42	291	45.07	ball	36.46	-6.52	-23.53	-34.72	-4.86	-23.25	0	-	attempt 7
6820732	SMP	1	291	45.07	544.47	387.96	291	45.07	ball	36.46	-6.52	-23.53	-34.72	-4.87	-23.25	0	-	attempt 7
6887130	SMP	1	288	105.07	551.2	400.49	288	105.07	ball	36.46	-6.52	-23.54	-34.72	-4.87	-23.25	0	-	attempt 7
6920658	SMP	1	288	105.07	548.89	420.07	288	105.07	ball	36.46	-6.52	-23.54	-34.72	-4.86	-23.25	0	-	attempt 7
6986955	SMP	1	288	38.07	568.03	485.56	288	38.07	ball	36.46	-6.52	-23.54	-34.72	-4.86	-23.25	0	-	attempt 7
7020255	SMP	1	292	100.07	574.94	519.35	292	100.07	ball	36.46	-6.52	-23.54	-34.72	-4.86	-23.25	0	-	attempt 7
7053944	SMP	1	292	100.07	580.69	508.8	292	100.07	ball	36.46	-6.52	-23.54	-34.72	-4.86	-23.25	0	-	attempt 7
7086768	SMP	1	292	100.07	580.69	508.85	292	100.07	ball	36.46	-6.52	-23.54	-34.72	-4.86	-23.25	0	-	attempt 7
7121028	SMP	1	292	100.07	539.27	379.23	292	100.07	ball	36.46	-6.52	-23.54	-34.72	-4.86	-23.25	0	-	attempt 7
7157067	SMP	1	292	100.07	546.36	393.53	292	100.07	ball	36.46	-6.52	-23.54	-34.72	-4.86	-23.25	0	-	attempt 7
7220217	SMP	1	292	100.07	541.57	472.78	292	100.07	ball	36.46	-6.52	-23.54	-34.72	-4.86	-23.25	0	-	attempt 7
7253503	SMP	1	292	100.07	554.01	451.28	292	100.07	ball	36.46	-6.52	-23.54	-34.72	-4.86	-23.25	0	-	attempt 7
7321677	SMP	1	292	100.07	525.99	310.87	292	100.07	ball	36.46	-6.52	-23.54	-34.72	-4.86	-23.25	0	-	attempt 7
7419635	SMP	1	0	0	0	0	0	0	-	0	0	0	0	0	0	0	-	attempt 7
7487475	SMP	1	0	0	0	0	0	0	-	0	0	0	0	0	0	0	-	attempt 7
7520377	SMP	1	0	0	0	0	0	0	-	0	0	0	0	0	0	0	-	attempt 7
7585958	SMP	1	0	0	0	0	0	0	-	0	0	0	0	0	0	0	-	attempt 7
7653370	SMP	1	0	0	0	0	0	0	-	0	0	0	0	0	0	0	-	attempt 7
7718945	SMP	1	227	74.07	357.79	378.63	227	74.07	Bottom Right	36.46	-6.52	-23.54	-34.72	-4.86	-23.25	0	-	attempt 7
7752621	SMP	1	0	0	0	0	0	0	-	0	0	0	0	0	0	0	-	attempt 7
7818798	SMP	1	0	0	0	0	0	0	-	0	0	0	0	0	0	0	-	attempt 7
7852119	SMP	1	0	0	0	0	0	0	-	0	0	0	0	0	0	0	-	attempt 7
7885432	SMP	1	0	0	0	0	0	0	-	0	0	0	0	0	0	0	-	attempt 7
7918813	SMP	1	0	0	0	0	0	0	-	0	0	0	0	0	0	0	-	attempt 7
7951861	SMP	1	0	0	0	0	0	0	-	0	0	0	0	0	0	0	-	attempt 7
7985199	SMP	1	0	0	0	0	0	0	-	0	0	0	0	0	0	0	-	attempt 7
