# Supplementary material for: Visual Search Strategies of Soccer Players Executing a Power vs. Placement Penalty Kick
Source: PLoS One. 2014 Dec 17;9(12):e115179. doi: 10.1371/journal.pone.0115179 (PMC4269429; doi:10.1371/journal.pone.0115179)
Supplement: S1 File — Raw visual search data from participant group in each test condition. (ZIP) [file pone.0115179.s001.zip › PLoS ONE Supporting Information/Part 4/Output/S1 attempt 2 LA power GK move.xlsx]

## Sheet: Sheet1
## [BeGaze]
## Converted from:
## Date:	23.07.2013 10:54:05
## Version:	BeGaze 3.2.28
## IDF Version:	10
## Sample Rate:	30
## Separator Type:	Trial
## Trial Count:	1
## Uses Plane File:	FALSE
## Stimulus:	attempt 5
## Number of Samples:	281
## Reversed:	none
## [Run]
## Subject:	Dennis Low Anxiety
## Description:	Reference View 6 Dennis Low Anxiety 0
## [Calibration]
## Calibration Type:	n.a.
## Calibration Area:	1280	960
## [Geometry]
## Stimulus Dimension [mm]:	1280	960
## Head Distance [mm]:	1450
## [Hardware Setup]
## System ID:
## Operating System :
## IView X Version:
## [Filter Settings]
## Heuristics:	FALSE
## Heuristics Stage:	0
## Bilateral:	FALSE
## Gaze Cursor Filter:	FALSE
## Saccade Length [px]:	0
## Filter Depth [ms]:	0
## Format:	LEFT, RIGHT, POR, AOI, EYEPOSITION, TRIGGER
##
Time	Type	Trial	B POR X [px]	B POR Y [px]	L POR X [px]	L POR Y [px]	R POR X [px]	R POR Y [px]	B Object Hit	L EPOS X	L EPOS Y	L EPOS Z	R EPOS X	R EPOS Y	R EPOS Z	Trigger	B Event Info	Stimulus
10583	SMP	1	291	38.07	474.68	514.14	291	38.07	ball	36.44	-6.53	-23.51	-34.64	-4.89	-23.3	0	-	attempt 5
43109	SMP	1	286	39.07	473.58	542.01	286	39.07	ball	36.44	-6.53	-23.51	-34.64	-4.89	-23.3	0	-	attempt 5
76560	SMP	1	286	39.07	480.34	552.8	286	39.07	ball	36.44	-6.53	-23.51	-34.64	-4.89	-23.3	0	-	attempt 5
109566	SMP	1	290	98.07	652.2	576.33	290	98.07	ball	36.44	-6.53	-23.51	-34.64	-4.89	-23.3	0	-	attempt 5
142923	SMP	1	0	0	0	0	0	0	-	0	0	0	0	0	0	0	-	attempt 5
176686	SMP	1	0	0	0	0	0	0	-	0	0	0	0	0	0	0	-	attempt 5
209940	SMP	1	0	0	0	0	0	0	-	0	0	0	0	0	0	0	-	attempt 5
243364	SMP	1	0	0	0	0	0	0	-	0	0	0	0	0	0	0	-	attempt 5
275976	SMP	1	0	0	0	0	0	0	-	0	0	0	0	0	0	0	-	attempt 5
309183	SMP	1	0	0	0	0	0	0	-	0	0	0	0	0	0	0	-	attempt 5
342347	SMP	1	0	0	0	0	0	0	-	0	0	0	0	0	0	0	-	attempt 5
375682	SMP	1	283	107.07	26.86	-481.02	283	107.07	Other	36.44	-6.53	-23.51	-34.64	-4.89	-23.3	0	-	attempt 5
409260	SMP	1	0	0	0	0	0	0	-	0	0	0	0	0	0	0	-	attempt 5
442336	SMP	1	0	0	0	0	0	0	-	0	0	0	0	0	0	0	-	attempt 5
475497	SMP	1	0	0	0	0	0	0	-	0	0	0	0	0	0	0	-	attempt 5
509049	SMP	1	0	0	0	0	0	0	-	0	0	0	0	0	0	0	-	attempt 5
542396	SMP	1	0	0	0	0	0	0	-	0	0	0	0	0	0	0	-	attempt 5
575387	SMP	1	0	0	0	0	0	0	-	0	0	0	0	0	0	0	-	attempt 5
609006	SMP	1	0	0	0	0	0	0	-	0	0	0	0	0	0	0	-	attempt 5
642582	SMP	1	0	0	0	0	0	0	-	0	0	0	0	0	0	0	-	attempt 5
708509	SMP	1	0	0	0	0	0	0	-	0	0	0	0	0	0	0	-	attempt 5
775088	SMP	1	0	0	0	0	0	0	-	0	0	0	0	0	0	0	-	attempt 5
841654	SMP	1	0	0	0	0	0	0	-	0	0	0	0	0	0	0	-	attempt 5
875743	SMP	1	0	0	0	0	0	0	-	0	0	0	0	0	0	0	-	attempt 5
941635	SMP	1	386	29.07	395.52	143.69	386	29.07	Keeper	36.44	-6.53	-23.51	-34.64	-4.89	-23.3	0	-	attempt 5
1008006	SMP	1	405	45.07	425.79	147.93	405	45.07	Keeper	36.44	-6.53	-23.51	-34.64	-4.89	-23.3	0	-	attempt 5
1041713	SMP	1	292	99.07	0	0	292	99.07	Other	0	0	0	-34.64	-4.89	-23.3	0	-	attempt 5
1075122	SMP	1	0	0	0	0	0	0	-	0	0	0	0	0	0	0	-	attempt 5
1107801	SMP	1	0	0	0	0	0	0	-	0	0	0	0	0	0	0	-	attempt 5
1141005	SMP	1	292	102.07	487.61	302.17	292	102.07	Other	36.44	-6.53	-23.51	-34.64	-4.89	-23.3	0	-	attempt 5
1174193	SMP	1	292	102.07	499.74	403.42	292	102.07	Other	36.44	-6.53	-23.51	-34.64	-4.89	-23.3	0	-	attempt 5
1208083	SMP	1	292	102.07	489.21	450.77	292	102.07	Other	36.44	-6.53	-23.51	-34.64	-4.89	-23.3	0	-	attempt 5
1241033	SMP	1	292	102.07	492.27	524.57	292	102.07	Other	36.44	-6.53	-23.51	-34.64	-4.89	-23.3	0	-	attempt 5
1274182	SMP	1	292	102.07	492.27	524.57	292	102.07	Other	36.44	-6.53	-23.51	-34.64	-4.89	-23.3	0	-	attempt 5
1307948	SMP	1	292	102.07	492.27	524.57	292	102.07	Other	36.44	-6.53	-23.51	-34.64	-4.89	-23.3	0	-	attempt 5
1340781	SMP	1	0	0	0	0	0	0	-	0	0	0	0	0	0	0	-	attempt 5
1374126	SMP	1	290	110.07	0	0	290	110.07	ball	0	0	0	-34.64	-4.89	-23.3	0	-	attempt 5
1407280	SMP	1	290	110.07	518.99	844.21	290	110.07	ball	36.44	-6.53	-23.51	-34.64	-4.89	-23.3	0	-	attempt 5
1440688	SMP	1	290	110.07	509.15	789.13	290	110.07	ball	36.44	-6.53	-23.51	-34.64	-4.89	-23.3	0	-	attempt 5
1473953	SMP	1	290	110.07	502.43	738.17	290	110.07	ball	36.44	-6.53	-23.51	-34.64	-4.89	-23.3	0	-	attempt 5
1507067	SMP	1	290	110.07	507.21	693.94	290	110.07	ball	36.44	-6.53	-23.51	-34.64	-4.89	-23.3	0	-	attempt 5
1540388	SMP	1	290	110.07	490.01	698.75	290	110.07	ball	36.44	-6.53	-23.51	-34.64	-4.88	-23.3	0	-	attempt 5
1573683	SMP	1	290	110.07	494.58	690.4	290	110.07	ball	36.44	-6.53	-23.51	-34.64	-4.88	-23.3	0	-	attempt 5
1607031	SMP	1	290	110.07	512.59	709.24	290	110.07	ball	36.44	-6.53	-23.51	-34.64	-4.88	-23.3	0	-	attempt 5
1640416	SMP	1	288	108.07	566.36	656.21	288	108.07	ball	36.44	-6.53	-23.51	-34.64	-4.88	-23.3	0	-	attempt 5
1673765	SMP	1	287	38.07	514.39	662.29	287	38.07	ball	36.44	-6.53	-23.51	-34.64	-4.88	-23.3	0	-	attempt 5
1707224	SMP	1	287	38.07	523.2	702.22	287	38.07	ball	36.44	-6.53	-23.51	-34.64	-4.88	-23.3	0	-	attempt 5
1740033	SMP	1	287	38.07	527.92	701.99	287	38.07	ball	36.44	-6.53	-23.51	-34.64	-4.88	-23.3	0	-	attempt 5
1773376	SMP	1	287	38.07	531.6	699.56	287	38.07	ball	36.44	-6.53	-23.51	-34.64	-4.88	-23.3	0	-	attempt 5
1807182	SMP	1	287	38.07	533.69	693.38	287	38.07	ball	36.44	-6.53	-23.51	-34.64	-4.88	-23.3	0	-	attempt 5
1839790	SMP	1	287	38.07	534.75	692.41	287	38.07	ball	36.44	-6.53	-23.51	-34.64	-4.88	-23.3	0	-	attempt 5
1873795	SMP	1	287	38.07	537.06	689.16	287	38.07	ball	36.44	-6.53	-23.51	-34.64	-4.88	-23.3	0	-	attempt 5
1906459	SMP	1	287	38.07	539.31	677.98	287	38.07	ball	36.44	-6.53	-23.51	-34.64	-4.88	-23.3	0	-	attempt 5
1939723	SMP	1	287	38.07	536.46	661.32	287	38.07	ball	36.44	-6.53	-23.51	-34.64	-4.88	-23.3	0	-	attempt 5
1972894	SMP	1	287	38.07	539.9	649.1	287	38.07	ball	36.44	-6.53	-23.51	-34.64	-4.88	-23.3	0	-	attempt 5
2006626	SMP	1	287	38.07	539.74	634.01	287	38.07	ball	36.44	-6.53	-23.51	-34.64	-4.88	-23.3	0	-	attempt 5
2039369	SMP	1	287	38.07	548.37	643.5	287	38.07	ball	36.44	-6.53	-23.51	-34.64	-4.88	-23.3	0	-	attempt 5
2072831	SMP	1	290	38.07	549.93	643.64	290	38.07	ball	36.44	-6.53	-23.51	-34.64	-4.88	-23.3	0	-	attempt 5
2106025	SMP	1	290	38.07	555.26	640.7	290	38.07	ball	36.44	-6.53	-23.51	-34.64	-4.88	-23.3	0	-	attempt 5
2139859	SMP	1	290	38.07	560.98	640.64	290	38.07	ball	36.44	-6.53	-23.51	-34.64	-4.88	-23.3	0	-	attempt 5
2172719	SMP	1	290	38.07	561.43	633.46	290	38.07	ball	36.44	-6.52	-23.51	-34.64	-4.88	-23.3	0	-	attempt 5
2205806	SMP	1	290	38.07	570.01	634.99	290	38.07	ball	36.44	-6.52	-23.51	-34.64	-4.88	-23.3	0	-	attempt 5
2239445	SMP	1	290	38.07	564.9	632.91	290	38.07	ball	36.44	-6.52	-23.51	-34.64	-4.88	-23.3	0	-	attempt 5
2272456	SMP	1	290	38.07	566.01	633.36	290	38.07	ball	36.44	-6.52	-23.51	-34.64	-4.88	-23.3	0	-	attempt 5
2305922	SMP	1	290	38.07	561.75	646.14	290	38.07	ball	36.44	-6.52	-23.51	-34.64	-4.88	-23.3	0	-	attempt 5
2339010	SMP	1	290	38.07	550.37	640.28	290	38.07	ball	36.44	-6.52	-23.51	-34.64	-4.88	-23.3	0	-	attempt 5
2372084	SMP	1	290	38.07	543.03	638.89	290	38.07	ball	36.44	-6.52	-23.51	-34.64	-4.88	-23.3	0	-	attempt 5
2424853	SMP	1	290	38.07	543.75	635.86	290	38.07	ball	36.44	-6.52	-23.51	-34.64	-4.88	-23.3	0	-	attempt 5
2472020	SMP	1	290	38.07	547.54	629.77	290	38.07	ball	36.44	-6.52	-23.51	-34.64	-4.88	-23.3	0	-	attempt 5
2506138	SMP	1	290	38.07	547.23	618.08	290	38.07	ball	36.44	-6.52	-23.51	-34.64	-4.88	-23.3	0	-	attempt 5
2546846	SMP	1	290	38.07	544.64	612.76	290	38.07	ball	36.44	-6.52	-23.51	-34.64	-4.88	-23.3	0	-	attempt 5
2605140	SMP	1	290	38.07	559.54	642.25	290	38.07	ball	36.44	-6.52	-23.51	-34.64	-4.88	-23.3	0	-	attempt 5
2639147	SMP	1	290	38.07	552.47	638.65	290	38.07	ball	36.44	-6.52	-23.51	-34.64	-4.88	-23.3	0	-	attempt 5
2672368	SMP	1	290	38.07	554.53	643.24	290	38.07	ball	36.44	-6.52	-23.51	-34.64	-4.88	-23.3	0	-	attempt 5
2705121	SMP	1	290	38.07	556.12	640.72	290	38.07	ball	36.44	-6.52	-23.51	-34.64	-4.88	-23.3	0	-	attempt 5
2738463	SMP	1	290	38.07	555.97	632.99	290	38.07	ball	36.44	-6.52	-23.51	-34.64	-4.88	-23.3	0	-	attempt 5
2771412	SMP	1	290	38.07	562.47	630.35	290	38.07	ball	36.44	-6.52	-23.51	-34.64	-4.88	-23.3	0	-	attempt 5
2805082	SMP	1	290	38.07	560.71	625.52	290	38.07	ball	36.44	-6.52	-23.51	-34.64	-4.88	-23.3	0	-	attempt 5
2838149	SMP	1	290	38.07	554.79	612.57	290	38.07	ball	36.44	-6.52	-23.51	-34.64	-4.88	-23.3	0	-	attempt 5
2871566	SMP	1	290	38.07	548.52	607.29	290	38.07	ball	36.44	-6.52	-23.51	-34.64	-4.88	-23.3	0	-	attempt 5
2904521	SMP	1	290	38.07	544.36	601.37	290	38.07	ball	36.44	-6.52	-23.51	-34.64	-4.88	-23.3	0	-	attempt 5
2937884	SMP	1	290	38.07	533.97	588.84	290	38.07	ball	36.44	-6.52	-23.51	-34.64	-4.88	-23.3	0	-	attempt 5
2971558	SMP	1	290	38.07	530.32	591.67	290	38.07	ball	36.44	-6.52	-23.51	-34.64	-4.88	-23.3	0	-	attempt 5
3004967	SMP	1	290	38.07	523.25	596.45	290	38.07	ball	36.44	-6.52	-23.51	-34.64	-4.88	-23.3	0	-	attempt 5
3037938	SMP	1	290	38.07	518.85	606.06	290	38.07	ball	36.44	-6.52	-23.51	-34.64	-4.88	-23.3	0	-	attempt 5
3070883	SMP	1	290	38.07	524.04	620.22	290	38.07	ball	36.44	-6.52	-23.51	-34.64	-4.88	-23.3	0	-	attempt 5
3104258	SMP	1	290	38.07	526.17	626.96	290	38.07	ball	36.44	-6.52	-23.51	-34.64	-4.88	-23.3	0	-	attempt 5
3137621	SMP	1	290	38.07	528.33	626.75	290	38.07	ball	36.44	-6.52	-23.51	-34.64	-4.88	-23.3	0	-	attempt 5
3170906	SMP	1	290	38.07	529.29	628.79	290	38.07	ball	36.44	-6.52	-23.51	-34.64	-4.88	-23.31	0	-	attempt 5
3204015	SMP	1	290	38.07	530.65	627.12	290	38.07	ball	36.44	-6.52	-23.51	-34.64	-4.88	-23.31	0	-	attempt 5
3237784	SMP	1	290	38.07	531.4	628.92	290	38.07	ball	36.44	-6.52	-23.51	-34.64	-4.88	-23.31	0	-	attempt 5
3270675	SMP	1	290	38.07	530.69	627.87	290	38.07	ball	36.44	-6.52	-23.51	-34.64	-4.88	-23.31	0	-	attempt 5
3304007	SMP	1	290	38.07	523.15	620.31	290	38.07	ball	36.44	-6.52	-23.51	-34.64	-4.88	-23.31	0	-	attempt 5
3337271	SMP	1	290	38.07	524.46	626.62	290	38.07	ball	36.44	-6.52	-23.51	-34.64	-4.88	-23.31	0	-	attempt 5
3370579	SMP	1	290	38.07	521.64	624.49	290	38.07	ball	36.44	-6.52	-23.51	-34.64	-4.88	-23.31	0	-	attempt 5
3403630	SMP	1	290	38.07	519.44	624.19	290	38.07	ball	36.44	-6.52	-23.51	-34.64	-4.88	-23.31	0	-	attempt 5
3436894	SMP	1	290	38.07	520.03	623.63	290	38.07	ball	36.44	-6.52	-23.51	-34.64	-4.88	-23.31	0	-	attempt 5
3470366	SMP	1	290	38.07	514.97	607.02	290	38.07	ball	36.44	-6.52	-23.51	-34.64	-4.88	-23.31	0	-	attempt 5
3503707	SMP	1	290	38.07	516.87	600.34	290	38.07	ball	36.44	-6.52	-23.51	-34.64	-4.88	-23.31	0	-	attempt 5
3536884	SMP	1	290	38.07	518.45	587.55	290	38.07	ball	36.44	-6.52	-23.51	-34.64	-4.88	-23.31	0	-	attempt 5
3570294	SMP	1	290	38.07	518.1	572.28	290	38.07	ball	36.44	-6.52	-23.51	-34.64	-4.88	-23.31	0	-	attempt 5
3603459	SMP	1	290	38.07	519.17	558.75	290	38.07	ball	36.44	-6.52	-23.51	-34.64	-4.88	-23.31	0	-	attempt 5
3636734	SMP	1	290	38.07	518.65	551.05	290	38.07	ball	36.44	-6.52	-23.51	-34.64	-4.88	-23.31	0	-	attempt 5
3670126	SMP	1	290	38.07	522.13	557.98	290	38.07	ball	36.44	-6.52	-23.51	-34.64	-4.88	-23.31	0	-	attempt 5
3703410	SMP	1	290	38.07	515.47	569.4	290	38.07	ball	36.44	-6.52	-23.51	-34.64	-4.88	-23.31	0	-	attempt 5
3736371	SMP	1	290	38.07	517.65	583.39	290	38.07	ball	36.44	-6.52	-23.52	-34.64	-4.88	-23.31	0	-	attempt 5
3770117	SMP	1	290	38.07	518.92	597.38	290	38.07	ball	36.44	-6.52	-23.52	-34.64	-4.88	-23.31	0	-	attempt 5
3803415	SMP	1	290	38.07	519.1	600.79	290	38.07	ball	36.44	-6.52	-23.52	-34.64	-4.88	-23.31	0	-	attempt 5
3836440	SMP	1	290	38.07	520.74	602.59	290	38.07	ball	36.44	-6.52	-23.52	-34.64	-4.88	-23.31	0	-	attempt 5
3870128	SMP	1	290	38.07	520.98	599.51	290	38.07	ball	36.44	-6.52	-23.52	-34.64	-4.88	-23.31	0	-	attempt 5
3902935	SMP	1	290	38.07	527.33	600.03	290	38.07	ball	36.44	-6.52	-23.52	-34.64	-4.88	-23.31	0	-	attempt 5
3936239	SMP	1	290	38.07	531.46	598.4	290	38.07	ball	36.44	-6.52	-23.52	-34.64	-4.88	-23.31	0	-	attempt 5
3969771	SMP	1	290	38.07	535.59	598.5	290	38.07	ball	36.44	-6.52	-23.52	-34.64	-4.88	-23.31	0	-	attempt 5
4002644	SMP	1	290	38.07	540.76	595.96	290	38.07	ball	36.44	-6.52	-23.52	-34.64	-4.88	-23.31	0	-	attempt 5
4036000	SMP	1	290	38.07	546.35	595.7	290	38.07	ball	36.44	-6.52	-23.52	-34.64	-4.88	-23.31	0	-	attempt 5
4069161	SMP	1	290	38.07	550.43	605.38	290	38.07	ball	36.44	-6.52	-23.52	-34.64	-4.88	-23.31	0	-	attempt 5
4103298	SMP	1	290	38.07	542.1	595.82	290	38.07	ball	36.44	-6.52	-23.52	-34.64	-4.88	-23.31	0	-	attempt 5
4136085	SMP	1	290	38.07	545.84	593.5	290	38.07	ball	36.44	-6.52	-23.52	-34.64	-4.88	-23.31	0	-	attempt 5
4169136	SMP	1	290	38.07	540.59	587.04	290	38.07	ball	36.44	-6.52	-23.52	-34.64	-4.88	-23.31	0	-	attempt 5
4202421	SMP	1	290	38.07	546.31	586.83	290	38.07	ball	36.44	-6.52	-23.52	-34.64	-4.88	-23.31	0	-	attempt 5
4235803	SMP	1	290	38.07	562.66	586.09	290	38.07	ball	36.44	-6.52	-23.52	-34.64	-4.88	-23.31	0	-	attempt 5
4268898	SMP	1	290	38.07	564.04	580.33	290	38.07	ball	36.44	-6.52	-23.52	-34.64	-4.88	-23.31	0	-	attempt 5
4302848	SMP	1	290	38.07	561.06	564.9	290	38.07	ball	36.44	-6.52	-23.52	-34.64	-4.88	-23.31	0	-	attempt 5
4335967	SMP	1	290	38.07	556.79	552.75	290	38.07	ball	36.44	-6.52	-23.52	-34.64	-4.88	-23.31	0	-	attempt 5
4368840	SMP	1	290	38.07	550.08	540.77	290	38.07	ball	36.44	-6.52	-23.52	-34.64	-4.88	-23.31	0	-	attempt 5
4401921	SMP	1	290	38.07	558.13	540.56	290	38.07	ball	36.44	-6.52	-23.52	-34.64	-4.88	-23.31	0	-	attempt 5
4435248	SMP	1	290	38.07	554.05	549.85	290	38.07	ball	36.44	-6.52	-23.52	-34.64	-4.88	-23.31	0	-	attempt 5
4468979	SMP	1	290	38.07	553.13	550.86	290	38.07	ball	36.44	-6.52	-23.52	-34.64	-4.87	-23.31	0	-	attempt 5
4501940	SMP	1	290	38.07	549.28	561.36	290	38.07	ball	36.44	-6.52	-23.52	-34.64	-4.87	-23.31	0	-	attempt 5
4535247	SMP	1	290	38.07	543.96	564.21	290	38.07	ball	36.44	-6.52	-23.52	-34.64	-4.87	-23.31	0	-	attempt 5
4568444	SMP	1	291	103.07	491.98	402.62	291	103.07	Other	36.44	-6.52	-23.52	-34.64	-4.87	-23.31	0	-	attempt 5
4601538	SMP	1	237	90.07	417.53	256.75	237	90.07	Bottom Right	36.44	-6.52	-23.52	-34.64	-4.87	-23.31	0	-	attempt 5
4635206	SMP	1	237	90.07	396.15	249.07	237	90.07	Bottom Right	36.44	-6.52	-23.52	-34.64	-4.87	-23.31	0	-	attempt 5
4668416	SMP	1	237	90.07	389.22	260.89	237	90.07	Bottom Right	36.44	-6.52	-23.52	-34.64	-4.87	-23.31	0	-	attempt 5
4701541	SMP	1	237	90.07	387.97	267.44	237	90.07	Bottom Right	36.44	-6.52	-23.52	-34.64	-4.87	-23.31	0	-	attempt 5
4734956	SMP	1	237	90.07	388.05	276.73	237	90.07	Bottom Right	36.44	-6.52	-23.52	-34.64	-4.87	-23.31	0	-	attempt 5
4774755	SMP	1	237	90.07	389.16	282.67	237	90.07	Bottom Right	36.44	-6.52	-23.52	-34.64	-4.87	-23.31	0	-	attempt 5
4834737	SMP	1	237	90.07	396.05	278.32	237	90.07	Bottom Right	36.44	-6.52	-23.52	-34.64	-4.87	-23.31	0	-	attempt 5
4867766	SMP	1	236	90.07	394.86	272.14	236	90.07	Bottom Right	36.44	-6.52	-23.52	-34.64	-4.87	-23.31	0	-	attempt 5
4901925	SMP	1	236	87.07	404.29	256.18	236	87.07	Bottom Right	36.44	-6.52	-23.52	-34.64	-4.87	-23.31	0	-	attempt 5
4935005	SMP	1	238	94.07	409.94	280.58	238	94.07	Bottom Right	36.44	-6.52	-23.52	-34.64	-4.87	-23.31	0	-	attempt 5
4968227	SMP	1	293	100.07	493.87	429.36	293	100.07	ball	36.44	-6.52	-23.52	-34.64	-4.87	-23.31	0	-	attempt 5
5000920	SMP	1	283	40.07	493.85	429.33	283	40.07	ball	36.44	-6.52	-23.52	-34.64	-4.87	-23.31	0	-	attempt 5
5034620	SMP	1	283	40.07	576.63	530	283	40.07	ball	36.44	-6.52	-23.52	-34.64	-4.87	-23.31	0	-	attempt 5
5068305	SMP	1	283	40.07	573.28	518.27	283	40.07	ball	36.44	-6.52	-23.52	-34.64	-4.87	-23.31	0	-	attempt 5
5103099	SMP	1	289	42.07	572.37	504.21	289	42.07	ball	36.44	-6.52	-23.52	-34.64	-4.87	-23.31	0	-	attempt 5
5134164	SMP	1	289	42.07	575.16	489.86	289	42.07	ball	36.44	-6.52	-23.52	-34.64	-4.87	-23.31	0	-	attempt 5
5167411	SMP	1	289	42.07	567.81	457.23	289	42.07	ball	36.44	-6.52	-23.52	-34.64	-4.87	-23.31	0	-	attempt 5
5200681	SMP	1	289	42.07	562.29	456.32	289	42.07	ball	36.44	-6.52	-23.52	-34.64	-4.87	-23.31	0	-	attempt 5
5234385	SMP	1	289	42.07	559.46	456.69	289	42.07	ball	36.44	-6.52	-23.52	-34.64	-4.87	-23.31	0	-	attempt 5
5267260	SMP	1	289	42.07	552.71	456.76	289	42.07	ball	36.44	-6.51	-23.52	-34.64	-4.87	-23.31	0	-	attempt 5
5300619	SMP	1	289	42.07	550.58	455.52	289	42.07	ball	36.44	-6.51	-23.52	-34.64	-4.87	-23.31	0	-	attempt 5
5333891	SMP	1	289	42.07	547.84	456.92	289	42.07	ball	36.44	-6.51	-23.52	-34.64	-4.87	-23.31	0	-	attempt 5
5367223	SMP	1	289	42.07	548.2	457.33	289	42.07	ball	36.44	-6.51	-23.52	-34.64	-4.87	-23.31	0	-	attempt 5
5400269	SMP	1	289	42.07	549.67	455.87	289	42.07	ball	36.44	-6.51	-23.53	-34.64	-4.87	-23.31	0	-	attempt 5
5435362	SMP	1	289	42.07	546.93	455.17	289	42.07	ball	36.44	-6.51	-23.53	-34.64	-4.87	-23.31	0	-	attempt 5
5466893	SMP	1	289	42.07	543.7	457.24	289	42.07	ball	36.44	-6.51	-23.53	-34.64	-4.87	-23.31	0	-	attempt 5
5500097	SMP	1	289	42.07	539.72	457.75	289	42.07	ball	36.44	-6.51	-23.53	-34.64	-4.87	-23.31	0	-	attempt 5
5533515	SMP	1	289	42.07	534.1	455.79	289	42.07	ball	36.44	-6.51	-23.53	-34.64	-4.87	-23.31	0	-	attempt 5
5566568	SMP	1	289	42.07	528.6	455.63	289	42.07	ball	36.44	-6.51	-23.53	-34.64	-4.87	-23.31	0	-	attempt 5
5602693	SMP	1	289	42.07	526.59	456.12	289	42.07	ball	36.44	-6.51	-23.53	-34.64	-4.87	-23.31	0	-	attempt 5
5667031	SMP	1	289	42.07	518.03	448.37	289	42.07	ball	36.44	-6.51	-23.53	-34.64	-4.87	-23.31	0	-	attempt 5
5749791	SMP	1	289	42.07	516.17	436.56	289	42.07	ball	36.44	-6.51	-23.53	-34.64	-4.87	-23.31	0	-	attempt 5
5799582	SMP	1	289	42.07	514.82	435.19	289	42.07	ball	36.44	-6.51	-23.53	-34.64	-4.87	-23.31	0	-	attempt 5
5835946	SMP	1	289	42.07	514.49	433.15	289	42.07	ball	36.44	-6.51	-23.53	-34.64	-4.87	-23.31	0	-	attempt 5
5899399	SMP	1	289	42.07	517.14	430.97	289	42.07	ball	36.44	-6.51	-23.53	-34.64	-4.87	-23.31	0	-	attempt 5
5932763	SMP	1	289	42.07	520.2	427.37	289	42.07	ball	36.44	-6.51	-23.53	-34.64	-4.87	-23.31	0	-	attempt 5
5966013	SMP	1	289	42.07	521.77	423.4	289	42.07	ball	36.44	-6.51	-23.53	-34.64	-4.87	-23.32	0	-	attempt 5
5999435	SMP	1	289	42.07	525.37	421.69	289	42.07	ball	36.44	-6.51	-23.53	-34.64	-4.87	-23.32	0	-	attempt 5
6032537	SMP	1	289	42.07	525.83	422.01	289	42.07	ball	36.44	-6.51	-23.53	-34.64	-4.87	-23.32	0	-	attempt 5
6065964	SMP	1	289	42.07	528.85	421.54	289	42.07	ball	36.44	-6.51	-23.53	-34.64	-4.87	-23.32	0	-	attempt 5
6099311	SMP	1	289	42.07	530.32	422.78	289	42.07	ball	36.44	-6.51	-23.53	-34.64	-4.87	-23.32	0	-	attempt 5
6132323	SMP	1	289	42.07	532.81	422.34	289	42.07	ball	36.44	-6.51	-23.53	-34.64	-4.87	-23.32	0	-	attempt 5
6165754	SMP	1	289	42.07	533.56	424.78	289	42.07	ball	36.44	-6.51	-23.53	-34.64	-4.87	-23.32	0	-	attempt 5
6198821	SMP	1	288	40.07	533.33	423.86	288	40.07	ball	36.44	-6.51	-23.53	-34.64	-4.87	-23.32	0	-	attempt 5
6232545	SMP	1	288	40.07	533.71	423.86	288	40.07	ball	36.44	-6.51	-23.53	-34.64	-4.87	-23.32	0	-	attempt 5
6265518	SMP	1	288	40.07	532.05	427.28	288	40.07	ball	36.44	-6.51	-23.53	-34.64	-4.87	-23.32	0	-	attempt 5
6298710	SMP	1	288	40.07	533.44	425.04	288	40.07	ball	36.44	-6.51	-23.53	-34.64	-4.87	-23.32	0	-	attempt 5
6332157	SMP	1	288	40.07	532.29	426.7	288	40.07	ball	36.44	-6.51	-23.53	-34.64	-4.87	-23.32	0	-	attempt 5
6367608	SMP	1	288	40.07	531.7	429.26	288	40.07	ball	36.44	-6.51	-23.53	-34.64	-4.87	-23.32	0	-	attempt 5
6399319	SMP	1	288	40.07	532.9	427.43	288	40.07	ball	36.44	-6.51	-23.53	-34.64	-4.87	-23.32	0	-	attempt 5
6431861	SMP	1	288	40.07	534.13	428.55	288	40.07	ball	36.44	-6.51	-23.53	-34.64	-4.87	-23.32	0	-	attempt 5
6465298	SMP	1	288	40.07	535.34	431.38	288	40.07	ball	36.44	-6.51	-23.53	-34.64	-4.87	-23.32	0	-	attempt 5
6499148	SMP	1	288	40.07	537.78	430.99	288	40.07	ball	36.44	-6.51	-23.53	-34.64	-4.87	-23.32	0	-	attempt 5
6531707	SMP	1	288	40.07	540.07	433.34	288	40.07	ball	36.44	-6.51	-23.53	-34.64	-4.87	-23.32	0	-	attempt 5
6564984	SMP	1	288	40.07	542.49	436.28	288	40.07	ball	36.44	-6.51	-23.53	-34.64	-4.87	-23.32	0	-	attempt 5
6598237	SMP	1	288	40.07	545.4	433.38	288	40.07	ball	36.44	-6.51	-23.53	-34.64	-4.87	-23.32	0	-	attempt 5
6631728	SMP	1	288	40.07	546.75	433.58	288	40.07	ball	36.44	-6.51	-23.53	-34.64	-4.87	-23.32	0	-	attempt 5
6664658	SMP	1	288	40.07	549.05	431.32	288	40.07	ball	36.44	-6.51	-23.53	-34.64	-4.87	-23.32	0	-	attempt 5
6698235	SMP	1	288	40.07	549.23	433.27	288	40.07	ball	36.44	-6.51	-23.53	-34.64	-4.87	-23.32	0	-	attempt 5
6731590	SMP	1	288	40.07	551.21	430.81	288	40.07	ball	36.44	-6.51	-23.53	-34.64	-4.87	-23.32	0	-	attempt 5
6764584	SMP	1	286	42.07	554.11	429.77	286	42.07	ball	36.44	-6.51	-23.53	-34.64	-4.87	-23.32	0	-	attempt 5
6798339	SMP	1	287	40.07	557.46	430.23	287	40.07	ball	36.44	-6.51	-23.53	-34.64	-4.88	-23.32	0	-	attempt 5
6831462	SMP	1	287	40.07	562.32	431.2	287	40.07	ball	36.44	-6.51	-23.53	-34.64	-4.88	-23.32	0	-	attempt 5
6864353	SMP	1	287	40.07	565.15	436.01	287	40.07	ball	36.44	-6.51	-23.53	-34.64	-4.88	-23.32	0	-	attempt 5
6897845	SMP	1	287	40.07	572.46	440.8	287	40.07	ball	36.44	-6.51	-23.53	-34.64	-4.88	-23.32	0	-	attempt 5
6931254	SMP	1	295	103.07	545.09	361.07	295	103.07	ball	36.44	-6.51	-23.53	-34.64	-4.88	-23.32	0	-	attempt 5
6964274	SMP	1	295	103.07	545.09	361.07	295	103.07	Other	36.44	-6.51	-23.53	-34.64	-4.88	-23.32	0	-	attempt 5
6997486	SMP	1	236	103.07	457	78.99	236	103.07	Front right	36.44	-6.51	-23.53	-34.64	-4.88	-23.32	0	-	attempt 5
7030866	SMP	1	211	85.07	418.64	96.4	211	85.07	Bottom Right	36.44	-6.51	-23.53	-34.64	-4.88	-23.32	0	-	attempt 5
7063936	SMP	1	211	85.07	422.17	102.4	211	85.07	Bottom Right	36.44	-6.51	-23.53	-34.64	-4.88	-23.32	0	-	attempt 5
7097340	SMP	1	208	80.07	429.16	102.97	208	80.07	Bottom Right	36.44	-6.51	-23.53	-34.64	-4.88	-23.32	0	-	attempt 5
7164479	SMP	1	208	80.07	441.7	101.32	208	80.07	Bottom Right	36.44	-6.51	-23.53	-34.64	-4.88	-23.32	0	-	attempt 5
7197471	SMP	1	209	78.07	446.14	102.15	209	78.07	Bottom Right	36.44	-6.51	-23.53	-34.64	-4.88	-23.32	0	-	attempt 5
7230457	SMP	1	436	60.07	447.6	101.38	436	60.07	Keeper	36.44	-6.51	-23.53	-34.64	-4.88	-23.32	0	-	attempt 5
7263748	SMP	1	436	60.07	445.26	110.64	436	60.07	Keeper	36.44	-6.51	-23.53	-34.64	-4.88	-23.32	0	-	attempt 5
7297464	SMP	1	213	67.07	444	110.2	213	67.07	Middle Right	36.44	-6.51	-23.53	-34.64	-4.88	-23.32	0	-	attempt 5
7330362	SMP	1	291	103.07	469.12	19.21	291	103.07	Top Right	36.44	-6.51	-23.53	-34.64	-4.88	-23.32	0	-	attempt 5
7363454	SMP	1	291	103.07	466.85	28.98	291	103.07	Top Right	36.44	-6.51	-23.53	-34.64	-4.88	-23.32	0	-	attempt 5
7396991	SMP	1	235	31.07	459.52	40.15	235	31.07	Top Right	36.44	-6.51	-23.53	-34.64	-4.88	-23.32	0	-	attempt 5
7463540	SMP	1	235	31.07	440.89	54.32	235	31.07	Top Right	36.44	-6.51	-23.53	-34.64	-4.88	-23.32	0	-	attempt 5
7496693	SMP	1	241	77.07	488.83	146.49	241	77.07	Bottom Right	36.44	-6.51	-23.53	-34.64	-4.88	-23.32	0	-	attempt 5
7530408	SMP	1	293	101.07	599.57	371.47	293	101.07	Other	36.44	-6.51	-23.53	-34.64	-4.88	-23.32	0	-	attempt 5
7563270	SMP	1	287	38.07	632.03	469.15	287	38.07	ball	36.44	-6.51	-23.53	-34.64	-4.88	-23.32	0	-	attempt 5
7597240	SMP	1	287	38.07	618.5	459.23	287	38.07	ball	36.44	-6.51	-23.53	-34.64	-4.88	-23.32	0	-	attempt 5
7629821	SMP	1	287	38.07	609.58	455.13	287	38.07	ball	36.44	-6.51	-23.53	-34.64	-4.88	-23.32	0	-	attempt 5
7663065	SMP	1	287	38.07	601.87	452.06	287	38.07	ball	36.44	-6.51	-23.53	-34.64	-4.88	-23.32	0	-	attempt 5
7696406	SMP	1	287	38.07	625.34	464.23	287	38.07	ball	36.44	-6.51	-23.53	-34.64	-4.88	-23.32	0	-	attempt 5
7730035	SMP	1	287	38.07	622.37	459.25	287	38.07	ball	36.44	-6.51	-23.53	-34.64	-4.88	-23.32	0	-	attempt 5
7763773	SMP	1	287	38.07	618.3	451.67	287	38.07	ball	36.44	-6.51	-23.53	-34.64	-4.88	-23.32	0	-	attempt 5
7796081	SMP	1	287	38.07	609.27	446.53	287	38.07	ball	36.44	-6.51	-23.53	-34.64	-4.88	-23.32	0	-	attempt 5
7829596	SMP	1	287	38.07	603.25	442.27	287	38.07	ball	36.44	-6.51	-23.53	-34.64	-4.88	-23.32	0	-	attempt 5
7862796	SMP	1	287	38.07	592.19	439.89	287	38.07	ball	36.44	-6.51	-23.53	-34.64	-4.88	-23.32	0	-	attempt 5
7895767	SMP	1	287	38.07	582.69	434.43	287	38.07	ball	36.44	-6.51	-23.53	-34.64	-4.88	-23.32	0	-	attempt 5
7929248	SMP	1	287	38.07	576.13	431.93	287	38.07	ball	36.44	-6.51	-23.53	-34.64	-4.88	-23.32	0	-	attempt 5
7962689	SMP	1	287	38.07	572.08	424.84	287	38.07	ball	36.44	-6.51	-23.53	-34.64	-4.88	-23.32	0	-	attempt 5
7995901	SMP	1	287	38.07	570.53	421.35	287	38.07	ball	36.44	-6.51	-23.53	-34.64	-4.88	-23.32	0	-	attempt 5
8029293	SMP	1	287	38.07	570.68	411.94	287	38.07	ball	36.44	-6.51	-23.53	-34.64	-4.88	-23.32	0	-	attempt 5
8097029	SMP	1	287	38.07	574.69	405.8	287	38.07	ball	36.44	-6.51	-23.53	-34.64	-4.88	-23.32	0	-	attempt 5
8128996	SMP	1	287	38.07	579.9	398.78	287	38.07	ball	36.44	-6.51	-23.53	-34.64	-4.88	-23.32	0	-	attempt 5
8162152	SMP	1	295	101.07	537.67	334.35	295	101.07	ball	36.44	-6.51	-23.53	-34.64	-4.88	-23.32	0	-	attempt 5
8195306	SMP	1	295	101.07	537.67	334.35	295	101.07	Other	36.44	-6.51	-23.53	-34.64	-4.88	-23.32	0	-	attempt 5
8228752	SMP	1	222	85.07	274.48	104.9	222	85.07	Bottom Right	36.44	-6.51	-23.53	-34.64	-4.88	-23.32	0	-	attempt 5
8262166	SMP	1	238	86.07	297.91	93.01	238	86.07	Bottom Right	36.44	-6.51	-23.53	-34.64	-4.88	-23.32	0	-	attempt 5
8295365	SMP	1	236	83.07	302.11	90.25	236	83.07	Bottom Right	36.44	-6.51	-23.53	-34.64	-4.88	-23.32	0	-	attempt 5
8361817	SMP	1	292	99.07	297.87	77.07	292	99.07	Bottom Right	36.44	-6.51	-23.53	-34.64	-4.88	-23.32	0	-	attempt 5
8428400	SMP	1	291	95.07	344.36	74.53	291	95.07	Front right	36.44	-6.51	-23.53	-34.64	-4.88	-23.32	0	-	attempt 5
8462388	SMP	1	297	100.07	552.94	318.23	297	100.07	ball	36.44	-6.52	-23.53	-34.64	-4.88	-23.32	0	-	attempt 5
8494924	SMP	1	292	38.07	629.48	366.22	292	38.07	ball	36.44	-6.52	-23.53	-34.64	-4.88	-23.32	0	-	attempt 5
8528197	SMP	1	292	38.07	607.22	357.25	292	38.07	ball	36.44	-6.52	-23.53	-34.64	-4.88	-23.32	0	-	attempt 5
8561720	SMP	1	292	38.07	590.18	342.97	292	38.07	ball	36.44	-6.52	-23.53	-34.64	-4.88	-23.32	0	-	attempt 5
8594737	SMP	1	292	38.07	572.8	335.95	292	38.07	ball	36.44	-6.52	-23.53	-34.64	-4.88	-23.32	0	-	attempt 5
8661360	SMP	1	289	40.07	551.83	343.49	289	40.07	ball	36.44	-6.52	-23.53	-34.64	-4.88	-23.32	0	-	attempt 5
8694561	SMP	1	289	40.07	543.28	349.79	289	40.07	ball	36.44	-6.52	-23.53	-34.64	-4.88	-23.32	0	-	attempt 5
8761136	SMP	1	289	40.07	549.06	365.22	289	40.07	ball	36.44	-6.52	-23.53	-34.64	-4.88	-23.32	0	-	attempt 5
8794624	SMP	1	289	40.07	541.31	366.51	289	40.07	ball	36.44	-6.52	-23.53	-34.64	-4.88	-23.32	0	-	attempt 5
8861030	SMP	1	289	40.07	542.89	358.75	289	40.07	ball	36.44	-6.52	-23.53	-34.64	-4.88	-23.32	0	-	attempt 5
8928050	SMP	1	289	40.07	537.27	317.76	289	40.07	ball	36.44	-6.52	-23.53	-34.64	-4.88	-23.32	0	-	attempt 5
8994903	SMP	1	289	40.07	550.15	307.6	289	40.07	ball	36.44	-6.52	-23.53	-34.64	-4.88	-23.32	0	-	attempt 5
9027123	SMP	1	289	40.07	559.35	342.12	289	40.07	ball	36.44	-6.52	-23.53	-34.64	-4.88	-23.32	0	-	attempt 5
9060533	SMP	1	289	40.07	571.84	338.03	289	40.07	ball	36.44	-6.52	-23.53	-34.64	-4.88	-23.32	0	-	attempt 5
9127210	SMP	1	287	40.07	591.36	423.79	287	40.07	ball	36.44	-6.52	-23.53	-34.64	-4.88	-23.32	0	-	attempt 5
9160529	SMP	1	287	40.07	588.11	479.6	287	40.07	ball	36.44	-6.52	-23.53	-34.64	-4.87	-23.32	0	-	attempt 5
9194017	SMP	1	287	40.07	605.33	474.9	287	40.07	ball	36.44	-6.52	-23.53	-34.64	-4.87	-23.32	0	-	attempt 5
9227266	SMP	1	287	40.07	593.84	503.15	287	40.07	ball	36.44	-6.52	-23.53	-34.64	-4.88	-23.32	0	-	attempt 5
9260506	SMP	1	285	33.07	593.84	503.15	285	33.07	ball	36.44	-6.52	-23.53	-34.64	-4.87	-23.32	0	-	attempt 5
9293599	SMP	1	285	33.07	576.5	575.51	285	33.07	ball	36.44	-6.52	-23.53	-34.64	-4.87	-23.32	0	-	attempt 5
9326837	SMP	1	293	103.07	576.5	575.56	293	103.07	ball	36.44	-6.52	-23.53	-34.64	-4.87	-23.32	0	-	attempt 5
9360074	SMP	1	293	103.07	576.52	575.61	293	103.07	ball	36.44	-6.52	-23.53	-34.64	-4.87	-23.32	0	-	attempt 5
9393867	SMP	1	293	103.07	497.85	389.94	293	103.07	ball	36.44	-6.52	-23.53	-34.64	-4.87	-23.32	0	-	attempt 5
9426478	SMP	1	293	103.07	0	0	293	103.07	ball	0	0	0	-34.64	-4.87	-23.32	0	-	attempt 5
9459961	SMP	1	293	103.07	497.85	389.93	293	103.07	ball	36.44	-6.52	-23.54	-34.64	-4.87	-23.32	0	-	attempt 5
9493127	SMP	1	293	103.07	539.96	538.2	293	103.07	Other	36.44	-6.52	-23.54	-34.64	-4.87	-23.32	0	-	attempt 5
9532785	SMP	1	295	101.07	472	450.36	295	101.07	Other	36.44	-6.52	-23.54	-34.64	-4.87	-23.32	0	-	attempt 5
9592982	SMP	1	0	0	0	0	0	0	-	0	0	0	0	0	0	0	-	attempt 5
9634660	SMP	1	0	0	0	0	0	0	-	0	0	0	0	0	0	0	-	attempt 5
9671266	SMP	1	0	0	0	0	0	0	-	0	0	0	0	0	0	0	-	attempt 5
9726098	SMP	1	0	0	0	0	0	0	-	0	0	0	0	0	0	0	-	attempt 5
9759906	SMP	1	0	0	0	0	0	0	-	0	0	0	0	0	0	0	-	attempt 5
9793706	SMP	1	0	0	0	0	0	0	-	0	0	0	0	0	0	0	-	attempt 5
9826095	SMP	1	0	0	0	0	0	0	-	0	0	0	0	0	0	0	-	attempt 5
9859212	SMP	1	0	0	0	0	0	0	-	0	0	0	0	0	0	0	-	attempt 5
9892427	SMP	1	0	0	0	0	0	0	-	0	0	0	0	0	0	0	-	attempt 5
9925776	SMP	1	421	114.07	570.37	228.76	421	114.07	Keeper	36.44	-6.52	-23.54	0	0	0	0	-	attempt 5
9959283	SMP	1	0	0	0	0	0	0	-	0	0	0	0	0	0	0	-	attempt 5
9992819	SMP	1	0	0	0	0	0	0	-	0	0	0	0	0	0	0	-	attempt 5
10027221	SMP	1	0	0	0	0	0	0	-	0	0	0	0	0	0	0	-	attempt 5
10059021	SMP	1	0	0	0	0	0	0	-	0	0	0	0	0	0	0	-	attempt 5
10092116	SMP	1	0	0	0	0	0	0	-	0	0	0	0	0	0	0	-	attempt 5
10125639	SMP	1	0	0	0	0	0	0	-	0	0	0	0	0	0	0	-	attempt 5
10159274	SMP	1	0	0	0	0	0	0	-	0	0	0	0	0	0	0	-	attempt 5
