# Supplementary material for: Visual Search Strategies of Soccer Players Executing a Power vs. Placement Penalty Kick
Source: PLoS One. 2014 Dec 17;9(12):e115179. doi: 10.1371/journal.pone.0115179 (PMC4269429; doi:10.1371/journal.pone.0115179)
Supplement: S1 File — Raw visual search data from participant group in each test condition. (ZIP) [file pone.0115179.s001.zip › PLoS ONE Supporting Information/Part 4/Output/S1 attempt 2 LA power no GK.xlsx]

## Sheet: Sheet1
## [BeGaze]
## Converted from:
## Date:	28.07.2013 13:34:57
## Version:	BeGaze 3.2.28
## IDF Version:	10
## Sample Rate:	30
## Separator Type:	Trial
## Trial Count:	1
## Uses Plane File:	FALSE
## Stimulus:	attempt 8
## Number of Samples:	227
## Reversed:	none
## [Run]
## Subject:	Dennis Low Anxiety
## Description:	Reference View 14 Dennis Low Anxiety 0
## [Calibration]
## Calibration Type:	n.a.
## Calibration Area:	1280	960
## [Geometry]
## Stimulus Dimension [mm]:	1280	960
## Head Distance [mm]:	1450
## [Hardware Setup]
## System ID:
## Operating System :
## IView X Version:
## [Filter Settings]
## Heuristics:	FALSE
## Heuristics Stage:	0
## Bilateral:	FALSE
## Gaze Cursor Filter:	FALSE
## Saccade Length [px]:	0
## Filter Depth [ms]:	0
## Format:	LEFT, RIGHT, POR, AOI, EYEPOSITION, TRIGGER
##
Time	Type	Trial	B POR X [px]	B POR Y [px]	L POR X [px]	L POR Y [px]	R POR X [px]	R POR Y [px]	B Object Hit	L EPOS X	L EPOS Y	L EPOS Z	R EPOS X	R EPOS Y	R EPOS Z	Trigger	B Event Info	Stimulus
2639	SMP	1	297	103.07	519.25	414.28	297	103.07	ball	36.46	-6.48	-23.56	-34.76	-4.8	-23.29	0	-	attempt 8
36890	SMP	1	297	103.07	523.17	414.55	297	103.07	ball	36.46	-6.48	-23.56	-34.76	-4.8	-23.29	0	-	attempt 8
69166	SMP	1	296	102.07	518.82	413.02	296	102.07	ball	36.46	-6.48	-23.56	-34.76	-4.8	-23.29	0	-	attempt 8
102580	SMP	1	295	102.07	524.93	420.56	295	102.07	ball	36.46	-6.48	-23.56	-34.76	-4.8	-23.29	0	-	attempt 8
136010	SMP	1	295	102.07	524.28	418.97	295	102.07	ball	36.46	-6.48	-23.56	-34.76	-4.8	-23.29	0	-	attempt 8
168970	SMP	1	295	102.07	524.21	421.14	295	102.07	ball	36.46	-6.48	-23.56	-34.76	-4.8	-23.29	0	-	attempt 8
203235	SMP	1	285	39.07	0	0	285	39.07	ball	0	0	0	-34.76	-4.8	-23.29	0	-	attempt 8
240559	SMP	1	0	0	0	0	0	0		0	0	0	0	0	0	0	-	attempt 8
302191	SMP	1	298	103.07	609.5	295.46	298	103.07	ball	36.46	-6.48	-23.56	-34.76	-4.8	-23.29	0	-	attempt 8
335515	SMP	1	290	38.07	470.78	577.24	290	38.07	ball	36.46	-6.48	-23.56	-34.76	-4.8	-23.29	0	-	attempt 8
368903	SMP	1	290	38.07	472.37	531.42	290	38.07	ball	36.46	-6.48	-23.56	-34.76	-4.8	-23.29	0	-	attempt 8
401896	SMP	1	290	38.07	481.66	520.65	290	38.07	ball	36.46	-6.48	-23.56	-34.76	-4.8	-23.29	0	-	attempt 8
435343	SMP	1	290	38.07	477.95	526.68	290	38.07	ball	36.46	-6.48	-23.56	-34.76	-4.8	-23.29	0	-	attempt 8
468609	SMP	1	290	38.07	477.95	526.68	290	38.07	ball	36.46	-6.48	-23.56	-34.76	-4.8	-23.29	0	-	attempt 8
501917	SMP	1	290	38.07	506.37	582.92	290	38.07	ball	36.46	-6.48	-23.56	-34.76	-4.8	-23.29	0	-	attempt 8
535188	SMP	1	290	38.07	506.37	582.91	290	38.07	ball	36.46	-6.48	-23.56	-34.76	-4.8	-23.29	0	-	attempt 8
568479	SMP	1	288	40.07	506.37	582.91	288	40.07	ball	36.46	-6.48	-23.56	-34.76	-4.8	-23.29	0	-	attempt 8
601528	SMP	1	288	45.07	530.76	661.18	288	45.07	ball	36.46	-6.48	-23.56	-34.76	-4.8	-23.29	0	-	attempt 8
634845	SMP	1	288	45.07	534.75	672.37	288	45.07	ball	36.46	-6.48	-23.56	-34.76	-4.8	-23.29	0	-	attempt 8
668123	SMP	1	288	45.07	517.34	641.4	288	45.07	ball	36.46	-6.48	-23.56	-34.76	-4.8	-23.29	0	-	attempt 8
735235	SMP	1	292	103.07	517.34	641.4	292	103.07	ball	36.46	-6.48	-23.56	-34.76	-4.8	-23.29	0	-	attempt 8
768539	SMP	1	292	103.07	517.34	641.4	292	103.07	ball	36.46	-6.48	-23.56	-34.76	-4.8	-23.29	0	-	attempt 8
802354	SMP	1	292	103.07	517.34	641.4	292	103.07	ball	36.46	-6.48	-23.56	-34.76	-4.8	-23.29	0	-	attempt 8
834663	SMP	1	292	103.07	517.8	726.7	292	103.07	ball	36.46	-6.48	-23.56	-34.76	-4.8	-23.29	0	-	attempt 8
868138	SMP	1	292	103.07	526.55	705.31	292	103.07	ball	36.46	-6.48	-23.56	-34.76	-4.8	-23.29	0	-	attempt 8
901102	SMP	1	292	103.07	505.63	750.83	292	103.07	ball	36.46	-6.48	-23.56	-34.76	-4.8	-23.29	0	-	attempt 8
934449	SMP	1	292	103.07	514.87	733.9	292	103.07	ball	36.46	-6.48	-23.56	-34.76	-4.8	-23.29	0	-	attempt 8
967749	SMP	1	292	103.07	513.16	738.69	292	103.07	ball	36.46	-6.48	-23.56	-34.76	-4.8	-23.29	0	-	attempt 8
1001000	SMP	1	292	103.07	515.06	748.63	292	103.07	ball	36.46	-6.48	-23.56	-34.76	-4.8	-23.29	0	-	attempt 8
1034110	SMP	1	292	103.07	517.99	767.5	292	103.07	ball	36.46	-6.48	-23.56	-34.76	-4.8	-23.29	0	-	attempt 8
1068111	SMP	1	292	103.07	523.4	773.99	292	103.07	ball	36.46	-6.48	-23.56	-34.76	-4.8	-23.29	0	-	attempt 8
1100793	SMP	1	292	103.07	529.21	789.64	292	103.07	ball	36.46	-6.48	-23.56	-34.76	-4.8	-23.29	0	-	attempt 8
1134026	SMP	1	292	103.07	540.64	802.08	292	103.07	ball	36.46	-6.48	-23.56	-34.76	-4.8	-23.29	0	-	attempt 8
1200666	SMP	1	292	103.07	562.25	818.25	292	103.07	ball	36.46	-6.48	-23.56	-34.76	-4.8	-23.29	0	-	attempt 8
1234007	SMP	1	292	103.07	574.24	839.64	292	103.07	ball	36.46	-6.48	-23.56	-34.76	-4.8	-23.29	0	-	attempt 8
1267083	SMP	1	292	103.07	583.89	831.68	292	103.07	ball	36.46	-6.48	-23.56	-34.76	-4.8	-23.29	0	-	attempt 8
1300489	SMP	1	292	103.07	584.6	831.83	292	103.07	ball	36.46	-6.48	-23.56	-34.76	-4.8	-23.29	0	-	attempt 8
1334275	SMP	1	292	103.07	573.16	828.46	292	103.07	ball	36.46	-6.48	-23.56	-34.76	-4.8	-23.29	0	-	attempt 8
1367172	SMP	1	292	103.07	627.1	628.73	292	103.07	ball	36.46	-6.48	-23.56	-34.76	-4.8	-23.29	0	-	attempt 8
1400142	SMP	1	286	42.07	627.12	628.73	286	42.07	ball	36.47	-6.48	-23.56	-34.76	-4.8	-23.29	0	-	attempt 8
1434004	SMP	1	286	42.07	521.05	585.26	286	42.07	ball	36.47	-6.48	-23.56	-34.76	-4.8	-23.29	0	-	attempt 8
1467306	SMP	1	286	42.07	528.53	600.31	286	42.07	ball	36.47	-6.48	-23.56	-34.76	-4.8	-23.29	0	-	attempt 8
1500512	SMP	1	286	42.07	552.01	555.14	286	42.07	ball	36.47	-6.48	-23.56	-34.76	-4.8	-23.29	0	-	attempt 8
1533401	SMP	1	286	42.07	515.85	585.58	286	42.07	ball	36.47	-6.48	-23.56	-34.76	-4.8	-23.29	0	-	attempt 8
1566774	SMP	1	286	42.07	512.24	589.29	286	42.07	ball	36.47	-6.48	-23.56	-34.76	-4.8	-23.29	0	-	attempt 8
1600119	SMP	1	286	42.07	506.77	599.61	286	42.07	ball	36.47	-6.48	-23.56	-34.76	-4.8	-23.29	0	-	attempt 8
1633342	SMP	1	286	42.07	508.25	605.77	286	42.07	ball	36.47	-6.48	-23.56	-34.76	-4.8	-23.29	0	-	attempt 8
1666491	SMP	1	286	42.07	540.42	571.23	286	42.07	ball	36.47	-6.48	-23.56	-34.76	-4.8	-23.29	0	-	attempt 8
1699877	SMP	1	286	42.07	505.04	610.27	286	42.07	ball	36.47	-6.48	-23.56	-34.76	-4.8	-23.29	0	-	attempt 8
1733148	SMP	1	286	42.07	579.85	579.22	286	42.07	ball	36.47	-6.48	-23.56	-34.76	-4.8	-23.29	0	-	attempt 8
1766170	SMP	1	286	42.07	532.25	583.9	286	42.07	ball	36.47	-6.48	-23.56	-34.76	-4.8	-23.29	0	-	attempt 8
1799796	SMP	1	286	42.07	533.51	591.32	286	42.07	ball	36.47	-6.48	-23.57	-34.76	-4.8	-23.29	0	-	attempt 8
1832764	SMP	1	286	42.07	536.26	595.41	286	42.07	ball	36.47	-6.48	-23.57	-34.76	-4.8	-23.29	0	-	attempt 8
1866243	SMP	1	286	42.07	530.15	620.36	286	42.07	ball	36.47	-6.48	-23.57	-34.76	-4.8	-23.29	0	-	attempt 8
1932749	SMP	1	286	42.07	524.86	588.61	286	42.07	ball	36.47	-6.48	-23.57	-34.76	-4.8	-23.29	0	-	attempt 8
1966665	SMP	1	286	42.07	521.15	582.29	286	42.07	ball	36.47	-6.48	-23.57	-34.76	-4.8	-23.29	0	-	attempt 8
1999422	SMP	1	286	42.07	514.33	591.72	286	42.07	ball	36.47	-6.48	-23.57	-34.76	-4.8	-23.29	0	-	attempt 8
2032558	SMP	1	286	42.07	514.58	570.24	286	42.07	ball	36.47	-6.48	-23.57	-34.76	-4.8	-23.29	0	-	attempt 8
2066825	SMP	1	286	42.07	510.18	558.98	286	42.07	ball	36.47	-6.48	-23.57	-34.76	-4.8	-23.29	0	-	attempt 8
2099530	SMP	1	286	42.07	505.24	553.34	286	42.07	ball	36.47	-6.48	-23.57	-34.76	-4.8	-23.29	0	-	attempt 8
2132278	SMP	1	286	42.07	506.18	550.09	286	42.07	ball	36.47	-6.48	-23.57	-34.76	-4.8	-23.29	0	-	attempt 8
2165745	SMP	1	286	42.07	513.04	537.12	286	42.07	ball	36.47	-6.48	-23.57	-34.76	-4.8	-23.29	0	-	attempt 8
2199200	SMP	1	286	42.07	523.04	523.77	286	42.07	ball	36.47	-6.48	-23.57	-34.76	-4.8	-23.29	0	-	attempt 8
2232199	SMP	1	286	42.07	531.61	516.56	286	42.07	ball	36.47	-6.48	-23.57	-34.76	-4.8	-23.3	0	-	attempt 8
2265383	SMP	1	286	42.07	533.75	509.36	286	42.07	ball	36.47	-6.48	-23.57	-34.76	-4.8	-23.3	0	-	attempt 8
2299015	SMP	1	286	42.07	541.62	506.09	286	42.07	ball	36.47	-6.48	-23.57	-34.76	-4.8	-23.3	0	-	attempt 8
2332683	SMP	1	286	42.07	543.46	512.16	286	42.07	ball	36.47	-6.48	-23.57	-34.76	-4.8	-23.3	0	-	attempt 8
2365137	SMP	1	286	42.07	530.57	528.82	286	42.07	ball	36.47	-6.48	-23.57	-34.76	-4.8	-23.3	0	-	attempt 8
2398789	SMP	1	286	42.07	532.48	537.13	286	42.07	ball	36.47	-6.48	-23.57	-34.76	-4.8	-23.3	0	-	attempt 8
2432553	SMP	1	286	42.07	535.56	536.12	286	42.07	ball	36.47	-6.48	-23.57	-34.76	-4.8	-23.3	0	-	attempt 8
2465189	SMP	1	286	42.07	536.14	532.81	286	42.07	ball	36.47	-6.48	-23.57	-34.76	-4.8	-23.3	0	-	attempt 8
2498401	SMP	1	286	42.07	536.06	522.94	286	42.07	ball	36.47	-6.48	-23.57	-34.76	-4.8	-23.3	0	-	attempt 8
2531990	SMP	1	286	42.07	543.92	513.1	286	42.07	ball	36.47	-6.47	-23.58	-34.76	-4.79	-23.3	0	-	attempt 8
2564817	SMP	1	286	42.07	544.16	507.3	286	42.07	ball	36.47	-6.47	-23.58	-34.76	-4.79	-23.3	0	-	attempt 8
2598911	SMP	1	288	46.07	548.5	508.88	288	46.07	ball	36.47	-6.47	-23.58	-34.76	-4.79	-23.3	0	-	attempt 8
2632062	SMP	1	288	46.07	546.72	508.36	288	46.07	ball	36.47	-6.47	-23.58	-34.76	-4.79	-23.3	0	-	attempt 8
2664703	SMP	1	288	46.07	547.6	510.62	288	46.07	ball	36.47	-6.47	-23.58	-34.76	-4.79	-23.3	0	-	attempt 8
2697950	SMP	1	288	46.07	547.94	503.2	288	46.07	ball	36.47	-6.47	-23.58	-34.76	-4.79	-23.3	0	-	attempt 8
2738227	SMP	1	288	46.07	547.98	493.81	288	46.07	ball	36.47	-6.47	-23.58	-34.76	-4.79	-23.3	0	-	attempt 8
2798121	SMP	1	288	46.07	543.71	470.54	288	46.07	ball	36.47	-6.47	-23.58	-34.76	-4.79	-23.3	0	-	attempt 8
2833116	SMP	1	288	46.07	542.18	450.67	288	46.07	ball	36.47	-6.47	-23.58	-34.76	-4.79	-23.3	0	-	attempt 8
2897737	SMP	1	288	46.07	530.52	418.82	288	46.07	ball	36.47	-6.47	-23.58	-34.76	-4.79	-23.3	0	-	attempt 8
2931110	SMP	1	288	46.07	520.5	416.25	288	46.07	ball	36.47	-6.47	-23.58	-34.76	-4.79	-23.3	0	-	attempt 8
2964882	SMP	1	288	46.07	511.23	423.39	288	46.07	ball	36.47	-6.47	-23.58	-34.76	-4.79	-23.3	0	-	attempt 8
2997709	SMP	1	291	95.07	504.62	438.73	291	95.07	ball	36.47	-6.47	-23.58	-34.76	-4.79	-23.3	0	-	attempt 8
3031248	SMP	1	288	42.07	504.52	454.51	288	42.07	ball	36.47	-6.47	-23.58	-34.76	-4.79	-23.3	0	-	attempt 8
3098495	SMP	1	288	42.07	504.03	472.11	288	42.07	ball	36.47	-6.47	-23.58	-34.76	-4.79	-23.3	0	-	attempt 8
3130656	SMP	1	288	42.07	506	477.58	288	42.07	ball	36.47	-6.47	-23.58	-34.76	-4.79	-23.3	0	-	attempt 8
3197594	SMP	1	288	42.07	506.77	480.83	288	42.07	ball	36.47	-6.47	-23.58	-34.76	-4.79	-23.3	0	-	attempt 8
3230540	SMP	1	288	42.07	507.1	481.5	288	42.07	ball	36.47	-6.47	-23.58	-34.76	-4.79	-23.3	0	-	attempt 8
3264234	SMP	1	288	42.07	507.31	481.52	288	42.07	ball	36.47	-6.47	-23.58	-34.76	-4.79	-23.3	0	-	attempt 8
3297056	SMP	1	288	42.07	503.69	484.21	288	42.07	ball	36.47	-6.47	-23.58	-34.76	-4.79	-23.3	0	-	attempt 8
3330419	SMP	1	288	42.07	499.5	486.78	288	42.07	ball	36.47	-6.47	-23.58	-34.76	-4.79	-23.3	0	-	attempt 8
3363536	SMP	1	288	42.07	496.5	485	288	42.07	ball	36.47	-6.47	-23.58	-34.77	-4.79	-23.3	0	-	attempt 8
3396742	SMP	1	288	42.07	495.9	475.48	288	42.07	ball	36.47	-6.47	-23.58	-34.77	-4.79	-23.3	0	-	attempt 8
3430120	SMP	1	288	42.07	492.64	462.99	288	42.07	ball	36.47	-6.47	-23.58	-34.77	-4.79	-23.3	0	-	attempt 8
3463493	SMP	1	288	42.07	500.63	450.82	288	42.07	ball	36.47	-6.47	-23.58	-34.77	-4.79	-23.3	0	-	attempt 8
3496515	SMP	1	286	37.07	503.37	434.32	286	37.07	ball	36.47	-6.47	-23.58	-34.77	-4.79	-23.3	0	-	attempt 8
3530437	SMP	1	286	37.07	509.15	419.53	286	37.07	ball	36.47	-6.47	-23.58	-34.77	-4.79	-23.3	0	-	attempt 8
3571170	SMP	1	286	37.07	512.4	399.41	286	37.07	ball	36.47	-6.47	-23.58	-34.77	-4.79	-23.3	0	-	attempt 8
3634062	SMP	1	286	37.07	520.09	382.89	286	37.07	ball	36.47	-6.47	-23.58	-34.76	-4.79	-23.3	0	-	attempt 8
3668753	SMP	1	290	37.07	521.4	389.77	290	37.07	ball	36.47	-6.47	-23.58	-34.76	-4.79	-23.3	0	-	attempt 8
3730004	SMP	1	289	38.07	522.53	413.11	289	38.07	ball	36.47	-6.47	-23.58	-34.76	-4.79	-23.3	0	-	attempt 8
3762970	SMP	1	289	38.07	524.48	421.25	289	38.07	ball	36.47	-6.47	-23.58	-34.76	-4.8	-23.3	0	-	attempt 8
3829578	SMP	1	289	38.07	525.87	428.58	289	38.07	ball	36.47	-6.47	-23.58	-34.76	-4.8	-23.3	0	-	attempt 8
3863114	SMP	1	289	38.07	529.98	433.08	289	38.07	ball	36.47	-6.47	-23.58	-34.76	-4.8	-23.3	0	-	attempt 8
3896036	SMP	1	289	38.07	533.48	436.92	289	38.07	ball	36.47	-6.47	-23.58	-34.76	-4.8	-23.3	0	-	attempt 8
3929687	SMP	1	289	38.07	535.91	443.08	289	38.07	ball	36.47	-6.47	-23.59	-34.76	-4.8	-23.3	0	-	attempt 8
3962827	SMP	1	289	38.07	537.66	453.23	289	38.07	ball	36.47	-6.47	-23.59	-34.76	-4.8	-23.3	0	-	attempt 8
3995998	SMP	1	284	35.07	542.07	459.17	284	35.07	ball	36.47	-6.47	-23.59	-34.76	-4.8	-23.3	0	-	attempt 8
4029091	SMP	1	284	35.07	548.28	463.45	284	35.07	ball	36.47	-6.47	-23.59	-34.76	-4.8	-23.3	0	-	attempt 8
4062624	SMP	1	284	35.07	551.53	471.64	284	35.07	ball	36.47	-6.47	-23.59	-34.76	-4.8	-23.3	0	-	attempt 8
4095643	SMP	1	288	41.07	557.23	475.85	288	41.07	ball	36.47	-6.47	-23.59	-34.76	-4.8	-23.3	0	-	attempt 8
4129598	SMP	1	288	41.07	563.15	464.94	288	41.07	ball	36.47	-6.47	-23.59	-34.76	-4.8	-23.3	0	-	attempt 8
4162208	SMP	1	288	41.07	565.2	451.8	288	41.07	ball	36.47	-6.47	-23.59	-34.76	-4.8	-23.3	0	-	attempt 8
4195562	SMP	1	288	41.07	562.39	442.86	288	41.07	ball	36.47	-6.47	-23.59	-34.76	-4.8	-23.3	0	-	attempt 8
4262855	SMP	1	288	41.07	558.73	427.37	288	41.07	ball	36.47	-6.47	-23.59	-34.76	-4.8	-23.3	0	-	attempt 8
4295270	SMP	1	288	41.07	555.81	423.21	288	41.07	ball	36.47	-6.47	-23.59	-34.76	-4.8	-23.3	0	-	attempt 8
4328355	SMP	1	288	41.07	553.74	420.35	288	41.07	ball	36.47	-6.47	-23.59	-34.76	-4.8	-23.3	0	-	attempt 8
4361697	SMP	1	288	41.07	550.9	417.32	288	41.07	ball	36.47	-6.47	-23.59	-34.76	-4.8	-23.3	0	-	attempt 8
4416389	SMP	1	288	41.07	549.55	417.16	288	41.07	ball	36.47	-6.47	-23.59	-34.76	-4.8	-23.3	0	-	attempt 8
4465129	SMP	1	288	41.07	546.63	424.73	288	41.07	ball	36.47	-6.47	-23.59	-34.76	-4.8	-23.3	0	-	attempt 8
4533195	SMP	1	288	41.07	539.62	429.54	288	41.07	ball	36.47	-6.47	-23.59	-34.76	-4.8	-23.3	0	-	attempt 8
4600777	SMP	1	288	41.07	536.73	431.99	288	41.07	ball	36.47	-6.47	-23.59	-34.76	-4.8	-23.3	0	-	attempt 8
4628005	SMP	1	288	41.07	531.32	432.95	288	41.07	ball	36.47	-6.47	-23.59	-34.76	-4.8	-23.3	0	-	attempt 8
4661865	SMP	1	288	41.07	531.28	427.55	288	41.07	ball	36.47	-6.47	-23.59	-34.76	-4.8	-23.3	0	-	attempt 8
4695386	SMP	1	287	40.07	526.46	427.48	287	40.07	ball	36.47	-6.47	-23.59	-34.76	-4.8	-23.3	0	-	attempt 8
4728037	SMP	1	287	40.07	523.61	427	287	40.07	ball	36.47	-6.47	-23.59	-34.76	-4.8	-23.3	0	-	attempt 8
4794412	SMP	1	287	40.07	519.95	425.57	287	40.07	ball	36.47	-6.47	-23.59	-34.76	-4.8	-23.3	0	-	attempt 8
4829634	SMP	1	287	40.07	518.86	425.43	287	40.07	ball	36.47	-6.47	-23.59	-34.76	-4.8	-23.3	0	-	attempt 8
4861019	SMP	1	287	40.07	518.72	422.6	287	40.07	ball	36.47	-6.47	-23.59	-34.76	-4.8	-23.3	0	-	attempt 8
4927926	SMP	1	287	40.07	520.4	421.45	287	40.07	ball	36.47	-6.47	-23.59	-34.76	-4.8	-23.3	0	-	attempt 8
4960866	SMP	1	287	40.07	514.58	407.79	287	40.07	ball	36.47	-6.47	-23.59	-34.76	-4.8	-23.3	0	-	attempt 8
4994068	SMP	1	287	40.07	515.08	404.81	287	40.07	ball	36.47	-6.47	-23.59	-34.76	-4.8	-23.3	0	-	attempt 8
5060647	SMP	1	287	40.07	511.64	404.31	287	40.07	ball	36.47	-6.47	-23.59	-34.76	-4.8	-23.3	0	-	attempt 8
5093910	SMP	1	287	40.07	510.59	404.15	287	40.07	ball	36.47	-6.47	-23.59	-34.76	-4.8	-23.3	0	-	attempt 8
5127198	SMP	1	287	40.07	514.89	410.27	287	40.07	ball	36.47	-6.47	-23.59	-34.76	-4.8	-23.3	0	-	attempt 8
5160379	SMP	1	292	104.07	425.42	279.32	292	104.07	ball	36.47	-6.47	-23.59	-34.76	-4.8	-23.3	0	-	attempt 8
5193788	SMP	1	292	104.07	425.42	279.32	292	104.07	Other	36.47	-6.47	-23.59	-34.76	-4.8	-23.3	0	-	attempt 8
5227893	SMP	1	183	107.07	282.7	104.97	183	107.07	Front right	36.47	-6.47	-23.59	-34.76	-4.8	-23.3	0	-	attempt 8
5264789	SMP	1	183	110.07	272.85	120.44	183	110.07	Front right	36.47	-6.47	-23.59	-34.76	-4.8	-23.3	0	-	attempt 8
5327196	SMP	1	176	91.07	285.13	120.09	176	91.07	Bottom Right	36.47	-6.47	-23.59	-34.76	-4.8	-23.3	0	-	attempt 8
5360319	SMP	1	176	91.07	295.81	117.4	176	91.07	Bottom Right	36.47	-6.47	-23.59	-34.76	-4.8	-23.3	0	-	attempt 8
5393941	SMP	1	170	91.07	300.88	119.73	170	91.07	Bottom Middle	36.47	-6.47	-23.59	-34.76	-4.8	-23.3	0	-	attempt 8
5426584	SMP	1	171	91.07	303.54	121.13	171	91.07	Bottom Right	36.47	-6.47	-23.59	-34.76	-4.8	-23.3	0	-	attempt 8
5459828	SMP	1	172	93.07	309.05	123.03	172	93.07	Bottom Right	36.47	-6.47	-23.59	-34.76	-4.8	-23.3	0	-	attempt 8
5526466	SMP	1	171	89.07	325.79	102.6	171	89.07	Bottom Right	36.47	-6.47	-23.59	-34.76	-4.8	-23.3	0	-	attempt 8
5559943	SMP	1	171	89.07	337.42	103.09	171	89.07	Bottom Right	36.47	-6.47	-23.59	-34.76	-4.8	-23.3	0	-	attempt 8
5592922	SMP	1	295	103.07	343.46	100.24	295	103.07	Other	36.47	-6.47	-23.59	-34.76	-4.8	-23.3	0	-	attempt 8
5626561	SMP	1	295	103.07	352.47	94.08	295	103.07	Other	36.47	-6.47	-23.59	-34.76	-4.8	-23.3	0	-	attempt 8
5659647	SMP	1	170	92.07	362.27	93.57	170	92.07	Bottom Middle	36.47	-6.47	-23.59	-34.76	-4.8	-23.3	0	-	attempt 8
5693031	SMP	1	132	113.07	0	0	132	113.07	Front middle	0	0	0	-34.76	-4.8	-23.3	0	-	attempt 8
5726252	SMP	1	293	101.07	576.16	374.67	293	101.07	ball	36.47	-6.47	-23.59	0	0	0	0	-	attempt 8
5759299	SMP	1	293	101.07	607.12	338.12	293	101.07	ball	36.47	-6.47	-23.59	-34.76	-4.8	-23.3	0	-	attempt 8
5792906	SMP	1	289	41.07	626.99	413.47	289	41.07	ball	36.47	-6.47	-23.59	-34.76	-4.8	-23.3	0	-	attempt 8
5825944	SMP	1	289	41.07	637.93	393.12	289	41.07	ball	36.47	-6.47	-23.59	-34.76	-4.8	-23.3	0	-	attempt 8
5859020	SMP	1	289	41.07	626.83	394.28	289	41.07	ball	36.47	-6.47	-23.59	-34.76	-4.8	-23.3	0	-	attempt 8
5892492	SMP	1	289	41.07	616.72	398.13	289	41.07	ball	36.47	-6.47	-23.59	-34.76	-4.8	-23.3	0	-	attempt 8
5925712	SMP	1	289	41.07	612.86	403.26	289	41.07	ball	36.47	-6.47	-23.59	-34.76	-4.8	-23.3	0	-	attempt 8
5959000	SMP	1	289	41.07	605.11	407.13	289	41.07	ball	36.47	-6.47	-23.59	-34.76	-4.8	-23.3	0	-	attempt 8
5992144	SMP	1	289	41.07	598.38	424.78	289	41.07	ball	36.47	-6.47	-23.59	-34.76	-4.8	-23.3	0	-	attempt 8
6025685	SMP	1	289	41.07	589.35	429.65	289	41.07	ball	36.47	-6.47	-23.59	-34.76	-4.8	-23.3	0	-	attempt 8
6058855	SMP	1	289	41.07	581.26	434.48	289	41.07	ball	36.47	-6.47	-23.59	-34.76	-4.8	-23.3	0	-	attempt 8
6092444	SMP	1	289	41.07	574.34	432.28	289	41.07	ball	36.47	-6.47	-23.59	-34.76	-4.8	-23.3	0	-	attempt 8
6126005	SMP	1	289	41.07	567.54	427.65	289	41.07	ball	36.47	-6.47	-23.59	-34.76	-4.8	-23.3	0	-	attempt 8
6159006	SMP	1	287	40.07	560.02	418.93	287	40.07	ball	36.47	-6.47	-23.59	-34.76	-4.8	-23.3	0	-	attempt 8
6192077	SMP	1	287	40.07	560.56	419.36	287	40.07	ball	36.47	-6.47	-23.59	-34.76	-4.8	-23.3	0	-	attempt 8
6225286	SMP	1	287	40.07	550.41	402.48	287	40.07	ball	36.47	-6.47	-23.59	-34.76	-4.8	-23.3	0	-	attempt 8
6259009	SMP	1	287	40.07	538.23	404.13	287	40.07	ball	36.47	-6.47	-23.59	-34.76	-4.8	-23.3	0	-	attempt 8
6292285	SMP	1	287	40.07	528.68	404.94	287	40.07	ball	36.47	-6.47	-23.59	-34.76	-4.8	-23.3	0	-	attempt 8
6325013	SMP	1	287	40.07	526.68	402.83	287	40.07	ball	36.47	-6.47	-23.59	-34.76	-4.8	-23.3	0	-	attempt 8
6358880	SMP	1	287	40.07	524.35	398.7	287	40.07	ball	36.47	-6.47	-23.59	-34.76	-4.8	-23.3	0	-	attempt 8
6392442	SMP	1	287	40.07	524.89	395.77	287	40.07	ball	36.47	-6.47	-23.59	-34.76	-4.8	-23.3	0	-	attempt 8
6425541	SMP	1	287	40.07	520.63	395.15	287	40.07	ball	36.47	-6.47	-23.59	-34.76	-4.8	-23.3	0	-	attempt 8
6458335	SMP	1	287	40.07	521.44	394.25	287	40.07	ball	36.47	-6.47	-23.59	-34.76	-4.8	-23.3	0	-	attempt 8
6491342	SMP	1	287	40.07	515.46	397.43	287	40.07	ball	36.47	-6.47	-23.59	-34.76	-4.8	-23.3	0	-	attempt 8
6559720	SMP	1	287	40.07	457.61	361.78	287	40.07	ball	36.47	-6.47	-23.59	-34.76	-4.8	-23.3	0	-	attempt 8
6591462	SMP	1	297	100.07	457.61	361.78	297	100.07	ball	36.47	-6.47	-23.59	-34.76	-4.8	-23.3	0	-	attempt 8
6624583	SMP	1	0	0	0	0	0	0	-	0	0	0	0	0	0	0	-	attempt 8
6658145	SMP	1	173	98.07	147.36	165.09	173	98.07	Bottom Right	36.47	-6.47	-23.59	-34.76	-4.8	-23.3	0	-	attempt 8
6725748	SMP	1	171	98.07	172.64	181.02	171	98.07	Bottom Right	36.47	-6.47	-23.59	-34.76	-4.8	-23.3	0	-	attempt 8
6790935	SMP	1	171	98.07	214.04	198.35	171	98.07	Bottom Right	36.47	-6.47	-23.59	-34.76	-4.8	-23.3	0	-	attempt 8
6824161	SMP	1	176	94.07	226.59	195.24	176	94.07	Bottom Right	36.47	-6.47	-23.59	-34.76	-4.8	-23.3	0	-	attempt 8
6890771	SMP	1	294	98.07	341.46	237.17	294	98.07	Other	36.47	-6.47	-23.59	-34.76	-4.8	-23.3	0	-	attempt 8
6924436	SMP	1	294	98.07	580.09	429.96	294	98.07	ball	36.47	-6.47	-23.59	-34.76	-4.8	-23.3	0	-	attempt 8
6957129	SMP	1	288	39.07	655.06	437.08	288	39.07	ball	36.47	-6.47	-23.59	-34.76	-4.8	-23.3	0	-	attempt 8
6990841	SMP	1	288	39.07	637.65	433.28	288	39.07	ball	36.47	-6.47	-23.59	-34.76	-4.8	-23.3	0	-	attempt 8
7024437	SMP	1	288	39.07	624.81	414.86	288	39.07	ball	36.47	-6.47	-23.59	-34.76	-4.8	-23.3	0	-	attempt 8
7090966	SMP	1	288	39.07	581.81	425.76	288	39.07	ball	36.47	-6.47	-23.59	-34.76	-4.8	-23.3	0	-	attempt 8
7123935	SMP	1	288	39.07	568.92	423.32	288	39.07	ball	36.47	-6.47	-23.59	-34.76	-4.8	-23.3	0	-	attempt 8
7190440	SMP	1	288	39.07	546.19	404.81	288	39.07	ball	36.47	-6.47	-23.59	-34.76	-4.8	-23.3	0	-	attempt 8
7223532	SMP	1	288	39.07	536.79	398.85	288	39.07	ball	36.47	-6.47	-23.59	-34.76	-4.8	-23.3	0	-	attempt 8
7290880	SMP	1	288	39.07	522.18	404.26	288	39.07	ball	36.47	-6.47	-23.59	-34.76	-4.8	-23.3	0	-	attempt 8
7323422	SMP	1	288	39.07	518.24	414.25	288	39.07	ball	36.47	-6.47	-23.59	-34.76	-4.8	-23.3	0	-	attempt 8
7390527	SMP	1	288	39.07	517.62	375.94	288	39.07	ball	36.47	-6.47	-23.59	-34.76	-4.8	-23.3	0	-	attempt 8
7423214	SMP	1	288	39.07	517.49	353.16	288	39.07	ball	36.47	-6.47	-23.59	-34.76	-4.8	-23.3	0	-	attempt 8
7456486	SMP	1	288	39.07	516.03	350.22	288	39.07	ball	36.47	-6.48	-23.59	-34.76	-4.8	-23.3	0	-	attempt 8
7489540	SMP	1	288	39.07	522.23	347.66	288	39.07	ball	36.47	-6.48	-23.59	-34.76	-4.8	-23.3	0	-	attempt 8
7523269	SMP	1	288	39.07	533.5	342.73	288	39.07	ball	36.47	-6.48	-23.59	-34.76	-4.8	-23.3	0	-	attempt 8
7589714	SMP	1	288	39.07	556.29	382.41	288	39.07	ball	36.47	-6.48	-23.59	-34.76	-4.8	-23.3	0	-	attempt 8
7622833	SMP	1	288	39.07	564.5	442.07	288	39.07	ball	36.47	-6.48	-23.59	-34.76	-4.8	-23.3	0	-	attempt 8
7656320	SMP	1	288	39.07	575.74	468.36	288	39.07	ball	36.47	-6.48	-23.59	-34.76	-4.8	-23.3	0	-	attempt 8
7689393	SMP	1	288	39.07	569.4	504.44	288	39.07	ball	36.47	-6.48	-23.59	-34.76	-4.8	-23.3	0	-	attempt 8
7722612	SMP	1	288	39.07	571.17	531.52	288	39.07	ball	36.47	-6.47	-23.59	-34.76	-4.8	-23.3	0	-	attempt 8
7755837	SMP	1	288	39.07	571.19	531.53	288	39.07	ball	36.47	-6.47	-23.59	-34.76	-4.8	-23.3	0	-	attempt 8
7789533	SMP	1	294	101.07	525.98	435.42	294	101.07	ball	36.47	-6.47	-23.59	-34.76	-4.8	-23.3	0	-	attempt 8
7822603	SMP	1	293	99.07	509.53	448.2	293	99.07	ball	36.47	-6.47	-23.59	-34.76	-4.8	-23.3	0	-	attempt 8
7856732	SMP	1	293	99.07	510.84	472.6	293	99.07	ball	36.47	-6.47	-23.59	-34.76	-4.8	-23.3	0	-	attempt 8
7889161	SMP	1	293	99.07	531.84	482.88	293	99.07	ball	36.47	-6.47	-23.6	-34.76	-4.8	-23.3	0	-	attempt 8
7922359	SMP	1	292	99.07	531.82	482.87	292	99.07	ball	36.47	-6.47	-23.6	-34.76	-4.8	-23.3	0	-	attempt 8
7955798	SMP	1	292	99.07	531.83	482.9	292	99.07	ball	36.47	-6.47	-23.6	-34.76	-4.8	-23.3	0	-	attempt 8
7988840	SMP	1	292	106.07	489.06	384.99	292	106.07	ball	36.47	-6.47	-23.6	-34.76	-4.8	-23.3	0	-	attempt 8
8021935	SMP	1	292	106.07	518.49	428.2	292	106.07	ball	36.47	-6.47	-23.6	-34.76	-4.8	-23.3	0	-	attempt 8
8055302	SMP	1	292	106.07	543	503.53	292	106.07	ball	36.47	-6.47	-23.6	-34.76	-4.8	-23.3	0	-	attempt 8
8088802	SMP	1	0	0	0	0	0	0	-	0	0	0	0	0	0	0	-	attempt 8
8122197	SMP	1	0	0	0	0	0	0	-	0	0	0	0	0	0	0	-	attempt 8
8155176	SMP	1	0	0	0	0	0	0	-	0	0	0	0	0	0	0	-	attempt 8
8189231	SMP	1	0	0	0	0	0	0	-	0	0	0	0	0	0	0	-	attempt 8
8221862	SMP	1	0	0	0	0	0	0	-	0	0	0	0	0	0	0	-	attempt 8
8254946	SMP	1	0	0	0	0	0	0	-	0	0	0	0	0	0	0	-	attempt 8
8288317	SMP	1	0	0	0	0	0	0	-	0	0	0	0	0	0	0	-	attempt 8
8355218	SMP	1	212	81.07	508.08	236.97	212	81.07	Bottom Right	36.47	-6.47	-23.6	-34.76	-4.8	-23.3	0	-	attempt 8
8388087	SMP	1	0	0	0	0	0	0	-	0	0	0	0	0	0	0	-	attempt 8
8421812	SMP	1	0	0	0	0	0	0	-	0	0	0	0	0	0	0	-	attempt 8
8454783	SMP	1	0	0	0	0	0	0	-	0	0	0	0	0	0	0	-	attempt 8
8487989	SMP	1	0	0	0	0	0	0	-	0	0	0	0	0	0	0	-	attempt 8
8521074	SMP	1	0	0	0	0	0	0	-	0	0	0	0	0	0	0	-	attempt 8
