# Supplementary material for: Visual Search Strategies of Soccer Players Executing a Power vs. Placement Penalty Kick
Source: PLoS One. 2014 Dec 17;9(12):e115179. doi: 10.1371/journal.pone.0115179 (PMC4269429; doi:10.1371/journal.pone.0115179)
Supplement: S1 File — Raw visual search data from participant group in each test condition. (ZIP) [file pone.0115179.s001.zip › PLoS ONE Supporting Information/Part 5/Output/S1 attempt 1 LA placement GK move.xlsx]

## Sheet: Sheet1
## [BeGaze]
## Converted from:
## Date:	19.07.2013 16:54:27
## Version:	BeGaze 3.2.28
## IDF Version:	10
## Sample Rate:	30
## Separator Type:	Trial
## Trial Count:	1
## Uses Plane File:	FALSE
## Stimulus:	attempt 1
## Number of Samples:	177
## Reversed:	none
## [Run]
## Subject:	Jacob Low Anxiety
## Description:	Reference View 1 Jacob Low Anxiety 0
## [Calibration]
## Calibration Type:	n.a.
## Calibration Area:	1280	960
## [Geometry]
## Stimulus Dimension [mm]:	1280	960
## Head Distance [mm]:	1450
## [Hardware Setup]
## System ID:
## Operating System :
## IView X Version:
## [Filter Settings]
## Heuristics:	FALSE
## Heuristics Stage:	0
## Bilateral:	FALSE
## Gaze Cursor Filter:	FALSE
## Saccade Length [px]:	0
## Filter Depth [ms]:	0
## Format:	LEFT, RIGHT, POR, AOI, EYEPOSITION, TRIGGER
##
Time	Type	Trial	B POR X [px]	B POR Y [px]	L POR X [px]	L POR Y [px]	R POR X [px]	R POR Y [px]	B Object Hit	L EPOS X	L EPOS Y	L EPOS Z	R EPOS X	R EPOS Y	R EPOS Z	Trigger	B Event Info	Stimulus
1414	SMP	1	288	39.07	604.42	618.19	288	39.07	ball	28.83	2.44	-22.85	-29.45	4.09	-22.48	0	-	attempt 1
35457	SMP	1	288	39.07	603.83	644.86	288	39.07	ball	28.83	2.44	-22.85	-29.45	4.09	-22.48	0	-	attempt 1
67972	SMP	1	288	39.07	606.01	681.45	288	39.07	ball	28.83	2.44	-22.85	-29.45	4.09	-22.48	0	-	attempt 1
101346	SMP	1	297	110.07	634.88	545.3	297	110.07	ball	28.83	2.44	-22.85	-29.45	4.09	-22.48	0	-	attempt 1
134423	SMP	1	0	0	0	0	0	0	-	0	0	0	0	0	0	0	-	attempt 1
167920	SMP	1	0	0	0	0	0	0	-	0	0	0	0	0	0	0	-	attempt 1
201618	SMP	1	0	0	0	0	0	0	-	0	0	0	0	0	0	0	-	attempt 1
234278	SMP	1	0	0	0	0	0	0	-	0	0	0	0	0	0	0	-	attempt 1
267566	SMP	1	297	101.07	0	0	297	101.07	Other	0	0	0	-29.45	4.09	-22.48	0	-	attempt 1
300995	SMP	1	0	0	0	0	0	0	-	0	0	0	0	0	0	0	-	attempt 1
334324	SMP	1	295	105.07	927.97	-55.78	295	105.07	Other	28.83	2.44	-22.85	-29.45	4.09	-22.48	0	-	attempt 1
367613	SMP	1	88	120.07	834.45	45.73	88	120.07	Front Left	28.83	2.44	-22.85	-29.45	4.09	-22.48	0	-	attempt 1
400679	SMP	1	287	106.07	772.4	134.76	287	106.07	Other	28.83	2.44	-22.85	-29.45	4.09	-22.48	0	-	attempt 1
434211	SMP	1	356	116.07	833.29	127.47	356	116.07	Keeper	28.83	2.44	-22.85	-29.45	4.09	-22.48	0	-	attempt 1
467265	SMP	1	398	93.07	842.46	133	398	93.07	Keeper	28.83	2.44	-22.85	-29.45	4.09	-22.48	0	-	attempt 1
500532	SMP	1	355	114.07	795.86	201.18	355	114.07	Keeper	28.83	2.44	-22.85	-29.45	4.09	-22.48	0	-	attempt 1
533929	SMP	1	360	98.07	766.28	241.11	360	98.07	Keeper	28.83	2.44	-22.85	-29.45	4.09	-22.48	0	-	attempt 1
567029	SMP	1	385	80.07	747.54	266.46	385	80.07	Keeper	28.83	2.44	-22.85	-29.45	4.09	-22.48	0	-	attempt 1
600319	SMP	1	386	62.07	708.43	234.94	386	62.07	Keeper	28.83	2.44	-22.85	-29.45	4.09	-22.48	0	-	attempt 1
633670	SMP	1	359	50.07	678.62	226.51	359	50.07	Keeper	28.83	2.44	-22.85	-29.45	4.09	-22.48	0	-	attempt 1
666822	SMP	1	371	46.07	665.37	251.48	371	46.07	Keeper	28.83	2.44	-22.85	-29.45	4.09	-22.48	0	-	attempt 1
700143	SMP	1	371	46.07	653.08	277.41	371	46.07	Keeper	28.83	2.44	-22.85	-29.45	4.09	-22.48	0	-	attempt 1
734155	SMP	1	371	46.07	649.11	288.58	371	46.07	Keeper	28.83	2.44	-22.85	-29.45	4.09	-22.48	0	-	attempt 1
766711	SMP	1	382	41.07	648.35	297.73	382	41.07	Keeper	28.83	2.44	-22.85	-29.45	4.09	-22.48	0	-	attempt 1
800064	SMP	1	385	32.07	651.08	300.54	385	32.07	Keeper	28.83	2.44	-22.85	-29.45	4.09	-22.48	0	-	attempt 1
833285	SMP	1	385	32.07	654.24	308.86	385	32.07	Keeper	28.83	2.44	-22.85	-29.45	4.09	-22.48	0	-	attempt 1
867500	SMP	1	385	32.07	663.91	312.02	385	32.07	Keeper	28.83	2.44	-22.85	-29.45	4.09	-22.48	0	-	attempt 1
900994	SMP	1	385	32.07	665.38	312.92	385	32.07	Keeper	28.83	2.44	-22.85	-29.45	4.09	-22.48	0	-	attempt 1
933383	SMP	1	385	32.07	664.96	312.7	385	32.07	Keeper	28.83	2.44	-22.85	-29.45	4.09	-22.48	0	-	attempt 1
966359	SMP	1	392	40.07	669.73	311.71	392	40.07	Keeper	28.83	2.44	-22.85	-29.45	4.09	-22.48	0	-	attempt 1
999592	SMP	1	383	33.07	670.32	317.98	383	33.07	Keeper	28.83	2.44	-22.85	-29.45	4.09	-22.48	0	-	attempt 1
1033078	SMP	1	383	33.07	674	320.72	383	33.07	Keeper	28.83	2.44	-22.85	-29.45	4.09	-22.48	0	-	attempt 1
1066492	SMP	1	385	32.07	675.6	327.46	385	32.07	Keeper	28.83	2.44	-22.85	-29.45	4.09	-22.48	0	-	attempt 1
1099739	SMP	1	385	32.07	676.62	327.69	385	32.07	Keeper	28.83	2.44	-22.85	-29.45	4.09	-22.48	0	-	attempt 1
1132656	SMP	1	385	32.07	679.49	326.55	385	32.07	Keeper	28.83	2.44	-22.85	-29.45	4.09	-22.48	0	-	attempt 1
1166338	SMP	1	387	32.07	676.48	328.27	387	32.07	Keeper	28.83	2.44	-22.85	-29.45	4.09	-22.48	0	-	attempt 1
1199357	SMP	1	387	32.07	675.32	333.11	387	32.07	Keeper	28.83	2.44	-22.85	-29.45	4.09	-22.48	0	-	attempt 1
1232522	SMP	1	389	50.07	684.65	341.79	389	50.07	Keeper	28.83	2.44	-22.85	-29.45	4.09	-22.48	0	-	attempt 1
1266493	SMP	1	389	50.07	676.41	342.8	389	50.07	Keeper	28.83	2.44	-22.85	-29.45	4.09	-22.48	0	-	attempt 1
1299241	SMP	1	387	49.07	678.07	338.81	387	49.07	Keeper	28.83	2.44	-22.85	-29.45	4.09	-22.48	0	-	attempt 1
1332417	SMP	1	385	38.07	677.29	330.49	385	38.07	Keeper	28.83	2.44	-22.85	-29.45	4.09	-22.48	0	-	attempt 1
1365814	SMP	1	386	33.07	653.35	315.04	386	33.07	Keeper	28.83	2.44	-22.85	-29.45	4.09	-22.48	0	-	attempt 1
1400141	SMP	1	381	25.07	643.28	288.77	381	25.07	Keeper	28.83	2.44	-22.85	-29.45	4.09	-22.48	0	-	attempt 1
1432447	SMP	1	380	25.07	644.77	274.95	380	25.07	Keeper	28.83	2.44	-22.85	-29.45	4.09	-22.48	0	-	attempt 1
1465552	SMP	1	378	31.07	654.01	267.57	378	31.07	Keeper	28.83	2.44	-22.85	-29.45	4.09	-22.48	0	-	attempt 1
1499059	SMP	1	42	41.07	525.24	289.93	42	41.07	Top Left	28.83	2.44	-22.85	-29.45	4.09	-22.48	0	-	attempt 1
1532446	SMP	1	32	41.07	529.21	289.26	32	41.07	Top Left	28.83	2.44	-22.85	-29.45	4.09	-22.48	0	-	attempt 1
1565733	SMP	1	32	41.07	558.81	277.96	32	41.07	Top Left	28.83	2.44	-22.85	-29.45	4.09	-22.48	0	-	attempt 1
1598870	SMP	1	69	40.07	583.24	271.24	69	40.07	Top Left	28.83	2.44	-22.85	-29.45	4.09	-22.48	0	-	attempt 1
1631927	SMP	1	51	41.07	606.97	263.45	51	41.07	Top Left	28.83	2.44	-22.85	-29.45	4.09	-22.48	0	-	attempt 1
1665151	SMP	1	389	24.07	784.26	200.09	389	24.07	Keeper	28.83	2.44	-22.85	-29.45	4.09	-22.48	0	-	attempt 1
1699150	SMP	1	204	31.07	1054.88	161.21	204	31.07	Top Right	28.83	2.44	-22.85	-29.45	4.09	-22.48	0	-	attempt 1
1731742	SMP	1	224	30.07	1062.29	179.66	224	30.07	Top Right	28.83	2.44	-22.85	-29.45	4.09	-22.48	0	-	attempt 1
1765225	SMP	1	224	30.07	1038.26	179.96	224	30.07	Top Right	28.83	2.44	-22.85	-29.45	4.09	-22.48	0	-	attempt 1
1798309	SMP	1	222	30.07	1017.62	181.15	222	30.07	Top Right	28.83	2.44	-22.85	-29.45	4.09	-22.48	0	-	attempt 1
1831751	SMP	1	222	30.07	1004.79	184.95	222	30.07	Top Right	28.83	2.44	-22.85	-29.45	4.09	-22.48	0	-	attempt 1
1864900	SMP	1	222	31.07	984.71	194.43	222	31.07	Top Right	28.83	2.44	-22.85	-29.45	4.09	-22.48	0	-	attempt 1
1898276	SMP	1	190	29.07	953.8	207.15	190	29.07	Top Right	28.83	2.44	-22.85	-29.45	4.09	-22.48	0	-	attempt 1
1931591	SMP	1	207	29.07	939.88	207.73	207	29.07	Top Right	28.83	2.44	-22.85	-29.45	4.09	-22.48	0	-	attempt 1
1964914	SMP	1	236	45.07	985.93	236.66	236	45.07	Middle Right	28.83	2.44	-22.85	-29.45	4.09	-22.48	0	-	attempt 1
1998406	SMP	1	238	87.07	985.38	364.75	238	87.07	Bottom Right	28.83	2.44	-22.85	-29.45	4.09	-22.48	0	-	attempt 1
2031368	SMP	1	238	87.07	975.01	349.99	238	87.07	Bottom Right	28.83	2.44	-22.85	-29.45	4.09	-22.48	0	-	attempt 1
2064530	SMP	1	238	87.07	974.14	334.98	238	87.07	Bottom Right	28.83	2.44	-22.85	-29.45	4.09	-22.48	0	-	attempt 1
2097734	SMP	1	240	87.07	973.03	329.63	240	87.07	Bottom Right	28.83	2.44	-22.85	-29.45	4.09	-22.48	0	-	attempt 1
2131486	SMP	1	241	89.07	970.14	330.87	241	89.07	Bottom Right	28.83	2.44	-22.85	-29.45	4.09	-22.48	0	-	attempt 1
2164339	SMP	1	241	91.07	970.6	327.67	241	91.07	Bottom Right	28.83	2.44	-22.85	-29.45	4.09	-22.48	0	-	attempt 1
2197668	SMP	1	173	114.07	827.99	372.13	173	114.07	Front right	28.83	2.44	-22.85	-29.45	4.09	-22.48	0	-	attempt 1
2231145	SMP	1	90	128.07	610.84	413.18	90	128.07	Front middle	28.83	2.44	-22.85	-29.45	4.09	-22.48	0	-	attempt 1
2264026	SMP	1	69	127.07	592.78	405.91	69	127.07	Front Left	28.83	2.44	-22.85	-29.45	4.09	-22.48	0	-	attempt 1
2297290	SMP	1	289	104.07	604.72	411.85	289	104.07	Other	28.83	2.44	-22.85	-29.45	4.09	-22.48	0	-	attempt 1
2330766	SMP	1	289	104.07	598.41	605.68	289	104.07	Other	28.83	2.44	-22.85	-29.45	4.09	-22.48	0	-	attempt 1
2364148	SMP	1	296	101.07	588.54	734.1	296	101.07	ball	28.83	2.44	-22.85	-29.45	4.09	-22.48	0	-	attempt 1
2397150	SMP	1	296	101.07	602.26	703.24	296	101.07	ball	28.83	2.44	-22.85	-29.45	4.09	-22.48	0	-	attempt 1
2430900	SMP	1	287	40.07	602.79	678.81	287	40.07	ball	28.83	2.44	-22.85	-29.45	4.09	-22.48	0	-	attempt 1
2463804	SMP	1	286	38.07	606.57	658.19	286	38.07	ball	28.83	2.44	-22.85	-29.45	4.09	-22.48	0	-	attempt 1
2497011	SMP	1	286	38.07	608.27	648.75	286	38.07	ball	28.83	2.44	-22.85	-29.45	4.09	-22.48	0	-	attempt 1
2530445	SMP	1	297	42.07	608.69	638.44	297	42.07	ball	28.83	2.44	-22.85	-29.45	4.09	-22.48	0	-	attempt 1
2563712	SMP	1	297	42.07	607.8	621.15	297	42.07	ball	28.83	2.44	-22.85	-29.45	4.09	-22.48	0	-	attempt 1
2597001	SMP	1	292	42.07	614.46	609.43	292	42.07	ball	28.83	2.44	-22.85	-29.45	4.09	-22.48	0	-	attempt 1
2630059	SMP	1	292	40.07	611.97	590.68	292	40.07	ball	28.83	2.44	-22.85	-29.45	4.09	-22.48	0	-	attempt 1
2663439	SMP	1	292	40.07	604.63	573.91	292	40.07	ball	28.83	2.44	-22.85	-29.45	4.09	-22.48	0	-	attempt 1
2696733	SMP	1	292	40.07	608.09	557.57	292	40.07	ball	28.83	2.44	-22.85	-29.45	4.09	-22.48	0	-	attempt 1
2730105	SMP	1	292	40.07	606.07	541.7	292	40.07	ball	28.83	2.44	-22.85	-29.45	4.09	-22.48	0	-	attempt 1
2763188	SMP	1	292	40.07	608.37	536.3	292	40.07	ball	28.83	2.44	-22.86	-29.45	4.09	-22.48	0	-	attempt 1
2796555	SMP	1	294	44.07	609.11	540.6	294	44.07	ball	28.83	2.44	-22.86	-29.45	4.09	-22.48	0	-	attempt 1
2830360	SMP	1	295	44.07	602.43	550.45	295	44.07	ball	28.83	2.44	-22.86	-29.45	4.09	-22.48	0	-	attempt 1
2863645	SMP	1	295	44.07	600.33	557.12	295	44.07	ball	28.83	2.44	-22.86	-29.45	4.09	-22.48	0	-	attempt 1
2896820	SMP	1	295	44.07	592.3	529.11	295	44.07	ball	28.83	2.44	-22.86	-29.45	4.09	-22.48	0	-	attempt 1
2929672	SMP	1	291	44.07	590.04	541.07	291	44.07	ball	28.83	2.44	-22.86	-29.45	4.09	-22.48	0	-	attempt 1
2963790	SMP	1	291	44.07	585.91	548.44	291	44.07	ball	28.83	2.44	-22.86	-29.45	4.09	-22.48	0	-	attempt 1
2996669	SMP	1	291	44.07	596.16	556.73	291	44.07	ball	28.83	2.44	-22.86	-29.45	4.09	-22.48	0	-	attempt 1
3029432	SMP	1	291	44.07	576.09	566.84	291	44.07	ball	28.83	2.44	-22.86	-29.45	4.09	-22.48	0	-	attempt 1
3063035	SMP	1	291	44.07	575.46	578.88	291	44.07	ball	28.83	2.44	-22.86	-29.45	4.09	-22.48	0	-	attempt 1
3096030	SMP	1	291	44.07	571.75	592.44	291	44.07	ball	28.83	2.44	-22.86	-29.45	4.09	-22.48	0	-	attempt 1
3129264	SMP	1	291	44.07	567.14	605.82	291	44.07	ball	28.83	2.44	-22.86	-29.46	4.09	-22.48	0	-	attempt 1
3163242	SMP	1	291	44.07	564.26	618.41	291	44.07	ball	28.83	2.44	-22.86	-29.46	4.09	-22.48	0	-	attempt 1
3195949	SMP	1	291	44.07	561.32	625.95	291	44.07	ball	28.83	2.45	-22.86	-29.46	4.09	-22.48	0	-	attempt 1
3229138	SMP	1	291	44.07	559.38	630.64	291	44.07	ball	28.83	2.45	-22.86	-29.46	4.09	-22.48	0	-	attempt 1
3262418	SMP	1	291	44.07	558.82	628.44	291	44.07	ball	28.83	2.45	-22.86	-29.46	4.09	-22.48	0	-	attempt 1
3295693	SMP	1	291	44.07	556.85	622.71	291	44.07	ball	28.83	2.45	-22.86	-29.46	4.09	-22.48	0	-	attempt 1
3329034	SMP	1	291	44.07	554.73	611.84	291	44.07	ball	28.83	2.45	-22.86	-29.46	4.09	-22.48	0	-	attempt 1
3362283	SMP	1	291	44.07	552.1	602.03	291	44.07	ball	28.83	2.45	-22.86	-29.46	4.09	-22.48	0	-	attempt 1
3395515	SMP	1	291	44.07	550.19	595.15	291	44.07	ball	28.83	2.45	-22.86	-29.46	4.09	-22.48	0	-	attempt 1
3428788	SMP	1	291	44.07	551.25	590.36	291	44.07	ball	28.83	2.45	-22.86	-29.46	4.09	-22.48	0	-	attempt 1
3462772	SMP	1	291	44.07	551.77	587.56	291	44.07	ball	28.83	2.45	-22.86	-29.46	4.09	-22.48	0	-	attempt 1
3495878	SMP	1	291	44.07	553.7	588.76	291	44.07	ball	28.83	2.45	-22.86	-29.46	4.09	-22.48	0	-	attempt 1
3529201	SMP	1	291	44.07	554.98	593.18	291	44.07	ball	28.83	2.45	-22.86	-29.46	4.09	-22.48	0	-	attempt 1
3562070	SMP	1	295	103.07	617.47	559.07	295	103.07	ball	28.83	2.45	-22.86	-29.46	4.09	-22.48	0	-	attempt 1
3595064	SMP	1	295	103.07	800.68	400.54	295	103.07	Other	28.83	2.45	-22.86	-29.46	4.09	-22.48	0	-	attempt 1
3628411	SMP	1	295	103.07	800.68	400.54	295	103.07	Other	28.83	2.45	-22.86	-29.46	4.09	-22.48	0	-	attempt 1
3661681	SMP	1	422	120.07	976.49	278.3	422	120.07	Keeper	28.83	2.45	-22.86	-29.46	4.09	-22.48	0	-	attempt 1
3695040	SMP	1	421	118.07	932.31	301.06	421	118.07	Keeper	28.83	2.45	-22.86	-29.46	4.09	-22.48	0	-	attempt 1
3728686	SMP	1	421	118.07	886.11	319.59	421	118.07	Keeper	28.83	2.45	-22.86	-29.46	4.09	-22.48	0	-	attempt 1
3761410	SMP	1	421	118.07	852.74	328.16	421	118.07	Keeper	28.83	2.45	-22.86	-29.46	4.09	-22.48	0	-	attempt 1
3795589	SMP	1	421	118.07	834.54	330.26	421	118.07	Keeper	28.83	2.45	-22.86	-29.46	4.09	-22.48	0	-	attempt 1
3828575	SMP	1	421	118.07	807.01	343.11	421	118.07	Keeper	28.83	2.45	-22.86	-29.46	4.09	-22.48	0	-	attempt 1
3861233	SMP	1	421	118.07	793.65	347.75	421	118.07	Keeper	28.83	2.45	-22.86	-29.46	4.09	-22.48	0	-	attempt 1
3895384	SMP	1	418	118.07	785.04	347.23	418	118.07	Keeper	28.83	2.45	-22.86	-29.46	4.09	-22.48	0	-	attempt 1
3928693	SMP	1	171	91.07	773.43	352.42	171	91.07	Bottom Right	28.83	2.45	-22.86	-29.46	4.09	-22.48	0	-	attempt 1
3994448	SMP	1	241	96.07	911.92	387.35	241	96.07	Bottom Right	28.83	2.45	-22.86	-29.46	4.09	-22.48	0	-	attempt 1
4027794	SMP	1	241	95.07	908.51	383.3	241	95.07	Bottom Right	28.83	2.45	-22.86	-29.46	4.09	-22.48	0	-	attempt 1
4061011	SMP	1	241	94.07	906.7	377.53	241	94.07	Bottom Right	28.83	2.45	-22.86	-29.46	4.09	-22.48	0	-	attempt 1
4094678	SMP	1	239	101.07	883.76	386.52	239	101.07	Front right	28.83	2.45	-22.86	-29.46	4.09	-22.48	0	-	attempt 1
4127670	SMP	1	295	100.07	680.48	513.04	295	100.07	Other	28.83	2.45	-22.86	-29.46	4.09	-22.48	0	-	attempt 1
4160928	SMP	1	295	100.07	514.04	676.01	295	100.07	Other	28.83	2.45	-22.86	-29.46	4.09	-22.48	0	-	attempt 1
4194071	SMP	1	295	100.07	516.05	672.2	295	100.07	ball	28.83	2.45	-22.86	-29.46	4.09	-22.48	0	-	attempt 1
4227788	SMP	1	292	101.07	557.99	632.61	292	101.07	ball	28.83	2.45	-22.86	-29.46	4.09	-22.48	0	-	attempt 1
4260543	SMP	1	292	101.07	590.19	601.57	292	101.07	ball	28.83	2.45	-22.86	-29.46	4.09	-22.48	0	-	attempt 1
4293983	SMP	1	292	101.07	611.12	579.56	292	101.07	ball	28.83	2.45	-22.86	-29.46	4.09	-22.48	0	-	attempt 1
4327372	SMP	1	291	40.07	616.88	575.41	291	40.07	ball	28.83	2.45	-22.86	-29.46	4.09	-22.48	0	-	attempt 1
4360613	SMP	1	294	98.07	628.29	567.87	294	98.07	ball	28.83	2.45	-22.86	-29.46	4.09	-22.48	0	-	attempt 1
4394348	SMP	1	288	36.07	627.75	562.87	288	36.07	ball	28.83	2.45	-22.86	-29.46	4.09	-22.48	0	-	attempt 1
4427129	SMP	1	291	42.07	627.51	556.74	291	42.07	ball	28.83	2.45	-22.86	-29.46	4.09	-22.48	0	-	attempt 1
4460317	SMP	1	291	42.07	631.64	559.65	291	42.07	ball	28.83	2.45	-22.86	-29.46	4.09	-22.48	0	-	attempt 1
4493650	SMP	1	291	42.07	635.98	553.58	291	42.07	ball	28.83	2.45	-22.86	-29.46	4.09	-22.48	0	-	attempt 1
4527135	SMP	1	291	42.07	624.95	557.19	291	42.07	ball	28.83	2.45	-22.86	-29.46	4.09	-22.48	0	-	attempt 1
4560078	SMP	1	291	42.07	629	553.96	291	42.07	ball	28.83	2.45	-22.86	-29.46	4.09	-22.48	0	-	attempt 1
4594923	SMP	1	291	42.07	627.46	551.46	291	42.07	ball	28.83	2.45	-22.86	-29.46	4.09	-22.48	0	-	attempt 1
4626807	SMP	1	291	42.07	624.11	548	291	42.07	ball	28.83	2.45	-22.86	-29.46	4.09	-22.48	0	-	attempt 1
4659972	SMP	1	291	42.07	624.11	548.79	291	42.07	ball	28.83	2.45	-22.86	-29.46	4.09	-22.48	0	-	attempt 1
4693649	SMP	1	291	42.07	622.88	554.46	291	42.07	ball	28.83	2.45	-22.86	-29.46	4.09	-22.48	0	-	attempt 1
4726489	SMP	1	291	42.07	627.96	557.5	291	42.07	ball	28.83	2.45	-22.86	-29.46	4.09	-22.48	0	-	attempt 1
4759805	SMP	1	291	42.07	624.33	562.46	291	42.07	ball	28.83	2.45	-22.86	-29.46	4.09	-22.48	0	-	attempt 1
4793899	SMP	1	293	42.07	628.84	567.56	293	42.07	ball	28.83	2.45	-22.86	-29.46	4.09	-22.48	0	-	attempt 1
4826426	SMP	1	293	42.07	627.43	577.35	293	42.07	ball	28.83	2.45	-22.86	-29.46	4.09	-22.48	0	-	attempt 1
4859650	SMP	1	293	42.07	632.67	573.23	293	42.07	ball	28.83	2.45	-22.86	-29.46	4.09	-22.48	0	-	attempt 1
4893389	SMP	1	293	42.07	630.27	573.88	293	42.07	ball	28.83	2.45	-22.86	-29.46	4.09	-22.48	0	-	attempt 1
4926187	SMP	1	293	42.07	630.03	581.41	293	42.07	ball	28.83	2.45	-22.86	-29.46	4.09	-22.48	0	-	attempt 1
4959414	SMP	1	293	42.07	628.37	595.29	293	42.07	ball	28.83	2.45	-22.86	-29.46	4.09	-22.48	0	-	attempt 1
4993462	SMP	1	293	42.07	621.59	626.82	293	42.07	ball	28.83	2.45	-22.86	-29.46	4.09	-22.48	0	-	attempt 1
5025982	SMP	1	293	42.07	617.38	658.63	293	42.07	ball	28.83	2.45	-22.86	-29.46	4.1	-22.48	0	-	attempt 1
5059393	SMP	1	293	42.07	615.71	673.4	293	42.07	ball	28.83	2.45	-22.86	-29.46	4.1	-22.48	0	-	attempt 1
5092498	SMP	1	293	42.07	612.88	682.54	293	42.07	ball	28.83	2.45	-22.86	-29.46	4.1	-22.48	0	-	attempt 1
5126355	SMP	1	293	42.07	586.18	711.63	293	42.07	ball	28.83	2.45	-22.86	-29.46	4.1	-22.48	0	-	attempt 1
5192330	SMP	1	293	42.07	591.02	765.85	293	42.07	ball	28.83	2.45	-22.86	-29.45	4.1	-22.48	0	-	attempt 1
5225635	SMP	1	296	40.07	588.31	782.65	296	40.07	ball	28.83	2.45	-22.86	-29.45	4.1	-22.48	0	-	attempt 1
5258861	SMP	1	296	40.07	610.47	758.65	296	40.07	ball	28.83	2.45	-22.86	-29.45	4.1	-22.49	0	-	attempt 1
5292663	SMP	1	296	102.07	623.19	616.73	296	102.07	ball	28.83	2.45	-22.86	-29.45	4.1	-22.49	0	-	attempt 1
5325658	SMP	1	296	102.07	685.54	391.14	296	102.07	ball	28.83	2.45	-22.86	-29.45	4.1	-22.49	0	-	attempt 1
5359021	SMP	1	296	102.07	787.96	237.25	296	102.07	ball	28.83	2.45	-22.86	-29.45	4.1	-22.49	0	-	attempt 1
5392015	SMP	1	296	102.07	805.86	147.5	296	102.07	Other	28.83	2.45	-22.86	-29.45	4.1	-22.49	0	-	attempt 1
5425226	SMP	1	296	102.07	750.98	178.2	296	102.07	Other	28.83	2.45	-22.86	-29.45	4.1	-22.49	0	-	attempt 1
5458444	SMP	1	0	0	0	0	0	0	-	0	0	0	0	0	0	0	-	attempt 1
5491729	SMP	1	0	0	0	0	0	0	-	0	0	0	0	0	0	0	-	attempt 1
5568472	SMP	1	0	0	0	0	0	0	-	0	0	0	0	0	0	0	-	attempt 1
5592050	SMP	1	0	0	0	0	0	0	-	0	0	0	0	0	0	0	-	attempt 1
5624846	SMP	1	0	0	0	0	0	0	-	0	0	0	0	0	0	0	-	attempt 1
5658467	SMP	1	0	0	0	0	0	0	-	0	0	0	0	0	0	0	-	attempt 1
5691719	SMP	1	0	0	0	0	0	0	-	0	0	0	0	0	0	0	-	attempt 1
5725184	SMP	1	0	0	0	0	0	0	-	0	0	0	0	0	0	0	-	attempt 1
5758258	SMP	1	30	92.07	635.64	385.17	30	92.07	Bottom Left	28.83	2.45	-22.86	-29.45	4.1	-22.49	0	-	attempt 1
5791200	SMP	1	0	0	0	0	0	0	-	0	0	0	0	0	0	0	-	attempt 1
5824565	SMP	1	0	0	0	0	0	0	-	0	0	0	0	0	0	0	-	attempt 1
5857972	SMP	1	0	0	0	0	0	0	-	0	0	0	0	0	0	0	-	attempt 1
5891331	SMP	1	0	0	0	0	0	0	-	0	0	0	0	0	0	0	-	attempt 1
5924433	SMP	1	0	0	0	0	0	0	-	0	0	0	0	0	0	0	-	attempt 1
5957706	SMP	1	0	0	0	0	0	0	-	0	0	0	0	0	0	0	-	attempt 1
