# Supplementary material for: Visual Search Strategies of Soccer Players Executing a Power vs. Placement Penalty Kick
Source: PLoS One. 2014 Dec 17;9(12):e115179. doi: 10.1371/journal.pone.0115179 (PMC4269429; doi:10.1371/journal.pone.0115179)
Supplement: S1 File — Raw visual search data from participant group in each test condition. (ZIP) [file pone.0115179.s001.zip › PLoS ONE Supporting Information/Part 5/Output/S1 attempt 1 LA placement no GK.xlsx]

## Sheet: Sheet1
## [BeGaze]
## Converted from:
## Date:	22.07.2013 17:02:57
## Version:	BeGaze 3.2.28
## IDF Version:	10
## Sample Rate:	30
## Separator Type:	Trial
## Trial Count:	1
## Uses Plane File:	FALSE
## Stimulus:	attempt 4
## Number of Samples:	164
## Reversed:	none
## [Run]
## Subject:	Jacob Low Anxiety
## Description:	Reference View 5 Jacob Low Anxiety 0
## [Calibration]
## Calibration Type:	n.a.
## Calibration Area:	1280	960
## [Geometry]
## Stimulus Dimension [mm]:	1280	960
## Head Distance [mm]:	1450
## [Hardware Setup]
## System ID:
## Operating System :
## IView X Version:
## [Filter Settings]
## Heuristics:	FALSE
## Heuristics Stage:	0
## Bilateral:	FALSE
## Gaze Cursor Filter:	FALSE
## Saccade Length [px]:	0
## Filter Depth [ms]:	0
## Format:	LEFT, RIGHT, POR, AOI, EYEPOSITION, TRIGGER
##
Time	Type	Trial	B POR X [px]	B POR Y [px]	L POR X [px]	L POR Y [px]	R POR X [px]	R POR Y [px]	B Object Hit	L EPOS X	L EPOS Y	L EPOS Z	R EPOS X	R EPOS Y	R EPOS Z	Trigger	B Event Info	Stimulus
22144	SMP	1	288	31.07	637.4	496.33	288	31.07	ball	28.83	2.54	-22.93	-29.43	4.18	-22.52	0	-	attempt 4
55398	SMP	1	288	31.07	640.09	512.41	288	31.07	ball	28.83	2.54	-22.92	-29.43	4.18	-22.52	0	-	attempt 4
88963	SMP	1	288	31.07	637.65	530.73	288	31.07	ball	28.83	2.54	-22.92	-29.43	4.18	-22.52	0	-	attempt 4
122083	SMP	1	288	31.07	636.56	554.74	288	31.07	ball	28.83	2.54	-22.92	-29.43	4.18	-22.52	0	-	attempt 4
155414	SMP	1	288	31.07	642.09	583.13	288	31.07	ball	28.83	2.54	-22.92	-29.43	4.18	-22.52	0	-	attempt 4
188684	SMP	1	288	31.07	637.83	616.02	288	31.07	ball	28.83	2.54	-22.92	-29.43	4.18	-22.52	0	-	attempt 4
221912	SMP	1	288	31.07	629.96	641.14	288	31.07	ball	28.83	2.54	-22.92	-29.43	4.18	-22.52	0	-	attempt 4
255161	SMP	1	288	31.07	620.87	653.47	288	31.07	ball	28.83	2.54	-22.92	-29.43	4.18	-22.52	0	-	attempt 4
288297	SMP	1	288	31.07	614.36	655.8	288	31.07	ball	28.83	2.54	-22.92	-29.43	4.18	-22.52	0	-	attempt 4
321589	SMP	1	288	31.07	607.58	657.83	288	31.07	ball	28.83	2.54	-22.92	-29.43	4.18	-22.52	0	-	attempt 4
354985	SMP	1	288	31.07	603.9	674.45	288	31.07	ball	28.83	2.54	-22.92	-29.43	4.18	-22.52	0	-	attempt 4
388149	SMP	1	288	31.07	598.16	720.84	288	31.07	ball	28.83	2.54	-22.92	-29.43	4.18	-22.52	0	-	attempt 4
421396	SMP	1	288	31.07	599.24	742.16	288	31.07	ball	28.83	2.54	-22.92	-29.43	4.18	-22.52	0	-	attempt 4
454994	SMP	1	288	31.07	593.79	791.7	288	31.07	ball	28.83	2.54	-22.92	-29.43	4.18	-22.52	0	-	attempt 4
488114	SMP	1	288	31.07	574.78	844	288	31.07	ball	28.83	2.54	-22.92	-29.43	4.18	-22.52	0	-	attempt 4
521313	SMP	1	286	40.07	563.7	889.36	286	40.07	ball	28.83	2.54	-22.92	-29.43	4.18	-22.52	0	-	attempt 4
554806	SMP	1	286	40.07	553.82	913.35	286	40.07	ball	28.83	2.54	-22.92	-29.43	4.18	-22.52	0	-	attempt 4
587876	SMP	1	288	44.07	549.82	910.08	288	44.07	ball	28.83	2.54	-22.92	-29.43	4.18	-22.52	0	-	attempt 4
621007	SMP	1	288	44.07	568.01	815.54	288	44.07	ball	28.83	2.54	-22.92	-29.43	4.18	-22.52	0	-	attempt 4
654565	SMP	1	287	41.07	571.19	822.88	287	41.07	ball	28.83	2.54	-22.92	-29.43	4.18	-22.52	0	-	attempt 4
687736	SMP	1	287	41.07	570.64	814.54	287	41.07	ball	28.83	2.54	-22.92	-29.43	4.18	-22.52	0	-	attempt 4
721109	SMP	1	287	34.07	579.43	754.1	287	34.07	ball	28.83	2.54	-22.92	-29.43	4.18	-22.52	0	-	attempt 4
754513	SMP	1	290	26.07	574.18	736.03	290	26.07	ball	28.83	2.54	-22.92	-29.43	4.18	-22.52	0	-	attempt 4
787408	SMP	1	289	31.07	576.74	715.52	289	31.07	ball	28.83	2.54	-22.92	-29.43	4.18	-22.52	0	-	attempt 4
820769	SMP	1	289	31.07	581.54	727.52	289	31.07	ball	28.83	2.54	-22.92	-29.43	4.18	-22.52	0	-	attempt 4
854121	SMP	1	290	31.07	579.95	737.09	290	31.07	ball	28.83	2.54	-22.92	-29.43	4.18	-22.52	0	-	attempt 4
887476	SMP	1	292	35.07	583.26	741.19	292	35.07	ball	28.83	2.54	-22.92	-29.43	4.18	-22.52	0	-	attempt 4
920640	SMP	1	292	35.07	586.42	748.16	292	35.07	ball	28.83	2.54	-22.92	-29.43	4.18	-22.52	0	-	attempt 4
954129	SMP	1	292	35.07	591.45	754.15	292	35.07	ball	28.83	2.54	-22.92	-29.43	4.18	-22.52	0	-	attempt 4
987417	SMP	1	292	35.07	594.63	764.24	292	35.07	ball	28.83	2.54	-22.92	-29.43	4.18	-22.52	0	-	attempt 4
1020394	SMP	1	292	35.07	597.68	777.34	292	35.07	ball	28.83	2.54	-22.92	-29.43	4.18	-22.52	0	-	attempt 4
1053955	SMP	1	292	35.07	596.12	792.19	292	35.07	ball	28.83	2.54	-22.92	-29.43	4.18	-22.52	0	-	attempt 4
1087018	SMP	1	292	35.07	593.76	791.93	292	35.07	ball	28.83	2.54	-22.92	-29.43	4.18	-22.52	0	-	attempt 4
1120155	SMP	1	291	102.07	585.84	690.78	291	102.07	ball	28.83	2.54	-22.92	-29.43	4.18	-22.52	0	-	attempt 4
1153532	SMP	1	291	102.07	590.98	504.25	291	102.07	Other	28.83	2.54	-22.92	-29.43	4.18	-22.52	0	-	attempt 4
1186834	SMP	1	291	102.07	602.19	378.3	291	102.07	Other	28.83	2.54	-22.92	-29.43	4.18	-22.52	0	-	attempt 4
1220336	SMP	1	81	125.07	607.29	305.61	81	125.07	Front Left	28.83	2.54	-22.92	-29.43	4.18	-22.52	0	-	attempt 4
1253384	SMP	1	67	105.07	598.03	321.35	67	105.07	Front Left	28.83	2.54	-22.92	-29.43	4.18	-22.52	0	-	attempt 4
1286741	SMP	1	67	96.07	588.6	347.37	67	96.07	Bottom Left	28.83	2.54	-22.92	-29.43	4.18	-22.52	0	-	attempt 4
1320000	SMP	1	67	103.07	587.46	365.42	67	103.07	Front Left	28.83	2.54	-22.92	-29.43	4.18	-22.52	0	-	attempt 4
1353710	SMP	1	67	94.07	582.2	383.39	67	94.07	Bottom Left	28.83	2.54	-22.92	-29.43	4.18	-22.52	0	-	attempt 4
1386463	SMP	1	77	94.07	580.6	389.98	77	94.07	Bottom Left	28.83	2.54	-22.92	-29.43	4.18	-22.52	0	-	attempt 4
1420029	SMP	1	76	92.07	570.16	413.08	76	92.07	Bottom Left	28.83	2.54	-22.92	-29.43	4.18	-22.52	0	-	attempt 4
1452993	SMP	1	71	92.07	558.35	417.33	71	92.07	Bottom Left	28.83	2.54	-22.92	-29.43	4.18	-22.52	0	-	attempt 4
1486337	SMP	1	130	89.07	675.37	391.52	130	89.07	Bottom Middle	28.83	2.54	-22.92	-29.43	4.18	-22.52	0	-	attempt 4
1519674	SMP	1	160	87.07	744.32	371.86	160	87.07	Bottom Middle	28.83	2.54	-22.92	-29.43	4.18	-22.52	0	-	attempt 4
1552719	SMP	1	160	87.07	729.19	368.65	160	87.07	Bottom Middle	28.83	2.54	-22.92	-29.43	4.18	-22.52	0	-	attempt 4
1586592	SMP	1	162	87.07	720.98	366.08	162	87.07	Bottom Middle	28.83	2.54	-22.92	-29.43	4.18	-22.52	0	-	attempt 4
1620198	SMP	1	162	87.07	712.75	372.23	162	87.07	Bottom Middle	28.83	2.54	-22.92	-29.43	4.18	-22.52	0	-	attempt 4
1652706	SMP	1	165	88.07	703.66	384.23	165	88.07	Bottom Middle	28.83	2.54	-22.92	-29.43	4.18	-22.52	0	-	attempt 4
1685898	SMP	1	165	88.07	695.58	388.92	165	88.07	Bottom Middle	28.83	2.54	-22.92	-29.43	4.18	-22.52	0	-	attempt 4
1719266	SMP	1	171	89.07	690.84	395.21	171	89.07	Bottom Right	28.83	2.54	-22.92	-29.43	4.18	-22.52	0	-	attempt 4
1752523	SMP	1	172	89.07	688.01	404.94	172	89.07	Bottom Right	28.83	2.54	-22.92	-29.43	4.18	-22.52	0	-	attempt 4
1785809	SMP	1	172	89.07	689.16	408.32	172	89.07	Bottom Right	28.83	2.54	-22.92	-29.43	4.18	-22.52	0	-	attempt 4
1819017	SMP	1	167	89.07	683.76	413.48	167	89.07	Bottom Middle	28.83	2.54	-22.92	-29.43	4.18	-22.52	0	-	attempt 4
1852228	SMP	1	167	89.07	689.23	415.32	167	89.07	Bottom Middle	28.83	2.54	-22.92	-29.43	4.18	-22.52	0	-	attempt 4
1885793	SMP	1	164	94.07	662.47	453.36	164	94.07	Bottom Middle	28.83	2.54	-22.92	-29.43	4.18	-22.52	0	-	attempt 4
1918907	SMP	1	289	104.07	547.95	642.42	289	104.07	Other	28.83	2.54	-22.92	-29.43	4.18	-22.52	0	-	attempt 4
1952041	SMP	1	291	104.07	466.29	819.11	291	104.07	ball	28.83	2.54	-22.92	-29.43	4.18	-22.52	0	-	attempt 4
1985431	SMP	1	291	104.07	466.67	753	291	104.07	ball	28.83	2.54	-22.92	-29.43	4.18	-22.52	0	-	attempt 4
2018588	SMP	1	291	104.07	482.76	699.71	291	104.07	ball	28.83	2.54	-22.92	-29.43	4.18	-22.52	0	-	attempt 4
2052088	SMP	1	291	104.07	505.9	672.34	291	104.07	ball	28.83	2.54	-22.92	-29.43	4.18	-22.52	0	-	attempt 4
2085652	SMP	1	289	42.07	528.52	659.36	289	42.07	ball	28.83	2.54	-22.92	-29.43	4.18	-22.52	0	-	attempt 4
2119075	SMP	1	289	42.07	540.02	660.2	289	42.07	ball	28.83	2.54	-22.92	-29.43	4.18	-22.52	0	-	attempt 4
2151843	SMP	1	289	42.07	550.52	669.54	289	42.07	ball	28.83	2.54	-22.93	-29.43	4.18	-22.52	0	-	attempt 4
2186156	SMP	1	289	42.07	549.18	671.95	289	42.07	ball	28.83	2.54	-22.93	-29.43	4.18	-22.52	0	-	attempt 4
2219445	SMP	1	289	42.07	551.73	670.64	289	42.07	ball	28.83	2.54	-22.93	-29.43	4.18	-22.52	0	-	attempt 4
2251766	SMP	1	289	42.07	555	669.6	289	42.07	ball	28.83	2.54	-22.93	-29.43	4.18	-22.52	0	-	attempt 4
2285093	SMP	1	289	42.07	558.71	674.15	289	42.07	ball	28.83	2.54	-22.93	-29.43	4.18	-22.52	0	-	attempt 4
2318111	SMP	1	289	42.07	554.28	676.64	289	42.07	ball	28.83	2.54	-22.93	-29.43	4.18	-22.52	0	-	attempt 4
2351587	SMP	1	288	40.07	554.78	689.29	288	40.07	ball	28.83	2.55	-22.93	-29.43	4.18	-22.52	0	-	attempt 4
2384881	SMP	1	288	40.07	552.08	697.98	288	40.07	ball	28.83	2.55	-22.93	-29.43	4.18	-22.52	0	-	attempt 4
2417880	SMP	1	288	40.07	547.68	707.6	288	40.07	ball	28.83	2.55	-22.93	-29.43	4.18	-22.52	0	-	attempt 4
2451533	SMP	1	293	105.07	544.28	699.83	293	105.07	ball	28.83	2.55	-22.93	-29.43	4.18	-22.52	0	-	attempt 4
2484587	SMP	1	293	105.07	588.13	522.88	293	105.07	Other	28.83	2.55	-22.93	-29.43	4.18	-22.52	0	-	attempt 4
2517955	SMP	1	75	94.07	652.02	368.5	75	94.07	Bottom Left	28.83	2.55	-22.93	-29.43	4.18	-22.52	0	-	attempt 4
2551064	SMP	1	63	92.07	634.94	354.25	63	92.07	Bottom Left	28.83	2.55	-22.93	-29.43	4.18	-22.52	0	-	attempt 4
2584551	SMP	1	64	91.07	601.11	363.31	64	91.07	Bottom Left	28.83	2.55	-22.93	-29.43	4.18	-22.52	0	-	attempt 4
2617637	SMP	1	81	88.07	578.85	361.18	81	88.07	Bottom Left	28.83	2.55	-22.93	-29.43	4.18	-22.52	0	-	attempt 4
2651216	SMP	1	81	88.07	573.19	353.38	81	88.07	Bottom Left	28.83	2.55	-22.93	-29.43	4.18	-22.52	0	-	attempt 4
2684204	SMP	1	83	89.07	568.26	353.46	83	89.07	Bottom Left	28.83	2.55	-22.93	-29.43	4.18	-22.52	0	-	attempt 4
2717426	SMP	1	81	89.07	567.53	353.24	81	89.07	Bottom Left	28.83	2.55	-22.93	-29.43	4.18	-22.52	0	-	attempt 4
2750782	SMP	1	78	85.07	570.44	354.53	78	85.07	Bottom Left	28.83	2.55	-22.93	-29.43	4.18	-22.52	0	-	attempt 4
2783945	SMP	1	90	86.07	573.75	356.76	90	86.07	Bottom Middle	28.83	2.55	-22.93	-29.43	4.18	-22.52	0	-	attempt 4
2817307	SMP	1	85	83.07	577.48	363.47	85	83.07	Bottom Left	28.83	2.55	-22.93	-29.43	4.18	-22.52	0	-	attempt 4
2850563	SMP	1	135	89.07	658.02	379.28	135	89.07	Bottom Middle	28.83	2.55	-22.93	-29.43	4.18	-22.52	0	-	attempt 4
2883767	SMP	1	236	88.07	831.04	403.27	236	88.07	Bottom Right	28.83	2.54	-22.93	-29.43	4.18	-22.52	0	-	attempt 4
2917097	SMP	1	236	88.07	813.03	431.1	236	88.07	Bottom Right	28.83	2.54	-22.93	-29.43	4.18	-22.52	0	-	attempt 4
2950467	SMP	1	236	85.07	813.78	446.8	236	85.07	Bottom Right	28.83	2.54	-22.93	-29.43	4.18	-22.52	0	-	attempt 4
2983613	SMP	1	236	85.07	834.22	449.19	236	85.07	Bottom Right	28.83	2.54	-22.93	-29.43	4.18	-22.52	0	-	attempt 4
3017001	SMP	1	237	81.07	858.15	457.6	237	81.07	Bottom Right	28.83	2.54	-22.93	-29.43	4.18	-22.52	0	-	attempt 4
3050186	SMP	1	236	84.07	811.6	476.65	236	84.07	Bottom Right	28.83	2.54	-22.93	-29.43	4.18	-22.52	0	-	attempt 4
3083665	SMP	1	234	81.07	815.3	477.52	234	81.07	Bottom Right	28.83	2.54	-22.93	-29.43	4.18	-22.52	0	-	attempt 4
3117042	SMP	1	231	78.07	817.88	482.65	231	78.07	Bottom Right	28.83	2.54	-22.93	-29.43	4.18	-22.52	0	-	attempt 4
3151111	SMP	1	232	78.07	821.71	484.27	232	78.07	Bottom Right	28.83	2.55	-22.93	-29.43	4.18	-22.52	0	-	attempt 4
3183656	SMP	1	232	78.07	820.37	485.85	232	78.07	Bottom Right	28.83	2.55	-22.93	-29.43	4.18	-22.52	0	-	attempt 4
3216476	SMP	1	121	86.07	649.9	489.81	121	86.07	Bottom Middle	28.83	2.55	-22.93	-29.43	4.18	-22.52	0	-	attempt 4
3249934	SMP	1	85	89.07	529.87	488.86	85	89.07	Bottom Left	28.83	2.55	-22.93	-29.43	4.18	-22.52	0	-	attempt 4
3284020	SMP	1	65	88.07	550.33	476.51	65	88.07	Bottom Left	28.83	2.55	-22.93	-29.43	4.18	-22.52	0	-	attempt 4
3316529	SMP	1	58	88.07	563.9	469.01	58	88.07	Bottom Left	28.83	2.55	-22.93	-29.43	4.18	-22.52	0	-	attempt 4
3349797	SMP	1	50	85.07	582.2	457.88	50	85.07	Bottom Left	28.83	2.55	-22.93	-29.43	4.18	-22.52	0	-	attempt 4
3382945	SMP	1	76	85.07	598.19	447.09	76	85.07	Bottom Left	28.83	2.55	-22.93	-29.43	4.18	-22.52	0	-	attempt 4
3416200	SMP	1	65	85.07	607.65	453.2	65	85.07	Bottom Left	28.83	2.55	-22.93	-29.43	4.18	-22.52	0	-	attempt 4
3451748	SMP	1	61	104.07	607.65	453.2	61	104.07	Front Left	28.83	2.55	-22.93	-29.43	4.18	-22.52	0	-	attempt 4
3484869	SMP	1	291	103.07	0	0	291	103.07	Other	0	0	0	-29.43	4.18	-22.52	0	-	attempt 4
3516485	SMP	1	291	103.07	514.76	639.01	291	103.07	ball	28.83	2.55	-22.93	-29.43	4.18	-22.52	0	-	attempt 4
3582943	SMP	1	291	103.07	549.93	577.76	291	103.07	ball	28.83	2.55	-22.93	-29.43	4.18	-22.52	0	-	attempt 4
3616506	SMP	1	291	103.07	567.09	567.29	291	103.07	ball	28.83	2.55	-22.93	-29.43	4.18	-22.52	0	-	attempt 4
3649586	SMP	1	291	103.07	578.81	562.78	291	103.07	ball	28.83	2.55	-22.93	-29.43	4.18	-22.52	0	-	attempt 4
3682824	SMP	1	288	40.07	576.91	581.7	288	40.07	ball	28.83	2.55	-22.93	-29.43	4.18	-22.52	0	-	attempt 4
3717880	SMP	1	288	40.07	575.55	596.96	288	40.07	ball	28.83	2.55	-22.93	-29.43	4.18	-22.52	0	-	attempt 4
3748908	SMP	1	288	40.07	579.06	602.92	288	40.07	ball	28.83	2.55	-22.93	-29.43	4.18	-22.52	0	-	attempt 4
3782247	SMP	1	288	40.07	585	607.07	288	40.07	ball	28.83	2.55	-22.93	-29.43	4.18	-22.52	0	-	attempt 4
3816669	SMP	1	288	40.07	581.29	604.79	288	40.07	ball	28.83	2.55	-22.93	-29.43	4.18	-22.52	0	-	attempt 4
3848888	SMP	1	288	40.07	579.43	599.23	288	40.07	ball	28.83	2.55	-22.93	-29.43	4.18	-22.52	0	-	attempt 4
3882077	SMP	1	288	40.07	574.79	587.91	288	40.07	ball	28.83	2.55	-22.93	-29.43	4.18	-22.52	0	-	attempt 4
3915258	SMP	1	288	40.07	595.46	581.16	288	40.07	ball	28.83	2.55	-22.93	-29.43	4.18	-22.52	0	-	attempt 4
3966332	SMP	1	290	105.07	722.72	374.91	290	105.07	Other	28.83	2.55	-22.93	-29.43	4.18	-22.52	0	-	attempt 4
4017075	SMP	1	69	125.07	744.87	225.95	69	125.07	Front Left	28.83	2.55	-22.93	-29.43	4.18	-22.52	0	-	attempt 4
4052240	SMP	1	66	112.07	735.84	243.4	66	112.07	Front Left	28.83	2.55	-22.93	-29.43	4.18	-22.52	0	-	attempt 4
4081854	SMP	1	61	112.07	718.3	261.5	61	112.07	Front Left	28.83	2.55	-22.93	-29.43	4.18	-22.52	0	-	attempt 4
4148352	SMP	1	52	103.07	703.87	268.31	52	103.07	Front Left	28.83	2.55	-22.93	-29.43	4.18	-22.52	0	-	attempt 4
4182118	SMP	1	52	119.07	691.22	306.93	52	119.07	Front Left	28.83	2.55	-22.93	-29.43	4.18	-22.52	0	-	attempt 4
4214814	SMP	1	293	105.07	607.59	495.37	293	105.07	Other	28.83	2.55	-22.93	-29.43	4.18	-22.52	0	-	attempt 4
4248121	SMP	1	293	105.07	550.65	661.63	293	105.07	Other	28.83	2.55	-22.93	-29.43	4.18	-22.52	0	-	attempt 4
4281299	SMP	1	288	42.07	557.66	647.42	288	42.07	ball	28.83	2.55	-22.93	-29.43	4.18	-22.52	0	-	attempt 4
4314777	SMP	1	292	104.07	572.62	615.54	292	104.07	ball	28.83	2.55	-22.93	-29.43	4.18	-22.52	0	-	attempt 4
4348434	SMP	1	287	41.07	579.17	601.49	287	41.07	ball	28.83	2.55	-22.93	-29.43	4.18	-22.52	0	-	attempt 4
4381861	SMP	1	287	41.07	589.91	587.48	287	41.07	ball	28.83	2.55	-22.93	-29.43	4.18	-22.52	0	-	attempt 4
4414399	SMP	1	287	41.07	598.48	581.45	287	41.07	ball	28.83	2.55	-22.93	-29.43	4.18	-22.52	0	-	attempt 4
4447800	SMP	1	287	41.07	601.62	584.31	287	41.07	ball	28.83	2.55	-22.93	-29.43	4.18	-22.52	0	-	attempt 4
4481219	SMP	1	287	41.07	602.78	594.27	287	41.07	ball	28.83	2.55	-22.93	-29.43	4.18	-22.52	0	-	attempt 4
4514334	SMP	1	287	41.07	598.15	626.24	287	41.07	ball	28.83	2.55	-22.93	-29.43	4.19	-22.52	0	-	attempt 4
4548067	SMP	1	287	41.07	597.28	656.1	287	41.07	ball	28.83	2.55	-22.93	-29.43	4.19	-22.52	0	-	attempt 4
4580865	SMP	1	287	41.07	598.56	675.92	287	41.07	ball	28.83	2.55	-22.93	-29.43	4.19	-22.52	0	-	attempt 4
4647982	SMP	1	287	41.07	589.86	675.72	287	41.07	ball	28.83	2.55	-22.93	-29.43	4.19	-22.52	0	-	attempt 4
4680747	SMP	1	287	41.07	579.11	696.47	287	41.07	ball	28.83	2.55	-22.93	-29.43	4.19	-22.52	0	-	attempt 4
4713898	SMP	1	287	41.07	573.54	734.77	287	41.07	ball	28.83	2.55	-22.93	-29.43	4.19	-22.52	0	-	attempt 4
4747179	SMP	1	286	101.07	616.09	603.49	286	101.07	ball	28.83	2.55	-22.93	-29.43	4.19	-22.52	0	-	attempt 4
4781046	SMP	1	286	101.07	602.37	597.63	286	101.07	ball	28.83	2.55	-22.93	-29.43	4.19	-22.52	0	-	attempt 4
4813850	SMP	1	286	101.07	602.33	605.29	286	101.07	ball	28.83	2.55	-22.93	-29.43	4.19	-22.52	0	-	attempt 4
4847135	SMP	1	286	101.07	591.64	651.67	286	101.07	ball	28.83	2.55	-22.93	-29.43	4.19	-22.52	0	-	attempt 4
4880262	SMP	1	286	101.07	585.59	688.71	286	101.07	ball	28.83	2.55	-22.93	-29.43	4.19	-22.52	0	-	attempt 4
4913599	SMP	1	286	101.07	646.03	521.49	286	101.07	ball	28.83	2.55	-22.93	-29.43	4.19	-22.52	0	-	attempt 4
4946935	SMP	1	286	101.07	731.85	324.17	286	101.07	Other	28.83	2.55	-22.93	-29.43	4.19	-22.52	0	-	attempt 4
4980634	SMP	1	286	101.07	766.9	201.2	286	101.07	Other	28.83	2.55	-22.93	-29.43	4.19	-22.52	0	-	attempt 4
5014254	SMP	1	0	0	0	0	0	0	-	0	0	0	0	0	0	0	-	attempt 4
5046835	SMP	1	0	0	0	0	0	0	-	0	0	0	0	0	0	0	-	attempt 4
5079987	SMP	1	0	0	0	0	0	0	-	0	0	0	0	0	0	0	-	attempt 4
5114554	SMP	1	0	0	0	0	0	0	-	0	0	0	0	0	0	0	-	attempt 4
5146693	SMP	1	0	0	0	0	0	0	-	0	0	0	0	0	0	0	-	attempt 4
5179885	SMP	1	0	0	0	0	0	0	-	0	0	0	0	0	0	0	-	attempt 4
5213144	SMP	1	0	0	0	0	0	0	-	0	0	0	0	0	0	0	-	attempt 4
5246818	SMP	1	0	0	0	0	0	0	-	0	0	0	0	0	0	0	-	attempt 4
5279710	SMP	1	0	0	0	0	0	0	-	0	0	0	0	0	0	0	-	attempt 4
5313070	SMP	1	0	0	0	0	0	0	-	0	0	0	0	0	0	0	-	attempt 4
5346102	SMP	1	0	0	0	0	0	0	-	0	0	0	0	0	0	0	-	attempt 4
5379421	SMP	1	10	63.07	596.07	394.62	10	63.07	middle left	28.83	2.55	-22.93	-29.43	4.19	-22.52	0	-	attempt 4
5413000	SMP	1	0	0	0	0	0	0	-	0	0	0	0	0	0	0	-	attempt 4
5446547	SMP	1	0	0	0	0	0	0	-	0	0	0	0	0	0	0	-	attempt 4
5479557	SMP	1	0	0	0	0	0	0	-	0	0	0	0	0	0	0	-	attempt 4
5512827	SMP	1	0	0	0	0	0	0	-	0	0	0	0	0	0	0	-	attempt 4
5546082	SMP	1	0	0	0	0	0	0	-	0	0	0	0	0	0	0	-	attempt 4
5579165	SMP	1	0	0	0	0	0	0	-	0	0	0	0	0	0	0	-	attempt 4
