# Supplementary material for: Visual Search Strategies of Soccer Players Executing a Power vs. Placement Penalty Kick
Source: PLoS One. 2014 Dec 17;9(12):e115179. doi: 10.1371/journal.pone.0115179 (PMC4269429; doi:10.1371/journal.pone.0115179)
Supplement: S1 File — Raw visual search data from participant group in each test condition. (ZIP) [file pone.0115179.s001.zip › PLoS ONE Supporting Information/Part 5/Output/S1 attempt 1 LA power GK move.xlsx]

## Sheet: Sheet1
## [BeGaze]
## Converted from:
## Date:	19.07.2013 18:12:21
## Version:	BeGaze 3.2.28
## IDF Version:	10
## Sample Rate:	30
## Separator Type:	Trial
## Trial Count:	1
## Uses Plane File:	FALSE
## Stimulus:	attempt 2
## Number of Samples:	192
## Reversed:	none
## [Run]
## Subject:	Jacob Low Anxiety
## Description:	Reference View 3 Jacob Low Anxiety 0
## [Calibration]
## Calibration Type:	n.a.
## Calibration Area:	1280	960
## [Geometry]
## Stimulus Dimension [mm]:	1280	960
## Head Distance [mm]:	1450
## [Hardware Setup]
## System ID:
## Operating System :
## IView X Version:
## [Filter Settings]
## Heuristics:	FALSE
## Heuristics Stage:	0
## Bilateral:	FALSE
## Gaze Cursor Filter:	FALSE
## Saccade Length [px]:	0
## Filter Depth [ms]:	0
## Format:	LEFT, RIGHT, POR, AOI, EYEPOSITION, TRIGGER
##
Time	Type	Trial	B POR X [px]	B POR Y [px]	L POR X [px]	L POR Y [px]	R POR X [px]	R POR Y [px]	B Object Hit	L EPOS X	L EPOS Y	L EPOS Z	R EPOS X	R EPOS Y	R EPOS Z	Trigger	B Event Info	Stimulus
2366	SMP	1	291	31.07	697.47	536.43	291	31.07	ball	28.83	2.47	-22.85	-29.45	4.1	-22.47	0	-	attempt 2
35464	SMP	1	291	31.07	698.56	540.01	291	31.07	ball	28.83	2.47	-22.85	-29.45	4.1	-22.47	0	-	attempt 2
69841	SMP	1	291	31.07	698.07	551.27	291	31.07	ball	28.83	2.47	-22.85	-29.45	4.1	-22.47	0	-	attempt 2
101983	SMP	1	291	31.07	694.27	575.84	291	31.07	ball	28.83	2.47	-22.85	-29.45	4.1	-22.47	0	-	attempt 2
135827	SMP	1	291	31.07	685.24	600.67	291	31.07	ball	28.83	2.47	-22.85	-29.45	4.1	-22.47	0	-	attempt 2
168474	SMP	1	295	104.07	627.05	475.41	295	104.07	ball	28.83	2.47	-22.85	-29.45	4.1	-22.47	0	-	attempt 2
201787	SMP	1	0	0	0	0	0	0	-	0	0	0	0	0	0	0	-	attempt 2
235500	SMP	1	0	0	0	0	0	0	-	0	0	0	0	0	0	0	-	attempt 2
268371	SMP	1	0	0	0	0	0	0	-	0	0	0	0	0	0	0	-	attempt 2
301675	SMP	1	0	0	0	0	0	0	-	0	0	0	0	0	0	0	-	attempt 2
335006	SMP	1	0	0	0	0	0	0	-	0	0	0	0	0	0	0	-	attempt 2
368152	SMP	1	0	0	0	0	0	0	-	0	0	0	0	0	0	0	-	attempt 2
401355	SMP	1	0	0	0	0	0	0	-	0	0	0	0	0	0	0	-	attempt 2
434820	SMP	1	295	99.07	0	0	295	99.07	Other	0	0	0	-29.45	4.1	-22.47	0	-	attempt 2
468028	SMP	1	295	99.07	676.24	-74.63	295	99.07	Other	28.83	2.47	-22.85	-29.45	4.1	-22.47	0	-	attempt 2
501372	SMP	1	359	112.07	678.83	22.52	359	112.07	Keeper	28.83	2.47	-22.85	-29.45	4.1	-22.47	0	-	attempt 2
535763	SMP	1	126	125.07	690.57	106.23	126	125.07	Front middle	28.83	2.47	-22.85	-29.45	4.1	-22.47	0	-	attempt 2
567884	SMP	1	410	108.07	723.65	125.54	410	108.07	Keeper	28.83	2.47	-22.85	-29.45	4.1	-22.47	0	-	attempt 2
600992	SMP	1	387	93.07	716.8	202.36	387	93.07	Keeper	28.83	2.47	-22.85	-29.45	4.1	-22.47	0	-	attempt 2
634444	SMP	1	355	52.07	708.38	264.45	355	52.07	Keeper	28.83	2.47	-22.85	-29.45	4.1	-22.47	0	-	attempt 2
667802	SMP	1	362	95.07	697.02	320.21	362	95.07	Keeper	28.83	2.47	-22.85	-29.45	4.1	-22.47	0	-	attempt 2
700961	SMP	1	360	48.07	680.22	375.07	360	48.07	Keeper	28.83	2.47	-22.85	-29.45	4.1	-22.47	0	-	attempt 2
734077	SMP	1	362	47.07	663.16	410.29	362	47.07	Keeper	28.83	2.47	-22.85	-29.45	4.1	-22.47	0	-	attempt 2
767485	SMP	1	362	47.07	645.71	440.85	362	47.07	Keeper	28.83	2.47	-22.85	-29.45	4.1	-22.47	0	-	attempt 2
800878	SMP	1	360	50.07	627.64	457.99	360	50.07	Keeper	28.83	2.47	-22.85	-29.45	4.1	-22.47	0	-	attempt 2
834910	SMP	1	370	44.07	624.4	463.77	370	44.07	Keeper	28.83	2.47	-22.85	-29.45	4.1	-22.47	0	-	attempt 2
867633	SMP	1	386	35.07	617.28	485.02	386	35.07	Keeper	28.83	2.47	-22.85	-29.46	4.1	-22.47	0	-	attempt 2
900642	SMP	1	386	34.07	610.58	500.66	386	34.07	Keeper	28.83	2.47	-22.85	-29.46	4.1	-22.47	0	-	attempt 2
934215	SMP	1	396	41.07	606.69	510.27	396	41.07	Keeper	28.83	2.47	-22.85	-29.46	4.1	-22.47	0	-	attempt 2
967249	SMP	1	387	33.07	607.55	515.99	387	33.07	Keeper	28.83	2.47	-22.85	-29.46	4.1	-22.47	0	-	attempt 2
1000446	SMP	1	387	33.07	612.94	512.79	387	33.07	Keeper	28.83	2.47	-22.85	-29.46	4.1	-22.47	0	-	attempt 2
1033802	SMP	1	374	41.07	553.05	532.11	374	41.07	Keeper	28.83	2.47	-22.85	-29.46	4.1	-22.47	0	-	attempt 2
1067009	SMP	1	82	47.07	391.12	570.44	82	47.07	Middle Left	28.83	2.47	-22.85	-29.46	4.1	-22.47	0	-	attempt 2
1100655	SMP	1	19	40.07	394.44	561.63	19	40.07	Top Left	28.83	2.47	-22.85	-29.46	4.1	-22.47	0	-	attempt 2
1133392	SMP	1	30	49.07	410.64	549.5	30	49.07	Middle Left	28.83	2.47	-22.85	-29.46	4.1	-22.47	0	-	attempt 2
1166759	SMP	1	31	49.07	426.22	544.07	31	49.07	Middle Left	28.83	2.47	-22.85	-29.46	4.1	-22.47	0	-	attempt 2
1200928	SMP	1	387	32.07	621.25	484.6	387	32.07	Keeper	28.83	2.47	-22.85	-29.46	4.1	-22.47	0	-	attempt 2
1233403	SMP	1	164	38.07	757.67	452.77	164	38.07	Top Middle	28.83	2.47	-22.85	-29.46	4.1	-22.47	0	-	attempt 2
1266794	SMP	1	389	29.07	702.14	468.24	389	29.07	Keeper	28.83	2.47	-22.85	-29.46	4.1	-22.47	0	-	attempt 2
1299854	SMP	1	149	42.07	717.62	464.7	149	42.07	Top Middle	28.83	2.47	-22.85	-29.46	4.1	-22.47	0	-	attempt 2
1333323	SMP	1	220	31.07	862.33	431.85	220	31.07	Top Right	28.83	2.47	-22.85	-29.46	4.1	-22.47	0	-	attempt 2
1366569	SMP	1	220	26.07	794.9	437.43	220	26.07	Top Right	28.83	2.47	-22.85	-29.46	4.1	-22.47	0	-	attempt 2
1399773	SMP	1	220	26.07	771.68	418.49	220	26.07	Top Right	28.83	2.47	-22.85	-29.46	4.1	-22.47	0	-	attempt 2
1433013	SMP	1	223	25.07	747.25	395.94	223	25.07	Top Right	28.83	2.47	-22.85	-29.46	4.1	-22.47	0	-	attempt 2
1466769	SMP	1	217	22.07	721.48	384.02	217	22.07	Top Right	28.83	2.47	-22.85	-29.46	4.1	-22.47	0	-	attempt 2
1500626	SMP	1	217	22.07	687.19	377.49	217	22.07	Top Right	28.83	2.47	-22.85	-29.46	4.1	-22.47	0	-	attempt 2
1532843	SMP	1	229	24.07	683.85	368.94	229	24.07	Top Right	28.83	2.47	-22.85	-29.46	4.1	-22.47	0	-	attempt 2
1567243	SMP	1	297	102.07	934.32	454.97	297	102.07	Other	28.83	2.47	-22.85	-29.46	4.1	-22.47	0	-	attempt 2
1599701	SMP	1	292	105.07	0	0	292	105.07	Other	0	0	0	-29.46	4.1	-22.47	0	-	attempt 2
1632733	SMP	1	0	0	0	0	0	0	-	0	0	0	0	0	0	0	-	attempt 2
1666111	SMP	1	290	103.07	1389.2	319.01	290	103.07	Other	28.83	2.47	-22.85	-29.46	4.1	-22.47	0	-	attempt 2
1700400	SMP	1	290	101.07	1482.63	406.74	290	101.07	Other	28.83	2.47	-22.85	-29.46	4.1	-22.47	0	-	attempt 2
1732451	SMP	1	290	101.07	0	0	290	101.07	Other	0	0	0	-29.46	4.1	-22.47	0	-	attempt 2
1765988	SMP	1	290	101.07	1347.29	467.8	290	101.07	Other	28.83	2.47	-22.85	-29.46	4.1	-22.47	0	-	attempt 2
1799291	SMP	1	290	101.07	1114.62	432.04	290	101.07	Other	28.83	2.47	-22.85	-29.46	4.1	-22.47	0	-	attempt 2
1832177	SMP	1	290	101.07	967.9	407.69	290	101.07	Other	28.83	2.47	-22.85	-29.46	4.1	-22.47	0	-	attempt 2
1865780	SMP	1	290	101.07	993.33	363.83	290	101.07	Other	28.83	2.47	-22.85	-29.45	4.1	-22.47	0	-	attempt 2
1899079	SMP	1	290	101.07	1178.61	467.29	290	101.07	Other	28.83	2.47	-22.85	-29.45	4.1	-22.47	0	-	attempt 2
1932021	SMP	1	290	101.07	1212.26	500.17	290	101.07	Other	28.83	2.47	-22.85	-29.45	4.1	-22.47	0	-	attempt 2
1965956	SMP	1	290	101.07	1137.26	487.31	290	101.07	Other	28.83	2.47	-22.85	-29.45	4.1	-22.47	0	-	attempt 2
1999311	SMP	1	290	101.07	1184.83	310.77	290	101.07	Other	28.83	2.47	-22.85	-29.45	4.1	-22.47	0	-	attempt 2
2032072	SMP	1	290	101.07	1171.31	307.52	290	101.07	Other	28.83	2.47	-22.85	-29.45	4.1	-22.47	0	-	attempt 2
2065222	SMP	1	290	101.07	1196.96	301.77	290	101.07	Other	28.83	2.47	-22.85	-29.45	4.1	-22.47	0	-	attempt 2
2098476	SMP	1	290	101.07	1158.14	460.09	290	101.07	Other	28.83	2.47	-22.85	-29.45	4.1	-22.47	0	-	attempt 2
2131634	SMP	1	290	101.07	1110.69	474.47	290	101.07	Other	28.83	2.47	-22.85	-29.45	4.1	-22.47	0	-	attempt 2
2165423	SMP	1	290	101.07	856.35	561.27	290	101.07	Other	28.83	2.47	-22.85	-29.45	4.1	-22.47	0	-	attempt 2
2198529	SMP	1	290	101.07	908.77	578.95	290	101.07	Other	28.83	2.47	-22.85	-29.45	4.1	-22.47	0	-	attempt 2
2231941	SMP	1	290	101.07	946.87	604.45	290	101.07	Other	28.83	2.47	-22.85	-29.45	4.1	-22.47	0	-	attempt 2
2264924	SMP	1	290	101.07	988.08	610.5	290	101.07	Other	28.83	2.47	-22.85	-29.45	4.1	-22.47	0	-	attempt 2
2298487	SMP	1	290	101.07	1008.71	619.91	290	101.07	Other	28.83	2.47	-22.85	-29.45	4.1	-22.47	0	-	attempt 2
2331464	SMP	1	290	101.07	1010.37	599.81	290	101.07	Other	28.83	2.47	-22.85	-29.45	4.1	-22.47	0	-	attempt 2
2365945	SMP	1	290	101.07	700.62	596.38	290	101.07	Other	28.83	2.47	-22.85	-29.45	4.1	-22.47	0	-	attempt 2
2398003	SMP	1	290	101.07	0	0	290	101.07	Other	0	0	0	0	0	0	0	-	attempt 2
2431228	SMP	1	0	0	0	0	0	0	-	0	0	0	0	0	0	0	-	attempt 2
2464769	SMP	1	0	0	0	0	0	0	-	0	0	0	0	0	0	0	-	attempt 2
2497820	SMP	1	298	105.07	74.5	604.09	298	105.07	Other	28.83	2.47	-22.85	-29.45	4.1	-22.47	0	-	attempt 2
2531151	SMP	1	298	105.07	54.89	621.36	298	105.07	Other	28.83	2.47	-22.85	-29.45	4.1	-22.47	0	-	attempt 2
2564409	SMP	1	298	105.07	254.51	570.28	298	105.07	Other	28.83	2.47	-22.85	-29.45	4.1	-22.47	0	-	attempt 2
2597724	SMP	1	298	105.07	417.25	509.49	298	105.07	Other	28.83	2.47	-22.85	-29.45	4.1	-22.47	0	-	attempt 2
2631056	SMP	1	298	105.07	525.82	468.82	298	105.07	Other	28.83	2.47	-22.85	-29.45	4.1	-22.47	0	-	attempt 2
2664144	SMP	1	298	105.07	442.44	589.61	298	105.07	ball	28.83	2.47	-22.85	-29.45	4.1	-22.47	0	-	attempt 2
2698048	SMP	1	298	105.07	479.55	614.53	298	105.07	ball	28.83	2.47	-22.85	-29.45	4.1	-22.47	0	-	attempt 2
2730766	SMP	1	297	101.07	513.13	598.76	297	101.07	ball	28.83	2.47	-22.85	-29.45	4.1	-22.47	0	-	attempt 2
2763875	SMP	1	297	101.07	526.05	606.77	297	101.07	ball	28.83	2.47	-22.85	-29.45	4.1	-22.47	0	-	attempt 2
2797401	SMP	1	292	46.07	534.97	626.57	292	46.07	ball	28.83	2.47	-22.85	-29.45	4.1	-22.47	0	-	attempt 2
2830457	SMP	1	292	46.07	538.89	643.89	292	46.07	ball	28.83	2.47	-22.85	-29.45	4.1	-22.47	0	-	attempt 2
2863781	SMP	1	292	46.07	541.45	654.78	292	46.07	ball	28.83	2.47	-22.85	-29.45	4.1	-22.47	0	-	attempt 2
2897123	SMP	1	292	38.07	549.71	659.1	292	38.07	ball	28.83	2.47	-22.85	-29.45	4.1	-22.47	0	-	attempt 2
2930314	SMP	1	289	39.07	554.83	652.14	289	39.07	ball	28.83	2.47	-22.85	-29.45	4.1	-22.47	0	-	attempt 2
2963842	SMP	1	303	45.07	586.36	650.15	303	45.07	ball	28.83	2.47	-22.85	-29.45	4.1	-22.47	0	-	attempt 2
2996899	SMP	1	303	45.07	602.51	648.46	303	45.07	ball	28.83	2.47	-22.85	-29.45	4.1	-22.47	0	-	attempt 2
3036044	SMP	1	303	45.07	601.64	661.74	303	45.07	ball	28.83	2.47	-22.85	-29.45	4.1	-22.48	0	-	attempt 2
3097263	SMP	1	300	42.07	604.96	691.11	300	42.07	ball	28.83	2.47	-22.85	-29.45	4.1	-22.48	0	-	attempt 2
3130682	SMP	1	300	42.07	604.48	704.52	300	42.07	ball	28.83	2.47	-22.85	-29.45	4.1	-22.48	0	-	attempt 2
3166943	SMP	1	298	43.07	602.39	715.71	298	43.07	ball	28.83	2.47	-22.85	-29.45	4.1	-22.48	0	-	attempt 2
3196840	SMP	1	297	43.07	597.34	720.08	297	43.07	ball	28.83	2.47	-22.85	-29.45	4.1	-22.48	0	-	attempt 2
3230010	SMP	1	297	43.07	592.16	726.12	297	43.07	ball	28.83	2.47	-22.85	-29.45	4.1	-22.48	0	-	attempt 2
3263282	SMP	1	296	40.07	598.36	725.81	296	40.07	ball	28.83	2.47	-22.85	-29.45	4.1	-22.48	0	-	attempt 2
3296480	SMP	1	296	40.07	586.9	721.96	296	40.07	ball	28.83	2.47	-22.85	-29.45	4.1	-22.48	0	-	attempt 2
3329640	SMP	1	296	40.07	581.5	719.52	296	40.07	ball	28.83	2.47	-22.85	-29.45	4.1	-22.48	0	-	attempt 2
3363127	SMP	1	296	40.07	573.9	720.12	296	40.07	ball	28.83	2.47	-22.85	-29.45	4.1	-22.48	0	-	attempt 2
3396217	SMP	1	296	40.07	571.9	721.17	296	40.07	ball	28.83	2.47	-22.85	-29.45	4.1	-22.48	0	-	attempt 2
3429753	SMP	1	296	40.07	571.07	730.71	296	40.07	ball	28.83	2.47	-22.85	-29.45	4.1	-22.48	0	-	attempt 2
3462840	SMP	1	296	40.07	568.92	733.82	296	40.07	ball	28.83	2.47	-22.85	-29.45	4.1	-22.48	0	-	attempt 2
3495994	SMP	1	296	40.07	566.52	737.05	296	40.07	ball	28.83	2.47	-22.85	-29.45	4.1	-22.48	0	-	attempt 2
3529536	SMP	1	296	40.07	567.35	743.28	296	40.07	ball	28.83	2.47	-22.85	-29.45	4.1	-22.48	0	-	attempt 2
3595740	SMP	1	296	40.07	567.47	751.35	296	40.07	ball	28.83	2.47	-22.85	-29.45	4.1	-22.48	0	-	attempt 2
3629216	SMP	1	290	104.07	613.47	679.4	290	104.07	ball	28.83	2.47	-22.85	-29.45	4.1	-22.48	0	-	attempt 2
3662555	SMP	1	86	119.07	775.54	520.25	86	119.07	Front Left	28.83	2.47	-22.85	-29.45	4.1	-22.48	0	-	attempt 2
3696477	SMP	1	378	83.07	896.02	450.76	378	83.07	Keeper	28.83	2.47	-22.85	-29.45	4.1	-22.48	0	-	attempt 2
3729031	SMP	1	353	97.07	789.72	479.97	353	97.07	Keeper	28.83	2.47	-22.85	-29.45	4.1	-22.48	0	-	attempt 2
3762135	SMP	1	354	96.07	760.31	483.06	354	96.07	Keeper	28.83	2.47	-22.85	-29.45	4.1	-22.48	0	-	attempt 2
3795516	SMP	1	339	60.07	742.68	483.67	339	60.07	Keeper	28.83	2.47	-22.85	-29.45	4.1	-22.48	0	-	attempt 2
3828826	SMP	1	356	93.07	729.59	484.53	356	93.07	Keeper	28.83	2.47	-22.85	-29.45	4.1	-22.48	0	-	attempt 2
3862358	SMP	1	359	94.07	715.57	485.64	359	94.07	Keeper	28.83	2.47	-22.85	-29.45	4.1	-22.48	0	-	attempt 2
3896008	SMP	1	416	95.07	796.69	499.47	416	95.07	Keeper	28.83	2.47	-22.85	-29.45	4.1	-22.48	0	-	attempt 2
3928546	SMP	1	291	101.07	1059.58	502.77	291	101.07	Other	28.83	2.47	-22.85	-29.45	4.1	-22.48	0	-	attempt 2
3962192	SMP	1	213	83.07	876.84	502.66	213	83.07	Bottom Right	28.83	2.47	-22.85	-29.45	4.1	-22.48	0	-	attempt 2
3995310	SMP	1	213	83.07	865.96	498.44	213	83.07	Bottom Right	28.83	2.47	-22.85	-29.45	4.1	-22.48	0	-	attempt 2
4028746	SMP	1	229	85.07	859.2	499.28	229	85.07	Bottom Right	28.83	2.47	-22.85	-29.45	4.1	-22.48	0	-	attempt 2
4062001	SMP	1	229	85.07	835.75	504.82	229	85.07	Bottom Right	28.83	2.47	-22.85	-29.45	4.1	-22.48	0	-	attempt 2
4094879	SMP	1	292	103.07	598.18	610.44	292	103.07	Other	28.83	2.47	-22.85	-29.45	4.1	-22.48	0	-	attempt 2
4128321	SMP	1	292	103.07	418.78	720.51	292	103.07	Other	28.83	2.47	-22.85	-29.45	4.1	-22.48	0	-	attempt 2
4161512	SMP	1	292	103.07	456.47	681.17	292	103.07	Other	28.83	2.47	-22.85	-29.45	4.1	-22.48	0	-	attempt 2
4195592	SMP	1	292	103.07	498.69	658.45	292	103.07	Other	28.83	2.47	-22.85	-29.45	4.1	-22.48	0	-	attempt 2
4227973	SMP	1	292	103.07	528	639.9	292	103.07	ball	28.83	2.47	-22.85	-29.45	4.1	-22.48	0	-	attempt 2
4261760	SMP	1	292	103.07	550.69	623.93	292	103.07	ball	28.83	2.47	-22.85	-29.45	4.1	-22.48	0	-	attempt 2
4295107	SMP	1	292	103.07	563.22	611.37	292	103.07	ball	28.83	2.47	-22.85	-29.45	4.1	-22.48	0	-	attempt 2
4329182	SMP	1	292	103.07	572.75	602.59	292	103.07	ball	28.83	2.47	-22.85	-29.45	4.1	-22.48	0	-	attempt 2
4361197	SMP	1	290	102.07	581.86	595.28	290	102.07	ball	28.83	2.47	-22.85	-29.45	4.1	-22.48	0	-	attempt 2
4394467	SMP	1	290	41.07	589.66	602.55	290	41.07	ball	28.83	2.47	-22.85	-29.45	4.1	-22.48	0	-	attempt 2
4427630	SMP	1	290	41.07	590.45	597.04	290	41.07	ball	28.83	2.48	-22.85	-29.45	4.1	-22.48	0	-	attempt 2
4460921	SMP	1	290	41.07	585.21	595.98	290	41.07	ball	28.83	2.48	-22.85	-29.45	4.1	-22.48	0	-	attempt 2
4494282	SMP	1	290	41.07	590.13	587.37	290	41.07	ball	28.83	2.48	-22.85	-29.45	4.11	-22.48	0	-	attempt 2
4527652	SMP	1	290	41.07	600.75	582.25	290	41.07	ball	28.83	2.48	-22.85	-29.45	4.11	-22.48	0	-	attempt 2
4560813	SMP	1	290	41.07	593.89	574.39	290	41.07	ball	28.83	2.48	-22.85	-29.45	4.11	-22.48	0	-	attempt 2
4594028	SMP	1	290	41.07	594.08	575.04	290	41.07	ball	28.83	2.48	-22.85	-29.45	4.11	-22.48	0	-	attempt 2
4627383	SMP	1	290	41.07	595.63	570.35	290	41.07	ball	28.83	2.48	-22.85	-29.45	4.11	-22.48	0	-	attempt 2
4660719	SMP	1	290	41.07	592.67	564.24	290	41.07	ball	28.83	2.48	-22.85	-29.45	4.11	-22.48	0	-	attempt 2
4694096	SMP	1	290	41.07	591.16	558.81	290	41.07	ball	28.83	2.48	-22.85	-29.45	4.11	-22.48	0	-	attempt 2
4727643	SMP	1	290	41.07	592.72	559.83	290	41.07	ball	28.83	2.48	-22.85	-29.45	4.11	-22.48	0	-	attempt 2
4760732	SMP	1	290	41.07	594.49	558.73	290	41.07	ball	28.83	2.48	-22.85	-29.45	4.11	-22.48	0	-	attempt 2
4794031	SMP	1	290	41.07	595.21	562.25	290	41.07	ball	28.83	2.48	-22.85	-29.45	4.11	-22.48	0	-	attempt 2
4827336	SMP	1	290	41.07	597.79	556.26	290	41.07	ball	28.83	2.48	-22.85	-29.45	4.11	-22.48	0	-	attempt 2
4860423	SMP	1	290	41.07	592.92	568.68	290	41.07	ball	28.83	2.48	-22.85	-29.45	4.11	-22.48	0	-	attempt 2
4893672	SMP	1	290	41.07	593.36	563.05	290	41.07	ball	28.83	2.48	-22.85	-29.45	4.11	-22.48	0	-	attempt 2
4926771	SMP	1	290	41.07	594.36	565.43	290	41.07	ball	28.83	2.48	-22.86	-29.45	4.11	-22.48	0	-	attempt 2
4960037	SMP	1	290	41.07	593.91	566.89	290	41.07	ball	28.83	2.48	-22.86	-29.45	4.11	-22.48	0	-	attempt 2
4993484	SMP	1	290	41.07	600.84	558.12	290	41.07	ball	28.83	2.48	-22.86	-29.45	4.11	-22.48	0	-	attempt 2
5026819	SMP	1	290	41.07	631.67	532	290	41.07	ball	28.83	2.48	-22.86	-29.45	4.11	-22.48	0	-	attempt 2
5059993	SMP	1	290	41.07	617.47	536.68	290	41.07	ball	28.83	2.48	-22.86	-29.45	4.11	-22.48	0	-	attempt 2
5093263	SMP	1	290	41.07	621.13	526.69	290	41.07	ball	28.83	2.48	-22.86	-29.45	4.11	-22.48	0	-	attempt 2
5127241	SMP	1	290	41.07	620.03	515.09	290	41.07	ball	28.83	2.48	-22.86	-29.45	4.11	-22.48	0	-	attempt 2
5160290	SMP	1	290	41.07	614.82	509.02	290	41.07	ball	28.83	2.48	-22.86	-29.45	4.11	-22.48	0	-	attempt 2
5193413	SMP	1	289	40.07	618.37	515.4	289	40.07	ball	28.83	2.48	-22.86	-29.45	4.11	-22.48	0	-	attempt 2
5226664	SMP	1	289	40.07	616.03	530.27	289	40.07	ball	28.83	2.48	-22.86	-29.45	4.11	-22.48	0	-	attempt 2
5259683	SMP	1	289	40.07	619.46	553.51	289	40.07	ball	28.83	2.48	-22.86	-29.45	4.11	-22.48	0	-	attempt 2
5292883	SMP	1	289	40.07	618.54	564.76	289	40.07	ball	28.83	2.48	-22.86	-29.45	4.11	-22.48	0	-	attempt 2
5326594	SMP	1	289	40.07	621.72	545.92	289	40.07	ball	28.83	2.48	-22.86	-29.45	4.11	-22.48	0	-	attempt 2
5359897	SMP	1	289	40.07	625.78	560.31	289	40.07	ball	28.83	2.48	-22.86	-29.45	4.11	-22.48	0	-	attempt 2
5392740	SMP	1	289	40.07	611.97	591.34	289	40.07	ball	28.83	2.48	-22.86	-29.45	4.11	-22.48	0	-	attempt 2
5425985	SMP	1	289	40.07	611.52	622.25	289	40.07	ball	28.83	2.48	-22.86	-29.45	4.11	-22.48	0	-	attempt 2
5459551	SMP	1	289	40.07	594.45	642.99	289	40.07	ball	28.83	2.48	-22.86	-29.45	4.11	-22.48	0	-	attempt 2
5492468	SMP	1	292	102.07	562.4	654.39	292	102.07	ball	28.83	2.48	-22.86	-29.45	4.11	-22.48	0	-	attempt 2
5526159	SMP	1	288	39.07	542.35	644.72	288	39.07	ball	28.83	2.48	-22.86	-29.45	4.11	-22.48	0	-	attempt 2
5559160	SMP	1	288	39.07	544.56	647.96	288	39.07	ball	28.83	2.48	-22.86	-29.45	4.11	-22.48	0	-	attempt 2
5592653	SMP	1	288	39.07	543.88	670.13	288	39.07	ball	28.83	2.49	-22.86	-29.45	4.11	-22.48	0	-	attempt 2
5625836	SMP	1	288	39.07	525.79	685.08	288	39.07	ball	28.83	2.49	-22.86	-29.45	4.11	-22.48	0	-	attempt 2
5659004	SMP	1	288	39.07	528.75	678.78	288	39.07	ball	28.83	2.49	-22.86	-29.45	4.11	-22.48	0	-	attempt 2
5692285	SMP	1	294	45.07	518.25	743.83	294	45.07	ball	28.83	2.49	-22.86	-29.45	4.11	-22.48	0	-	attempt 2
5725482	SMP	1	294	45.07	528.12	882.67	294	45.07	ball	28.83	2.49	-22.86	-29.45	4.11	-22.48	0	-	attempt 2
5758771	SMP	1	295	103.07	616.27	663.41	295	103.07	ball	28.83	2.49	-22.86	-29.45	4.11	-22.48	0	-	attempt 2
5792104	SMP	1	295	103.07	705.18	399.91	295	103.07	ball	28.83	2.49	-22.86	-29.45	4.11	-22.48	0	-	attempt 2
5825421	SMP	1	295	103.07	818.52	175.12	295	103.07	Other	28.83	2.49	-22.86	-29.45	4.11	-22.48	0	-	attempt 2
5858617	SMP	1	0	0	0	0	0	0	-	0	0	0	0	0	0	0	-	attempt 2
5892212	SMP	1	0	0	0	0	0	0	-	0	0	0	0	0	0	0	-	attempt 2
5925811	SMP	1	0	0	0	0	0	0	-	0	0	0	0	0	0	0	-	attempt 2
5992356	SMP	1	0	0	0	0	0	0	-	0	0	0	0	0	0	0	-	attempt 2
6025347	SMP	1	0	0	0	0	0	0	-	0	0	0	0	0	0	0	-	attempt 2
6058141	SMP	1	0	0	0	0	0	0	-	0	0	0	0	0	0	0	-	attempt 2
6092130	SMP	1	0	0	0	0	0	0	-	0	0	0	0	0	0	0	-	attempt 2
6125091	SMP	1	74	52.07	591.14	341.38	74	52.07	Middle Left	28.83	2.49	-22.86	-29.45	4.11	-22.48	0	-	attempt 2
6158202	SMP	1	0	0	0	0	0	0	-	0	0	0	0	0	0	0	-	attempt 2
6191350	SMP	1	0	0	0	0	0	0	-	0	0	0	0	0	0	0	-	attempt 2
6224511	SMP	1	0	0	0	0	0	0	-	0	0	0	0	0	0	0	-	attempt 2
6257913	SMP	1	0	0	0	0	0	0	-	0	0	0	0	0	0	0	-	attempt 2
6291979	SMP	1	0	0	0	0	0	0	-	0	0	0	0	0	0	0	-	attempt 2
6324441	SMP	1	0	0	0	0	0	0	-	0	0	0	0	0	0	0	-	attempt 2
6357571	SMP	1	0	0	0	0	0	0	-	0	0	0	0	0	0	0	-	attempt 2
6406446	SMP	1	0	0	0	0	0	0	-	0	0	0	0	0	0	0	-	attempt 2
6424477	SMP	1	0	0	0	0	0	0	-	0	0	0	0	0	0	0	-	attempt 2
6458725	SMP	1	0	0	0	0	0	0	-	0	0	0	0	0	0	0	-	attempt 2
