# Supplementary material for: Visual Search Strategies of Soccer Players Executing a Power vs. Placement Penalty Kick
Source: PLoS One. 2014 Dec 17;9(12):e115179. doi: 10.1371/journal.pone.0115179 (PMC4269429; doi:10.1371/journal.pone.0115179)
Supplement: S1 File — Raw visual search data from participant group in each test condition. (ZIP) [file pone.0115179.s001.zip › PLoS ONE Supporting Information/Part 5/Output/S1 attempt 1 LA power no GK.xlsx]

## Sheet: Sheet1
## [BeGaze]
## Converted from:
## Date:	23.07.2013 10:54:05
## Version:	BeGaze 3.2.28
## IDF Version:	10
## Sample Rate:	30
## Separator Type:	Trial
## Trial Count:	1
## Uses Plane File:	FALSE
## Stimulus:	attempt 5
## Number of Samples:	187
## Reversed:	none
## [Run]
## Subject:	Jacob Low Anxiety
## Description:	Reference View 6 Jacob Low Anxiety 0
## [Calibration]
## Calibration Type:	n.a.
## Calibration Area:	1280	960
## [Geometry]
## Stimulus Dimension [mm]:	1280	960
## Head Distance [mm]:	1450
## [Hardware Setup]
## System ID:
## Operating System :
## IView X Version:
## [Filter Settings]
## Heuristics:	FALSE
## Heuristics Stage:	0
## Bilateral:	FALSE
## Gaze Cursor Filter:	FALSE
## Saccade Length [px]:	0
## Filter Depth [ms]:	0
## Format:	LEFT, RIGHT, POR, AOI, EYEPOSITION, TRIGGER
##
Time	Type	Trial	B POR X [px]	B POR Y [px]	L POR X [px]	L POR Y [px]	R POR X [px]	R POR Y [px]	B Object Hit	L EPOS X	L EPOS Y	L EPOS Z	R EPOS X	R EPOS Y	R EPOS Z	Trigger	B Event Info	Stimulus
6353	SMP	1	297	104.07	675.85	512.71	297	104.07	ball	28.83	2.56	-22.95	-29.43	4.19	-22.5	0	-	attempt 5
39499	SMP	1	297	104.07	677.04	517.53	297	104.07	ball	28.83	2.56	-22.95	-29.43	4.19	-22.5	0	-	attempt 5
72539	SMP	1	297	104.07	675.28	523.72	297	104.07	ball	28.83	2.56	-22.95	-29.43	4.19	-22.5	0	-	attempt 5
106093	SMP	1	297	104.07	673.03	532.08	297	104.07	ball	28.83	2.56	-22.95	-29.43	4.19	-22.5	0	-	attempt 5
139218	SMP	1	297	104.07	664.81	550.28	297	104.07	ball	28.83	2.56	-22.95	-29.43	4.19	-22.5	0	-	attempt 5
172351	SMP	1	297	104.07	659.86	568.1	297	104.07	ball	28.83	2.56	-22.95	-29.43	4.19	-22.5	0	-	attempt 5
205813	SMP	1	297	104.07	652.82	589.63	297	104.07	ball	28.83	2.56	-22.95	-29.43	4.19	-22.5	0	-	attempt 5
239041	SMP	1	297	104.07	647.75	611.62	297	104.07	ball	28.83	2.56	-22.94	-29.43	4.19	-22.5	0	-	attempt 5
272570	SMP	1	297	104.07	646.65	638.74	297	104.07	ball	28.83	2.56	-22.94	-29.43	4.19	-22.5	0	-	attempt 5
305598	SMP	1	297	104.07	652.82	669.21	297	104.07	ball	28.83	2.56	-22.94	-29.43	4.19	-22.5	0	-	attempt 5
338848	SMP	1	297	104.07	653.2	702.41	297	104.07	ball	28.83	2.56	-22.94	-29.43	4.19	-22.5	0	-	attempt 5
371991	SMP	1	297	104.07	688.6	551.05	297	104.07	Other	28.83	2.56	-22.94	-29.43	4.19	-22.5	0	-	attempt 5
405585	SMP	1	297	104.07	989.46	703.81	297	104.07	Other	28.83	2.56	-22.94	0	0	0	0	-	attempt 5
438655	SMP	1	0	0	0	0	0	0	-	0	0	0	0	0	0	0	-	attempt 5
471905	SMP	1	0	0	0	0	0	0	-	0	0	0	0	0	0	0	-	attempt 5
505209	SMP	1	287	103.07	739.95	-70.38	287	103.07	Other	28.83	2.56	-22.94	-29.43	4.19	-22.5	0	-	attempt 5
542705	SMP	1	294	101.07	821.8	-103.51	294	101.07	Other	28.83	2.56	-22.94	-29.43	4.19	-22.5	0	-	attempt 5
605325	SMP	1	144	85.07	859.97	28.45	144	85.07	Bottom Middle	28.83	2.56	-22.94	-29.43	4.19	-22.5	0	-	attempt 5
638365	SMP	1	150	85.07	821.39	124.82	150	85.07	Bottom Middle	28.83	2.56	-22.94	-29.43	4.19	-22.5	0	-	attempt 5
672207	SMP	1	148	83.07	796.16	207.43	148	83.07	Bottom Middle	28.83	2.56	-22.94	-29.43	4.19	-22.5	0	-	attempt 5
704781	SMP	1	155	73.07	775.83	258.25	155	73.07	Bottom Middle	28.83	2.56	-22.94	-29.43	4.19	-22.5	0	-	attempt 5
738040	SMP	1	154	72.07	758.53	304.34	154	72.07	Bottom Middle	28.83	2.56	-22.94	-29.43	4.19	-22.5	0	-	attempt 5
771400	SMP	1	155	75.07	750	340.7	155	75.07	Bottom Middle	28.83	2.56	-22.94	-29.43	4.19	-22.5	0	-	attempt 5
804635	SMP	1	141	73.07	724.33	370.35	141	73.07	Bottom Middle	28.83	2.56	-22.94	-29.43	4.19	-22.5	0	-	attempt 5
838002	SMP	1	89	60.07	603.49	354.68	89	60.07	Middle Left	28.83	2.56	-22.94	-29.43	4.19	-22.5	0	-	attempt 5
871754	SMP	1	87	61.07	581.99	387.74	87	61.07	Middle Left	28.83	2.56	-22.94	-29.43	4.19	-22.5	0	-	attempt 5
904583	SMP	1	85	60.07	575.4	418.64	85	60.07	Middle Left	28.83	2.56	-22.94	-29.43	4.19	-22.5	0	-	attempt 5
937814	SMP	1	87	58.07	579.86	443.38	87	58.07	Middle Left	28.83	2.56	-22.94	-29.43	4.19	-22.5	0	-	attempt 5
971043	SMP	1	88	55.07	586.14	463.89	88	55.07	Middle Left	28.83	2.56	-22.94	-29.43	4.19	-22.5	0	-	attempt 5
1004245	SMP	1	88	56.07	590.73	479.73	88	56.07	Middle Left	28.83	2.56	-22.94	-29.43	4.19	-22.5	0	-	attempt 5
1038027	SMP	1	88	60.07	596.41	494.43	88	60.07	Middle Left	28.83	2.56	-22.94	-29.43	4.19	-22.5	0	-	attempt 5
1071086	SMP	1	88	51.07	600.17	499.27	88	51.07	Middle Left	28.83	2.56	-22.94	-29.43	4.19	-22.5	0	-	attempt 5
1104148	SMP	1	101	68.07	606.03	487.14	101	68.07	Middle Middle	28.83	2.56	-22.94	-29.43	4.19	-22.5	0	-	attempt 5
1138323	SMP	1	78	42.07	607.87	474.73	78	42.07	Top Left	28.83	2.56	-22.94	-29.43	4.19	-22.5	0	-	attempt 5
1170601	SMP	1	78	42.07	609.49	455.91	78	42.07	Top Left	28.83	2.56	-22.94	-29.43	4.19	-22.5	0	-	attempt 5
1204059	SMP	1	82	65.07	575.97	490.54	82	65.07	Middle Left	28.83	2.56	-22.94	-29.43	4.19	-22.5	0	-	attempt 5
1237322	SMP	1	0	0	0	0	0	0	-	0	0	0	0	0	0	0	-	attempt 5
1270554	SMP	1	0	0	0	0	0	0	-	0	0	0	0	0	0	0	-	attempt 5
1303921	SMP	1	0	0	0	0	0	0	-	0	0	0	0	0	0	0	-	attempt 5
1337050	SMP	1	292	102.07	531.77	714.29	292	102.07	Other	28.83	2.56	-22.94	-29.43	4.19	-22.5	0	-	attempt 5
1371011	SMP	1	292	102.07	544.55	642.58	292	102.07	Other	28.83	2.56	-22.94	-29.43	4.19	-22.5	0	-	attempt 5
1404689	SMP	1	290	42.07	555.12	611.13	290	42.07	ball	28.83	2.56	-22.94	-29.43	4.19	-22.5	0	-	attempt 5
1437024	SMP	1	290	105.07	564.58	595.1	290	105.07	ball	28.83	2.56	-22.94	-29.43	4.19	-22.5	0	-	attempt 5
1470240	SMP	1	288	47.07	574.46	612.35	288	47.07	ball	28.83	2.56	-22.94	-29.43	4.19	-22.5	0	-	attempt 5
1503656	SMP	1	288	47.07	578.01	610.95	288	47.07	ball	28.83	2.56	-22.94	-29.43	4.19	-22.5	0	-	attempt 5
1536621	SMP	1	288	47.07	581.18	621.35	288	47.07	ball	28.83	2.56	-22.94	-29.43	4.19	-22.5	0	-	attempt 5
1571524	SMP	1	288	47.07	579.38	639.36	288	47.07	ball	28.83	2.56	-22.94	-29.43	4.19	-22.5	0	-	attempt 5
1636441	SMP	1	288	47.07	568.67	669.09	288	47.07	ball	28.83	2.56	-22.94	-29.43	4.19	-22.5	0	-	attempt 5
1669862	SMP	1	288	47.07	559.09	685.05	288	47.07	ball	28.83	2.56	-22.94	-29.43	4.19	-22.5	0	-	attempt 5
1704022	SMP	1	288	47.07	556.46	694.87	288	47.07	ball	28.83	2.56	-22.94	-29.43	4.19	-22.5	0	-	attempt 5
1736341	SMP	1	288	47.07	549.1	695.81	288	47.07	ball	28.83	2.56	-22.94	-29.43	4.19	-22.5	0	-	attempt 5
1769689	SMP	1	288	47.07	549.11	688.32	288	47.07	ball	28.83	2.56	-22.94	-29.43	4.19	-22.5	0	-	attempt 5
1802989	SMP	1	289	39.07	543.05	674.49	289	39.07	ball	28.83	2.56	-22.94	-29.43	4.19	-22.5	0	-	attempt 5
1836297	SMP	1	289	39.07	561.55	658.17	289	39.07	ball	28.83	2.56	-22.94	-29.43	4.19	-22.5	0	-	attempt 5
1869570	SMP	1	294	103.07	812.67	621.72	294	103.07	Other	28.83	2.56	-22.94	-29.43	4.19	-22.5	0	-	attempt 5
1903643	SMP	1	0	0	0	0	0	0	-	0	0	0	0	0	0	0	-	attempt 5
1936463	SMP	1	0	0	0	0	0	0	-	0	0	0	0	0	0	0	-	attempt 5
1969568	SMP	1	294	103.07	1175.63	601.58	294	103.07	Other	28.83	2.56	-22.94	-29.43	4.19	-22.5	0	-	attempt 5
2002590	SMP	1	294	103.07	1263.88	715.84	294	103.07	Other	28.83	2.56	-22.94	-29.43	4.19	-22.5	0	-	attempt 5
2035985	SMP	1	0	0	0	0	0	0	-	0	0	0	0	0	0	0	-	attempt 5
2069119	SMP	1	292	102.07	0	0	292	102.07	Other	0	0	0	-29.43	4.2	-22.5	0	-	attempt 5
2102480	SMP	1	292	102.07	969.42	703.28	292	102.07	Other	28.83	2.56	-22.94	-29.43	4.2	-22.5	0	-	attempt 5
2137407	SMP	1	292	102.07	901.24	682.36	292	102.07	Other	28.83	2.56	-22.94	-29.43	4.2	-22.5	0	-	attempt 5
2168939	SMP	1	292	102.07	921.17	647.24	292	102.07	Other	28.83	2.56	-22.94	-29.43	4.2	-22.5	0	-	attempt 5
2236412	SMP	1	292	102.07	921.17	647.24	292	102.07	Other	28.83	2.56	-22.94	-29.43	4.2	-22.5	0	-	attempt 5
2268882	SMP	1	292	102.07	1190.93	433.06	292	102.07	Other	28.83	2.56	-22.94	-29.43	4.2	-22.5	0	-	attempt 5
2301938	SMP	1	292	102.07	1046.78	638.69	292	102.07	Other	28.83	2.56	-22.94	-29.43	4.2	-22.5	0	-	attempt 5
2335834	SMP	1	292	102.07	1034.52	625.8	292	102.07	Other	28.83	2.56	-22.94	-29.43	4.2	-22.5	0	-	attempt 5
2368701	SMP	1	292	102.07	1008.14	618.12	292	102.07	Other	28.83	2.56	-22.94	-29.43	4.2	-22.5	0	-	attempt 5
2402383	SMP	1	292	102.07	978.96	611.56	292	102.07	Other	28.83	2.56	-22.94	-29.43	4.2	-22.5	0	-	attempt 5
2435111	SMP	1	292	102.07	1100.87	315.81	292	102.07	Other	28.83	2.56	-22.94	-29.43	4.2	-22.5	0	-	attempt 5
2468380	SMP	1	292	102.07	1042.21	351.25	292	102.07	Other	28.83	2.56	-22.94	-29.43	4.2	-22.5	0	-	attempt 5
2502104	SMP	1	292	102.07	925.16	593.24	292	102.07	Other	28.83	2.56	-22.94	-29.43	4.2	-22.5	0	-	attempt 5
2535380	SMP	1	292	102.07	939.44	632.9	292	102.07	Other	28.83	2.56	-22.94	-29.43	4.2	-22.5	0	-	attempt 5
2568285	SMP	1	292	102.07	804	597.58	292	102.07	Other	28.83	2.56	-22.94	-29.43	4.2	-22.5	0	-	attempt 5
2601953	SMP	1	0	0	0	0	0	0	-	0	0	0	0	0	0	0	-	attempt 5
2635003	SMP	1	0	0	0	0	0	0	-	0	0	0	0	0	0	0	-	attempt 5
2668582	SMP	1	0	0	0	0	0	0	-	0	0	0	0	0	0	0	-	attempt 5
2701270	SMP	1	292	102.07	713.76	713.34	292	102.07	Other	28.83	2.56	-22.94	0	0	0	0	-	attempt 5
2747145	SMP	1	292	102.07	230.87	490.09	292	102.07	Other	28.83	2.56	-22.94	-29.43	4.2	-22.5	0	-	attempt 5
2801208	SMP	1	292	102.07	526.94	453.05	292	102.07	Other	28.83	2.56	-22.94	-29.43	4.2	-22.51	0	-	attempt 5
2834501	SMP	1	292	102.07	555.57	455.96	292	102.07	ball	28.83	2.56	-22.94	-29.43	4.2	-22.5	0	-	attempt 5
2867807	SMP	1	292	102.07	486.77	527.98	292	102.07	ball	28.83	2.56	-22.94	-29.43	4.2	-22.51	0	-	attempt 5
2901699	SMP	1	289	40.07	511.5	535.66	289	40.07	ball	28.83	2.56	-22.94	-29.43	4.2	-22.51	0	-	attempt 5
2934204	SMP	1	289	40.07	529.42	541.73	289	40.07	ball	28.83	2.56	-22.94	-29.43	4.2	-22.51	0	-	attempt 5
2967565	SMP	1	286	107.07	544.2	538.64	286	107.07	ball	28.83	2.56	-22.94	-29.43	4.2	-22.51	0	-	attempt 5
3000967	SMP	1	287	32.07	559.84	526.74	287	32.07	ball	28.83	2.56	-22.94	-29.43	4.2	-22.51	0	-	attempt 5
3034053	SMP	1	282	42.07	574.86	519.6	282	42.07	ball	28.83	2.56	-22.95	-29.43	4.2	-22.51	0	-	attempt 5
3067259	SMP	1	282	42.07	583.61	525.63	282	42.07	ball	28.83	2.56	-22.95	-29.43	4.2	-22.51	0	-	attempt 5
3100560	SMP	1	284	42.07	587.55	537.89	284	42.07	ball	28.83	2.56	-22.95	-29.43	4.2	-22.51	0	-	attempt 5
3134647	SMP	1	284	42.07	585.52	547.02	284	42.07	ball	28.83	2.56	-22.95	-29.43	4.2	-22.51	0	-	attempt 5
3167095	SMP	1	284	42.07	586.05	547.91	284	42.07	ball	28.83	2.56	-22.95	-29.43	4.2	-22.51	0	-	attempt 5
3200519	SMP	1	284	42.07	584.82	543.66	284	42.07	ball	28.83	2.56	-22.95	-29.43	4.2	-22.51	0	-	attempt 5
3234016	SMP	1	284	42.07	581.77	537.37	284	42.07	ball	28.83	2.56	-22.95	-29.43	4.2	-22.51	0	-	attempt 5
3267106	SMP	1	284	42.07	591.56	537.65	284	42.07	ball	28.83	2.56	-22.95	-29.43	4.2	-22.51	0	-	attempt 5
3300230	SMP	1	284	42.07	586.94	543.14	284	42.07	ball	28.83	2.56	-22.95	-29.43	4.2	-22.51	0	-	attempt 5
3333594	SMP	1	284	42.07	581.17	548.07	284	42.07	ball	28.83	2.56	-22.95	-29.43	4.2	-22.51	0	-	attempt 5
3366876	SMP	1	284	42.07	571.79	547.7	284	42.07	ball	28.83	2.56	-22.95	-29.43	4.2	-22.51	0	-	attempt 5
3400262	SMP	1	284	42.07	564.92	545.19	284	42.07	ball	28.83	2.56	-22.95	-29.43	4.2	-22.51	0	-	attempt 5
3433660	SMP	1	284	42.07	561.32	546.02	284	42.07	ball	28.83	2.56	-22.95	-29.43	4.2	-22.51	0	-	attempt 5
3466743	SMP	1	284	42.07	558.21	551.57	284	42.07	ball	28.83	2.56	-22.95	-29.43	4.2	-22.51	0	-	attempt 5
3500241	SMP	1	284	42.07	556.39	564.69	284	42.07	ball	28.83	2.56	-22.95	-29.43	4.2	-22.51	0	-	attempt 5
3533324	SMP	1	284	42.07	554.83	580.91	284	42.07	ball	28.83	2.56	-22.95	-29.43	4.2	-22.51	0	-	attempt 5
3566470	SMP	1	284	42.07	552.52	600.31	284	42.07	ball	28.83	2.56	-22.95	-29.43	4.2	-22.51	0	-	attempt 5
3599697	SMP	1	284	42.07	549.51	615.68	284	42.07	ball	28.83	2.56	-22.95	-29.43	4.2	-22.51	0	-	attempt 5
3633257	SMP	1	288	42.07	545.58	626.52	288	42.07	ball	28.83	2.56	-22.95	-29.43	4.2	-22.51	0	-	attempt 5
3666552	SMP	1	288	42.07	544.09	632.61	288	42.07	ball	28.83	2.56	-22.95	-29.43	4.2	-22.51	0	-	attempt 5
3699868	SMP	1	288	42.07	541.41	643.47	288	42.07	ball	28.83	2.56	-22.95	-29.43	4.2	-22.51	0	-	attempt 5
3733440	SMP	1	288	42.07	538.15	663.35	288	42.07	ball	28.83	2.56	-22.95	-29.43	4.2	-22.51	0	-	attempt 5
3766193	SMP	1	288	42.07	539.49	681.37	288	42.07	ball	28.83	2.56	-22.95	-29.43	4.2	-22.51	0	-	attempt 5
3799405	SMP	1	288	42.07	544.01	703.39	288	42.07	ball	28.83	2.56	-22.95	-29.43	4.2	-22.51	0	-	attempt 5
3832778	SMP	1	288	42.07	546.49	713.77	288	42.07	ball	28.83	2.56	-22.95	-29.43	4.2	-22.51	0	-	attempt 5
3866061	SMP	1	288	42.07	545.37	704.04	288	42.07	ball	28.83	2.56	-22.95	-29.43	4.2	-22.51	0	-	attempt 5
3899295	SMP	1	288	42.07	544.19	690.59	288	42.07	ball	28.83	2.56	-22.95	-29.43	4.2	-22.51	0	-	attempt 5
3932669	SMP	1	288	42.07	542.06	676.24	288	42.07	ball	28.83	2.56	-22.95	-29.43	4.2	-22.51	0	-	attempt 5
3966089	SMP	1	288	42.07	539.22	669.65	288	42.07	ball	28.83	2.56	-22.95	-29.43	4.2	-22.51	0	-	attempt 5
3999484	SMP	1	288	42.07	538.51	670.38	288	42.07	ball	28.83	2.56	-22.95	-29.43	4.2	-22.51	0	-	attempt 5
4032487	SMP	1	288	42.07	536.39	667.89	288	42.07	ball	28.83	2.56	-22.95	-29.43	4.2	-22.51	0	-	attempt 5
4065680	SMP	1	288	42.07	533.45	666.07	288	42.07	ball	28.83	2.56	-22.95	-29.43	4.2	-22.51	0	-	attempt 5
4098830	SMP	1	288	42.07	529.73	673.64	288	42.07	ball	28.83	2.56	-22.95	-29.43	4.2	-22.51	0	-	attempt 5
4132212	SMP	1	288	42.07	524.73	679.4	288	42.07	ball	28.83	2.56	-22.95	-29.43	4.2	-22.51	0	-	attempt 5
4165528	SMP	1	288	42.07	519.83	680.51	288	42.07	ball	28.83	2.56	-22.95	-29.43	4.2	-22.51	0	-	attempt 5
4198734	SMP	1	288	42.07	509.01	685.05	288	42.07	ball	28.83	2.56	-22.95	-29.43	4.2	-22.51	0	-	attempt 5
4232126	SMP	1	288	42.07	494.37	684.21	288	42.07	ball	28.83	2.57	-22.95	-29.43	4.2	-22.51	0	-	attempt 5
4265300	SMP	1	288	42.07	480.56	684.45	288	42.07	ball	28.83	2.57	-22.95	-29.43	4.2	-22.51	0	-	attempt 5
4299297	SMP	1	294	101.07	587.58	594.28	294	101.07	Other	28.83	2.57	-22.95	-29.43	4.2	-22.51	0	-	attempt 5
4332409	SMP	1	144	113.07	884.7	438.68	144	113.07	Front middle	28.83	2.57	-22.95	-29.43	4.2	-22.51	0	-	attempt 5
4369678	SMP	1	140	90.07	804.87	416.22	140	90.07	Bottom Middle	28.83	2.57	-22.95	-29.43	4.2	-22.51	0	-	attempt 5
4398439	SMP	1	137	88.07	780.35	408.58	137	88.07	Bottom Middle	28.83	2.57	-22.95	-29.43	4.2	-22.51	0	-	attempt 5
4431802	SMP	1	152	87.07	757.47	408.67	152	87.07	Bottom Middle	28.83	2.57	-22.95	-29.43	4.2	-22.51	0	-	attempt 5
4468321	SMP	1	157	87.07	745.16	401.32	157	87.07	Bottom Middle	28.83	2.57	-22.95	-29.43	4.2	-22.51	0	-	attempt 5
4498481	SMP	1	172	83.07	745.4	401.11	172	83.07	Bottom Right	28.83	2.57	-22.95	-29.43	4.2	-22.51	0	-	attempt 5
4531402	SMP	1	184	81.07	760.2	390.21	184	81.07	Bottom Right	28.83	2.57	-22.95	-29.43	4.2	-22.51	0	-	attempt 5
4564762	SMP	1	196	81.07	784.6	379.02	196	81.07	Bottom Right	28.83	2.57	-22.95	-29.43	4.2	-22.51	0	-	attempt 5
4598028	SMP	1	215	81.07	807.54	379.99	215	81.07	Bottom Right	28.83	2.57	-22.95	-29.43	4.2	-22.51	0	-	attempt 5
4631706	SMP	1	173	93.07	705.64	444.81	173	93.07	Bottom Right	28.83	2.57	-22.95	-29.43	4.2	-22.51	0	-	attempt 5
4664752	SMP	1	292	103.07	489.61	590.71	292	103.07	Other	28.83	2.57	-22.95	-29.43	4.2	-22.51	0	-	attempt 5
4698095	SMP	1	292	103.07	459.54	600.06	292	103.07	Other	28.83	2.57	-22.95	-29.43	4.2	-22.51	0	-	attempt 5
4731152	SMP	1	292	103.07	520.98	559.42	292	103.07	Other	28.83	2.57	-22.95	-29.43	4.2	-22.51	0	-	attempt 5
4764422	SMP	1	292	103.07	561.36	537.38	292	103.07	ball	28.83	2.57	-22.95	-29.43	4.2	-22.51	0	-	attempt 5
4797650	SMP	1	292	103.07	591.99	529.16	292	103.07	ball	28.83	2.57	-22.95	-29.43	4.2	-22.51	0	-	attempt 5
4831806	SMP	1	289	38.07	606.05	538.48	289	38.07	ball	28.83	2.57	-22.95	-29.43	4.21	-22.51	0	-	attempt 5
4864415	SMP	1	289	38.07	609.83	541.68	289	38.07	ball	28.83	2.57	-22.95	-29.43	4.21	-22.51	0	-	attempt 5
4897448	SMP	1	289	38.07	608.89	544.77	289	38.07	ball	28.83	2.57	-22.95	-29.43	4.21	-22.51	0	-	attempt 5
4930791	SMP	1	289	38.07	610.71	546.42	289	38.07	ball	28.83	2.57	-22.95	-29.43	4.21	-22.51	0	-	attempt 5
4964129	SMP	1	289	38.07	618.82	547.69	289	38.07	ball	28.83	2.57	-22.95	-29.43	4.21	-22.51	0	-	attempt 5
4997823	SMP	1	289	38.07	623.65	538.73	289	38.07	ball	28.83	2.57	-22.95	-29.43	4.21	-22.51	0	-	attempt 5
5030573	SMP	1	289	38.07	617.94	533.27	289	38.07	ball	28.83	2.57	-22.95	-29.43	4.21	-22.51	0	-	attempt 5
5063986	SMP	1	289	38.07	630.32	519.82	289	38.07	ball	28.83	2.57	-22.95	-29.43	4.21	-22.51	0	-	attempt 5
5097194	SMP	1	289	38.07	627.3	522.92	289	38.07	ball	28.83	2.57	-22.95	-29.43	4.21	-22.51	0	-	attempt 5
5130476	SMP	1	289	38.07	634.24	509.78	289	38.07	ball	28.83	2.57	-22.95	-29.43	4.21	-22.51	0	-	attempt 5
5164670	SMP	1	289	35.07	631.89	512.02	289	35.07	ball	28.83	2.57	-22.95	-29.43	4.21	-22.51	0	-	attempt 5
5197475	SMP	1	289	35.07	640.93	508.61	289	35.07	ball	28.83	2.57	-22.95	-29.43	4.21	-22.51	0	-	attempt 5
5230440	SMP	1	289	35.07	639.25	518.98	289	35.07	ball	28.83	2.57	-22.95	-29.43	4.21	-22.51	0	-	attempt 5
5263446	SMP	1	289	35.07	634.19	544.66	289	35.07	ball	28.83	2.57	-22.95	-29.43	4.21	-22.51	0	-	attempt 5
5296853	SMP	1	287	35.07	643.49	556.17	287	35.07	ball	28.83	2.57	-22.95	-29.43	4.21	-22.51	0	-	attempt 5
5330153	SMP	1	287	40.07	650.23	565.53	287	40.07	ball	28.83	2.57	-22.95	-29.43	4.21	-22.51	0	-	attempt 5
5363421	SMP	1	287	40.07	635.38	561.99	287	40.07	ball	28.83	2.57	-22.95	-29.43	4.21	-22.51	0	-	attempt 5
5397068	SMP	1	287	40.07	644.17	541.32	287	40.07	ball	28.83	2.57	-22.95	-29.43	4.21	-22.51	0	-	attempt 5
5429909	SMP	1	292	35.07	634.97	543.2	292	35.07	ball	28.83	2.57	-22.95	-29.43	4.21	-22.51	0	-	attempt 5
5463919	SMP	1	292	35.07	638.48	564.99	292	35.07	ball	28.83	2.57	-22.95	-29.43	4.21	-22.51	0	-	attempt 5
5534677	SMP	1	287	36.07	600.55	632.99	287	36.07	ball	28.83	2.57	-22.95	-29.43	4.21	-22.51	0	-	attempt 5
5596432	SMP	1	287	42.07	547.02	664.6	287	42.07	ball	28.83	2.57	-22.95	-29.43	4.21	-22.51	0	-	attempt 5
5629646	SMP	1	287	42.07	537.73	666.06	287	42.07	ball	28.83	2.57	-22.95	-29.43	4.21	-22.51	0	-	attempt 5
5663100	SMP	1	287	42.07	526.72	672.8	287	42.07	ball	28.83	2.57	-22.95	-29.43	4.21	-22.51	0	-	attempt 5
5696131	SMP	1	287	42.07	491.57	743.25	287	42.07	ball	28.83	2.57	-22.95	-29.43	4.21	-22.51	0	-	attempt 5
5729456	SMP	1	287	42.07	481.18	760.18	287	42.07	ball	28.83	2.57	-22.95	-29.43	4.21	-22.51	0	-	attempt 5
5762704	SMP	1	289	105.07	560.13	757.34	289	105.07	ball	28.83	2.57	-22.95	-29.43	4.21	-22.51	0	-	attempt 5
5796251	SMP	1	289	105.07	653.41	543.09	289	105.07	ball	28.83	2.57	-22.95	-29.43	4.21	-22.51	0	-	attempt 5
5829454	SMP	1	289	105.07	792.7	446.91	289	105.07	ball	28.83	2.57	-22.95	-29.43	4.21	-22.51	0	-	attempt 5
5862697	SMP	1	289	105.07	868.33	336.12	289	105.07	Other	28.83	2.57	-22.95	-29.43	4.21	-22.51	0	-	attempt 5
5895996	SMP	1	289	105.07	768.51	333.62	289	105.07	Other	28.83	2.57	-22.95	-29.43	4.21	-22.51	0	-	attempt 5
5929076	SMP	1	289	105.07	723.33	319.32	289	105.07	Other	28.83	2.57	-22.95	-29.43	4.21	-22.51	0	-	attempt 5
5962505	SMP	1	0	0	0	0	0	0	-	0	0	0	0	0	0	0	-	attempt 5
5995494	SMP	1	0	0	0	0	0	0	-	0	0	0	0	0	0	0	-	attempt 5
6029434	SMP	1	0	0	0	0	0	0	-	0	0	0	0	0	0	0	-	attempt 5
6063118	SMP	1	0	0	0	0	0	0	-	0	0	0	0	0	0	0	-	attempt 5
6095491	SMP	1	0	0	0	0	0	0	-	0	0	0	0	0	0	0	-	attempt 5
6142951	SMP	1	0	0	0	0	0	0	-	0	0	0	0	0	0	0	-	attempt 5
6195741	SMP	1	40	72.07	551.26	420.21	40	72.07	bottom left	28.83	2.57	-22.95	-29.43	4.21	-22.51	0	-	attempt 5
6229395	SMP	1	0	0	0	0	0	0	-	0	0	0	0	0	0	0	-	attempt 5
6261838	SMP	1	0	0	0	0	0	0	-	0	0	0	0	0	0	0	-	attempt 5
6295429	SMP	1	0	0	0	0	0	0	-	0	0	0	0	0	0	0	-	attempt 5
6328454	SMP	1	0	0	0	0	0	0	-	0	0	0	0	0	0	0	-	attempt 5
6361893	SMP	1	0	0	0	0	0	0	-	0	0	0	0	0	0	0	-	attempt 5
6395158	SMP	1	0	0	0	0	0	0	-	0	0	0	0	0	0	0	-	attempt 5
6428717	SMP	1	0	0	0	0	0	0	-	0	0	0	0	0	0	0	-	attempt 5
