# Supplementary material for: Visual Search Strategies of Soccer Players Executing a Power vs. Placement Penalty Kick
Source: PLoS One. 2014 Dec 17;9(12):e115179. doi: 10.1371/journal.pone.0115179 (PMC4269429; doi:10.1371/journal.pone.0115179)
Supplement: S1 File — Raw visual search data from participant group in each test condition. (ZIP) [file pone.0115179.s001.zip › PLoS ONE Supporting Information/Part 5/Output/S1 attempt 2 LA placement GK move.xlsx]

## Sheet: Sheet1
## [BeGaze]
## Converted from:
## Date:	28.07.2013 13:34:51
## Version:	BeGaze 3.2.28
## IDF Version:	10
## Sample Rate:	30
## Separator Type:	Trial
## Trial Count:	1
## Uses Plane File:	FALSE
## Stimulus:	attempt 7
## Number of Samples:	168
## Reversed:	none
## [Run]
## Subject:	Jacob Low Anxiety
## Description:	Reference View 13 Jacob Low Anxiety 0
## [Calibration]
## Calibration Type:	n.a.
## Calibration Area:	1280	960
## [Geometry]
## Stimulus Dimension [mm]:	1280	960
## Head Distance [mm]:	1450
## [Hardware Setup]
## System ID:
## Operating System :
## IView X Version:
## [Filter Settings]
## Heuristics:	FALSE
## Heuristics Stage:	0
## Bilateral:	FALSE
## Gaze Cursor Filter:	FALSE
## Saccade Length [px]:	0
## Filter Depth [ms]:	0
## Format:	LEFT, RIGHT, POR, AOI, EYEPOSITION, TRIGGER
##
Time	Type	Trial	B POR X [px]	B POR Y [px]	L POR X [px]	L POR Y [px]	R POR X [px]	R POR Y [px]	B Object Hit	L EPOS X	L EPOS Y	L EPOS Z	R EPOS X	R EPOS Y	R EPOS Z	Trigger	B Event Info	Stimulus
26818	SMP	1	291	36.07	614.45	614.26	291	36.07	ball	28.83	2.66	-23.03	-29.42	4.33	-22.56	0	-	attempt 7
60289	SMP	1	291	36.07	606.33	621.2	291	36.07	ball	28.83	2.66	-23.03	-29.42	4.33	-22.56	0	-	attempt 7
93481	SMP	1	291	36.07	596.73	631.65	291	36.07	ball	28.83	2.66	-23.03	-29.42	4.33	-22.56	0	-	attempt 7
126639	SMP	1	291	36.07	591.37	645	291	36.07	ball	28.83	2.66	-23.03	-29.42	4.33	-22.56	0	-	attempt 7
161017	SMP	1	291	36.07	590.79	656.27	291	36.07	ball	28.83	2.66	-23.03	-29.42	4.33	-22.56	0	-	attempt 7
193149	SMP	1	291	36.07	587.08	674.63	291	36.07	ball	28.83	2.66	-23.03	-29.42	4.33	-22.56	0	-	attempt 7
226529	SMP	1	291	36.07	585.58	689.63	291	36.07	ball	28.83	2.66	-23.03	-29.42	4.33	-22.56	0	-	attempt 7
260334	SMP	1	291	36.07	586.41	717.02	291	36.07	ball	28.83	2.66	-23.03	-29.42	4.33	-22.56	0	-	attempt 7
293131	SMP	1	291	36.07	587.5	745.96	291	36.07	ball	28.83	2.66	-23.03	-29.42	4.33	-22.56	0	-	attempt 7
326450	SMP	1	291	36.07	593	778.83	291	36.07	ball	28.83	2.66	-23.03	-29.42	4.33	-22.56	0	-	attempt 7
359491	SMP	1	291	36.07	597.89	814.95	291	36.07	ball	28.83	2.66	-23.03	-29.42	4.33	-22.56	0	-	attempt 7
392934	SMP	1	291	38.07	610.13	846.31	291	38.07	ball	28.83	2.66	-23.03	-29.42	4.33	-22.56	0	-	attempt 7
426167	SMP	1	293	105.07	619.12	764.82	293	105.07	ball	28.83	2.66	-23.03	-29.42	4.33	-22.56	0	-	attempt 7
459444	SMP	1	0	0	0	0	0	0	-	0	0	0	0	0	0	0	-	attempt 7
492902	SMP	1	0	0	0	0	0	0	-	0	0	0	0	0	0	0	-	attempt 7
526285	SMP	1	0	0	0	0	0	0	-	0	0	0	0	0	0	0	-	attempt 7
559780	SMP	1	0	0	0	0	0	0	-	0	0	0	0	0	0	0	-	attempt 7
592510	SMP	1	0	0	0	0	0	0	-	0	0	0	0	0	0	0	-	attempt 7
626723	SMP	1	0	0	0	0	0	0	-	0	0	0	0	0	0	0	-	attempt 7
659124	SMP	1	0	0	0	0	0	0	-	0	0	0	0	0	0	0	-	attempt 7
692380	SMP	1	0	0	0	0	0	0	-	0	0	0	0	0	0	0	-	attempt 7
725978	SMP	1	348	53.07	982.1	281.81	348	53.07	Keeper	28.83	2.66	-23.03	0	0	0	0	-	attempt 7
758802	SMP	1	389	63.07	907.37	330.17	389	63.07	Keeper	28.83	2.66	-23.03	-29.42	4.33	-22.56	0	-	attempt 7
792122	SMP	1	369	80.07	846.92	369.67	369	80.07	Keeper	28.83	2.66	-23.03	-29.42	4.33	-22.56	0	-	attempt 7
826246	SMP	1	369	80.07	789.34	404.52	369	80.07	Keeper	28.83	2.66	-23.03	-29.42	4.33	-22.56	0	-	attempt 7
858641	SMP	1	376	69.07	733.49	433.74	376	69.07	Keeper	28.83	2.66	-23.03	-29.42	4.33	-22.56	0	-	attempt 7
892026	SMP	1	370	72.07	683.16	452.05	370	72.07	Keeper	28.83	2.66	-23.03	-29.42	4.33	-22.56	0	-	attempt 7
925437	SMP	1	373	67.07	648.17	458.26	373	67.07	Keeper	28.83	2.66	-23.03	-29.42	4.33	-22.56	0	-	attempt 7
958571	SMP	1	373	67.07	629.07	450.1	373	67.07	Keeper	28.83	2.66	-23.03	-29.42	4.33	-22.56	0	-	attempt 7
992507	SMP	1	372	58.07	614.14	442.63	372	58.07	Keeper	28.83	2.66	-23.03	-29.42	4.33	-22.56	0	-	attempt 7
1025090	SMP	1	387	55.07	600.96	436.39	387	55.07	Keeper	28.83	2.66	-23.03	-29.42	4.33	-22.56	0	-	attempt 7
1058622	SMP	1	388	69.07	594.82	422.61	388	69.07	Keeper	28.83	2.66	-23.03	-29.42	4.33	-22.56	0	-	attempt 7
1093258	SMP	1	388	69.07	596.03	403.97	388	69.07	Keeper	28.83	2.66	-23.03	-29.42	4.33	-22.56	0	-	attempt 7
1125655	SMP	1	385	60.07	596.03	396.58	385	60.07	Keeper	28.83	2.66	-23.03	-29.42	4.33	-22.56	0	-	attempt 7
1158103	SMP	1	387	70.07	598.16	402.91	387	70.07	Keeper	28.83	2.66	-23.03	-29.42	4.33	-22.56	0	-	attempt 7
1191561	SMP	1	387	70.07	599.55	413.62	387	70.07	Keeper	28.83	2.66	-23.03	-29.42	4.33	-22.56	0	-	attempt 7
1224817	SMP	1	380	60.07	585.62	430.5	380	60.07	Keeper	28.83	2.66	-23.03	-29.42	4.33	-22.56	0	-	attempt 7
1257967	SMP	1	375	60.07	576.65	443.77	375	60.07	Keeper	28.83	2.66	-23.03	-29.42	4.33	-22.56	0	-	attempt 7
1291344	SMP	1	369	63.07	564.41	443.58	369	63.07	Keeper	28.83	2.66	-23.03	-29.42	4.33	-22.56	0	-	attempt 7
1324525	SMP	1	369	63.07	550.99	452.96	369	63.07	Keeper	28.83	2.66	-23.03	-29.42	4.33	-22.56	0	-	attempt 7
1357818	SMP	1	382	63.07	544.58	448.15	382	63.07	Keeper	28.83	2.66	-23.03	-29.42	4.33	-22.56	0	-	attempt 7
1391093	SMP	1	390	67.07	536.28	452.11	390	67.07	Keeper	28.83	2.66	-23.03	-29.42	4.33	-22.56	0	-	attempt 7
1426703	SMP	1	390	67.07	533.04	450.25	390	67.07	Keeper	28.83	2.66	-23.03	-29.42	4.33	-22.56	0	-	attempt 7
1457595	SMP	1	388	58.07	540.32	429.74	388	58.07	Keeper	28.83	2.66	-23.03	-29.43	4.33	-22.56	0	-	attempt 7
1502007	SMP	1	383	37.07	551.81	409.75	383	37.07	Keeper	28.83	2.66	-23.03	-29.43	4.33	-22.56	0	-	attempt 7
1558296	SMP	1	393	67.07	564.38	392.11	393	67.07	Keeper	28.83	2.66	-23.03	-29.43	4.33	-22.56	0	-	attempt 7
1624062	SMP	1	105	126.07	539.88	547	105	126.07	Front middle	28.83	2.66	-23.03	-29.43	4.33	-22.56	0	-	attempt 7
1657582	SMP	1	292	103.07	532.12	705.91	292	103.07	Other	28.83	2.66	-23.03	-29.43	4.33	-22.56	0	-	attempt 7
1690762	SMP	1	292	103.07	551.6	876.3	292	103.07	ball	28.83	2.66	-23.03	-29.43	4.33	-22.56	0	-	attempt 7
1723781	SMP	1	285	40.07	554.49	828.63	285	40.07	ball	28.83	2.66	-23.03	-29.43	4.33	-22.56	0	-	attempt 7
1757615	SMP	1	296	101.07	559.43	769.06	296	101.07	ball	28.83	2.66	-23.03	-29.43	4.33	-22.56	0	-	attempt 7
1790701	SMP	1	295	43.07	544.69	812.34	295	43.07	ball	28.83	2.66	-23.03	-29.43	4.33	-22.56	0	-	attempt 7
1823721	SMP	1	294	101.07	547.05	781	294	101.07	ball	28.83	2.66	-23.03	-29.43	4.33	-22.56	0	-	attempt 7
1856896	SMP	1	289	41.07	549.57	756.19	289	41.07	ball	28.83	2.66	-23.03	-29.43	4.33	-22.56	0	-	attempt 7
1890313	SMP	1	289	41.07	551.45	736.87	289	41.07	ball	28.83	2.66	-23.03	-29.43	4.33	-22.56	0	-	attempt 7
1924102	SMP	1	289	41.07	556.93	724.77	289	41.07	ball	28.83	2.66	-23.03	-29.43	4.33	-22.56	0	-	attempt 7
1956926	SMP	1	289	41.07	562.43	711.42	289	41.07	ball	28.83	2.66	-23.03	-29.43	4.33	-22.56	0	-	attempt 7
1990178	SMP	1	289	41.07	565.82	697.31	289	41.07	ball	28.83	2.66	-23.03	-29.43	4.33	-22.56	0	-	attempt 7
2023245	SMP	1	289	41.07	563.62	687.39	289	41.07	ball	28.83	2.66	-23.03	-29.43	4.33	-22.56	0	-	attempt 7
2056791	SMP	1	289	41.07	558.19	676.18	289	41.07	ball	28.83	2.66	-23.03	-29.43	4.33	-22.56	0	-	attempt 7
2089921	SMP	1	289	41.07	557.71	661.49	289	41.07	ball	28.83	2.66	-23.03	-29.43	4.33	-22.56	0	-	attempt 7
2123192	SMP	1	289	41.07	554.16	647.5	289	41.07	ball	28.83	2.66	-23.03	-29.43	4.33	-22.57	0	-	attempt 7
2156826	SMP	1	289	41.07	551.55	640.69	289	41.07	ball	28.83	2.66	-23.03	-29.43	4.33	-22.57	0	-	attempt 7
2189754	SMP	1	289	41.07	551.14	637.68	289	41.07	ball	28.83	2.66	-23.03	-29.43	4.33	-22.57	0	-	attempt 7
2223048	SMP	1	289	41.07	550.36	641.55	289	41.07	ball	28.83	2.66	-23.03	-29.43	4.33	-22.57	0	-	attempt 7
2256437	SMP	1	289	41.07	545.73	648.18	289	41.07	ball	28.83	2.66	-23.03	-29.43	4.33	-22.57	0	-	attempt 7
2289528	SMP	1	289	41.07	545.35	654.04	289	41.07	ball	28.83	2.66	-23.03	-29.43	4.33	-22.57	0	-	attempt 7
2322734	SMP	1	289	41.07	547.49	657.23	289	41.07	ball	28.83	2.66	-23.03	-29.43	4.33	-22.57	0	-	attempt 7
2356348	SMP	1	289	41.07	546.41	658.74	289	41.07	ball	28.83	2.66	-23.03	-29.43	4.33	-22.57	0	-	attempt 7
2389797	SMP	1	289	41.07	544.64	659.79	289	41.07	ball	28.83	2.66	-23.03	-29.43	4.33	-22.57	0	-	attempt 7
2422848	SMP	1	289	41.07	539.11	650.13	289	41.07	ball	28.83	2.66	-23.03	-29.43	4.33	-22.57	0	-	attempt 7
2456462	SMP	1	289	103.07	549.97	542.96	289	103.07	Other	28.83	2.66	-23.03	-29.43	4.33	-22.57	0	-	attempt 7
2489249	SMP	1	295	104.07	1341.83	820.62	295	104.07	Other	28.83	2.66	-23.03	0	0	0	0	-	attempt 7
2522487	SMP	1	0	0	0	0	0	0	-	0	0	0	0	0	0	0	-	attempt 7
2556066	SMP	1	294	103.07	922.31	1256.99	294	103.07	Other	28.83	2.66	-23.03	-29.43	4.33	-22.57	0	-	attempt 7
2589066	SMP	1	83	114.07	581.34	434.89	83	114.07	Front Left	28.83	2.66	-23.03	-29.43	4.33	-22.57	0	-	attempt 7
2622325	SMP	1	339	62.07	622.44	379.63	339	62.07	Keeper	28.83	2.66	-23.03	-29.43	4.33	-22.57	0	-	attempt 7
2655595	SMP	1	339	62.07	612.71	388.34	339	62.07	Keeper	28.83	2.66	-23.03	-29.43	4.33	-22.57	0	-	attempt 7
2688859	SMP	1	339	62.07	619.68	382.35	339	62.07	Keeper	28.83	2.66	-23.03	-29.43	4.33	-22.57	0	-	attempt 7
2722241	SMP	1	337	61.07	623.04	378.38	337	61.07	Keeper	28.83	2.66	-23.03	-29.43	4.33	-22.57	0	-	attempt 7
2755864	SMP	1	337	61.07	630.48	375.48	337	61.07	Keeper	28.83	2.66	-23.03	-29.43	4.33	-22.57	0	-	attempt 7
2789086	SMP	1	388	30.07	716.14	321.44	388	30.07	Keeper	28.83	2.66	-23.03	-29.43	4.33	-22.57	0	-	attempt 7
2821962	SMP	1	396	45.07	731.17	326	396	45.07	Keeper	28.83	2.66	-23.03	-29.43	4.33	-22.57	0	-	attempt 7
2855247	SMP	1	400	45.07	723.88	342.67	400	45.07	Keeper	28.83	2.66	-23.03	-29.43	4.33	-22.57	0	-	attempt 7
2888395	SMP	1	401	45.07	731.09	344.96	401	45.07	Keeper	28.83	2.66	-23.03	-29.43	4.33	-22.57	0	-	attempt 7
2922027	SMP	1	401	45.07	728.65	355.32	401	45.07	Keeper	28.83	2.66	-23.03	-29.43	4.33	-22.57	0	-	attempt 7
2954990	SMP	1	399	46.07	721.97	359.22	399	46.07	Keeper	28.83	2.66	-23.03	-29.43	4.33	-22.57	0	-	attempt 7
2988958	SMP	1	392	40.07	728.98	354.57	392	40.07	Keeper	28.83	2.66	-23.03	-29.43	4.33	-22.57	0	-	attempt 7
3022232	SMP	1	388	34.07	679.94	387.87	388	34.07	Keeper	28.83	2.66	-23.03	-29.43	4.33	-22.57	0	-	attempt 7
3057754	SMP	1	388	34.07	680.3	393.47	388	34.07	Keeper	28.83	2.66	-23.03	-29.43	4.33	-22.57	0	-	attempt 7
3089225	SMP	1	389	35.07	681.18	396.71	389	35.07	Keeper	28.83	2.66	-23.03	-29.43	4.33	-22.57	0	-	attempt 7
3121462	SMP	1	389	35.07	673.5	397.99	389	35.07	Keeper	28.83	2.66	-23.03	-29.43	4.33	-22.57	0	-	attempt 7
3154727	SMP	1	395	37.07	674.52	393.16	395	37.07	Keeper	28.83	2.66	-23.03	-29.43	4.33	-22.57	0	-	attempt 7
3188111	SMP	1	391	35.07	706.29	366.74	391	35.07	Keeper	28.83	2.66	-23.03	-29.43	4.33	-22.57	0	-	attempt 7
3221428	SMP	1	396	35.07	717.34	354.64	396	35.07	Keeper	28.83	2.66	-23.03	-29.43	4.33	-22.57	0	-	attempt 7
3255287	SMP	1	396	35.07	702.08	351.04	396	35.07	Keeper	28.83	2.66	-23.03	-29.43	4.33	-22.57	0	-	attempt 7
3289288	SMP	1	396	35.07	709.91	338.23	396	35.07	Keeper	28.83	2.66	-23.03	-29.43	4.33	-22.57	0	-	attempt 7
3321123	SMP	1	394	35.07	693.24	345.05	394	35.07	Keeper	28.83	2.66	-23.03	-29.43	4.33	-22.57	0	-	attempt 7
3354248	SMP	1	373	42.07	637.19	354.65	373	42.07	Keeper	28.83	2.66	-23.03	-29.43	4.33	-22.57	0	-	attempt 7
3387526	SMP	1	13	58.07	506.55	377.2	13	58.07	Middle Left	28.83	2.66	-23.03	-29.43	4.33	-22.57	0	-	attempt 7
3421155	SMP	1	23	58.07	518.4	369.93	23	58.07	Middle Left	28.83	2.66	-23.03	-29.43	4.33	-22.57	0	-	attempt 7
3454456	SMP	1	24	58.07	529.7	360.7	24	58.07	Middle Left	28.83	2.66	-23.03	-29.43	4.33	-22.57	0	-	attempt 7
3487388	SMP	1	24	58.07	544.91	355.82	24	58.07	Middle Left	28.83	2.66	-23.03	-29.43	4.33	-22.57	0	-	attempt 7
3521119	SMP	1	23	59.07	561.42	356.35	23	59.07	Middle Left	28.83	2.66	-23.03	-29.43	4.33	-22.57	0	-	attempt 7
3554254	SMP	1	13	91.07	541.62	417.88	13	91.07	Bottom Left	28.83	2.66	-23.03	-29.43	4.33	-22.57	0	-	attempt 7
3587660	SMP	1	290	102.07	507.66	600.16	290	102.07	Other	28.83	2.66	-23.03	-29.43	4.33	-22.57	0	-	attempt 7
3620511	SMP	1	290	102.07	495.93	663.42	290	102.07	ball	28.83	2.66	-23.03	-29.43	4.33	-22.57	0	-	attempt 7
3653920	SMP	1	288	44.07	513.73	639.02	288	44.07	ball	28.83	2.66	-23.03	-29.43	4.33	-22.57	0	-	attempt 7
3687134	SMP	1	288	44.07	528.91	621.47	288	44.07	ball	28.83	2.66	-23.03	-29.43	4.33	-22.57	0	-	attempt 7
3720519	SMP	1	288	44.07	541.33	615.45	288	44.07	ball	28.83	2.66	-23.03	-29.43	4.33	-22.57	0	-	attempt 7
3753872	SMP	1	288	44.07	552.78	609.14	288	44.07	ball	28.83	2.66	-23.03	-29.43	4.33	-22.57	0	-	attempt 7
3786983	SMP	1	288	44.07	563.62	604.68	288	44.07	ball	28.83	2.66	-23.03	-29.43	4.33	-22.57	0	-	attempt 7
3820212	SMP	1	288	44.07	571.71	599.26	288	44.07	ball	28.83	2.66	-23.03	-29.43	4.33	-22.57	0	-	attempt 7
3853380	SMP	1	288	44.07	580.17	598.8	288	44.07	ball	28.83	2.66	-23.03	-29.43	4.33	-22.57	0	-	attempt 7
3886733	SMP	1	288	44.07	581.57	596.13	288	44.07	ball	28.83	2.66	-23.03	-29.43	4.33	-22.57	0	-	attempt 7
3920019	SMP	1	288	44.07	578.1	591.44	288	44.07	ball	28.83	2.66	-23.03	-29.43	4.33	-22.57	0	-	attempt 7
3953314	SMP	1	288	44.07	577.43	598.97	288	44.07	ball	28.83	2.66	-23.03	-29.43	4.33	-22.57	0	-	attempt 7
3987051	SMP	1	288	44.07	574.58	603	288	44.07	ball	28.83	2.66	-23.03	-29.43	4.33	-22.57	0	-	attempt 7
4019768	SMP	1	288	44.07	573.9	595.35	288	44.07	ball	28.83	2.66	-23.03	-29.43	4.33	-22.57	0	-	attempt 7
4053108	SMP	1	288	44.07	570.57	594.3	288	44.07	ball	28.83	2.66	-23.03	-29.43	4.33	-22.57	0	-	attempt 7
4086658	SMP	1	288	44.07	571.87	589.92	288	44.07	ball	28.83	2.66	-23.03	-29.43	4.33	-22.57	0	-	attempt 7
4119698	SMP	1	288	44.07	571.8	587.49	288	44.07	ball	28.83	2.67	-23.03	-29.43	4.33	-22.57	0	-	attempt 7
4152978	SMP	1	288	44.07	575.94	582.44	288	44.07	ball	28.83	2.67	-23.03	-29.43	4.33	-22.57	0	-	attempt 7
4186470	SMP	1	288	44.07	576.01	579.35	288	44.07	ball	28.83	2.67	-23.03	-29.43	4.33	-22.57	0	-	attempt 7
4219846	SMP	1	288	44.07	574.53	561.68	288	44.07	ball	28.83	2.67	-23.03	-29.43	4.33	-22.57	0	-	attempt 7
4252674	SMP	1	288	44.07	574.69	571.31	288	44.07	ball	28.83	2.67	-23.03	-29.43	4.33	-22.57	0	-	attempt 7
4286617	SMP	1	288	44.07	571.31	584.71	288	44.07	ball	28.83	2.67	-23.03	-29.43	4.33	-22.57	0	-	attempt 7
4319203	SMP	1	288	44.07	581.46	553.74	288	44.07	ball	28.83	2.67	-23.03	-29.43	4.33	-22.57	0	-	attempt 7
4352589	SMP	1	288	44.07	581.95	541.45	288	44.07	ball	28.83	2.67	-23.03	-29.43	4.33	-22.57	0	-	attempt 7
4386038	SMP	1	288	44.07	582.79	552.46	288	44.07	ball	28.83	2.67	-23.03	-29.43	4.33	-22.57	0	-	attempt 7
4419669	SMP	1	288	44.07	589.57	552.21	288	44.07	ball	28.83	2.67	-23.03	-29.43	4.33	-22.57	0	-	attempt 7
4452413	SMP	1	288	44.07	591.07	563.86	288	44.07	ball	28.83	2.67	-23.03	-29.43	4.33	-22.57	0	-	attempt 7
4485734	SMP	1	288	44.07	602.63	576.7	288	44.07	ball	28.83	2.67	-23.03	-29.43	4.33	-22.57	0	-	attempt 7
4518959	SMP	1	288	44.07	609.18	582.84	288	44.07	ball	28.83	2.67	-23.03	-29.43	4.33	-22.57	0	-	attempt 7
4552978	SMP	1	288	44.07	622.98	574.71	288	44.07	ball	28.83	2.67	-23.03	-29.43	4.33	-22.57	0	-	attempt 7
4586204	SMP	1	288	44.07	643.66	573.11	288	44.07	ball	28.83	2.67	-23.03	-29.43	4.33	-22.57	0	-	attempt 7
4618724	SMP	1	288	44.07	640.69	559.63	288	44.07	ball	28.83	2.67	-23.03	-29.43	4.33	-22.57	0	-	attempt 7
4652667	SMP	1	288	44.07	642.24	528.76	288	44.07	ball	28.83	2.67	-23.03	-29.43	4.33	-22.57	0	-	attempt 7
4685395	SMP	1	288	44.07	638.18	539.54	288	44.07	ball	28.83	2.67	-23.03	-29.43	4.33	-22.57	0	-	attempt 7
4718695	SMP	1	288	44.07	617.59	575.98	288	44.07	ball	28.83	2.67	-23.03	-29.43	4.34	-22.57	0	-	attempt 7
4752581	SMP	1	292	103.07	596.27	610.42	292	103.07	ball	28.83	2.67	-23.03	-29.43	4.34	-22.57	0	-	attempt 7
4785371	SMP	1	292	103.07	594.1	619.87	292	103.07	ball	28.83	2.67	-23.03	-29.43	4.34	-22.57	0	-	attempt 7
4818944	SMP	1	292	103.07	592.54	465.06	292	103.07	ball	28.83	2.67	-23.03	-29.43	4.34	-22.57	0	-	attempt 7
4851722	SMP	1	290	103.07	579.58	470.89	290	103.07	ball	28.83	2.67	-23.03	-29.43	4.34	-22.57	0	-	attempt 7
4884895	SMP	1	290	103.07	568.36	504.95	290	103.07	ball	28.83	2.67	-23.03	-29.43	4.34	-22.57	0	-	attempt 7
4918935	SMP	1	290	103.07	582.54	473.98	290	103.07	ball	28.83	2.67	-23.03	-29.43	4.34	-22.57	0	-	attempt 7
4951550	SMP	1	290	103.07	571	503.44	290	103.07	ball	28.83	2.67	-23.03	-29.43	4.34	-22.57	0	-	attempt 7
4984757	SMP	1	290	103.07	580.48	488.98	290	103.07	Other	28.83	2.67	-23.03	-29.43	4.34	-22.57	0	-	attempt 7
5018192	SMP	1	290	103.07	719.44	354.35	290	103.07	Other	28.83	2.67	-23.03	-29.43	4.34	-22.57	0	-	attempt 7
5051498	SMP	1	290	103.07	872.44	268.22	290	103.07	Other	28.83	2.67	-23.03	-29.43	4.34	-22.57	0	-	attempt 7
5085121	SMP	1	290	103.07	776.31	322.06	290	103.07	Other	28.83	2.67	-23.03	-29.43	4.34	-22.57	0	-	attempt 7
5118009	SMP	1	290	103.07	737.37	315.36	290	103.07	Other	28.83	2.67	-23.03	-29.43	4.34	-22.57	0	-	attempt 7
5151187	SMP	1	89	124.07	737.37	315.36	89	124.07	Front Left	28.83	2.67	-23.03	-29.43	4.34	-22.57	0	-	attempt 7
5184532	SMP	1	0	0	0	0	0	0	-	0	0	0	0	0	0	0	-	attempt 7
5217834	SMP	1	0	0	0	0	0	0	-	0	0	0	0	0	0	0	-	attempt 7
5251997	SMP	1	0	0	0	0	0	0	-	0	0	0	0	0	0	0	-	attempt 7
5284340	SMP	1	0	0	0	0	0	0	-	0	0	0	0	0	0	0	-	attempt 7
5317494	SMP	1	0	0	0	0	0	0	-	0	0	0	0	0	0	0	-	attempt 7
5350907	SMP	1	0	0	0	0	0	0	-	0	0	0	0	0	0	0	-	attempt 7
5384533	SMP	1	398	64.07	791.82	285.91	398	64.07	Keeper	28.83	2.67	-23.03	-29.43	4.34	-22.57	0	-	attempt 7
5418225	SMP	1	0	0	0	0	0	0	-	0	0	0	0	0	0	0	-	attempt 7
5450576	SMP	1	0	0	0	0	0	0	-	0	0	0	0	0	0	0	-	attempt 7
5483852	SMP	1	0	0	0	0	0	0	-	0	0	0	0	0	0	0	-	attempt 7
5517557	SMP	1	0	0	0	0	0	0	-	0	0	0	0	0	0	0	-	attempt 7
5550493	SMP	1	0	0	0	0	0	0	-	0	0	0	0	0	0	0	-	attempt 7
5583895	SMP	1	0	0	0	0	0	0	-	0	0	0	0	0	0	0	-	attempt 7
5617690	SMP	1	0	0	0	0	0	0	-	0	0	0	0	0	0	0	-	attempt 7
5650584	SMP	1	0	0	0	0	0	0	-	0	0	0	0	0	0	0	-	attempt 7
