# Supplementary material for: Visual Search Strategies of Soccer Players Executing a Power vs. Placement Penalty Kick
Source: PLoS One. 2014 Dec 17;9(12):e115179. doi: 10.1371/journal.pone.0115179 (PMC4269429; doi:10.1371/journal.pone.0115179)
Supplement: S1 File — Raw visual search data from participant group in each test condition. (ZIP) [file pone.0115179.s001.zip › PLoS ONE Supporting Information/Part 5/Output/S1 attempt 2 LA placement no GK.xlsx]

## Sheet: Sheet1
## [BeGaze]
## Converted from:
## Date:	28.07.2013 13:34:57
## Version:	BeGaze 3.2.28
## IDF Version:	10
## Sample Rate:	30
## Separator Type:	Trial
## Trial Count:	1
## Uses Plane File:	FALSE
## Stimulus:	attempt 8
## Number of Samples:	148
## Reversed:	none
## [Run]
## Subject:	Jacob Low Anxiety
## Description:	Reference View 14 Jacob Low Anxiety 0
## [Calibration]
## Calibration Type:	n.a.
## Calibration Area:	1280	960
## [Geometry]
## Stimulus Dimension [mm]:	1280	960
## Head Distance [mm]:	1450
## [Hardware Setup]
## System ID:
## Operating System :
## IView X Version:
## [Filter Settings]
## Heuristics:	FALSE
## Heuristics Stage:	0
## Bilateral:	FALSE
## Gaze Cursor Filter:	FALSE
## Saccade Length [px]:	0
## Filter Depth [ms]:	0
## Format:	LEFT, RIGHT, POR, AOI, EYEPOSITION, TRIGGER
##
Time	Type	Trial	B POR X [px]	B POR Y [px]	L POR X [px]	L POR Y [px]	R POR X [px]	R POR Y [px]	B Object Hit	L EPOS X	L EPOS Y	L EPOS Z	R EPOS X	R EPOS Y	R EPOS Z	Trigger	B Event Info	Stimulus
13190	SMP	1	289	40.07	624.02	478.19	289	40.07	ball	28.82	2.69	-23.06	-29.44	4.36	-22.6	0	-	attempt 8
46406	SMP	1	289	40.07	616.4	485.81	289	40.07	ball	28.82	2.69	-23.06	-29.44	4.36	-22.6	0	-	attempt 8
79577	SMP	1	289	40.07	605.01	496.82	289	40.07	ball	28.82	2.69	-23.06	-29.44	4.36	-22.6	0	-	attempt 8
112990	SMP	1	289	40.07	596.48	508.77	289	40.07	ball	28.82	2.69	-23.06	-29.44	4.36	-22.6	0	-	attempt 8
146297	SMP	1	289	40.07	595.09	524.93	289	40.07	ball	28.82	2.69	-23.06	-29.44	4.36	-22.6	0	-	attempt 8
179620	SMP	1	289	40.07	597.99	548.12	289	40.07	ball	28.82	2.69	-23.06	-29.44	4.36	-22.6	0	-	attempt 8
212771	SMP	1	289	40.07	591.51	585.95	289	40.07	ball	28.82	2.69	-23.06	-29.44	4.36	-22.6	0	-	attempt 8
246039	SMP	1	289	40.07	587.95	627.39	289	40.07	ball	28.82	2.69	-23.06	-29.44	4.36	-22.6	0	-	attempt 8
279658	SMP	1	289	40.07	587.64	682.5	289	40.07	ball	28.82	2.69	-23.06	-29.44	4.36	-22.6	0	-	attempt 8
312949	SMP	1	289	105.07	599.29	692.62	289	105.07	ball	28.82	2.69	-23.06	-29.44	4.36	-22.6	0	-	attempt 8
345863	SMP	1	289	105.07	613.87	630.77	289	105.07	ball	28.82	2.69	-23.06	-29.44	4.36	-22.6	0	-	attempt 8
379295	SMP	1	289	105.07	634.12	545.54	289	105.07	Other	28.82	2.69	-23.06	-29.44	4.36	-22.6	0	-	attempt 8
412854	SMP	1	0	0	0	0	0	0	-	0	0	0	0	0	0	0	-	attempt 8
445982	SMP	1	0	0	0	0	0	0	-	0	0	0	0	0	0	0	-	attempt 8
478869	SMP	1	0	0	0	0	0	0	-	0	0	0	0	0	0	0	-	attempt 8
525236	SMP	1	290	102.07	712	85	290	102.07	Other	28.82	2.69	-23.06	-29.44	4.36	-22.6	0	-	attempt 8
547146	SMP	1	290	102.07	800.56	113.93	290	102.07	Other	28.82	2.69	-23.06	-29.44	4.36	-22.6	0	-	attempt 8
579322	SMP	1	89	113.07	771.37	192.41	89	113.07	Front Left	28.82	2.69	-23.06	-29.44	4.36	-22.6	0	-	attempt 8
612456	SMP	1	92	94.07	746.37	254.88	92	94.07	Bottom Middle	28.82	2.69	-23.06	-29.44	4.36	-22.6	0	-	attempt 8
645429	SMP	1	95	92.07	725.51	314.05	95	92.07	Bottom Middle	28.82	2.69	-23.06	-29.44	4.36	-22.6	0	-	attempt 8
712110	SMP	1	101	96.07	713.17	396.78	101	96.07	Bottom Middle	28.82	2.69	-23.06	-29.44	4.36	-22.6	0	-	attempt 8
745099	SMP	1	105	95.07	703.66	435.51	105	95.07	Bottom Middle	28.82	2.69	-23.06	-29.45	4.36	-22.6	0	-	attempt 8
778811	SMP	1	117	106.07	696.79	455.38	117	106.07	Front middle	28.82	2.69	-23.06	-29.45	4.36	-22.6	0	-	attempt 8
811882	SMP	1	132	90.07	750.43	433.88	132	90.07	Bottom Middle	28.82	2.69	-23.06	-29.45	4.36	-22.6	0	-	attempt 8
844955	SMP	1	180	74.07	892.94	388.64	180	74.07	Bottom Right	28.82	2.69	-23.06	-29.45	4.36	-22.6	0	-	attempt 8
878321	SMP	1	180	74.07	856.14	418.07	180	74.07	Bottom Right	28.82	2.69	-23.06	-29.45	4.36	-22.6	0	-	attempt 8
911570	SMP	1	188	73.07	826.76	455.83	188	73.07	Bottom Right	28.82	2.69	-23.06	-29.44	4.36	-22.6	0	-	attempt 8
945208	SMP	1	198	70.07	807.46	477.99	198	70.07	Middle Right	28.82	2.69	-23.06	-29.44	4.36	-22.6	0	-	attempt 8
978180	SMP	1	295	102.07	1104.47	500.6	295	102.07	Other	28.82	2.69	-23.06	-29.44	4.36	-22.6	0	-	attempt 8
1012192	SMP	1	295	102.07	930.49	523.52	295	102.07	Other	28.82	2.69	-23.06	-29.44	4.36	-22.6	0	-	attempt 8
1044995	SMP	1	295	102.07	927.94	523.28	295	102.07	Other	28.82	2.69	-23.06	-29.44	4.36	-22.6	0	-	attempt 8
1077963	SMP	1	295	102.07	897.39	529.75	295	102.07	Other	28.82	2.69	-23.06	-29.44	4.36	-22.6	0	-	attempt 8
1111799	SMP	1	295	102.07	889.03	529.17	295	102.07	Other	28.82	2.69	-23.06	-29.44	4.36	-22.6	0	-	attempt 8
1152443	SMP	1	295	102.07	878.11	530.84	295	102.07	Other	28.82	2.69	-23.06	-29.44	4.37	-22.6	0	-	attempt 8
1184089	SMP	1	241	78.07	806.52	547.74	241	78.07	Bottom Right	28.82	2.69	-23.06	-29.44	4.37	-22.6	0	-	attempt 8
1217827	SMP	1	238	81.07	809.91	555.81	238	81.07	Bottom Right	28.82	2.69	-23.06	-29.44	4.37	-22.6	0	-	attempt 8
1278048	SMP	1	87	63.07	497.64	573.62	87	63.07	Middle Left	28.82	2.69	-23.06	-29.44	4.37	-22.6	0	-	attempt 8
1310880	SMP	1	19	69.07	389.39	608.49	19	69.07	Middle Left	28.82	2.69	-23.06	-29.44	4.37	-22.6	0	-	attempt 8
1344184	SMP	1	30	69.07	414.54	613.18	30	69.07	Middle Left	28.82	2.69	-23.06	-29.44	4.37	-22.6	0	-	attempt 8
1377894	SMP	1	27	67.07	434.73	613.7	27	67.07	Middle Left	28.82	2.69	-23.06	-29.44	4.37	-22.6	0	-	attempt 8
1410765	SMP	1	28	67.07	455.7	608.85	28	67.07	Middle Left	28.82	2.69	-23.06	-29.44	4.37	-22.6	0	-	attempt 8
1443844	SMP	1	29	69.07	474.02	605.43	29	69.07	Middle Left	28.82	2.69	-23.06	-29.44	4.37	-22.6	0	-	attempt 8
1477557	SMP	1	29	69.07	489.49	601.74	29	69.07	Middle Left	28.82	2.69	-23.06	-29.44	4.37	-22.6	0	-	attempt 8
1510625	SMP	1	29	69.07	498.04	600.19	29	69.07	Middle Left	28.82	2.69	-23.06	-29.44	4.37	-22.6	0	-	attempt 8
1543808	SMP	1	29	69.07	501.12	597.73	29	69.07	Middle Left	28.82	2.69	-23.06	-29.44	4.37	-22.6	0	-	attempt 8
1576940	SMP	1	20	90.07	504.3	651.22	20	90.07	Bottom Left	28.82	2.69	-23.06	-29.44	4.37	-22.6	0	-	attempt 8
1610854	SMP	1	20	92.07	511.5	670.28	20	92.07	Bottom Left	28.82	2.69	-23.06	-29.44	4.37	-22.6	0	-	attempt 8
1644088	SMP	1	20	92.07	515.51	660.76	20	92.07	Bottom Left	28.82	2.69	-23.06	-29.44	4.37	-22.6	0	-	attempt 8
1677921	SMP	1	20	92.07	523.44	633.77	20	92.07	Bottom Left	28.82	2.69	-23.06	-29.44	4.37	-22.6	0	-	attempt 8
1710279	SMP	1	20	92.07	528.54	603.58	20	92.07	Bottom Left	28.82	2.69	-23.06	-29.44	4.37	-22.6	0	-	attempt 8
1743787	SMP	1	20	92.07	528.58	573.63	20	92.07	Bottom Left	28.82	2.69	-23.06	-29.44	4.37	-22.6	0	-	attempt 8
1800308	SMP	1	20	92.07	527.5	548.68	20	92.07	Bottom Left	28.82	2.7	-23.06	-29.44	4.37	-22.6	0	-	attempt 8
1843199	SMP	1	28	99.07	529.69	511.92	28	99.07	Bottom Left	28.82	2.7	-23.06	-29.44	4.37	-22.6	0	-	attempt 8
1876914	SMP	1	27	114.07	532.75	489.85	27	114.07	Front Left	28.82	2.7	-23.06	-29.44	4.37	-22.6	0	-	attempt 8
1909897	SMP	1	15	83.07	535.45	458.89	15	83.07	Bottom Left	28.82	2.7	-23.06	-29.44	4.37	-22.6	0	-	attempt 8
1943388	SMP	1	15	85.07	536.42	439.38	15	85.07	Bottom Left	28.82	2.7	-23.06	-29.44	4.37	-22.6	0	-	attempt 8
1976624	SMP	1	291	104.07	539.33	563.61	291	104.07	Other	28.82	2.7	-23.06	-29.44	4.37	-22.6	0	-	attempt 8
2009702	SMP	1	291	104.07	547.15	705.82	291	104.07	ball	28.82	2.7	-23.07	-29.44	4.37	-22.6	0	-	attempt 8
2043533	SMP	1	289	38.07	539.25	717.22	289	38.07	ball	28.82	2.7	-23.07	-29.44	4.37	-22.6	0	-	attempt 8
2076172	SMP	1	289	38.07	539.05	692.76	289	38.07	ball	28.82	2.7	-23.07	-29.44	4.37	-22.6	0	-	attempt 8
2109449	SMP	1	289	38.07	540.78	677.55	289	38.07	ball	28.82	2.7	-23.07	-29.44	4.37	-22.6	0	-	attempt 8
2144007	SMP	1	289	38.07	543.04	665.76	289	38.07	ball	28.82	2.7	-23.07	-29.44	4.37	-22.6	0	-	attempt 8
2175944	SMP	1	289	38.07	543.14	648.35	289	38.07	ball	28.82	2.7	-23.07	-29.44	4.37	-22.6	0	-	attempt 8
2209658	SMP	1	289	38.07	543.7	624.76	289	38.07	ball	28.82	2.7	-23.07	-29.45	4.37	-22.6	0	-	attempt 8
2242812	SMP	1	289	38.07	542.72	612.95	289	38.07	ball	28.82	2.7	-23.07	-29.45	4.37	-22.6	0	-	attempt 8
2275863	SMP	1	289	38.07	541.44	613.05	289	38.07	ball	28.82	2.7	-23.07	-29.45	4.37	-22.6	0	-	attempt 8
2310202	SMP	1	289	38.07	542.8	612.08	289	38.07	ball	28.82	2.7	-23.07	-29.45	4.37	-22.6	0	-	attempt 8
2378769	SMP	1	289	38.07	538.61	614.79	289	38.07	ball	28.82	2.7	-23.07	-29.45	4.37	-22.6	0	-	attempt 8
2409044	SMP	1	289	38.07	539.4	606.72	289	38.07	ball	28.82	2.7	-23.07	-29.45	4.37	-22.6	0	-	attempt 8
2444789	SMP	1	289	38.07	539.11	606.06	289	38.07	ball	28.82	2.7	-23.07	-29.45	4.37	-22.6	0	-	attempt 8
2508770	SMP	1	289	38.07	535.33	615.96	289	38.07	ball	28.82	2.7	-23.07	-29.45	4.37	-22.6	0	-	attempt 8
2542033	SMP	1	289	38.07	535.22	620.92	289	38.07	ball	28.82	2.7	-23.07	-29.45	4.37	-22.6	0	-	attempt 8
2575347	SMP	1	289	38.07	534.15	631.25	289	38.07	ball	28.82	2.7	-23.07	-29.45	4.37	-22.6	0	-	attempt 8
2608884	SMP	1	289	38.07	532.03	638.68	289	38.07	ball	28.82	2.7	-23.07	-29.45	4.37	-22.6	0	-	attempt 8
2642075	SMP	1	289	38.07	534.44	627.75	289	38.07	ball	28.82	2.7	-23.07	-29.45	4.37	-22.6	0	-	attempt 8
2675090	SMP	1	289	38.07	529.86	619.19	289	38.07	ball	28.82	2.7	-23.07	-29.45	4.37	-22.6	0	-	attempt 8
2708449	SMP	1	289	38.07	531.31	620.92	289	38.07	ball	28.82	2.7	-23.07	-29.45	4.37	-22.6	0	-	attempt 8
2741696	SMP	1	289	38.07	530.9	625.87	289	38.07	ball	28.82	2.7	-23.07	-29.45	4.37	-22.6	0	-	attempt 8
2774999	SMP	1	289	38.07	533.48	624.72	289	38.07	ball	28.82	2.7	-23.07	-29.45	4.37	-22.6	0	-	attempt 8
2808446	SMP	1	288	105.07	569.97	470.26	288	105.07	Other	28.82	2.7	-23.07	-29.45	4.37	-22.6	0	-	attempt 8
2841864	SMP	1	62	124.07	607.18	342.68	62	124.07	Front Left	28.82	2.7	-23.07	-29.45	4.37	-22.6	0	-	attempt 8
2874812	SMP	1	50	94.07	609.14	329.34	50	94.07	Bottom Left	28.82	2.7	-23.07	-29.45	4.37	-22.6	0	-	attempt 8
2908202	SMP	1	55	112.07	596.8	348.11	55	112.07	Front Left	28.82	2.7	-23.07	-29.45	4.37	-22.6	0	-	attempt 8
2941794	SMP	1	33	92.07	586.04	359.71	33	92.07	Bottom Left	28.82	2.7	-23.07	-29.45	4.37	-22.6	0	-	attempt 8
2974579	SMP	1	33	86.07	580.45	365.33	33	86.07	Bottom Left	28.82	2.7	-23.07	-29.45	4.37	-22.6	0	-	attempt 8
3008148	SMP	1	35	87.07	574.34	369.29	35	87.07	Bottom Left	28.82	2.7	-23.07	-29.45	4.37	-22.6	0	-	attempt 8
3041338	SMP	1	34	88.07	573.84	368.2	34	88.07	Bottom Left	28.82	2.7	-23.07	-29.45	4.37	-22.6	0	-	attempt 8
3074935	SMP	1	44	88.07	572.98	368.23	44	88.07	Bottom Left	28.82	2.7	-23.07	-29.45	4.37	-22.6	0	-	attempt 8
3108078	SMP	1	53	88.07	571.97	366.92	53	88.07	Bottom Left	28.82	2.7	-23.07	-29.45	4.37	-22.6	0	-	attempt 8
3140964	SMP	1	53	89.07	571.75	366.11	53	89.07	Bottom Left	28.82	2.7	-23.07	-29.45	4.37	-22.6	0	-	attempt 8
3174281	SMP	1	51	89.07	573.34	365.81	51	89.07	Bottom Left	28.82	2.7	-23.07	-29.45	4.37	-22.6	0	-	attempt 8
3207449	SMP	1	45	87.07	575.49	362.74	45	87.07	Bottom Left	28.82	2.7	-23.07	-29.45	4.37	-22.6	0	-	attempt 8
3240837	SMP	1	42	88.07	575.28	355.61	42	88.07	Bottom Left	28.82	2.7	-23.07	-29.45	4.37	-22.6	0	-	attempt 8
3274059	SMP	1	37	87.07	577.7	347.98	37	87.07	Bottom Left	28.82	2.7	-23.07	-29.45	4.37	-22.6	0	-	attempt 8
3307839	SMP	1	44	90.07	582.42	345.53	44	90.07	Bottom Left	28.82	2.7	-23.07	-29.45	4.37	-22.6	0	-	attempt 8
3340664	SMP	1	294	103.07	586	473.68	294	103.07	Other	28.82	2.7	-23.07	-29.45	4.37	-22.6	0	-	attempt 8
3380595	SMP	1	294	103.07	568.66	641.67	294	103.07	ball	28.82	2.7	-23.07	-29.45	4.37	-22.6	0	-	attempt 8
3407167	SMP	1	290	37.07	561.82	676.91	290	37.07	ball	28.82	2.7	-23.07	-29.45	4.37	-22.6	0	-	attempt 8
3440891	SMP	1	290	37.07	564.78	645.18	290	37.07	ball	28.82	2.7	-23.07	-29.45	4.37	-22.6	0	-	attempt 8
3473961	SMP	1	292	102.07	567.66	633.56	292	102.07	ball	28.82	2.7	-23.07	-29.45	4.37	-22.6	0	-	attempt 8
3507194	SMP	1	289	39.07	570.09	630.11	289	39.07	ball	28.82	2.7	-23.07	-29.45	4.37	-22.6	0	-	attempt 8
3541108	SMP	1	289	39.07	574.97	628.69	289	39.07	ball	28.82	2.7	-23.07	-29.45	4.37	-22.6	0	-	attempt 8
3573489	SMP	1	289	39.07	578.99	630.94	289	39.07	ball	28.82	2.7	-23.07	-29.45	4.37	-22.6	0	-	attempt 8
3607053	SMP	1	289	39.07	587.16	628.59	289	39.07	ball	28.82	2.71	-23.07	-29.45	4.37	-22.6	0	-	attempt 8
3640171	SMP	1	289	39.07	589.35	623.08	289	39.07	ball	28.82	2.71	-23.07	-29.45	4.37	-22.6	0	-	attempt 8
3673310	SMP	1	289	39.07	588.71	621.01	289	39.07	ball	28.82	2.71	-23.07	-29.45	4.37	-22.6	0	-	attempt 8
3706692	SMP	1	289	39.07	590.27	616.17	289	39.07	ball	28.82	2.71	-23.07	-29.45	4.37	-22.6	0	-	attempt 8
3739929	SMP	1	289	39.07	589.54	608.31	289	39.07	ball	28.82	2.71	-23.07	-29.45	4.37	-22.6	0	-	attempt 8
3773447	SMP	1	289	39.07	589.67	595.55	289	39.07	ball	28.82	2.71	-23.07	-29.45	4.37	-22.6	0	-	attempt 8
3806661	SMP	1	289	39.07	591.93	585.47	289	39.07	ball	28.82	2.71	-23.07	-29.45	4.37	-22.6	0	-	attempt 8
3839951	SMP	1	289	39.07	593.93	577.49	289	39.07	ball	28.82	2.71	-23.07	-29.45	4.37	-22.6	0	-	attempt 8
3878781	SMP	1	289	39.07	601.77	571.71	289	39.07	ball	28.82	2.71	-23.07	-29.45	4.37	-22.6	0	-	attempt 8
3918129	SMP	1	289	39.07	612.13	569.67	289	39.07	ball	28.82	2.71	-23.07	-29.45	4.37	-22.6	0	-	attempt 8
3941772	SMP	1	289	39.07	616.45	574.92	289	39.07	ball	28.82	2.71	-23.07	-29.45	4.37	-22.6	0	-	attempt 8
3973278	SMP	1	289	39.07	625.43	577.04	289	39.07	ball	28.82	2.71	-23.07	-29.45	4.37	-22.6	0	-	attempt 8
4006199	SMP	1	289	39.07	627.47	583	289	39.07	ball	28.82	2.71	-23.07	-29.45	4.37	-22.6	0	-	attempt 8
4040908	SMP	1	289	39.07	629.87	599.94	289	39.07	ball	28.82	2.71	-23.07	-29.45	4.37	-22.6	0	-	attempt 8
4106124	SMP	1	289	39.07	617.48	631.41	289	39.07	ball	28.82	2.71	-23.07	-29.45	4.37	-22.6	0	-	attempt 8
4139688	SMP	1	289	39.07	606.9	663.44	289	39.07	ball	28.82	2.71	-23.07	-29.45	4.37	-22.6	0	-	attempt 8
4172824	SMP	1	292	105.07	598.39	690.88	292	105.07	ball	28.82	2.71	-23.07	-29.45	4.37	-22.6	0	-	attempt 8
4205764	SMP	1	289	41.07	605.98	694.26	289	41.07	ball	28.82	2.71	-23.07	-29.45	4.37	-22.61	0	-	attempt 8
4239096	SMP	1	289	41.07	634.21	681.07	289	41.07	ball	28.82	2.71	-23.08	-29.45	4.37	-22.61	0	-	attempt 8
4272632	SMP	1	289	103.07	615.55	648.85	289	103.07	ball	28.82	2.71	-23.08	-29.45	4.37	-22.61	0	-	attempt 8
4306382	SMP	1	284	41.07	591.62	686.78	284	41.07	ball	28.82	2.71	-23.08	-29.45	4.37	-22.61	0	-	attempt 8
4339524	SMP	1	293	98.07	582.34	691.47	293	98.07	ball	28.82	2.71	-23.08	-29.45	4.37	-22.61	0	-	attempt 8
4372350	SMP	1	293	98.07	580.29	714.01	293	98.07	ball	28.82	2.71	-23.08	-29.45	4.37	-22.61	0	-	attempt 8
4405431	SMP	1	293	98.07	579.82	727.04	293	98.07	ball	28.82	2.71	-23.08	-29.45	4.37	-22.61	0	-	attempt 8
4438728	SMP	1	293	98.07	598	548.77	293	98.07	ball	28.82	2.71	-23.08	-29.45	4.37	-22.61	0	-	attempt 8
4472540	SMP	1	293	98.07	642.84	393.27	293	98.07	Other	28.82	2.71	-23.08	-29.45	4.37	-22.61	0	-	attempt 8
4512179	SMP	1	293	98.07	693.61	288.73	293	98.07	Other	28.82	2.71	-23.08	-29.45	4.37	-22.61	0	-	attempt 8
4572320	SMP	1	293	98.07	651.78	305.14	293	98.07	Other	28.82	2.71	-23.08	-29.45	4.37	-22.61	0	-	attempt 8
4605185	SMP	1	293	98.07	665.91	213.94	293	98.07	Other	28.82	2.71	-23.08	-29.45	4.37	-22.61	0	-	attempt 8
4639132	SMP	1	0	0	0	0	0	0	-	0	0	0	0	0	0	0	-	attempt 8
4672281	SMP	1	0	0	0	0	0	0	-	0	0	0	0	0	0	0	-	attempt 8
4705135	SMP	1	0	0	0	0	0	0	-	0	0	0	0	0	0	0	-	attempt 8
4738090	SMP	1	0	0	0	0	0	0	-	0	0	0	0	0	0	0	-	attempt 8
4771540	SMP	1	0	0	0	0	0	0	-	0	0	0	0	0	0	0	-	attempt 8
4804776	SMP	1	0	0	0	0	0	0	-	0	0	0	0	0	0	0	-	attempt 8
4837901	SMP	1	0	0	0	0	0	0	-	0	0	0	0	0	0	0	-	attempt 8
4871443	SMP	1	0	0	0	0	0	0	-	0	0	0	0	0	0	0	-	attempt 8
4905248	SMP	1	0	0	0	0	0	0	-	0	0	0	0	0	0	0	-	attempt 8
4937761	SMP	1	0	0	0	0	0	0	-	0	0	0	0	0	0	0	-	attempt 8
4985871	SMP	1	0	0	0	0	0	0	-	0	0	0	0	0	0	0	-	attempt 8
5039099	SMP	1	32	83.07	562.59	528.05	32	83.07	Bottom Left	28.82	2.71	-23.08	-29.45	4.37	-22.61	0	-	attempt 8
5074161	SMP	1	0	0	0	0	0	0	-	0	0	0	0	0	0	0	-	attempt 8
5137807	SMP	1	0	0	0	0	0	0	-	0	0	0	0	0	0	0	-	attempt 8
5170885	SMP	1	0	0	0	0	0	0	-	0	0	0	0	0	0	0	-	attempt 8
5204219	SMP	1	0	0	0	0	0	0	-	0	0	0	0	0	0	0	-	attempt 8
