# Supplementary material for: Visual Search Strategies of Soccer Players Executing a Power vs. Placement Penalty Kick
Source: PLoS One. 2014 Dec 17;9(12):e115179. doi: 10.1371/journal.pone.0115179 (PMC4269429; doi:10.1371/journal.pone.0115179)
Supplement: S1 File — Raw visual search data from participant group in each test condition. (ZIP) [file pone.0115179.s001.zip › PLoS ONE Supporting Information/Part 5/Output/S1 attempt 2 LA power GK move.xlsx]

## Sheet: Sheet1
## [BeGaze]
## Converted from:
## Date:	19.07.2013 18:12:26
## Version:	BeGaze 3.2.28
## IDF Version:	10
## Sample Rate:	30
## Separator Type:	Trial
## Trial Count:	1
## Uses Plane File:	FALSE
## Stimulus:	attempt 3
## Number of Samples:	191
## Reversed:	none
## [Run]
## Subject:	Jacob Low Anxiety
## Description:	Reference View 4 Jacob Low Anxiety 0
## [Calibration]
## Calibration Type:	n.a.
## Calibration Area:	1280	960
## [Geometry]
## Stimulus Dimension [mm]:	1280	960
## Head Distance [mm]:	1450
## [Hardware Setup]
## System ID:
## Operating System :
## IView X Version:
## [Filter Settings]
## Heuristics:	FALSE
## Heuristics Stage:	0
## Bilateral:	FALSE
## Gaze Cursor Filter:	FALSE
## Saccade Length [px]:	0
## Filter Depth [ms]:	0
## Format:	LEFT, RIGHT, POR, AOI, EYEPOSITION, TRIGGER
##
Time	Type	Trial	B POR X [px]	B POR Y [px]	L POR X [px]	L POR Y [px]	R POR X [px]	R POR Y [px]	B Object Hit	L EPOS X	L EPOS Y	L EPOS Z	R EPOS X	R EPOS Y	R EPOS Z	Trigger	B Event Info	Stimulus
2928	SMP	1	290	31.07	698.74	521.91	290	31.07	ball	28.83	2.49	-22.88	-29.44	4.11	-22.48	0	-	attempt 3
36131	SMP	1	290	31.07	696.57	522.47	290	31.07	ball	28.83	2.49	-22.88	-29.44	4.11	-22.48	0	-	attempt 3
69510	SMP	1	290	31.07	695.01	522.91	290	31.07	ball	28.83	2.49	-22.88	-29.44	4.11	-22.48	0	-	attempt 3
102746	SMP	1	290	31.07	696.43	526.86	290	31.07	ball	28.83	2.49	-22.88	-29.44	4.11	-22.48	0	-	attempt 3
136218	SMP	1	290	31.07	692.99	526.1	290	31.07	ball	28.83	2.49	-22.88	-29.44	4.11	-22.48	0	-	attempt 3
169425	SMP	1	290	31.07	691.93	525.78	290	31.07	ball	28.84	2.49	-22.88	-29.44	4.11	-22.48	0	-	attempt 3
202995	SMP	1	290	31.07	690.61	522.11	290	31.07	ball	28.84	2.49	-22.88	-29.44	4.11	-22.48	0	-	attempt 3
236357	SMP	1	290	31.07	689.1	519.76	290	31.07	ball	28.84	2.49	-22.88	-29.44	4.11	-22.48	0	-	attempt 3
269209	SMP	1	290	31.07	684.81	515.61	290	31.07	ball	28.84	2.49	-22.88	-29.44	4.11	-22.48	0	-	attempt 3
303301	SMP	1	290	31.07	678.62	509.92	290	31.07	ball	28.84	2.49	-22.88	-29.44	4.11	-22.48	0	-	attempt 3
336060	SMP	1	290	31.07	677.45	504.35	290	31.07	ball	28.84	2.49	-22.88	-29.44	4.11	-22.48	0	-	attempt 3
368851	SMP	1	290	31.07	674.27	503.12	290	31.07	ball	28.84	2.49	-22.88	-29.44	4.11	-22.48	0	-	attempt 3
402164	SMP	1	290	31.07	659.14	509.34	290	31.07	ball	28.84	2.49	-22.88	-29.44	4.11	-22.48	0	-	attempt 3
435469	SMP	1	290	31.07	619.62	531.12	290	31.07	ball	28.84	2.49	-22.88	-29.44	4.11	-22.48	0	-	attempt 3
468628	SMP	1	290	31.07	617.66	540.82	290	31.07	ball	28.84	2.49	-22.88	-29.44	4.11	-22.47	0	-	attempt 3
502294	SMP	1	290	31.07	621.76	552.6	290	31.07	ball	28.84	2.49	-22.88	-29.44	4.11	-22.47	0	-	attempt 3
535235	SMP	1	290	31.07	618.37	569.86	290	31.07	ball	28.84	2.49	-22.88	-29.44	4.11	-22.47	0	-	attempt 3
568706	SMP	1	290	31.07	620.73	585.84	290	31.07	ball	28.84	2.49	-22.88	-29.44	4.11	-22.47	0	-	attempt 3
602387	SMP	1	290	31.07	627.72	567.53	290	31.07	ball	28.84	2.49	-22.88	-29.44	4.11	-22.47	0	-	attempt 3
635240	SMP	1	290	103.07	654.38	522.26	290	103.07	ball	28.84	2.49	-22.88	-29.44	4.11	-22.47	0	-	attempt 3
668556	SMP	1	0	0	0	0	0	0	-	0	0	0	0	0	0	0	-	attempt 3
701800	SMP	1	0	0	0	0	0	0	-	0	0	0	0	0	0	0	-	attempt 3
735103	SMP	1	0	0	0	0	0	0	-	0	0	0	0	0	0	0	-	attempt 3
768529	SMP	1	0	0	0	0	0	0	-	0	0	0	0	0	0	0	-	attempt 3
801476	SMP	1	0	0	0	0	0	0	-	0	0	0	0	0	0	0	-	attempt 3
835374	SMP	1	0	0	0	0	0	0	-	0	0	0	0	0	0	0	-	attempt 3
871291	SMP	1	293	103.07	0	0	293	103.07	Other	0	0	0	-29.44	4.11	-22.47	0	-	attempt 3
901379	SMP	1	293	103.07	609.28	-85.6	293	103.07	Other	28.84	2.49	-22.88	-29.44	4.11	-22.47	0	-	attempt 3
936243	SMP	1	375	63.07	588.37	11.66	375	63.07	Keeper	28.84	2.49	-22.88	0	0	0	0	-	attempt 3
1001188	SMP	1	364	90.07	574.13	196.44	364	90.07	Keeper	28.84	2.49	-22.88	-29.44	4.11	-22.47	0	-	attempt 3
1034717	SMP	1	385	58.07	601.18	179.69	385	58.07	Keeper	28.84	2.49	-22.88	-29.44	4.11	-22.47	0	-	attempt 3
1067872	SMP	1	386	39.07	601.22	234.76	386	39.07	Keeper	28.84	2.49	-22.88	-29.44	4.11	-22.47	0	-	attempt 3
1101033	SMP	1	387	63.07	597.2	304.68	387	63.07	Keeper	28.84	2.49	-22.88	-29.44	4.11	-22.47	0	-	attempt 3
1134497	SMP	1	387	51.07	595.86	361.38	387	51.07	Keeper	28.84	2.49	-22.88	-29.44	4.11	-22.47	0	-	attempt 3
1167807	SMP	1	386	33.07	590.01	408.18	386	33.07	Keeper	28.84	2.49	-22.88	-29.44	4.11	-22.47	0	-	attempt 3
1200961	SMP	1	386	33.07	588.06	444.82	386	33.07	Keeper	28.84	2.49	-22.88	-29.44	4.11	-22.47	0	-	attempt 3
1234175	SMP	1	386	33.07	590.34	471.69	386	33.07	Keeper	28.84	2.49	-22.88	-29.44	4.11	-22.47	0	-	attempt 3
1267336	SMP	1	403	45.07	599.77	489.76	403	45.07	Keeper	28.84	2.49	-22.88	-29.44	4.11	-22.47	0	-	attempt 3
1300913	SMP	1	97	34.07	498.77	523.27	97	34.07	Top Middle	28.84	2.49	-22.88	-29.44	4.11	-22.47	0	-	attempt 3
1334298	SMP	1	72	30.07	342.97	578.33	72	30.07	Top Left	28.84	2.49	-22.88	-29.44	4.11	-22.47	0	-	attempt 3
1367131	SMP	1	23	32.07	372.42	581.7	23	32.07	Top Left	28.84	2.49	-22.88	-29.44	4.11	-22.47	0	-	attempt 3
1414007	SMP	1	23	32.07	407.14	580.87	23	32.07	Top Left	28.84	2.49	-22.88	-29.44	4.11	-22.47	0	-	attempt 3
1436140	SMP	1	23	32.07	449.94	580.93	23	32.07	Top Left	28.84	2.49	-22.88	-29.44	4.11	-22.47	0	-	attempt 3
1467485	SMP	1	50	29.07	502.08	571.78	50	29.07	Top Left	28.83	2.49	-22.88	-29.44	4.11	-22.47	0	-	attempt 3
1500487	SMP	1	39	29.07	553.72	563.39	39	29.07	Top Left	28.83	2.49	-22.88	-29.44	4.11	-22.47	0	-	attempt 3
1533724	SMP	1	26	30.07	597.25	557.44	26	30.07	Top Left	28.83	2.49	-22.88	-29.44	4.11	-22.47	0	-	attempt 3
1567241	SMP	1	293	102.07	432.94	570.12	293	102.07	Other	28.83	2.49	-22.88	-29.44	4.11	-22.47	0	-	attempt 3
1600344	SMP	1	0	0	0	0	0	0	-	0	0	0	0	0	0	0	-	attempt 3
1633428	SMP	1	0	0	0	0	0	0	-	0	0	0	0	0	0	0	-	attempt 3
1666703	SMP	1	0	0	0	0	0	0	-	0	0	0	0	0	0	0	-	attempt 3
1701055	SMP	1	292	101.07	-161.04	547.54	292	101.07	Other	28.83	2.49	-22.88	0	0	0	0	-	attempt 3
1733199	SMP	1	292	101.07	-193.25	566.74	292	101.07	Other	28.83	2.49	-22.88	0	0	0	0	-	attempt 3
1767235	SMP	1	292	101.07	-207.11	600.9	292	101.07	Other	28.83	2.49	-22.88	0	0	0	0	-	attempt 3
1800503	SMP	1	292	101.07	39.51	578.73	292	101.07	Other	28.83	2.49	-22.88	0	0	0	0	-	attempt 3
1833452	SMP	1	292	101.07	225.17	556.71	292	101.07	Other	28.83	2.49	-22.88	-29.44	4.11	-22.47	0	-	attempt 3
1866371	SMP	1	292	101.07	361.73	547.41	292	101.07	Other	28.83	2.49	-22.88	-29.44	4.11	-22.47	0	-	attempt 3
1899577	SMP	1	292	101.07	351.1	559.61	292	101.07	Other	28.83	2.49	-22.88	0	0	0	0	-	attempt 3
1932920	SMP	1	292	101.07	111.27	624.25	292	101.07	Other	28.83	2.49	-22.88	-29.44	4.11	-22.47	0	-	attempt 3
1966335	SMP	1	292	101.07	-70.42	773.49	292	101.07	Other	28.83	2.49	-22.88	-29.44	4.11	-22.47	0	-	attempt 3
1999484	SMP	1	292	101.07	-61.77	834.96	292	101.07	Other	28.83	2.49	-22.88	-29.44	4.11	-22.47	0	-	attempt 3
2032675	SMP	1	292	101.07	77.49	800.42	292	101.07	Other	28.83	2.49	-22.88	-29.44	4.11	-22.47	0	-	attempt 3
2065992	SMP	1	292	101.07	193.43	747.44	292	101.07	Other	28.83	2.49	-22.88	-29.44	4.11	-22.47	0	-	attempt 3
2099216	SMP	1	292	101.07	258.05	711.66	292	101.07	Other	28.83	2.49	-22.88	-29.44	4.11	-22.47	0	-	attempt 3
2132555	SMP	1	292	101.07	307.82	768.38	292	101.07	Other	28.83	2.49	-22.88	-29.44	4.11	-22.47	0	-	attempt 3
2165876	SMP	1	292	101.07	312.44	753.04	292	101.07	Other	28.83	2.49	-22.88	-29.44	4.11	-22.47	0	-	attempt 3
2199133	SMP	1	292	101.07	296.52	732.02	292	101.07	Other	28.83	2.49	-22.88	-29.44	4.11	-22.47	0	-	attempt 3
2232843	SMP	1	292	101.07	263.52	711.58	292	101.07	Other	28.83	2.49	-22.88	-29.44	4.11	-22.47	0	-	attempt 3
2265604	SMP	1	292	101.07	202.93	696.41	292	101.07	Other	28.83	2.49	-22.88	-29.44	4.11	-22.47	0	-	attempt 3
2299106	SMP	1	292	101.07	-2585.8	3891.22	292	101.07	Other	28.83	2.49	-22.88	-29.44	4.11	-22.47	0	-	attempt 3
2332452	SMP	1	292	101.07	0	0	292	101.07	Other	0	0	0	-29.44	4.11	-22.47	0	-	attempt 3
2365895	SMP	1	0	0	0	0	0	0	-	0	0	0	0	0	0	0	-	attempt 3
2398611	SMP	1	0	0	0	0	0	0	-	0	0	0	0	0	0	0	-	attempt 3
2431977	SMP	1	0	0	0	0	0	0	-	0	0	0	0	0	0	0	-	attempt 3
2466094	SMP	1	290	103.07	1364.06	142.09	290	103.07	Other	28.83	2.49	-22.88	-29.44	4.11	-22.47	0	-	attempt 3
2498519	SMP	1	291	103.07	1197.79	681.47	291	103.07	Other	28.83	2.49	-22.88	-29.44	4.11	-22.47	0	-	attempt 3
2535596	SMP	1	291	103.07	965.83	716.09	291	103.07	Other	28.83	2.49	-22.88	0	0	0	0	-	attempt 3
2565141	SMP	1	291	103.07	771.37	649.02	291	103.07	Other	28.83	2.49	-22.88	-29.44	4.11	-22.47	0	-	attempt 3
2598375	SMP	1	291	103.07	655.36	587.4	291	103.07	Other	28.83	2.49	-22.88	-29.44	4.11	-22.47	0	-	attempt 3
2631619	SMP	1	291	103.07	686.24	658.92	291	103.07	ball	28.83	2.49	-22.88	-29.44	4.11	-22.47	0	-	attempt 3
2665327	SMP	1	286	39.07	647.66	694.14	286	39.07	ball	28.83	2.49	-22.88	-29.44	4.11	-22.47	0	-	attempt 3
2698290	SMP	1	286	39.07	613.32	662.77	286	39.07	ball	28.83	2.49	-22.88	-29.44	4.11	-22.47	0	-	attempt 3
2731585	SMP	1	286	39.07	620.61	634.31	286	39.07	ball	28.83	2.49	-22.88	-29.44	4.11	-22.47	0	-	attempt 3
2765520	SMP	1	286	39.07	597.08	637.84	286	39.07	ball	28.83	2.49	-22.88	-29.44	4.11	-22.47	0	-	attempt 3
2798037	SMP	1	286	39.07	592.25	648.77	286	39.07	ball	28.83	2.49	-22.88	-29.44	4.11	-22.47	0	-	attempt 3
2831433	SMP	1	286	39.07	589.68	656.99	286	39.07	ball	28.83	2.49	-22.88	-29.44	4.11	-22.47	0	-	attempt 3
2864622	SMP	1	286	39.07	583.51	656.13	286	39.07	ball	28.83	2.49	-22.88	-29.44	4.11	-22.47	0	-	attempt 3
2897788	SMP	1	286	39.07	584.9	654.85	286	39.07	ball	28.83	2.49	-22.88	-29.44	4.11	-22.47	0	-	attempt 3
2931053	SMP	1	286	39.07	596.64	646.85	286	39.07	ball	28.83	2.49	-22.88	-29.44	4.12	-22.47	0	-	attempt 3
2964506	SMP	1	286	39.07	603.95	642.79	286	39.07	ball	28.83	2.49	-22.88	-29.44	4.12	-22.47	0	-	attempt 3
2998115	SMP	1	286	39.07	595.93	648.04	286	39.07	ball	28.83	2.49	-22.88	-29.45	4.12	-22.47	0	-	attempt 3
3030976	SMP	1	288	35.07	615.99	645.76	288	35.07	ball	28.83	2.49	-22.88	-29.45	4.12	-22.48	0	-	attempt 3
3065158	SMP	1	288	35.07	595.98	662.48	288	35.07	ball	28.83	2.49	-22.88	-29.45	4.12	-22.48	0	-	attempt 3
3097436	SMP	1	291	42.07	602.66	656.93	291	42.07	ball	28.83	2.49	-22.88	-29.45	4.12	-22.48	0	-	attempt 3
3130654	SMP	1	291	42.07	600.86	648.15	291	42.07	ball	28.83	2.49	-22.88	-29.45	4.12	-22.48	0	-	attempt 3
3165564	SMP	1	291	42.07	581.1	637.42	291	42.07	ball	28.83	2.49	-22.88	-29.45	4.12	-22.48	0	-	attempt 3
3230771	SMP	1	291	42.07	551.57	626.08	291	42.07	ball	28.83	2.49	-22.88	-29.45	4.12	-22.48	0	-	attempt 3
3263896	SMP	1	291	42.07	540.03	622.91	291	42.07	ball	28.83	2.49	-22.88	-29.45	4.12	-22.48	0	-	attempt 3
3297198	SMP	1	291	42.07	530.54	618.02	291	42.07	ball	28.83	2.49	-22.88	-29.45	4.12	-22.48	0	-	attempt 3
3330450	SMP	1	291	42.07	528.55	614.44	291	42.07	ball	28.83	2.49	-22.88	-29.45	4.12	-22.48	0	-	attempt 3
3363734	SMP	1	291	42.07	527.89	621.51	291	42.07	ball	28.83	2.5	-22.88	-29.45	4.12	-22.48	0	-	attempt 3
3397000	SMP	1	291	42.07	530.66	636.74	291	42.07	ball	28.83	2.5	-22.88	-29.45	4.12	-22.48	0	-	attempt 3
3430790	SMP	1	291	42.07	535.7	652	291	42.07	ball	28.83	2.5	-22.88	-29.45	4.12	-22.48	0	-	attempt 3
3464114	SMP	1	291	42.07	542.86	662.68	291	42.07	ball	28.83	2.5	-22.88	-29.45	4.12	-22.48	0	-	attempt 3
3496821	SMP	1	291	42.07	550.26	670.3	291	42.07	ball	28.83	2.5	-22.88	-29.45	4.12	-22.48	0	-	attempt 3
3530117	SMP	1	291	42.07	556.96	674.67	291	42.07	ball	28.83	2.5	-22.88	-29.45	4.12	-22.48	0	-	attempt 3
3563833	SMP	1	291	42.07	560.18	673.61	291	42.07	ball	28.83	2.5	-22.88	-29.45	4.12	-22.48	0	-	attempt 3
3596863	SMP	1	291	42.07	563.34	677.86	291	42.07	ball	28.83	2.5	-22.88	-29.45	4.12	-22.48	0	-	attempt 3
3630019	SMP	1	291	42.07	566.61	686.95	291	42.07	ball	28.83	2.5	-22.88	-29.45	4.12	-22.48	0	-	attempt 3
3663203	SMP	1	291	42.07	570.25	695.98	291	42.07	ball	28.83	2.5	-22.88	-29.45	4.12	-22.48	0	-	attempt 3
3696328	SMP	1	291	42.07	578.87	717.17	291	42.07	ball	28.83	2.5	-22.88	-29.45	4.12	-22.48	0	-	attempt 3
3730232	SMP	1	291	42.07	583.08	723	291	42.07	ball	28.83	2.5	-22.88	-29.45	4.12	-22.48	0	-	attempt 3
3763391	SMP	1	291	42.07	591.14	719.14	291	42.07	ball	28.83	2.5	-22.88	-29.45	4.12	-22.48	0	-	attempt 3
3796253	SMP	1	291	42.07	585.24	691.49	291	42.07	ball	28.83	2.5	-22.88	-29.45	4.12	-22.48	0	-	attempt 3
3829561	SMP	1	291	42.07	577.68	674.47	291	42.07	ball	28.83	2.5	-22.88	-29.45	4.12	-22.48	0	-	attempt 3
3863159	SMP	1	291	42.07	577.6	669.26	291	42.07	ball	28.83	2.5	-22.88	-29.45	4.12	-22.48	0	-	attempt 3
3896045	SMP	1	291	42.07	578.42	669.03	291	42.07	ball	28.83	2.5	-22.88	-29.45	4.12	-22.48	0	-	attempt 3
3929413	SMP	1	291	42.07	575.82	675.68	291	42.07	ball	28.83	2.5	-22.88	-29.45	4.12	-22.48	0	-	attempt 3
3962762	SMP	1	291	42.07	574.42	687.45	291	42.07	ball	28.83	2.5	-22.88	-29.45	4.12	-22.48	0	-	attempt 3
3996151	SMP	1	291	42.07	571.01	708.84	291	42.07	ball	28.83	2.5	-22.88	-29.45	4.12	-22.48	0	-	attempt 3
4029152	SMP	1	291	42.07	570.74	739.65	291	42.07	ball	28.83	2.5	-22.88	-29.45	4.12	-22.48	0	-	attempt 3
4062526	SMP	1	291	42.07	569.53	773.99	291	42.07	ball	28.83	2.5	-22.88	-29.45	4.12	-22.48	0	-	attempt 3
4096241	SMP	1	291	42.07	560.38	796.66	291	42.07	ball	28.83	2.5	-22.88	-29.45	4.12	-22.48	0	-	attempt 3
4129016	SMP	1	291	42.07	546.07	780.4	291	42.07	ball	28.83	2.5	-22.88	-29.45	4.12	-22.48	0	-	attempt 3
4162248	SMP	1	291	42.07	530.36	743.38	291	42.07	ball	28.83	2.5	-22.88	-29.45	4.12	-22.48	0	-	attempt 3
4195740	SMP	1	291	42.07	519.23	709.81	291	42.07	ball	28.83	2.5	-22.89	-29.45	4.12	-22.48	0	-	attempt 3
4228802	SMP	1	291	42.07	502.93	688.85	291	42.07	ball	28.83	2.5	-22.89	-29.45	4.12	-22.48	0	-	attempt 3
4262102	SMP	1	291	42.07	493.11	677.99	291	42.07	ball	28.83	2.5	-22.89	-29.45	4.12	-22.48	0	-	attempt 3
4329121	SMP	1	291	42.07	487.41	657.03	291	42.07	ball	28.83	2.5	-22.89	-29.45	4.12	-22.48	0	-	attempt 3
4361841	SMP	1	291	42.07	485.6	646.88	291	42.07	ball	28.83	2.5	-22.89	-29.45	4.12	-22.48	0	-	attempt 3
4395211	SMP	1	291	42.07	488.13	638.41	291	42.07	ball	28.83	2.5	-22.89	-29.45	4.12	-22.48	0	-	attempt 3
4429199	SMP	1	291	42.07	492.14	628.91	291	42.07	ball	28.83	2.5	-22.89	-29.45	4.12	-22.48	0	-	attempt 3
4461836	SMP	1	291	42.07	498.48	621.36	291	42.07	ball	28.83	2.5	-22.89	-29.45	4.12	-22.48	0	-	attempt 3
4495251	SMP	1	291	42.07	507.51	611.12	291	42.07	ball	28.83	2.5	-22.89	-29.45	4.12	-22.48	0	-	attempt 3
4528227	SMP	1	291	42.07	516.48	609.03	291	42.07	ball	28.83	2.5	-22.89	-29.45	4.12	-22.48	0	-	attempt 3
4561634	SMP	1	291	42.07	529.17	605.98	291	42.07	ball	28.83	2.5	-22.89	-29.45	4.12	-22.48	0	-	attempt 3
4595005	SMP	1	291	42.07	541.03	607.78	291	42.07	ball	28.83	2.5	-22.89	-29.45	4.12	-22.48	0	-	attempt 3
4628138	SMP	1	289	105.07	553.35	609.48	289	105.07	ball	28.83	2.5	-22.89	-29.45	4.12	-22.48	0	-	attempt 3
4682545	SMP	1	290	42.07	561.83	604.93	290	42.07	ball	28.83	2.5	-22.89	-29.45	4.12	-22.48	0	-	attempt 3
4728184	SMP	1	290	101.07	644.08	559.67	290	101.07	Other	28.83	2.5	-22.89	-29.45	4.12	-22.48	0	-	attempt 3
4761262	SMP	1	290	101.07	864.27	398.49	290	101.07	Other	28.83	2.5	-22.89	-29.45	4.12	-22.48	0	-	attempt 3
4796178	SMP	1	169	92.07	988.65	332.8	169	92.07	Bottom Middle	28.83	2.5	-22.89	-29.45	4.12	-22.48	0	-	attempt 3
4827878	SMP	1	232	80.07	1061.4	321.21	232	80.07	Bottom Right	28.83	2.5	-22.89	-29.45	4.12	-22.48	0	-	attempt 3
4861551	SMP	1	179	84.07	842.39	381.24	179	84.07	Bottom Right	28.83	2.5	-22.89	-29.45	4.12	-22.48	0	-	attempt 3
4894586	SMP	1	175	84.07	803.24	393.23	175	84.07	Bottom Right	28.83	2.5	-22.89	-29.45	4.12	-22.48	0	-	attempt 3
4927687	SMP	1	184	80.07	791.26	377.69	184	80.07	Bottom Right	28.83	2.5	-22.89	-29.45	4.12	-22.48	0	-	attempt 3
4960809	SMP	1	175	89.07	781.95	368.98	175	89.07	Bottom Right	28.83	2.5	-22.89	-29.45	4.12	-22.48	0	-	attempt 3
4994055	SMP	1	173	87.07	794.22	345.93	173	87.07	Bottom Right	28.83	2.5	-22.89	-29.45	4.12	-22.48	0	-	attempt 3
5027949	SMP	1	168	92.07	780.48	343.11	168	92.07	Bottom Middle	28.83	2.5	-22.89	-29.45	4.12	-22.48	0	-	attempt 3
5060820	SMP	1	291	103.07	556.15	512.65	291	103.07	Other	28.83	2.5	-22.89	-29.45	4.12	-22.48	0	-	attempt 3
5094075	SMP	1	288	38.07	478.69	558.05	288	38.07	ball	28.83	2.5	-22.89	-29.45	4.12	-22.48	0	-	attempt 3
5127760	SMP	1	295	101.07	538.56	501.66	295	101.07	ball	28.83	2.5	-22.89	-29.45	4.12	-22.48	0	-	attempt 3
5160749	SMP	1	290	42.07	584.82	484.44	290	42.07	ball	28.83	2.5	-22.89	-29.45	4.12	-22.48	0	-	attempt 3
5193964	SMP	1	290	42.07	602.11	475.45	290	42.07	ball	28.83	2.5	-22.89	-29.45	4.12	-22.48	0	-	attempt 3
5227074	SMP	1	290	42.07	616.77	477.51	290	42.07	ball	28.83	2.5	-22.89	-29.45	4.12	-22.48	0	-	attempt 3
5260364	SMP	1	290	42.07	624.79	476.39	290	42.07	ball	28.83	2.5	-22.89	-29.45	4.12	-22.48	0	-	attempt 3
5294017	SMP	1	290	42.07	627.09	501.72	290	42.07	ball	28.83	2.5	-22.89	-29.45	4.12	-22.48	0	-	attempt 3
5327132	SMP	1	290	42.07	633.24	518.35	290	42.07	ball	28.83	2.5	-22.89	-29.45	4.12	-22.48	0	-	attempt 3
5363758	SMP	1	290	42.07	636.98	526.93	290	42.07	ball	28.83	2.5	-22.89	-29.45	4.12	-22.48	0	-	attempt 3
5393964	SMP	1	290	42.07	637.44	544.05	290	42.07	ball	28.83	2.51	-22.89	-29.45	4.12	-22.48	0	-	attempt 3
5426832	SMP	1	290	42.07	624.96	544.16	290	42.07	ball	28.83	2.51	-22.89	-29.45	4.12	-22.48	0	-	attempt 3
5460174	SMP	1	290	42.07	618.12	531.83	290	42.07	ball	28.83	2.51	-22.89	-29.45	4.12	-22.48	0	-	attempt 3
5493183	SMP	1	290	42.07	614.88	523.82	290	42.07	ball	28.83	2.51	-22.89	-29.45	4.12	-22.48	0	-	attempt 3
5526612	SMP	1	290	42.07	613.73	541.04	290	42.07	ball	28.83	2.51	-22.89	-29.45	4.12	-22.48	0	-	attempt 3
5560799	SMP	1	290	42.07	595.24	603.55	290	42.07	ball	28.83	2.51	-22.89	-29.45	4.12	-22.48	0	-	attempt 3
5593329	SMP	1	290	42.07	598.04	647.01	290	42.07	ball	28.83	2.51	-22.89	-29.45	4.12	-22.48	0	-	attempt 3
5626746	SMP	1	290	42.07	583.98	678.26	290	42.07	ball	28.83	2.51	-22.89	-29.45	4.12	-22.48	0	-	attempt 3
5659575	SMP	1	290	42.07	557.59	690.98	290	42.07	ball	28.83	2.51	-22.89	-29.45	4.12	-22.48	0	-	attempt 3
5693013	SMP	1	290	42.07	541.41	705.33	290	42.07	ball	28.83	2.51	-22.89	-29.45	4.12	-22.48	0	-	attempt 3
5726248	SMP	1	290	42.07	540.5	723.49	290	42.07	ball	28.83	2.51	-22.89	-29.45	4.12	-22.48	0	-	attempt 3
5759648	SMP	1	290	42.07	519.91	734.2	290	42.07	ball	28.83	2.51	-22.89	-29.45	4.12	-22.48	0	-	attempt 3
5792846	SMP	1	290	42.07	533.96	727.21	290	42.07	ball	28.83	2.51	-22.89	-29.45	4.12	-22.48	0	-	attempt 3
5826072	SMP	1	290	42.07	528.73	695.73	290	42.07	ball	28.83	2.51	-22.89	-29.45	4.12	-22.48	0	-	attempt 3
5859475	SMP	1	290	101.07	528.73	695.73	290	101.07	ball	28.83	2.51	-22.89	-29.45	4.12	-22.48	0	-	attempt 3
5892720	SMP	1	290	101.07	497.73	846.4	290	101.07	ball	28.83	2.51	-22.89	-29.45	4.12	-22.48	0	-	attempt 3
5926066	SMP	1	290	101.07	598.32	590.61	290	101.07	ball	28.83	2.51	-22.89	-29.45	4.12	-22.48	0	-	attempt 3
5959238	SMP	1	290	101.07	746.33	326.11	290	101.07	Other	28.83	2.51	-22.89	-29.45	4.12	-22.48	0	-	attempt 3
5992697	SMP	1	0	0	0	0	0	0	-	0	0	0	0	0	0	0	-	attempt 3
6025756	SMP	1	0	0	0	0	0	0	-	0	0	0	0	0	0	0	-	attempt 3
6058979	SMP	1	0	0	0	0	0	0	-	0	0	0	0	0	0	0	-	attempt 3
6092232	SMP	1	0	0	0	0	0	0	-	0	0	0	0	0	0	0	-	attempt 3
6125849	SMP	1	0	0	0	0	0	0	-	0	0	0	0	0	0	0	-	attempt 3
6158909	SMP	1	0	0	0	0	0	0	-	0	0	0	0	0	0	0	-	attempt 3
6192248	SMP	1	67	67.07	663.71	313.96	67	67.07	Middle Left	28.83	2.51	-22.89	-29.45	4.12	-22.48	0	-	attempt 3
6225351	SMP	1	0	0	0	0	0	0	-	0	0	0	0	0	0	0	-	attempt 3
6258552	SMP	1	0	0	0	0	0	0	-	0	0	0	0	0	0	0	-	attempt 3
6291791	SMP	1	0	0	0	0	0	0	-	0	0	0	0	0	0	0	-	attempt 3
6326179	SMP	1	0	0	0	0	0	0	-	0	0	0	0	0	0	0	-	attempt 3
6359184	SMP	1	0	0	0	0	0	0	-	0	0	0	0	0	0	0	-	attempt 3
6392389	SMP	1	0	0	0	0	0	0	-	0	0	0	0	0	0	0	-	attempt 3
6425528	SMP	1	0	0	0	0	0	0	-	0	0	0	0	0	0	0	-	attempt 3
6458303	SMP	1	0	0	0	0	0	0	-	0	0	0	0	0	0	0	-	attempt 3
