# Supplementary material for: Visual Search Strategies of Soccer Players Executing a Power vs. Placement Penalty Kick
Source: PLoS One. 2014 Dec 17;9(12):e115179. doi: 10.1371/journal.pone.0115179 (PMC4269429; doi:10.1371/journal.pone.0115179)
Supplement: S1 File — Raw visual search data from participant group in each test condition. (ZIP) [file pone.0115179.s001.zip › PLoS ONE Supporting Information/Part 5/Output/S1 attempt 2 LA power no GK.xlsx]

## Sheet: Sheet1
## [BeGaze]
## Converted from:
## Date:	23.07.2013 10:54:16
## Version:	BeGaze 3.2.28
## IDF Version:	10
## Sample Rate:	30
## Separator Type:	Trial
## Trial Count:	1
## Uses Plane File:	FALSE
## Stimulus:	attempt 6
## Number of Samples:	169
## Reversed:	none
## [Run]
## Subject:	Jacob Low Anxiety
## Description:	Reference View 8 Jacob Low Anxiety 0
## [Calibration]
## Calibration Type:	n.a.
## Calibration Area:	1280	960
## [Geometry]
## Stimulus Dimension [mm]:	1280	960
## Head Distance [mm]:	1450
## [Hardware Setup]
## System ID:
## Operating System :
## IView X Version:
## [Filter Settings]
## Heuristics:	FALSE
## Heuristics Stage:	0
## Bilateral:	FALSE
## Gaze Cursor Filter:	FALSE
## Saccade Length [px]:	0
## Filter Depth [ms]:	0
## Format:	LEFT, RIGHT, POR, AOI, EYEPOSITION, TRIGGER
##
Time	Type	Trial	B POR X [px]	B POR Y [px]	L POR X [px]	L POR Y [px]	R POR X [px]	R POR Y [px]	B Object Hit	L EPOS X	L EPOS Y	L EPOS Z	R EPOS X	R EPOS Y	R EPOS Z	Trigger	B Event Info	Stimulus
7230	SMP	1	286	35.07	604.99	449.16	286	35.07	ball	28.83	2.62	-23	-29.42	4.28	-22.54	0	-	attempt 6
40424	SMP	1	286	35.07	604.4	455.94	286	35.07	ball	28.83	2.62	-22.99	-29.42	4.28	-22.54	0	-	attempt 6
73719	SMP	1	286	35.07	600.44	472.99	286	35.07	ball	28.83	2.62	-22.99	-29.42	4.28	-22.54	0	-	attempt 6
107385	SMP	1	286	35.07	599.09	495.99	286	35.07	ball	28.83	2.62	-22.99	-29.42	4.28	-22.54	0	-	attempt 6
140489	SMP	1	286	35.07	599.01	525.54	286	35.07	ball	28.83	2.62	-22.99	-29.42	4.28	-22.54	0	-	attempt 6
173533	SMP	1	286	35.07	627.3	551.51	286	35.07	ball	28.83	2.62	-22.99	-29.42	4.28	-22.54	0	-	attempt 6
206991	SMP	1	286	35.07	614.08	585.96	286	35.07	ball	28.83	2.62	-22.99	-29.42	4.28	-22.54	0	-	attempt 6
273453	SMP	1	286	35.07	597.49	652.97	286	35.07	ball	28.83	2.62	-22.99	-29.42	4.28	-22.54	0	-	attempt 6
306678	SMP	1	286	35.07	581.8	689.84	286	35.07	ball	28.83	2.62	-22.99	-29.42	4.28	-22.54	0	-	attempt 6
340152	SMP	1	286	35.07	570.71	719.77	286	35.07	ball	28.83	2.62	-22.99	-29.42	4.28	-22.54	0	-	attempt 6
373314	SMP	1	286	35.07	565.98	759.4	286	35.07	ball	28.83	2.62	-22.99	-29.42	4.28	-22.54	0	-	attempt 6
406437	SMP	1	286	35.07	557.96	785.71	286	35.07	ball	28.83	2.62	-22.99	-29.42	4.28	-22.54	0	-	attempt 6
440019	SMP	1	286	35.07	551.05	806.73	286	35.07	ball	28.83	2.62	-22.99	-29.42	4.28	-22.54	0	-	attempt 6
473145	SMP	1	286	35.07	550.72	827.56	286	35.07	ball	28.83	2.62	-22.99	-29.42	4.28	-22.54	0	-	attempt 6
506466	SMP	1	286	35.07	552.64	860.18	286	35.07	ball	28.83	2.62	-22.99	-29.42	4.28	-22.54	0	-	attempt 6
539686	SMP	1	289	41.07	565.56	881.69	289	41.07	ball	28.83	2.62	-22.99	-29.42	4.28	-22.54	0	-	attempt 6
573033	SMP	1	289	41.07	574.87	912.2	289	41.07	ball	28.83	2.62	-22.99	-29.42	4.28	-22.54	0	-	attempt 6
606344	SMP	1	289	41.07	572.84	898.99	289	41.07	ball	28.83	2.62	-22.99	-29.42	4.28	-22.54	0	-	attempt 6
639382	SMP	1	289	41.07	572.16	873.17	289	41.07	ball	28.83	2.62	-22.99	-29.42	4.28	-22.54	0	-	attempt 6
672786	SMP	1	289	41.07	559.09	856.23	289	41.07	ball	28.83	2.62	-22.99	-29.42	4.28	-22.54	0	-	attempt 6
706340	SMP	1	289	41.07	541.42	812.78	289	41.07	ball	28.83	2.62	-22.99	-29.42	4.28	-22.54	0	-	attempt 6
740299	SMP	1	294	105.07	542.14	727.6	294	105.07	ball	28.83	2.62	-22.99	-29.42	4.28	-22.54	0	-	attempt 6
772722	SMP	1	293	46.07	553.25	706.88	293	46.07	ball	28.83	2.62	-22.99	-29.42	4.29	-22.54	0	-	attempt 6
805807	SMP	1	293	46.07	566.74	691.49	293	46.07	ball	28.83	2.62	-22.99	-29.42	4.29	-22.54	0	-	attempt 6
839157	SMP	1	293	46.07	573.7	682.16	293	46.07	ball	28.83	2.62	-22.99	-29.42	4.29	-22.54	0	-	attempt 6
872692	SMP	1	293	46.07	571.57	679.88	293	46.07	ball	28.83	2.62	-22.99	-29.42	4.29	-22.54	0	-	attempt 6
906254	SMP	1	293	46.07	573.35	689.17	293	46.07	ball	28.83	2.62	-23	-29.42	4.29	-22.54	0	-	attempt 6
938970	SMP	1	293	46.07	579.43	691.08	293	46.07	ball	28.83	2.62	-23	-29.42	4.29	-22.54	0	-	attempt 6
972179	SMP	1	293	46.07	583.77	705.81	293	46.07	ball	28.83	2.62	-23	-29.42	4.29	-22.54	0	-	attempt 6
1005535	SMP	1	293	101.07	643.06	664.19	293	101.07	ball	28.83	2.62	-23	-29.42	4.29	-22.54	0	-	attempt 6
1039258	SMP	1	0	0	0	0	0	0	-	0	0	0	0	0	0	0	-	attempt 6
1072196	SMP	1	0	0	0	0	0	0	-	0	0	0	0	0	0	0	-	attempt 6
1105435	SMP	1	290	105.07	887.59	234.37	290	105.07	Other	28.83	2.62	-23	-29.42	4.29	-22.54	0	-	attempt 6
1138590	SMP	1	290	105.07	889.3	217.72	290	105.07	Other	28.83	2.62	-23	-29.42	4.29	-22.54	0	-	attempt 6
1172282	SMP	1	144	94.07	811.91	271.11	144	94.07	Bottom Middle	28.83	2.62	-23	-29.42	4.29	-22.54	0	-	attempt 6
1205281	SMP	1	161	81.07	746.79	288.48	161	81.07	Bottom Middle	28.83	2.62	-23	-29.42	4.29	-22.54	0	-	attempt 6
1238329	SMP	1	169	81.07	704.96	304.06	169	81.07	Bottom Middle	28.83	2.62	-23	-29.42	4.29	-22.54	0	-	attempt 6
1271773	SMP	1	155	79.07	686.61	311.52	155	79.07	Bottom Middle	28.83	2.62	-23	-29.42	4.29	-22.54	0	-	attempt 6
1305109	SMP	1	157	73.07	677.16	330.42	157	73.07	Bottom Middle	28.83	2.62	-23	-29.42	4.29	-22.54	0	-	attempt 6
1338253	SMP	1	158	65.07	673.09	346.23	158	65.07	Middle Middle	28.83	2.62	-23	-29.42	4.29	-22.54	0	-	attempt 6
1371682	SMP	1	160	55.07	673.11	319.86	160	55.07	Middle Middle	28.83	2.62	-23	-29.42	4.29	-22.54	0	-	attempt 6
1405381	SMP	1	163	48.07	678.54	304.8	163	48.07	Middle Middle	28.83	2.62	-23	-29.42	4.29	-22.54	0	-	attempt 6
1438253	SMP	1	161	48.07	686.71	302.49	161	48.07	Middle Middle	28.83	2.62	-23	-29.42	4.29	-22.54	0	-	attempt 6
1471419	SMP	1	159	47.07	689.2	309.81	159	47.07	Middle Middle	28.83	2.62	-23	-29.42	4.29	-22.54	0	-	attempt 6
1504586	SMP	1	157	47.07	688.98	319.35	157	47.07	Middle Middle	28.83	2.62	-23	-29.42	4.29	-22.54	0	-	attempt 6
1538123	SMP	1	156	47.07	692.3	325.72	156	47.07	Middle Middle	28.83	2.62	-23	-29.42	4.29	-22.54	0	-	attempt 6
1571292	SMP	1	156	47.07	691.81	335.3	156	47.07	Middle Middle	28.83	2.62	-23	-29.42	4.29	-22.54	0	-	attempt 6
1604666	SMP	1	156	47.07	687.73	350.62	156	47.07	Middle Middle	28.83	2.62	-23	-29.42	4.29	-22.54	0	-	attempt 6
1637678	SMP	1	163	49.07	688.37	360.46	163	49.07	Middle Middle	28.83	2.62	-23	-29.42	4.29	-22.54	0	-	attempt 6
1671736	SMP	1	163	47.07	697.16	363.39	163	47.07	Middle Middle	28.83	2.62	-23	-29.42	4.29	-22.54	0	-	attempt 6
1704443	SMP	1	168	48.07	699.25	363.03	168	48.07	Middle Middle	28.83	2.62	-23	-29.42	4.29	-22.54	0	-	attempt 6
1737582	SMP	1	171	47.07	708.81	352.87	171	47.07	Middle Right	28.83	2.62	-23	-29.42	4.29	-22.54	0	-	attempt 6
1770887	SMP	1	92	56.07	570.12	382.75	92	56.07	Middle Middle	28.83	2.62	-23	-29.42	4.29	-22.54	0	-	attempt 6
1804418	SMP	1	12	62.07	422.2	416.03	12	62.07	Middle Left	28.83	2.62	-23	-29.42	4.29	-22.54	0	-	attempt 6
1837283	SMP	1	15	60.07	433.19	418.15	15	60.07	Middle Left	28.83	2.62	-23	-29.42	4.29	-22.54	0	-	attempt 6
1870905	SMP	1	19	62.07	451.69	417.3	19	62.07	Middle Left	28.83	2.62	-23	-29.42	4.29	-22.54	0	-	attempt 6
1904278	SMP	1	19	60.07	473.48	413.48	19	60.07	Middle Left	28.83	2.62	-23	-29.42	4.29	-22.54	0	-	attempt 6
1937381	SMP	1	19	62.07	490.62	418.16	19	62.07	Middle Left	28.83	2.62	-23	-29.42	4.29	-22.54	0	-	attempt 6
1970460	SMP	1	295	104.07	475.1	564.24	295	104.07	Other	28.83	2.62	-23	-29.42	4.29	-22.54	0	-	attempt 6
2004239	SMP	1	295	104.07	490.04	754.08	295	104.07	ball	28.83	2.62	-23	-29.42	4.29	-22.54	0	-	attempt 6
2037065	SMP	1	288	40.07	498.66	769.88	288	40.07	ball	28.83	2.62	-23	-29.42	4.29	-22.54	0	-	attempt 6
2070371	SMP	1	288	40.07	514.72	714.92	288	40.07	ball	28.83	2.62	-23	-29.42	4.29	-22.54	0	-	attempt 6
2103631	SMP	1	292	100.07	524.93	685.85	292	100.07	ball	28.83	2.62	-23	-29.42	4.29	-22.54	0	-	attempt 6
2136880	SMP	1	288	40.07	531.22	664.29	288	40.07	ball	28.83	2.62	-23	-29.42	4.29	-22.54	0	-	attempt 6
2170066	SMP	1	288	40.07	534.3	657.65	288	40.07	ball	28.83	2.62	-23	-29.42	4.29	-22.54	0	-	attempt 6
2203298	SMP	1	288	40.07	537.68	653.66	288	40.07	ball	28.83	2.62	-23	-29.42	4.29	-22.54	0	-	attempt 6
2236629	SMP	1	288	40.07	534.67	661.39	288	40.07	ball	28.83	2.62	-23	-29.42	4.29	-22.54	0	-	attempt 6
2270603	SMP	1	288	40.07	526.58	670.15	288	40.07	ball	28.83	2.62	-23	-29.42	4.29	-22.54	0	-	attempt 6
2303198	SMP	1	288	40.07	528.95	665.37	288	40.07	ball	28.83	2.62	-23	-29.42	4.29	-22.54	0	-	attempt 6
2336588	SMP	1	288	40.07	534.11	657.9	288	40.07	ball	28.83	2.62	-23	-29.42	4.29	-22.54	0	-	attempt 6
2369800	SMP	1	288	40.07	536.51	653.07	288	40.07	ball	28.83	2.62	-23	-29.42	4.29	-22.54	0	-	attempt 6
2406748	SMP	1	288	40.07	539.93	651.9	288	40.07	ball	28.83	2.62	-23	-29.42	4.29	-22.54	0	-	attempt 6
2436421	SMP	1	288	40.07	541.33	652.09	288	40.07	ball	28.83	2.62	-23	-29.42	4.29	-22.55	0	-	attempt 6
2470459	SMP	1	288	40.07	544.96	653.25	288	40.07	ball	28.83	2.62	-23	-29.42	4.29	-22.55	0	-	attempt 6
2503358	SMP	1	288	40.07	547.38	658.73	288	40.07	ball	28.83	2.62	-23	-29.42	4.29	-22.55	0	-	attempt 6
2536299	SMP	1	288	40.07	552.22	665.93	288	40.07	ball	28.83	2.62	-23	-29.42	4.29	-22.55	0	-	attempt 6
2569471	SMP	1	288	40.07	553.25	676.11	288	40.07	ball	28.83	2.62	-23	-29.43	4.29	-22.55	0	-	attempt 6
2602983	SMP	1	288	40.07	553.14	672.75	288	40.07	ball	28.83	2.62	-23	-29.43	4.29	-22.55	0	-	attempt 6
2636145	SMP	1	288	40.07	545.96	649.39	288	40.07	ball	28.83	2.62	-23	-29.43	4.29	-22.55	0	-	attempt 6
2669200	SMP	1	288	40.07	542.63	627.95	288	40.07	ball	28.83	2.62	-23	-29.43	4.29	-22.55	0	-	attempt 6
2702787	SMP	1	288	40.07	544.53	614.02	288	40.07	ball	28.83	2.62	-23	-29.43	4.29	-22.55	0	-	attempt 6
2736264	SMP	1	288	40.07	550.84	613.09	288	40.07	ball	28.83	2.62	-23	-29.43	4.29	-22.55	0	-	attempt 6
2769201	SMP	1	288	40.07	556.04	622.78	288	40.07	ball	28.83	2.62	-23	-29.43	4.29	-22.55	0	-	attempt 6
2802264	SMP	1	288	40.07	560.48	633.74	288	40.07	ball	28.83	2.62	-23	-29.43	4.29	-22.55	0	-	attempt 6
2835699	SMP	1	288	40.07	560.71	648.62	288	40.07	ball	28.83	2.63	-23	-29.43	4.29	-22.55	0	-	attempt 6
2869410	SMP	1	288	40.07	559.22	659.87	288	40.07	ball	28.83	2.63	-23	-29.43	4.29	-22.55	0	-	attempt 6
2902795	SMP	1	288	40.07	558.22	667.8	288	40.07	ball	28.83	2.63	-23	-29.43	4.29	-22.55	0	-	attempt 6
2935933	SMP	1	288	40.07	559.43	673.47	288	40.07	ball	28.83	2.63	-23	-29.43	4.29	-22.55	0	-	attempt 6
2968830	SMP	1	288	40.07	556.84	676.63	288	40.07	ball	28.83	2.63	-23	-29.43	4.29	-22.55	0	-	attempt 6
3002053	SMP	1	288	40.07	552.88	678.94	288	40.07	ball	28.83	2.63	-23	-29.43	4.29	-22.55	0	-	attempt 6
3035278	SMP	1	288	40.07	545.36	686.61	288	40.07	ball	28.83	2.63	-23	-29.43	4.29	-22.55	0	-	attempt 6
3068690	SMP	1	288	40.07	535.58	694.06	288	40.07	ball	28.83	2.63	-23	-29.43	4.29	-22.55	0	-	attempt 6
3103348	SMP	1	288	40.07	524.9	699.13	288	40.07	ball	28.83	2.63	-23	-29.43	4.29	-22.55	0	-	attempt 6
3137512	SMP	1	288	40.07	517.14	701.05	288	40.07	ball	28.83	2.63	-23	-29.43	4.29	-22.55	0	-	attempt 6
3168474	SMP	1	288	40.07	509.52	701.35	288	40.07	ball	28.83	2.63	-23	-29.43	4.29	-22.55	0	-	attempt 6
3202036	SMP	1	288	40.07	501.8	699.16	288	40.07	ball	28.83	2.63	-23	-29.43	4.29	-22.55	0	-	attempt 6
3235066	SMP	1	288	40.07	494.57	691.97	288	40.07	ball	28.83	2.63	-23	-29.43	4.29	-22.55	0	-	attempt 6
3268098	SMP	1	288	40.07	492.3	678.44	288	40.07	ball	28.83	2.63	-23	-29.43	4.29	-22.55	0	-	attempt 6
3302020	SMP	1	288	40.07	493.11	665.54	288	40.07	ball	28.83	2.63	-23	-29.43	4.29	-22.55	0	-	attempt 6
3334734	SMP	1	288	40.07	497.75	657.14	288	40.07	ball	28.83	2.63	-23	-29.43	4.29	-22.55	0	-	attempt 6
3368951	SMP	1	296	103.07	508.28	642.31	296	103.07	ball	28.83	2.63	-23	-29.43	4.29	-22.55	0	-	attempt 6
3401275	SMP	1	296	103.07	511.42	644.21	296	103.07	ball	28.83	2.63	-23	-29.43	4.29	-22.55	0	-	attempt 6
3434771	SMP	1	296	103.07	517.3	643.02	296	103.07	ball	28.83	2.63	-23	-29.43	4.29	-22.55	0	-	attempt 6
3467791	SMP	1	296	103.07	518.55	641.3	296	103.07	ball	28.83	2.63	-23	-29.43	4.29	-22.55	0	-	attempt 6
3501659	SMP	1	296	103.07	518.92	642.48	296	103.07	ball	28.83	2.63	-23	-29.43	4.29	-22.55	0	-	attempt 6
3534471	SMP	1	296	103.07	519.59	639.31	296	103.07	ball	28.83	2.63	-23	-29.43	4.29	-22.55	0	-	attempt 6
3567806	SMP	1	296	103.07	519.71	638.71	296	103.07	ball	28.83	2.63	-23	-29.43	4.29	-22.55	0	-	attempt 6
3601081	SMP	1	296	103.07	520.19	636.66	296	103.07	ball	28.83	2.63	-23	-29.43	4.29	-22.55	0	-	attempt 6
3634223	SMP	1	296	103.07	520.31	632.14	296	103.07	ball	28.83	2.63	-23	-29.43	4.29	-22.55	0	-	attempt 6
3667748	SMP	1	296	103.07	515.78	629.58	296	103.07	ball	28.83	2.63	-23	-29.43	4.29	-22.55	0	-	attempt 6
3700817	SMP	1	296	103.07	507.03	634.54	296	103.07	ball	28.83	2.63	-23	-29.43	4.29	-22.55	0	-	attempt 6
3734200	SMP	1	290	42.07	492.83	641.68	290	42.07	ball	28.83	2.63	-23	-29.43	4.29	-22.55	0	-	attempt 6
3767518	SMP	1	291	103.07	478.37	645.22	291	103.07	ball	28.83	2.63	-23.01	-29.43	4.29	-22.55	0	-	attempt 6
3800681	SMP	1	291	103.07	554.73	623.49	291	103.07	Other	28.83	2.63	-23.01	-29.43	4.29	-22.55	0	-	attempt 6
3833810	SMP	1	291	103.07	773.03	516.73	291	103.07	Other	28.83	2.63	-23.01	-29.43	4.29	-22.55	0	-	attempt 6
3867372	SMP	1	211	87.07	980.01	400.08	211	87.07	Bottom Right	28.83	2.63	-23.01	-29.43	4.29	-22.55	0	-	attempt 6
3900488	SMP	1	211	87.07	954.8	395.59	211	87.07	Bottom Right	28.83	2.63	-23.01	-29.43	4.29	-22.55	0	-	attempt 6
3933947	SMP	1	201	81.07	902.75	398.41	201	81.07	Bottom Right	28.83	2.63	-23	-29.43	4.29	-22.55	0	-	attempt 6
3966931	SMP	1	198	87.07	871.07	399.07	198	87.07	Bottom Right	28.83	2.63	-23	-29.43	4.29	-22.55	0	-	attempt 6
4000407	SMP	1	211	79.07	853.26	402.98	211	79.07	Bottom Right	28.83	2.63	-23	-29.43	4.29	-22.55	0	-	attempt 6
4033781	SMP	1	231	75.07	866.03	393.14	231	75.07	Bottom Right	28.83	2.63	-23	-29.43	4.29	-22.55	0	-	attempt 6
4067085	SMP	1	234	69.07	884.59	374.97	234	69.07	Middle Right	28.83	2.63	-23	-29.43	4.29	-22.55	0	-	attempt 6
4100043	SMP	1	234	67.07	888.28	363.28	234	67.07	Middle Right	28.83	2.63	-23	-29.43	4.29	-22.55	0	-	attempt 6
4133446	SMP	1	134	125.07	712.86	460.61	134	125.07	Front middle	28.83	2.63	-23	-29.43	4.29	-22.55	0	-	attempt 6
4166634	SMP	1	292	99.07	505.93	605.59	292	99.07	Other	28.83	2.63	-23	-29.43	4.29	-22.55	0	-	attempt 6
4200706	SMP	1	292	99.07	478.36	623.83	292	99.07	ball	28.83	2.63	-23.01	-29.43	4.29	-22.55	0	-	attempt 6
4266525	SMP	1	292	99.07	546.54	586.45	292	99.07	ball	28.83	2.63	-23.01	-29.43	4.29	-22.55	0	-	attempt 6
4299623	SMP	1	292	99.07	568.59	588.04	292	99.07	ball	28.82	2.63	-23.01	-29.43	4.29	-22.55	0	-	attempt 6
4333135	SMP	1	290	38.07	566.12	589.87	290	38.07	ball	28.82	2.63	-23.01	-29.43	4.3	-22.55	0	-	attempt 6
4367614	SMP	1	290	38.07	557.39	594.58	290	38.07	ball	28.82	2.63	-23.01	-29.43	4.3	-22.55	0	-	attempt 6
4399699	SMP	1	290	38.07	559.24	590.27	290	38.07	ball	28.82	2.64	-23.01	-29.43	4.3	-22.55	0	-	attempt 6
4433377	SMP	1	290	38.07	563.08	591.36	290	38.07	ball	28.82	2.64	-23.01	-29.43	4.3	-22.55	0	-	attempt 6
4466067	SMP	1	290	38.07	573.2	593.8	290	38.07	ball	28.82	2.64	-23.01	-29.43	4.3	-22.55	0	-	attempt 6
4499419	SMP	1	290	38.07	582.45	585.44	290	38.07	ball	28.82	2.64	-23.01	-29.43	4.3	-22.55	0	-	attempt 6
4532629	SMP	1	290	38.07	580.65	572.06	290	38.07	ball	28.82	2.64	-23.01	-29.43	4.3	-22.55	0	-	attempt 6
4565988	SMP	1	290	38.07	592.76	554.24	290	38.07	ball	28.82	2.64	-23.01	-29.43	4.3	-22.55	0	-	attempt 6
4600190	SMP	1	290	38.07	603.58	564.45	290	38.07	ball	28.82	2.64	-23.01	-29.43	4.3	-22.55	0	-	attempt 6
4632403	SMP	1	290	38.07	612.18	575.23	290	38.07	ball	28.82	2.64	-23.01	-29.43	4.3	-22.55	0	-	attempt 6
4665826	SMP	1	290	38.07	619.05	591.22	290	38.07	ball	28.82	2.64	-23.01	-29.43	4.3	-22.55	0	-	attempt 6
4732662	SMP	1	290	38.07	605.77	595.51	290	38.07	ball	28.82	2.64	-23.01	-29.43	4.3	-22.55	0	-	attempt 6
4766273	SMP	1	290	38.07	616.63	597.48	290	38.07	ball	28.82	2.64	-23.01	-29.43	4.3	-22.55	0	-	attempt 6
4798859	SMP	1	290	38.07	608.42	599.04	290	38.07	ball	28.82	2.64	-23.01	-29.43	4.3	-22.55	0	-	attempt 6
4832290	SMP	1	290	38.07	609.36	622.24	290	38.07	ball	28.82	2.64	-23.01	-29.43	4.3	-22.55	0	-	attempt 6
4865962	SMP	1	290	38.07	597.76	650.97	290	38.07	ball	28.82	2.64	-23.01	-29.43	4.3	-22.55	0	-	attempt 6
4898913	SMP	1	290	38.07	598.39	666.23	290	38.07	ball	28.82	2.64	-23.01	-29.43	4.3	-22.55	0	-	attempt 6
4932001	SMP	1	290	38.07	610.36	680.36	290	38.07	ball	28.82	2.64	-23.01	-29.43	4.3	-22.55	0	-	attempt 6
4965423	SMP	1	290	38.07	553.67	713.97	290	38.07	ball	28.82	2.64	-23.01	-29.43	4.3	-22.55	0	-	attempt 6
4999091	SMP	1	290	38.07	556.88	690.98	290	38.07	ball	28.82	2.64	-23.01	-29.43	4.3	-22.55	0	-	attempt 6
5031961	SMP	1	290	38.07	536.43	712.48	290	38.07	ball	28.82	2.64	-23.01	-29.43	4.3	-22.55	0	-	attempt 6
5065145	SMP	1	290	38.07	505	760.55	290	38.07	ball	28.82	2.64	-23.01	-29.43	4.3	-22.55	0	-	attempt 6
5098307	SMP	1	290	38.07	529.12	702.42	290	38.07	ball	28.82	2.64	-23.01	-29.43	4.3	-22.55	0	-	attempt 6
5131524	SMP	1	292	103.07	512.47	751.14	292	103.07	ball	28.82	2.64	-23.01	-29.43	4.3	-22.55	0	-	attempt 6
5165290	SMP	1	292	103.07	506.9	819.37	292	103.07	ball	28.82	2.64	-23.01	-29.43	4.3	-22.55	0	-	attempt 6
5231391	SMP	1	292	103.07	687.97	466.68	292	103.07	ball	28.82	2.64	-23.01	-29.43	4.3	-22.55	0	-	attempt 6
5297968	SMP	1	0	0	0	0	0	0	-	0	0	0	0	0	0	0	-	attempt 6
5331325	SMP	1	0	0	0	0	0	0	-	0	0	0	0	0	0	0	-	attempt 6
5364538	SMP	1	0	0	0	0	0	0	-	0	0	0	0	0	0	0	-	attempt 6
5398468	SMP	1	0	0	0	0	0	0	-	0	0	0	0	0	0	0	-	attempt 6
5431545	SMP	1	0	0	0	0	0	0	-	0	0	0	0	0	0	0	-	attempt 6
5464286	SMP	1	0	0	0	0	0	0	-	0	0	0	0	0	0	0	-	attempt 6
5497607	SMP	1	0	0	0	0	0	0	-	0	0	0	0	0	0	0	-	attempt 6
5531012	SMP	1	102	62.07	643.47	277.7	102	62.07	Middle Middle	28.82	2.64	-23.01	-29.43	4.3	-22.55	0	-	attempt 6
5564215	SMP	1	0	0	0	0	0	0	-	0	0	0	0	0	0	0	-	attempt 6
5597632	SMP	1	0	0	0	0	0	0	-	0	0	0	0	0	0	0	-	attempt 6
5630756	SMP	1	0	0	0	0	0	0	-	0	0	0	0	0	0	0	-	attempt 6
5664228	SMP	1	0	0	0	0	0	0	-	0	0	0	0	0	0	0	-	attempt 6
5698570	SMP	1	0	0	0	0	0	0	-	0	0	0	0	0	0	0	-	attempt 6
5737448	SMP	1	0	0	0	0	0	0	-	0	0	0	0	0	0	0	-	attempt 6
5798251	SMP	1	0	0	0	0	0	0	-	0	0	0	0	0	0	0	-	attempt 6
