# Supplementary material for: Visual Search Strategies of Soccer Players Executing a Power vs. Placement Penalty Kick
Source: PLoS One. 2014 Dec 17;9(12):e115179. doi: 10.1371/journal.pone.0115179 (PMC4269429; doi:10.1371/journal.pone.0115179)
Supplement: S1 File — Raw visual search data from participant group in each test condition. (ZIP) [file pone.0115179.s001.zip › PLoS ONE Supporting Information/Part 7/Output/S1 attempt 1 LA placement GK move.xlsx]

## Sheet: Sheet1
## [BeGaze]
## Converted from:
## Date:	23.07.2013 10:54:16
## Version:	BeGaze 3.2.28
## IDF Version:	10
## Sample Rate:	30
## Separator Type:	Trial
## Trial Count:	1
## Uses Plane File:	FALSE
## Stimulus:	attempt 6
## Number of Samples:	193
## Reversed:	none
## [Run]
## Subject:	Josh Low Anxiety
## Description:	Reference View 8 Josh Low Anxiety 0
## [Calibration]
## Calibration Type:	n.a.
## Calibration Area:	1280	960
## [Geometry]
## Stimulus Dimension [mm]:	1280	960
## Head Distance [mm]:	1450
## [Hardware Setup]
## System ID:
## Operating System :
## IView X Version:
## [Filter Settings]
## Heuristics:	FALSE
## Heuristics Stage:	0
## Bilateral:	FALSE
## Gaze Cursor Filter:	FALSE
## Saccade Length [px]:	0
## Filter Depth [ms]:	0
## Format:	LEFT, RIGHT, POR, AOI, EYEPOSITION, TRIGGER
##
Time	Type	Trial	B POR X [px]	B POR Y [px]	L POR X [px]	L POR Y [px]	R POR X [px]	R POR Y [px]	L Object Hit	R Object Hit	L EPOS X	L EPOS Y	L EPOS Z	R EPOS X	R EPOS Y	R EPOS Z	Trigger	L Event Info	R Event Info	Stimulus
6635	SMP	1	0	0	0	0	0	0	-	-	0	0	0	0	0	0	0	-	-	attempt 6
39895	SMP	1	0	0	0	0	0	0	-	-	0	0	0	0	0	0	0	-	-	attempt 6
73114	SMP	1	0	0	0	0	0	0	-	-	0	0	0	0	0	0	0	-	-	attempt 6
106389	SMP	1	0	0	0	0	0	0	-	-	0	0	0	0	0	0	0	-	-	attempt 6
139941	SMP	1	0	0	0	0	0	0	-	-	0	0	0	0	0	0	0	-	-	attempt 6
173176	SMP	1	0	0	0	0	0	0	-	-	0	0	0	0	0	0	0	-	-	attempt 6
206324	SMP	1	0	0	0	0	0	0	-	-	0	0	0	0	0	0	0	-	-	attempt 6
239873	SMP	1	0	0	0	0	0	0	-	-	0	0	0	0	0	0	0	-	-	attempt 6
272982	SMP	1	0	0	0	0	0	0	-	-	0	0	0	0	0	0	0	-	-	attempt 6
306411	SMP	1	0	0	0	0	0	0	-	-	0	0	0	0	0	0	0	-	-	attempt 6
339961	SMP	1	0	0	0	0	0	0	-	-	0	0	0	0	0	0	0	-	-	attempt 6
372751	SMP	1	0	0	0	0	0	0	-	-	0	0	0	0	0	0	0	-	-	attempt 6
405877	SMP	1	0	0	0	0	0	0	-	-	0	0	0	0	0	0	0	-	-	attempt 6
439121	SMP	1	0	0	0	0	0	0	-	-	0	0	0	0	0	0	0	-	-	attempt 6
472535	SMP	1	0	0	0	0	0	0	-	-	0	0	0	0	0	0	0	-	-	attempt 6
505895	SMP	1	0	0	0	0	0	0	-	-	0	0	0	0	0	0	0	-	-	attempt 6
539076	SMP	1	0	0	0	0	0	0	-	-	0	0	0	0	0	0	0	-	-	attempt 6
572441	SMP	1	0	0	0	0	0	0	-	-	0	0	0	0	0	0	0	-	-	attempt 6
605542	SMP	1	0	0	0	0	0	0	-	-	0	0	0	0	0	0	0	-	-	attempt 6
652424	SMP	1	299	98.07	900.47	309.24	299	98.07	Other	Other	31.55	-3.17	-26.91	0	0	0	0	-	-	attempt 6
705555	SMP	1	0	0	0	0	0	0	-	-	0	0	0	0	0	0	0	-	-	attempt 6
738846	SMP	1	362	95.07	847.85	109.59	362	95.07	Keeper	Keeper	31.55	-3.17	-26.91	-29.35	-0.82	-28.68	0	-	-	attempt 6
772232	SMP	1	362	101.07	831.87	158.37	362	101.07	Keeper	Keeper	31.55	-3.17	-26.91	-29.35	-0.82	-28.68	0	-	-	attempt 6
806378	SMP	1	359	105.07	819.95	184.87	359	105.07	Keeper	Keeper	31.55	-3.17	-26.91	-29.35	-0.82	-28.68	0	-	-	attempt 6
838534	SMP	1	361	102.07	808.75	199.73	361	102.07	Keeper	Keeper	31.55	-3.17	-26.91	-29.35	-0.82	-28.68	0	-	-	attempt 6
871722	SMP	1	361	100.07	796.7	201.41	361	100.07	Keeper	Keeper	31.55	-3.17	-26.91	-29.35	-0.82	-28.68	0	-	-	attempt 6
905054	SMP	1	363	89.07	786.09	198.11	363	89.07	Keeper	Keeper	31.55	-3.17	-26.91	-29.35	-0.82	-28.68	0	-	-	attempt 6
938654	SMP	1	366	87.07	777.69	198.99	366	87.07	Keeper	Keeper	31.55	-3.17	-26.91	-29.35	-0.82	-28.68	0	-	-	attempt 6
971956	SMP	1	369	85.07	775.57	194.02	369	85.07	Keeper	Keeper	31.55	-3.17	-26.91	-29.35	-0.82	-28.68	0	-	-	attempt 6
1005195	SMP	1	373	75.07	775.66	171.86	373	75.07	Keeper	Keeper	31.55	-3.17	-26.91	-29.35	-0.82	-28.68	0	-	-	attempt 6
1038642	SMP	1	377	75.07	778.02	168.17	377	75.07	Keeper	Keeper	31.55	-3.17	-26.91	-29.35	-0.82	-28.68	0	-	-	attempt 6
1072076	SMP	1	408	97.07	829.06	206.71	408	97.07	Keeper	Keeper	31.55	-3.17	-26.91	-29.35	-0.82	-28.68	0	-	-	attempt 6
1104850	SMP	1	406	97.07	826.57	189.79	406	97.07	Keeper	Keeper	31.55	-3.17	-26.91	-29.35	-0.82	-28.68	0	-	-	attempt 6
1138485	SMP	1	402	98.07	819.06	184.75	402	98.07	Keeper	Keeper	31.55	-3.17	-26.91	-29.35	-0.82	-28.68	0	-	-	attempt 6
1171262	SMP	1	397	91.07	814.39	174.41	397	91.07	Keeper	Keeper	31.55	-3.17	-26.91	-29.35	-0.82	-28.68	0	-	-	attempt 6
1204688	SMP	1	385	82.07	815.4	166.49	385	82.07	Keeper	Keeper	31.55	-3.17	-26.91	-29.35	-0.82	-28.68	0	-	-	attempt 6
1237961	SMP	1	389	82.07	817.89	175.15	389	82.07	Keeper	Keeper	31.55	-3.17	-26.91	-29.35	-0.82	-28.68	0	-	-	attempt 6
1271114	SMP	1	167	91.07	929.86	214.98	167	91.07	Bottom Middle	Bottom Middle	31.55	-3.17	-26.91	-29.35	-0.82	-28.68	0	-	-	attempt 6
1304530	SMP	1	164	91.07	931.7	214.18	164	91.07	Bottom Middle	Bottom Middle	31.55	-3.17	-26.91	-29.35	-0.82	-28.68	0	-	-	attempt 6
1338293	SMP	1	167	92.07	939.21	217.83	167	92.07	Bottom Middle	Bottom Middle	31.55	-3.17	-26.91	-29.35	-0.82	-28.68	0	-	-	attempt 6
1371178	SMP	1	165	90.07	941.19	216.19	165	90.07	Bottom Middle	Bottom Middle	31.55	-3.17	-26.91	-29.35	-0.82	-28.68	0	-	-	attempt 6
1404345	SMP	1	166	86.07	959.8	208.44	166	86.07	Bottom Middle	Bottom Middle	31.55	-3.17	-26.91	-29.35	-0.82	-28.68	0	-	-	attempt 6
1437594	SMP	1	0	0	0	0	0	0	-	-	0	0	0	0	0	0	0	-	-	attempt 6
1470859	SMP	1	0	0	0	0	0	0	-	-	0	0	0	0	0	0	0	-	-	attempt 6
1504923	SMP	1	0	0	0	0	0	0	-	-	0	0	0	0	0	0	0	-	-	attempt 6
1537316	SMP	1	0	0	0	0	0	0	-	-	0	0	0	0	0	0	0	-	-	attempt 6
1570455	SMP	1	289	39.07	578.47	745.39	289	39.07	ball	ball	31.55	-3.17	-26.91	-29.35	-0.82	-28.68	0	-	-	attempt 6
1604541	SMP	1	289	39.07	598.71	679.34	289	39.07	ball	ball	31.55	-3.17	-26.91	-29.35	-0.82	-28.68	0	-	-	attempt 6
1637399	SMP	1	289	39.07	612.75	636.31	289	39.07	ball	ball	31.55	-3.17	-26.91	-29.35	-0.82	-28.68	0	-	-	attempt 6
1670365	SMP	1	289	39.07	623.11	600.34	289	39.07	ball	ball	31.55	-3.17	-26.91	-29.35	-0.82	-28.68	0	-	-	attempt 6
1703803	SMP	1	289	39.07	631.89	560.58	289	39.07	ball	ball	31.55	-3.17	-26.91	-29.35	-0.82	-28.68	0	-	-	attempt 6
1737360	SMP	1	289	39.07	638.67	528.5	289	39.07	ball	ball	31.55	-3.17	-26.91	-29.35	-0.82	-28.68	0	-	-	attempt 6
1770499	SMP	1	289	39.07	639.61	512.17	289	39.07	ball	ball	31.55	-3.17	-26.91	-29.35	-0.82	-28.68	0	-	-	attempt 6
1803439	SMP	1	289	39.07	613.89	513.82	289	39.07	ball	ball	31.55	-3.17	-26.91	-29.35	-0.82	-28.68	0	-	-	attempt 6
1837195	SMP	1	289	39.07	612.37	486.18	289	39.07	ball	ball	31.55	-3.17	-26.91	-29.35	-0.82	-28.68	0	-	-	attempt 6
1870443	SMP	1	289	39.07	607.55	461.57	289	39.07	ball	ball	31.55	-3.17	-26.91	-29.35	-0.82	-28.68	0	-	-	attempt 6
1903471	SMP	1	289	39.07	602.33	454.46	289	39.07	ball	ball	31.55	-3.17	-26.91	-29.35	-0.82	-28.68	0	-	-	attempt 6
1936870	SMP	1	289	39.07	600.37	451.46	289	39.07	ball	ball	31.55	-3.17	-26.91	-29.35	-0.82	-28.68	0	-	-	attempt 6
1969770	SMP	1	289	39.07	599.59	451.4	289	39.07	ball	ball	31.55	-3.17	-26.91	-29.35	-0.82	-28.68	0	-	-	attempt 6
2003207	SMP	1	289	39.07	598.55	460.97	289	39.07	ball	ball	31.55	-3.17	-26.91	-29.35	-0.82	-28.68	0	-	-	attempt 6
2036808	SMP	1	289	39.07	596.64	465.45	289	39.07	ball	ball	31.55	-3.17	-26.91	-29.35	-0.82	-28.68	0	-	-	attempt 6
2069762	SMP	1	289	39.07	590.22	472.87	289	39.07	ball	ball	31.55	-3.17	-26.91	-29.35	-0.82	-28.68	0	-	-	attempt 6
2102867	SMP	1	289	39.07	593.32	472.12	289	39.07	ball	ball	31.55	-3.17	-26.91	-29.35	-0.82	-28.68	0	-	-	attempt 6
2136670	SMP	1	289	39.07	601.67	483.32	289	39.07	ball	ball	31.55	-3.17	-26.91	-29.35	-0.82	-28.68	0	-	-	attempt 6
2169699	SMP	1	289	39.07	600.08	477.22	289	39.07	ball	ball	31.55	-3.17	-26.91	-29.35	-0.82	-28.68	0	-	-	attempt 6
2203193	SMP	1	289	39.07	603.25	473.47	289	39.07	ball	ball	31.55	-3.17	-26.91	-29.35	-0.82	-28.68	0	-	-	attempt 6
2236155	SMP	1	289	39.07	600.68	476.07	289	39.07	ball	ball	31.55	-3.17	-26.91	-29.35	-0.82	-28.68	0	-	-	attempt 6
2269397	SMP	1	289	39.07	597.84	474.24	289	39.07	ball	ball	31.55	-3.17	-26.91	-29.35	-0.82	-28.68	0	-	-	attempt 6
2302656	SMP	1	289	39.07	617.77	471.21	289	39.07	ball	ball	31.55	-3.17	-26.91	-29.35	-0.82	-28.68	0	-	-	attempt 6
2335937	SMP	1	289	39.07	626.57	472.53	289	39.07	ball	ball	31.55	-3.17	-26.91	-29.35	-0.82	-28.68	0	-	-	attempt 6
2369313	SMP	1	289	39.07	627.23	473.91	289	39.07	ball	ball	31.55	-3.17	-26.91	-29.35	-0.82	-28.68	0	-	-	attempt 6
2402433	SMP	1	289	39.07	629.99	475.8	289	39.07	ball	ball	31.55	-3.17	-26.91	-29.35	-0.82	-28.68	0	-	-	attempt 6
2436844	SMP	1	289	39.07	653.88	464.41	289	39.07	ball	ball	31.55	-3.17	-26.91	0	0	0	0	-	-	attempt 6
2470406	SMP	1	0	0	0	0	0	0	-	-	0	0	0	0	0	0	0	-	-	attempt 6
2503785	SMP	1	0	0	0	0	0	0	-	-	0	0	0	0	0	0	0	-	-	attempt 6
2536284	SMP	1	295	104.07	812.26	200.89	295	104.07	Other	Other	31.55	-3.17	-26.91	-29.35	-0.82	-28.68	0	-	-	attempt 6
2571793	SMP	1	295	104.07	714.13	406.18	295	104.07	Other	Other	31.55	-3.17	-26.91	-29.35	-0.82	-28.68	0	-	-	attempt 6
2602555	SMP	1	18	90.07	923.2	227.34	18	90.07	Bottom Left	Bottom Left	31.55	-3.17	-26.91	-29.35	-0.82	-28.68	0	-	-	attempt 6
2668862	SMP	1	21	94.07	898.84	284.67	21	94.07	Bottom Left	Bottom Left	31.55	-3.17	-26.91	-29.35	-0.82	-28.68	0	-	-	attempt 6
2702400	SMP	1	45	118.07	878.16	356.23	45	118.07	Front Left	Front Left	31.55	-3.17	-26.91	-29.35	-0.82	-28.68	0	-	-	attempt 6
2735594	SMP	1	42	121.07	857.59	352.12	42	121.07	Front Left	Front Left	31.55	-3.17	-26.91	-29.35	-0.82	-28.68	0	-	-	attempt 6
2768555	SMP	1	22	102.07	859.64	317.74	22	102.07	Front Left	Front Left	31.55	-3.17	-26.91	-29.35	-0.82	-28.68	0	-	-	attempt 6
2801629	SMP	1	24	103.07	851.43	330.12	24	103.07	Front Left	Front Left	31.55	-3.17	-26.91	-29.35	-0.82	-28.68	0	-	-	attempt 6
2835031	SMP	1	26	107.07	843.75	337.05	26	107.07	Front Left	Front Left	31.55	-3.17	-26.91	-29.35	-0.82	-28.68	0	-	-	attempt 6
2868937	SMP	1	28	110.07	836.33	342.26	28	110.07	Front Left	Front Left	31.55	-3.17	-26.91	-29.35	-0.82	-28.68	0	-	-	attempt 6
2901958	SMP	1	27	110.07	831.3	345.6	27	110.07	Front Left	Front Left	31.55	-3.17	-26.91	-29.35	-0.82	-28.68	0	-	-	attempt 6
2934806	SMP	1	28	110.07	827.08	340.65	28	110.07	Front Left	Front Left	31.55	-3.17	-26.91	-29.35	-0.82	-28.68	0	-	-	attempt 6
2968076	SMP	1	36	120.07	815.67	395.61	36	120.07	Front Left	Front Left	31.55	-3.17	-26.91	-29.35	-0.82	-28.68	0	-	-	attempt 6
3001445	SMP	1	295	102.07	759.06	116.86	295	102.07	Other	Other	31.55	-3.17	-26.91	-29.35	-0.82	-28.68	0	-	-	attempt 6
3035720	SMP	1	0	0	0	0	0	0	-	-	0	0	0	0	0	0	0	-	-	attempt 6
3068067	SMP	1	293	98.07	1235.68	369.59	293	98.07	Other	Other	31.55	-3.17	-26.91	0	0	0	0	-	-	attempt 6
3102013	SMP	1	0	0	0	0	0	0	-	-	0	0	0	0	0	0	0	-	-	attempt 6
3135017	SMP	1	289	38.07	611.44	591.95	289	38.07	ball	ball	31.55	-3.17	-26.91	0	0	0	0	-	-	attempt 6
3168369	SMP	1	289	38.07	601.82	585.06	289	38.07	ball	ball	31.55	-3.17	-26.91	-29.35	-0.82	-28.68	0	-	-	attempt 6
3201023	SMP	1	289	38.07	601.18	590.57	289	38.07	ball	ball	31.55	-3.17	-26.91	-29.35	-0.82	-28.68	0	-	-	attempt 6
3234740	SMP	1	289	38.07	599.35	579.23	289	38.07	ball	ball	31.55	-3.17	-26.91	-29.35	-0.82	-28.68	0	-	-	attempt 6
3267751	SMP	1	289	38.07	598.93	591.98	289	38.07	ball	ball	31.55	-3.17	-26.91	-29.35	-0.82	-28.68	0	-	-	attempt 6
3302104	SMP	1	287	38.07	597.3	590.82	287	38.07	ball	ball	31.55	-3.17	-26.91	-29.35	-0.82	-28.68	0	-	-	attempt 6
3334633	SMP	1	287	38.07	596.49	587.18	287	38.07	ball	ball	31.55	-3.17	-26.91	-29.35	-0.82	-28.68	0	-	-	attempt 6
3367583	SMP	1	287	38.07	593.45	581.12	287	38.07	ball	ball	31.55	-3.17	-26.91	-29.35	-0.82	-28.68	0	-	-	attempt 6
3400661	SMP	1	287	38.07	590.27	585.76	287	38.07	ball	ball	31.55	-3.17	-26.91	-29.35	-0.82	-28.68	0	-	-	attempt 6
3434409	SMP	1	287	38.07	566.45	598.47	287	38.07	ball	ball	31.55	-3.17	-26.91	-29.35	-0.82	-28.68	0	-	-	attempt 6
3467353	SMP	1	287	38.07	571.64	597.05	287	38.07	ball	ball	31.55	-3.17	-26.91	-29.35	-0.82	-28.68	0	-	-	attempt 6
3500660	SMP	1	287	38.07	569.36	594.03	287	38.07	ball	ball	31.55	-3.17	-26.91	-29.35	-0.82	-28.68	0	-	-	attempt 6
3533762	SMP	1	287	38.07	572.93	587.09	287	38.07	ball	ball	31.55	-3.17	-26.91	-29.35	-0.82	-28.68	0	-	-	attempt 6
3567898	SMP	1	287	38.07	577.59	580.99	287	38.07	ball	ball	31.55	-3.17	-26.91	-29.35	-0.82	-28.68	0	-	-	attempt 6
3600390	SMP	1	287	38.07	582.25	573.98	287	38.07	ball	ball	31.55	-3.17	-26.91	-29.35	-0.82	-28.68	0	-	-	attempt 6
3634284	SMP	1	287	38.07	587.22	572.79	287	38.07	ball	ball	31.55	-3.17	-26.91	-29.35	-0.82	-28.68	0	-	-	attempt 6
3666933	SMP	1	287	38.07	608.86	543.3	287	38.07	ball	ball	31.55	-3.17	-26.91	-29.35	-0.82	-28.68	0	-	-	attempt 6
3700471	SMP	1	290	101.07	772.77	334.21	290	101.07	Other	Other	31.55	-3.17	-26.91	-29.35	-0.82	-28.68	0	-	-	attempt 6
3733488	SMP	1	290	101.07	867.85	350.77	290	101.07	Other	Other	31.55	-3.17	-26.91	-29.35	-0.82	-28.68	0	-	-	attempt 6
3766837	SMP	1	26	90.07	833.05	250.77	26	90.07	Bottom Left	Bottom Left	31.55	-3.17	-26.91	-29.35	-0.82	-28.68	0	-	-	attempt 6
3800408	SMP	1	26	90.07	837.13	254.23	26	90.07	Bottom Left	Bottom Left	31.55	-3.17	-26.91	-29.35	-0.82	-28.68	0	-	-	attempt 6
3833830	SMP	1	24	81.07	813.16	199.27	24	81.07	Bottom Left	Bottom Left	31.55	-3.17	-26.91	-29.35	-0.82	-28.68	0	-	-	attempt 6
3866610	SMP	1	22	92.07	818.69	241.03	22	92.07	Bottom Left	Bottom Left	31.55	-3.17	-26.91	-29.35	-0.82	-28.68	0	-	-	attempt 6
3899809	SMP	1	22	92.07	813.01	235.67	22	92.07	Bottom Left	Bottom Left	31.55	-3.17	-26.91	-29.35	-0.82	-28.68	0	-	-	attempt 6
3933082	SMP	1	82	78.07	913	206.32	82	78.07	Bottom Left	Bottom Left	31.55	-3.17	-26.91	-29.35	-0.82	-28.68	0	-	-	attempt 6
3966321	SMP	1	368	49.07	976.42	154.25	368	49.07	Keeper	Keeper	31.55	-3.17	-26.91	-29.35	-0.82	-28.68	0	-	-	attempt 6
4000388	SMP	1	368	49.07	969.54	190.24	368	49.07	Keeper	Keeper	31.55	-3.17	-26.91	-29.35	-0.82	-28.68	0	-	-	attempt 6
4040277	SMP	1	360	50.07	954.97	201.07	360	50.07	Keeper	Keeper	31.55	-3.17	-26.91	-29.35	-0.82	-28.68	0	-	-	attempt 6
4066818	SMP	1	361	48.07	941.4	199.88	361	48.07	Keeper	Keeper	31.55	-3.17	-26.91	-29.35	-0.82	-28.68	0	-	-	attempt 6
4099396	SMP	1	367	49.07	938.04	211.84	367	49.07	Keeper	Keeper	31.55	-3.17	-26.91	-29.35	-0.82	-28.68	0	-	-	attempt 6
4132862	SMP	1	372	48.07	936.04	214.37	372	48.07	Keeper	Keeper	31.55	-3.17	-26.91	-29.35	-0.82	-28.68	0	-	-	attempt 6
4166274	SMP	1	290	38.07	701.08	636.51	290	38.07	ball	ball	31.55	-3.17	-26.91	0	0	0	0	-	-	attempt 6
4199322	SMP	1	0	0	0	0	0	0	-	-	0	0	0	0	0	0	0	-	-	attempt 6
4233002	SMP	1	0	0	0	0	0	0	-	-	0	0	0	0	0	0	0	-	-	attempt 6
4265985	SMP	1	291	37.07	609.02	595.8	291	37.07	ball	ball	31.55	-3.17	-26.91	-29.35	-0.82	-28.68	0	-	-	attempt 6
4299212	SMP	1	291	37.07	618.2	576.62	291	37.07	ball	ball	31.55	-3.17	-26.91	0	0	0	0	-	-	attempt 6
4332476	SMP	1	291	37.07	624.35	560.18	291	37.07	ball	ball	31.55	-3.17	-26.91	-29.35	-0.82	-28.68	0	-	-	attempt 6
4366093	SMP	1	291	37.07	627.31	547.13	291	37.07	ball	ball	31.55	-3.17	-26.91	-29.35	-0.82	-28.68	0	-	-	attempt 6
4398877	SMP	1	291	37.07	639.87	527.55	291	37.07	ball	ball	31.55	-3.17	-26.91	-29.35	-0.82	-28.68	0	-	-	attempt 6
4432292	SMP	1	291	37.07	647.54	509.17	291	37.07	ball	ball	31.55	-3.17	-26.91	-29.35	-0.82	-28.68	0	-	-	attempt 6
4465769	SMP	1	286	40.07	651.58	495.96	286	40.07	ball	ball	31.55	-3.17	-26.91	-29.35	-0.82	-28.68	0	-	-	attempt 6
4499454	SMP	1	286	40.07	639.9	495.5	286	40.07	ball	ball	31.55	-3.17	-26.91	-29.35	-0.82	-28.68	0	-	-	attempt 6
4532169	SMP	1	286	40.07	634.79	498.85	286	40.07	ball	ball	31.55	-3.17	-26.91	-29.35	-0.82	-28.68	0	-	-	attempt 6
4565571	SMP	1	286	40.07	632.12	499	286	40.07	ball	ball	31.55	-3.17	-26.91	-29.35	-0.82	-28.68	0	-	-	attempt 6
4598636	SMP	1	286	40.07	623.44	489.81	286	40.07	ball	ball	31.55	-3.17	-26.91	-29.35	-0.82	-28.68	0	-	-	attempt 6
4632636	SMP	1	286	40.07	628.33	481.2	286	40.07	ball	ball	31.55	-3.17	-26.91	-29.35	-0.82	-28.68	0	-	-	attempt 6
4665161	SMP	1	286	40.07	632.02	480.1	286	40.07	ball	ball	31.55	-3.17	-26.91	-29.35	-0.82	-28.68	0	-	-	attempt 6
4698460	SMP	1	286	40.07	625.86	484.61	286	40.07	ball	ball	31.55	-3.17	-26.91	-29.35	-0.82	-28.68	0	-	-	attempt 6
4731656	SMP	1	286	40.07	624.63	458.66	286	40.07	ball	ball	31.55	-3.17	-26.91	-29.35	-0.82	-28.68	0	-	-	attempt 6
4764895	SMP	1	286	40.07	622.3	473.34	286	40.07	ball	ball	31.55	-3.17	-26.91	-29.35	-0.82	-28.68	0	-	-	attempt 6
4798380	SMP	1	286	40.07	623.12	493.17	286	40.07	ball	ball	31.55	-3.17	-26.91	-29.35	-0.82	-28.68	0	-	-	attempt 6
4832641	SMP	1	286	40.07	631.15	497.42	286	40.07	ball	ball	31.55	-3.17	-26.91	-29.35	-0.82	-28.68	0	-	-	attempt 6
4864864	SMP	1	286	40.07	635.4	502.76	286	40.07	ball	ball	31.55	-3.16	-26.91	-29.35	-0.82	-28.68	0	-	-	attempt 6
4898385	SMP	1	286	40.07	656.43	500.72	286	40.07	ball	ball	31.55	-3.16	-26.91	-29.35	-0.82	-28.68	0	-	-	attempt 6
4931380	SMP	1	286	40.07	668.35	507.56	286	40.07	ball	ball	31.55	-3.16	-26.91	-29.35	-0.82	-28.68	0	-	-	attempt 6
4964684	SMP	1	286	40.07	661.08	506.2	286	40.07	ball	ball	31.55	-3.16	-26.91	-29.35	-0.82	-28.68	0	-	-	attempt 6
4998136	SMP	1	286	40.07	661.36	502.62	286	40.07	ball	ball	31.55	-3.16	-26.91	-29.35	-0.82	-28.68	0	-	-	attempt 6
5031163	SMP	1	286	40.07	645.42	496.37	286	40.07	ball	ball	31.55	-3.16	-26.91	-29.35	-0.82	-28.68	0	-	-	attempt 6
5064676	SMP	1	286	40.07	640.32	497.02	286	40.07	ball	ball	31.55	-3.16	-26.91	-29.35	-0.82	-28.68	0	-	-	attempt 6
5097804	SMP	1	286	40.07	639.26	488.74	286	40.07	ball	ball	31.55	-3.16	-26.91	-29.35	-0.82	-28.68	0	-	-	attempt 6
5131091	SMP	1	286	40.07	634.49	487.49	286	40.07	ball	ball	31.55	-3.16	-26.91	-29.35	-0.82	-28.68	0	-	-	attempt 6
5164404	SMP	1	286	40.07	622.27	509.48	286	40.07	ball	ball	31.55	-3.16	-26.91	-29.35	-0.82	-28.68	0	-	-	attempt 6
5197699	SMP	1	286	40.07	615.1	509.99	286	40.07	ball	ball	31.55	-3.16	-26.91	-29.35	-0.82	-28.68	0	-	-	attempt 6
5230850	SMP	1	286	40.07	603.16	556.38	286	40.07	ball	ball	31.55	-3.16	-26.91	-29.35	-0.82	-28.68	0	-	-	attempt 6
5264027	SMP	1	286	40.07	591.19	585.2	286	40.07	ball	ball	31.55	-3.16	-26.91	-29.35	-0.82	-28.68	0	-	-	attempt 6
5297595	SMP	1	286	40.07	582.36	608.03	286	40.07	ball	ball	31.55	-3.16	-26.91	-29.35	-0.82	-28.68	0	-	-	attempt 6
5331096	SMP	1	286	40.07	579.75	634.64	286	40.07	ball	ball	31.55	-3.16	-26.91	0	0	0	0	-	-	attempt 6
5364184	SMP	1	0	0	0	0	0	0			0	0	0	0	0	0	0	-	-	attempt 6
5397144	SMP	1	0	0	0	0	0	0		-	0	0	0	0	0	0	0	-	-	attempt 6
5430867	SMP	1	0	0	0	0	0	0		-	0	0	0	0	0	0	0	-	-	attempt 6
5463987	SMP	1	290	40.07	624.76	617.1	290	40.07	ball	ball	31.55	-3.16	-26.91	0	0	0	0	-	-	attempt 6
5497519	SMP	1	293	96.07	923.12	407.8	293	96.07	ball	Other	31.55	-3.16	-26.91	-29.35	-0.82	-28.68	0	-	-	attempt 6
5530458	SMP	1	293	96.07	1141.29	242.53	293	96.07	Other	Other	31.55	-3.16	-26.91	-29.35	-0.82	-28.68	0	-	-	attempt 6
5563523	SMP	1	293	96.07	1054.18	306.65	293	96.07	Other	Other	31.55	-3.16	-26.91	-29.35	-0.82	-28.68	0	-	-	attempt 6
5596898	SMP	1	293	96.07	974.55	327.24	293	96.07	Other	Other	31.55	-3.16	-26.91	-29.35	-0.82	-28.68	0	-	-	attempt 6
5630270	SMP	1	0	0	0	0	0	0	-	-	0	0	0	0	0	0	0	-	-	attempt 6
5663484	SMP	1	0	0	0	0	0	0	-	-	0	0	0	0	0	0	0	-	-	attempt 6
5697179	SMP	1	0	0	0	0	0	0	-	-	0	0	0	0	0	0	0	-	-	attempt 6
5730103	SMP	1	0	0	0	0	0	0	-	-	0	0	0	0	0	0	0	-	-	attempt 6
5763718	SMP	1	0	0	0	0	0	0	-	-	0	0	0	0	0	0	0	-	-	attempt 6
5796598	SMP	1	0	0	0	0	0	0	-	-	0	0	0	0	0	0	0	-	-	attempt 6
5829685	SMP	1	0	0	0	0	0	0	-	-	0	0	0	0	0	0	0	-	-	attempt 6
5863139	SMP	1	0	0	0	0	0	0	-	-	0	0	0	0	0	0	0	-	-	attempt 6
5896822	SMP	1	0	0	0	0	0	0	-	-	0	0	0	0	0	0	0	-	-	attempt 6
5929836	SMP	1	0	0	0	0	0	0	-	-	0	0	0	0	0	0	0	-	-	attempt 6
5962980	SMP	1	0	0	0	0	0	0	-	-	0	0	0	0	0	0	0	-	-	attempt 6
5996585	SMP	1	241	92.07	835.23	442.33	241	92.07	Bottom Right	Bottom Right	31.55	-3.16	-26.91	-29.35	-0.82	-28.68	0	-	-	attempt 6
6030188	SMP	1	0	0	0	0	0	0	-	-	0	0	0	0	0	0	0	-	-	attempt 6
6062712	SMP	1	0	0	0	0	0	0	-	-	0	0	0	0	0	0	0	-	-	attempt 6
6096114	SMP	1	0	0	0	0	0	0	-	-	0	0	0	0	0	0	0	-	-	attempt 6
6129221	SMP	1	0	0	0	0	0	0	-	-	0	0	0	0	0	0	0	-	-	attempt 6
6162792	SMP	1	0	0	0	0	0	0	-	-	0	0	0	0	0	0	0	-	-	attempt 6
6195858	SMP	1	0	0	0	0	0	0	-	-	0	0	0	0	0	0	0	-	-	attempt 6
6228965	SMP	1	0	0	0	0	0	0	-	-	0	0	0	0	0	0	0	-	-	attempt 6
6263524	SMP	1	0	0	0	0	0	0	-	-	0	0	0	0	0	0	0	-	-	attempt 6
6296221	SMP	1	0	0	0	0	0	0	-	-	0	0	0	0	0	0	0	-	-	attempt 6
6329369	SMP	1	0	0	0	0	0	0	-	-	0	0	0	0	0	0	0	-	-	attempt 6
6362338	SMP	1	0	0	0	0	0	0	-	-	0	0	0	0	0	0	0	-	-	attempt 6
6395627	SMP	1	0	0	0	0	0	0	-	-	0	0	0	0	0	0	0	-	-	attempt 6
6428727	SMP	1	0	0	0	0	0	0	-	-	0	0	0	0	0	0	0	-	-	attempt 6
6464067	SMP	1	0	0	0	0	0	0	-	-	0	0	0	0	0	0	0	-	-	attempt 6
