# Supplementary material for: Visual Search Strategies of Soccer Players Executing a Power vs. Placement Penalty Kick
Source: PLoS One. 2014 Dec 17;9(12):e115179. doi: 10.1371/journal.pone.0115179 (PMC4269429; doi:10.1371/journal.pone.0115179)
Supplement: S1 File — Raw visual search data from participant group in each test condition. (ZIP) [file pone.0115179.s001.zip › PLoS ONE Supporting Information/Part 7/Output/S1 attempt 1 LA placement no GK.xlsx]

## Sheet: Sheet1
## [BeGaze]
## Converted from:
## Date:	23.07.2013 10:54:06
## Version:	BeGaze 3.2.28
## IDF Version:	10
## Sample Rate:	30
## Separator Type:	Trial
## Trial Count:	1
## Uses Plane File:	FALSE
## Stimulus:	attempt 5
## Number of Samples:	205
## Reversed:	none
## [Run]
## Subject:	Josh Low Anxiety
## Description:	Reference View 6 Josh Low Anxiety 0
## [Calibration]
## Calibration Type:	n.a.
## Calibration Area:	1280	960
## [Geometry]
## Stimulus Dimension [mm]:	1280	960
## Head Distance [mm]:	1450
## [Hardware Setup]
## System ID:
## Operating System :
## IView X Version:
## [Filter Settings]
## Heuristics:	FALSE
## Heuristics Stage:	0
## Bilateral:	FALSE
## Gaze Cursor Filter:	FALSE
## Saccade Length [px]:	0
## Filter Depth [ms]:	0
## Format:	LEFT, RIGHT, POR, AOI, EYEPOSITION, TRIGGER
##
Time	Type	Trial	B POR X [px]	B POR Y [px]	L POR X [px]	L POR Y [px]	R POR X [px]	R POR Y [px]	L Object Hit	R Object Hit	L EPOS X	L EPOS Y	L EPOS Z	R EPOS X	R EPOS Y	R EPOS Z	Trigger	L Event Info	R Event Info	Stimulus
7587	SMP	1	0	0	0	0	0	0	-	-	0	0	0	0	0	0	0	-	-	attempt 5
40737	SMP	1	0	0	0	0	0	0	-	-	0	0	0	0	0	0	0	-	-	attempt 5
74025	SMP	1	0	0	0	0	0	0	-	-	0	0	0	0	0	0	0	-	-	attempt 5
107734	SMP	1	0	0	0	0	0	0	-	-	0	0	0	0	0	0	0	-	-	attempt 5
140415	SMP	1	0	0	0	0	0	0	-	-	0	0	0	0	0	0	0	-	-	attempt 5
173822	SMP	1	0	0	0	0	0	0	-	-	0	0	0	0	0	0	0	-	-	attempt 5
207039	SMP	1	0	0	0	0	0	0	-	-	0	0	0	0	0	0	0	-	-	attempt 5
240556	SMP	1	0	0	0	0	0	0	-	-	0	0	0	0	0	0	0	-	-	attempt 5
273538	SMP	1	0	0	0	0	0	0	-	-	0	0	0	0	0	0	0	-	-	attempt 5
306997	SMP	1	0	0	0	0	0	0	-	-	0	0	0	0	0	0	0	-	-	attempt 5
340580	SMP	1	0	0	0	0	0	0	-	-	0	0	0	0	0	0	0	-	-	attempt 5
373524	SMP	1	0	0	0	0	0	0	-	-	0	0	0	0	0	0	0	-	-	attempt 5
406786	SMP	1	0	0	0	0	0	0	-	-	0	0	0	0	0	0	0	-	-	attempt 5
439972	SMP	1	0	0	0	0	0	0	-	-	0	0	0	0	0	0	0	-	-	attempt 5
473240	SMP	1	0	0	0	0	0	0	-	-	0	0	0	0	0	0	0	-	-	attempt 5
509387	SMP	1	0	0	0	0	0	0	-	-	0	0	0	0	0	0	0	-	-	attempt 5
541024	SMP	1	0	0	0	0	0	0	-	-	0	0	0	0	0	0	0	-	-	attempt 5
606587	SMP	1	0	0	0	0	0	0	-	-	0	0	0	0	0	0	0	-	-	attempt 5
639798	SMP	1	0	0	0	0	0	0	-	-	0	0	0	0	0	0	0	-	-	attempt 5
673979	SMP	1	0	0	0	0	0	0	-	-	0	0	0	0	0	0	0	-	-	attempt 5
706219	SMP	1	40	103.07	922.1	77.86	40	103.07	Front Left	Front Left	31.51	-3.16	-26.94	-29.35	-0.81	-28.68	0	-	-	attempt 5
739812	SMP	1	40	119.07	885.82	190.54	40	119.07	Front Left	Front Left	31.51	-3.16	-26.94	-29.35	-0.81	-28.68	0	-	-	attempt 5
773207	SMP	1	41	119.07	865.33	278.38	41	119.07	Front Left	Front Left	31.51	-3.16	-26.94	-29.35	-0.81	-28.68	0	-	-	attempt 5
806201	SMP	1	44	123.07	848.35	346.71	44	123.07	Front Left	Front Left	31.51	-3.16	-26.94	-29.35	-0.81	-28.68	0	-	-	attempt 5
839191	SMP	1	44	125.07	830.11	402.75	44	125.07	Front Left	Front Left	31.51	-3.16	-26.94	-29.35	-0.81	-28.68	0	-	-	attempt 5
873021	SMP	1	292	101.07	820.37	449.76	292	101.07	Other	Other	31.51	-3.16	-26.94	-29.35	-0.81	-28.68	0	-	-	attempt 5
905980	SMP	1	292	101.07	908.03	450.49	292	101.07	Other	Other	31.51	-3.16	-26.94	-29.35	-0.81	-28.68	0	-	-	attempt 5
939051	SMP	1	90	121.07	939.25	431.97	90	121.07	Front middle	Front middle	31.51	-3.16	-26.94	-29.35	-0.81	-28.68	0	-	-	attempt 5
972812	SMP	1	79	124.07	887.79	454.07	79	124.07	Front Left	Front Left	31.51	-3.16	-26.94	-29.35	-0.81	-28.68	0	-	-	attempt 5
1005863	SMP	1	78	120.07	837.83	454.31	78	120.07	Front Left	Front Left	31.51	-3.16	-26.94	-29.35	-0.81	-28.68	0	-	-	attempt 5
1039047	SMP	1	78	92.07	798.1	423.67	78	92.07	Bottom Left	Bottom Left	31.51	-3.16	-26.94	-29.35	-0.81	-28.68	0	-	-	attempt 5
1072081	SMP	1	79	90.07	789.38	391.58	79	90.07	Bottom Left	Bottom Left	31.51	-3.16	-26.94	-29.35	-0.81	-28.68	0	-	-	attempt 5
1105713	SMP	1	0	0	0	0	0	0	-	-	0	0	0	0	0	0	0	-	-	attempt 5
1139167	SMP	1	0	0	0	0	0	0	-	-	0	0	0	0	0	0	0	-	-	attempt 5
1173156	SMP	1	0	0	0	0	0	0	-	-	0	0	0	0	0	0	0	-	-	attempt 5
1205462	SMP	1	0	0	0	0	0	0	-	-	0	0	0	0	0	0	0	-	-	attempt 5
1238934	SMP	1	0	0	0	0	0	0	-	-	0	0	0	0	0	0	0	-	-	attempt 5
1271781	SMP	1	0	0	0	0	0	0	-	-	0	0	0	0	0	0	0	-	-	attempt 5
1305264	SMP	1	0	0	0	0	0	0	-	-	0	0	0	0	0	0	0	-	-	attempt 5
1338362	SMP	1	0	0	0	0	0	0	-	-	0	0	0	0	0	0	0	-	-	attempt 5
1372486	SMP	1	0	0	0	0	0	0	-	-	0	0	0	0	0	0	0	-	-	attempt 5
1405042	SMP	1	0	0	0	0	0	0	-	-	0	0	0	0	0	0	0	-	-	attempt 5
1438226	SMP	1	0	0	0	0	0	0	-	-	0	0	0	0	0	0	0	-	-	attempt 5
1471628	SMP	1	0	0	0	0	0	0	-	-	0	0	0	0	0	0	0	-	-	attempt 5
1504767	SMP	1	0	0	0	0	0	0	-	-	0	0	0	0	0	0	0	-	-	attempt 5
1538171	SMP	1	0	0	0	0	0	0	-	-	0	0	0	0	0	0	0	-	-	attempt 5
1571446	SMP	1	0	0	0	0	0	0	-	-	0	0	0	0	0	0	0	-	-	attempt 5
1605392	SMP	1	0	0	0	0	0	0	-	-	0	0	0	0	0	0	0	-	-	attempt 5
1638240	SMP	1	0	0	0	0	0	0	-	-	0	0	0	0	0	0	0	-	-	attempt 5
1689922	SMP	1	0	0	0	0	0	0	-	-	0	0	0	0	0	0	0	-	-	attempt 5
1737795	SMP	1	0	0	0	0	0	0	-	-	0	0	0	0	0	0	0	-	-	attempt 5
1771040	SMP	1	0	0	0	0	0	0	-	-	0	0	0	0	0	0	0	-	-	attempt 5
1805106	SMP	1	0	0	0	0	0	0	-	-	0	0	0	0	0	0	0	-	-	attempt 5
1837609	SMP	1	0	0	0	0	0	0	-	-	0	0	0	0	0	0	0	-	-	attempt 5
1870865	SMP	1	0	0	0	0	0	0	-	-	0	0	0	0	0	0	0	-	-	attempt 5
1904315	SMP	1	0	0	0	0	0	0	-	-	0	0	0	0	0	0	0	-	-	attempt 5
1937722	SMP	1	0	0	0	0	0	0	-	-	0	0	0	0	0	0	0	-	-	attempt 5
1970630	SMP	1	0	0	0	0	0	0	-	-	0	0	0	0	0	0	0	-	-	attempt 5
2004502	SMP	1	0	0	0	0	0	0	-	-	0	0	0	0	0	0	0	-	-	attempt 5
2037286	SMP	1	0	0	0	0	0	0	-	-	0	0	0	0	0	0	0	-	-	attempt 5
2070696	SMP	1	0	0	0	0	0	0	-	-	0	0	0	0	0	0	0	-	-	attempt 5
2103706	SMP	1	0	0	0	0	0	0	-	-	0	0	0	0	0	0	0	-	-	attempt 5
2137087	SMP	1	0	0	0	0	0	0	-	-	0	0	0	0	0	0	0	-	-	attempt 5
2170404	SMP	1	0	0	0	0	0	0	-	-	0	0	0	0	0	0	0	-	-	attempt 5
2203417	SMP	1	0	0	0	0	0	0	-	-	0	0	0	0	0	0	0	-	-	attempt 5
2238555	SMP	1	292	103.07	872.12	315.4	292	103.07	Other	Other	31.51	-3.16	-26.94	-29.35	-0.81	-28.68	0	-	-	attempt 5
2303327	SMP	1	292	103.07	829.27	292.61	292	103.07	Other	Other	31.51	-3.16	-26.94	-29.35	-0.81	-28.68	0	-	-	attempt 5
2336683	SMP	1	292	103.07	805.71	260.79	292	103.07	Other	Other	31.51	-3.16	-26.94	-29.35	-0.81	-28.68	0	-	-	attempt 5
2370429	SMP	1	292	103.07	772.03	242.08	292	103.07	Other	Other	31.51	-3.16	-26.94	-29.35	-0.81	-28.68	0	-	-	attempt 5
2403699	SMP	1	292	103.07	743.81	221.74	292	103.07	Other	Other	31.51	-3.16	-26.94	-29.35	-0.81	-28.68	0	-	-	attempt 5
2436592	SMP	1	11	33.07	786.79	147.55	11	33.07	Top Left	attempt 5	31.51	-3.16	-26.94	-29.35	-0.81	-28.68	0	-	-	attempt 5
2470459	SMP	1	11	33.07	758.19	164.07	11	33.07	Top Left	attempt 5	31.51	-3.16	-26.94	-29.35	-0.81	-28.68	0	-	-	attempt 5
2503005	SMP	1	13	37.07	731.47	182.73	13	37.07	Top Left	Top Left	31.51	-3.16	-26.94	-29.35	-0.81	-28.68	0	-	-	attempt 5
2536448	SMP	1	10	37.07	712.9	200.96	10	37.07	Middle Left	attempt 5	31.51	-3.16	-26.94	-29.35	-0.81	-28.68	0	-	-	attempt 5
2569621	SMP	1	10	37.07	699.84	219.26	10	37.07	Middle Left	attempt 5	31.51	-3.16	-26.94	-29.35	-0.81	-28.68	0	-	-	attempt 5
2602757	SMP	1	299	101.07	688.14	227.87	299	101.07	Middle Left	Other	31.51	-3.16	-26.94	-29.35	-0.81	-28.68	0	-	-	attempt 5
2636331	SMP	1	299	101.07	679.08	231.35	299	101.07	Middle Left	Other	31.51	-3.16	-26.94	-29.35	-0.81	-28.68	0	-	-	attempt 5
2669607	SMP	1	294	101.07	671.89	223.1	294	101.07	Middle Left	Other	31.51	-3.16	-26.94	-29.35	-0.81	-28.68	0	-	-	attempt 5
2702822	SMP	1	13	30.07	669.8	222.01	13	30.07	Top Left	Top Left	31.51	-3.16	-26.94	-29.35	-0.81	-28.68	0	-	-	attempt 5
2736281	SMP	1	297	105.07	1123.4	602.91	297	105.07	Other	Other	31.51	-3.16	-26.94	0	0	0	0	-	-	attempt 5
2769212	SMP	1	0	0	0	0	0	0	-	-	0	0	0	0	0	0	0	-	-	attempt 5
2802552	SMP	1	0	0	0	0	0	0	-	-	0	0	0	0	0	0	0	-	-	attempt 5
2836435	SMP	1	0	0	0	0	0	0	-	-	0	0	0	0	0	0	0	-	-	attempt 5
2869791	SMP	1	0	0	0	0	0	0	-	-	0	0	0	0	0	0	0	-	-	attempt 5
2902233	SMP	1	0	0	0	0	0	0	-	-	0	0	0	0	0	0	0	-	-	attempt 5
2935701	SMP	1	289	40.07	494.43	663.21	289	40.07	ball	ball	31.51	-3.16	-26.94	0	0	0	0	-	-	attempt 5
2969002	SMP	1	289	40.07	504.9	652.11	289	40.07	ball	ball	31.51	-3.16	-26.94	-29.35	-0.81	-28.68	0	-	-	attempt 5
3002255	SMP	1	289	40.07	511.59	636.04	289	40.07	ball	ball	31.51	-3.16	-26.94	0	0	0	0	-	-	attempt 5
3035612	SMP	1	289	40.07	522.31	627.35	289	40.07	ball	ball	31.51	-3.16	-26.94	0	0	0	0	-	-	attempt 5
3068775	SMP	1	289	40.07	530.03	618.33	289	40.07	ball	ball	31.51	-3.16	-26.94	-29.35	-0.81	-28.68	0	-	-	attempt 5
3102492	SMP	1	289	40.07	531.79	617.69	289	40.07	ball	ball	31.51	-3.16	-26.94	-29.35	-0.81	-28.68	0	-	-	attempt 5
3135304	SMP	1	289	40.07	534.97	612.89	289	40.07	ball	ball	31.51	-3.16	-26.94	-29.35	-0.81	-28.68	0	-	-	attempt 5
3169758	SMP	1	289	40.07	533.28	589.58	289	40.07	ball	ball	31.51	-3.16	-26.94	-29.35	-0.81	-28.68	0	-	-	attempt 5
3201762	SMP	1	289	40.07	534.06	580.14	289	40.07	ball	ball	31.51	-3.16	-26.94	0	0	0	0	-	-	attempt 5
3235142	SMP	1	289	40.07	536.63	581.84	289	40.07	ball	ball	31.51	-3.16	-26.94	-29.35	-0.81	-28.68	0	-	-	attempt 5
3268332	SMP	1	289	40.07	533.34	559.52	289	40.07	ball	ball	31.51	-3.16	-26.94	-29.35	-0.81	-28.68	0	-	-	attempt 5
3302263	SMP	1	289	40.07	534.26	549.08	289	40.07	ball	ball	31.51	-3.16	-26.94	-29.35	-0.81	-28.68	0	-	-	attempt 5
3335014	SMP	1	289	40.07	538.12	545.96	289	40.07	ball	ball	31.51	-3.16	-26.94	-29.35	-0.81	-28.68	0	-	-	attempt 5
3368294	SMP	1	289	40.07	543.06	538.49	289	40.07	ball	ball	31.51	-3.16	-26.94	-29.35	-0.81	-28.68	0	-	-	attempt 5
3401617	SMP	1	289	40.07	549.17	519.9	289	40.07	ball	ball	31.51	-3.16	-26.94	-29.35	-0.81	-28.68	0	-	-	attempt 5
3434880	SMP	1	289	40.07	559.2	506.49	289	40.07	ball	ball	31.51	-3.16	-26.94	-29.35	-0.81	-28.68	0	-	-	attempt 5
3501711	SMP	1	289	40.07	575.17	476.93	289	40.07	ball	ball	31.51	-3.16	-26.94	-29.35	-0.81	-28.68	0	-	-	attempt 5
3534660	SMP	1	289	40.07	585.75	475.94	289	40.07	ball	ball	31.51	-3.16	-26.94	-29.35	-0.81	-28.68	0	-	-	attempt 5
3567748	SMP	1	289	40.07	581.86	451.44	289	40.07	ball	ball	31.51	-3.16	-26.94	-29.35	-0.81	-28.68	0	-	-	attempt 5
3601435	SMP	1	289	40.07	580.47	449.24	289	40.07	ball	ball	31.51	-3.16	-26.94	-29.35	-0.81	-28.68	0	-	-	attempt 5
3634896	SMP	1	289	40.07	577.54	466.88	289	40.07	ball	ball	31.51	-3.16	-26.94	-29.35	-0.81	-28.68	0	-	-	attempt 5
3667722	SMP	1	289	40.07	573.65	469.3	289	40.07	ball	ball	31.51	-3.16	-26.94	-29.35	-0.81	-28.68	0	-	-	attempt 5
3701086	SMP	1	289	40.07	568.39	478.96	289	40.07	ball	ball	31.51	-3.16	-26.94	-29.35	-0.81	-28.68	0	-	-	attempt 5
3734226	SMP	1	289	40.07	568.22	480.27	289	40.07	ball	ball	31.51	-3.16	-26.94	-29.35	-0.81	-28.68	0	-	-	attempt 5
3767522	SMP	1	289	40.07	566.11	491.61	289	40.07	ball	ball	31.51	-3.16	-26.94	-29.35	-0.81	-28.68	0	-	-	attempt 5
3800717	SMP	1	289	40.07	568.79	501.17	289	40.07	ball	ball	31.51	-3.16	-26.94	-29.35	-0.81	-28.68	0	-	-	attempt 5
3835784	SMP	1	289	40.07	568.37	509.69	289	40.07	ball	ball	31.51	-3.16	-26.94	-29.35	-0.81	-28.68	0	-	-	attempt 5
3880184	SMP	1	289	40.07	565.84	514.31	289	40.07	ball	ball	31.51	-3.16	-26.94	-29.35	-0.81	-28.68	0	-	-	attempt 5
3934527	SMP	1	289	40.07	560.85	524.4	289	40.07	ball	ball	31.51	-3.16	-26.94	-29.35	-0.81	-28.68	0	-	-	attempt 5
3967275	SMP	1	289	40.07	558.36	528.29	289	40.07	ball	ball	31.51	-3.16	-26.94	-29.35	-0.81	-28.68	0	-	-	attempt 5
4000786	SMP	1	289	40.07	554.75	537.93	289	40.07	ball	ball	31.51	-3.16	-26.94	-29.35	-0.81	-28.68	0	-	-	attempt 5
4033824	SMP	1	289	40.07	556.64	539.14	289	40.07	ball	ball	31.51	-3.16	-26.94	-29.35	-0.81	-28.68	0	-	-	attempt 5
4067059	SMP	1	289	40.07	558.86	543.29	289	40.07	ball	ball	31.51	-3.16	-26.94	-29.35	-0.81	-28.68	0	-	-	attempt 5
4100794	SMP	1	289	40.07	558.17	543.86	289	40.07	ball	ball	31.51	-3.16	-26.94	-29.35	-0.81	-28.68	0	-	-	attempt 5
4133635	SMP	1	289	40.07	559.54	540.46	289	40.07	ball	ball	31.51	-3.16	-26.94	-29.35	-0.81	-28.68	0	-	-	attempt 5
4166833	SMP	1	289	40.07	557.67	538.43	289	40.07	ball	ball	31.51	-3.16	-26.94	-29.35	-0.81	-28.68	0	-	-	attempt 5
4200148	SMP	1	289	40.07	579.33	507.21	289	40.07	ball	ball	31.51	-3.16	-26.94	-29.35	-0.81	-28.68	0	-	-	attempt 5
4233305	SMP	1	289	40.07	0	0	289	40.07			0	0	0	0	0	0	0	-	-	attempt 5
4266859	SMP	1	290	103.07	824.57	183.62	290	103.07	Other	Other	31.51	-3.16	-26.94	-29.35	-0.81	-28.68	0	-	-	attempt 5
4299934	SMP	1	290	104.07	828.61	156.21	290	104.07	Other	Other	31.51	-3.16	-26.94	-29.35	-0.81	-28.68	0	-	-	attempt 5
4333264	SMP	1	290	104.07	800.84	190.45	290	104.07	Other	Other	31.51	-3.16	-26.94	-29.35	-0.81	-28.68	0	-	-	attempt 5
4366457	SMP	1	290	104.07	787.05	213.36	290	104.07	Other	Other	31.51	-3.16	-26.94	-29.35	-0.81	-28.68	0	-	-	attempt 5
4399868	SMP	1	290	104.07	779.15	231.19	290	104.07	Other	Other	31.51	-3.16	-26.94	-29.35	-0.81	-28.68	0	-	-	attempt 5
4433001	SMP	1	13	83.07	775.46	248.65	13	83.07	Bottom Left	Bottom Left	31.51	-3.16	-26.94	-29.35	-0.81	-28.68	0	-	-	attempt 5
4466571	SMP	1	13	88.07	773.63	264.78	13	88.07	Bottom Left	Bottom Left	31.51	-3.16	-26.94	-29.35	-0.81	-28.68	0	-	-	attempt 5
4499907	SMP	1	17	86.07	775.48	278.96	17	86.07	Bottom Left	Bottom Left	31.51	-3.16	-26.94	-29.35	-0.81	-28.68	0	-	-	attempt 5
4566188	SMP	1	17	89.07	777.84	299.8	17	89.07	Bottom Left	Bottom Left	31.51	-3.16	-26.94	-29.35	-0.81	-28.68	0	-	-	attempt 5
4599367	SMP	1	18	89.07	778.67	310.04	18	89.07	Bottom Left	Bottom Left	31.51	-3.16	-26.94	-29.35	-0.81	-28.68	0	-	-	attempt 5
4632540	SMP	1	18	91.07	778.03	314.65	18	91.07	Bottom Left	Bottom Left	31.51	-3.16	-26.94	-29.35	-0.81	-28.68	0	-	-	attempt 5
4666595	SMP	1	18	91.07	774.64	313.67	18	91.07	Bottom Left	Bottom Left	31.51	-3.16	-26.94	-29.35	-0.81	-28.68	0	-	-	attempt 5
4699326	SMP	1	14	85.07	774.64	313.67	14	85.07	Bottom Left	Bottom Left	31.51	-3.16	-26.94	-29.35	-0.81	-28.68	0	-	-	attempt 5
4732922	SMP	1	0	0	0	0	0	0	-	-	0	0	0	0	0	0	0	-	-	attempt 5
4765945	SMP	1	0	0	0	0	0	0	-	-	0	0	0	0	0	0	0	-	-	attempt 5
4799248	SMP	1	0	0	0	0	0	0	-	-	0	0	0	0	0	0	0	-	-	attempt 5
4832428	SMP	1	0	0	0	0	0	0	-	-	0	0	0	0	0	0	0	-	-	attempt 5
4865463	SMP	1	0	0	0	0	0	0	-	-	0	0	0	0	0	0	0	-	-	attempt 5
4899032	SMP	1	292	38.07	592.08	683.83	292	38.07	ball	ball	31.51	-3.16	-26.94	0	0	0	0	-	-	attempt 5
4932024	SMP	1	292	38.07	640.78	638.34	292	38.07	ball	ball	31.51	-3.16	-26.94	-29.35	-0.81	-28.68	0	-	-	attempt 5
4965762	SMP	1	292	38.07	641.6	614.2	292	38.07	ball	ball	31.51	-3.16	-26.94	-29.35	-0.81	-28.68	0	-	-	attempt 5
5031998	SMP	1	292	38.07	648.26	581.97	292	38.07	ball	ball	31.51	-3.16	-26.94	-29.35	-0.81	-28.68	0	-	-	attempt 5
5065705	SMP	1	292	38.07	647.7	567.34	292	38.07	ball	ball	31.51	-3.16	-26.94	-29.35	-0.81	-28.68	0	-	-	attempt 5
5098530	SMP	1	292	38.07	645.77	556.53	292	38.07	ball	ball	31.51	-3.16	-26.94	-29.35	-0.81	-28.68	0	-	-	attempt 5
5132273	SMP	1	292	38.07	645.74	546.03	292	38.07	ball	ball	31.51	-3.16	-26.94	-29.35	-0.81	-28.68	0	-	-	attempt 5
5165137	SMP	1	286	39.07	643.82	539.62	286	39.07	ball	ball	31.51	-3.16	-26.94	-29.35	-0.81	-28.68	0	-	-	attempt 5
5198450	SMP	1	286	39.07	640.93	543.92	286	39.07	ball	ball	31.51	-3.16	-26.94	-29.35	-0.81	-28.68	0	-	-	attempt 5
5231646	SMP	1	286	39.07	638.81	529.3	286	39.07	ball	ball	31.51	-3.16	-26.94	-29.35	-0.81	-28.68	0	-	-	attempt 5
5265089	SMP	1	286	39.07	634.1	502.87	286	39.07	ball	ball	31.51	-3.16	-26.94	-29.35	-0.81	-28.68	0	-	-	attempt 5
5298396	SMP	1	286	39.07	619.88	505.75	286	39.07	ball	ball	31.51	-3.16	-26.94	-29.35	-0.81	-28.68	0	-	-	attempt 5
5331973	SMP	1	286	39.07	616.56	508.53	286	39.07	ball	ball	31.51	-3.16	-26.94	-29.35	-0.81	-28.68	0	-	-	attempt 5
5364775	SMP	1	286	39.07	601.06	506.47	286	39.07	ball	ball	31.51	-3.16	-26.94	-29.35	-0.81	-28.68	0	-	-	attempt 5
5398022	SMP	1	286	39.07	610.95	501.9	286	39.07	ball	ball	31.51	-3.16	-26.94	-29.35	-0.81	-28.68	0	-	-	attempt 5
5431327	SMP	1	286	39.07	602.94	506.35	286	39.07	ball	ball	31.51	-3.16	-26.94	-29.35	-0.81	-28.68	0	-	-	attempt 5
5464451	SMP	1	286	39.07	594.28	511.93	286	39.07	ball	ball	31.51	-3.16	-26.94	-29.35	-0.81	-28.68	0	-	-	attempt 5
5503581	SMP	1	286	39.07	591.72	513.29	286	39.07	ball	ball	31.51	-3.16	-26.94	-29.35	-0.81	-28.68	0	-	-	attempt 5
5573719	SMP	1	286	39.07	593.65	525.28	286	39.07	ball	ball	31.51	-3.16	-26.94	-29.35	-0.81	-28.68	0	-	-	attempt 5
5599196	SMP	1	286	39.07	592.69	540.2	286	39.07	ball	ball	31.51	-3.16	-26.94	-29.35	-0.81	-28.68	0	-	-	attempt 5
5630845	SMP	1	286	39.07	579.64	563.13	286	39.07	ball	ball	31.51	-3.16	-26.94	-29.35	-0.81	-28.68	0	-	-	attempt 5
5664594	SMP	1	286	39.07	585.33	570.01	286	39.07	ball	ball	31.51	-3.16	-26.94	-29.35	-0.81	-28.68	0	-	-	attempt 5
5698040	SMP	1	286	39.07	588.95	566.76	286	39.07	ball	ball	31.51	-3.16	-26.94	-29.35	-0.81	-28.68	0	-	-	attempt 5
5730843	SMP	1	286	39.07	582.92	575.72	286	39.07	ball	ball	31.51	-3.16	-26.94	-29.35	-0.81	-28.68	0	-	-	attempt 5
5764254	SMP	1	288	39.07	569.56	563.37	288	39.07	ball	ball	31.51	-3.16	-26.94	-29.35	-0.81	-28.68	0	-	-	attempt 5
5797306	SMP	1	288	39.07	577.11	566.44	288	39.07	ball	ball	31.51	-3.16	-26.94	-29.35	-0.81	-28.68	0	-	-	attempt 5
5830617	SMP	1	288	39.07	576.88	570.51	288	39.07	ball	ball	31.51	-3.16	-26.94	-29.35	-0.81	-28.68	0	-	-	attempt 5
5863915	SMP	1	288	39.07	579.42	597.04	288	39.07	ball	ball	31.51	-3.16	-26.94	-29.35	-0.81	-28.68	0	-	-	attempt 5
5897021	SMP	1	288	39.07	577.95	605.79	288	39.07	ball	ball	31.51	-3.16	-26.94	-29.35	-0.81	-28.68	0	-	-	attempt 5
5930596	SMP	1	288	39.07	576.15	651.14	288	39.07	ball	ball	31.51	-3.16	-26.94	0	0	0	0	-	-	attempt 5
5963682	SMP	1	0	0	0	0	0	0	ball	-	0	0	0	0	0	0	0	-	-	attempt 5
5997015	SMP	1	0	0	0	0	0	0	ball	-	0	0	0	0	0	0	0	-	-	attempt 5
6030463	SMP	1	288	40.07	588	753.36	288	40.07	ball	ball	31.51	-3.16	-26.94	-29.35	-0.81	-28.68	0	-	-	attempt 5
6063407	SMP	1	0	0	0	0	0	0	-	-	0	0	0	0	0	0	0	-	-	attempt 5
6096995	SMP	1	0	0	0	0	0	0	-	-	0	0	0	0	0	0	0	-	-	attempt 5
6130502	SMP	1	0	0	0	0	0	0	-	-	0	0	0	0	0	0	0	-	-	attempt 5
6163295	SMP	1	0	0	0	0	0	0	-	-	0	0	0	0	0	0	0	-	-	attempt 5
6196633	SMP	1	0	0	0	0	0	0	-	-	0	0	0	0	0	0	0	-	-	attempt 5
6229900	SMP	1	292	96.07	756.23	459.58	292	96.07	ball	Other	31.51	-3.16	-26.94	-29.35	-0.81	-28.68	0	-	-	attempt 5
6263142	SMP	1	292	96.07	756.23	459.58	292	96.07	ball	Other	31.51	-3.16	-26.94	-29.35	-0.81	-28.68	0	-	-	attempt 5
6296508	SMP	1	292	96.07	816.68	294.09	292	96.07	Other	Other	31.51	-3.16	-26.94	-29.35	-0.81	-28.68	0	-	-	attempt 5
6330547	SMP	1	292	96.07	769.22	384.4	292	96.07	Other	Other	31.51	-3.16	-26.94	-29.35	-0.81	-28.68	0	-	-	attempt 5
6362892	SMP	1	292	103.07	745.77	420.99	292	103.07	Other	Other	31.51	-3.16	-26.94	-29.35	-0.81	-28.68	0	-	-	attempt 5
6396267	SMP	1	0	0	0	0	0	0	-	-	0	0	0	0	0	0	0	-	-	attempt 5
6429990	SMP	1	0	0	0	0	0	0	-	-	0	0	0	0	0	0	0	-	-	attempt 5
6462907	SMP	1	0	0	0	0	0	0	-	-	0	0	0	0	0	0	0	-	-	attempt 5
6496078	SMP	1	0	0	0	0	0	0	-	-	0	0	0	0	0	0	0	-	-	attempt 5
6529290	SMP	1	0	0	0	0	0	0	-	-	0	0	0	0	0	0	0	-	-	attempt 5
6562585	SMP	1	0	0	0	0	0	0	-	-	0	0	0	0	0	0	0	-	-	attempt 5
6595801	SMP	1	0	0	0	0	0	0	-	-	0	0	0	0	0	0	0	-	-	attempt 5
6629154	SMP	1	0	0	0	0	0	0	-	-	0	0	0	0	0	0	0	-	-	attempt 5
6662519	SMP	1	0	0	0	0	0	0	-	-	0	0	0	0	0	0	0	-	-	attempt 5
6695656	SMP	1	83	67.07	667.25	572.96	83	67.07	Middle Left	Middle Left	31.51	-3.16	-26.94	-29.35	-0.81	-28.68	0	-	-	attempt 5
6729101	SMP	1	0	0	0	0	0	0	-	-	0	0	0	0	0	0	0	-	-	attempt 5
6762338	SMP	1	0	0	0	0	0	0	-	-	0	0	0	0	0	0	0	-	-	attempt 5
6796069	SMP	1	0	0	0	0	0	0	-	-	0	0	0	0	0	0	0	-	-	attempt 5
6828920	SMP	1	0	0	0	0	0	0	-	-	0	0	0	0	0	0	0	-	-	attempt 5
6862024	SMP	1	0	0	0	0	0	0	-	-	0	0	0	0	0	0	0	-	-	attempt 5
6895241	SMP	1	0	0	0	0	0	0	-	-	0	0	0	0	0	0	0	-	-	attempt 5
6928623	SMP	1	0	0	0	0	0	0	-	-	0	0	0	0	0	0	0	-	-	attempt 5
6962518	SMP	1	0	0	0	0	0	0	-	-	0	0	0	0	0	0	0	-	-	attempt 5
6995271	SMP	1	0	0	0	0	0	0	-	-	0	0	0	0	0	0	0	-	-	attempt 5
7028484	SMP	1	0	0	0	0	0	0	-	-	0	0	0	0	0	0	0	-	-	attempt 5
7061759	SMP	1	0	0	0	0	0	0	-	-	0	0	0	0	0	0	0	-	-	attempt 5
