# Supplementary material for: Visual Search Strategies of Soccer Players Executing a Power vs. Placement Penalty Kick
Source: PLoS One. 2014 Dec 17;9(12):e115179. doi: 10.1371/journal.pone.0115179 (PMC4269429; doi:10.1371/journal.pone.0115179)
Supplement: S1 File — Raw visual search data from participant group in each test condition. (ZIP) [file pone.0115179.s001.zip › PLoS ONE Supporting Information/Part 7/Output/S1 attempt 1 LA power GK move.xlsx]

## Sheet: Sheet1
## [BeGaze]
## Converted from:
## Date:	19.07.2013 16:54:27
## Version:	BeGaze 3.2.28
## IDF Version:	10
## Sample Rate:	30
## Separator Type:	Trial
## Trial Count:	1
## Uses Plane File:	FALSE
## Stimulus:	attempt 1
## Number of Samples:	272
## Reversed:	none
## [Run]
## Subject:	Josh Low Anxiety
## Description:	Reference View 1 Josh Low Anxiety 0
## [Calibration]
## Calibration Type:	n.a.
## Calibration Area:	1280	960
## [Geometry]
## Stimulus Dimension [mm]:	1280	960
## Head Distance [mm]:	1450
## [Hardware Setup]
## System ID:
## Operating System :
## IView X Version:
## [Filter Settings]
## Heuristics:	FALSE
## Heuristics Stage:	0
## Bilateral:	FALSE
## Gaze Cursor Filter:	FALSE
## Saccade Length [px]:	0
## Filter Depth [ms]:	0
## Format:	LEFT, RIGHT, POR, AOI, EYEPOSITION, TRIGGER
##
Time	Type	Trial	B POR X [px]	B POR Y [px]	L POR X [px]	L POR Y [px]	R POR X [px]	R POR Y [px]	L Object Hit	R Object Hit	L EPOS X	L EPOS Y	L EPOS Z	R EPOS X	R EPOS Y	R EPOS Z	Trigger	L Event Info	R Event Info	Stimulus
30819	SMP	1	0	0	0	0	0	0	-	-	0	0	0	0	0	0	0	-	-	attempt 1
63951	SMP	1	0	0	0	0	0	0	-	-	0	0	0	0	0	0	0	-	-	attempt 1
97228	SMP	1	0	0	0	0	0	0	-	-	0	0	0	0	0	0	0	-	-	attempt 1
132399	SMP	1	0	0	0	0	0	0	-	-	0	0	0	0	0	0	0	-	-	attempt 1
163866	SMP	1	0	0	0	0	0	0	-	-	0	0	0	0	0	0	0	-	-	attempt 1
197084	SMP	1	0	0	0	0	0	0	-	-	0	0	0	0	0	0	0	-	-	attempt 1
235817	SMP	1	0	0	0	0	0	0	-	-	0	0	0	0	0	0	0	-	-	attempt 1
264491	SMP	1	0	0	0	0	0	0	-	-	0	0	0	0	0	0	0	-	-	attempt 1
299830	SMP	1	0	0	0	0	0	0	-	-	0	0	0	0	0	0	0	-	-	attempt 1
330285	SMP	1	0	0	0	0	0	0	-	-	0	0	0	0	0	0	0	-	-	attempt 1
363600	SMP	1	0	0	0	0	0	0	-	-	0	0	0	0	0	0	0	-	-	attempt 1
396855	SMP	1	0	0	0	0	0	0	-	-	0	0	0	0	0	0	0	-	-	attempt 1
429888	SMP	1	0	0	0	0	0	0	-	-	0	0	0	0	0	0	0	-	-	attempt 1
463881	SMP	1	0	0	0	0	0	0	-	-	0	0	0	0	0	0	0	-	-	attempt 1
497036	SMP	1	0	0	0	0	0	0	-	-	0	0	0	0	0	0	0	-	-	attempt 1
530236	SMP	1	0	0	0	0	0	0	-	-	0	0	0	0	0	0	0	-	-	attempt 1
563133	SMP	1	0	0	0	0	0	0	-	-	0	0	0	0	0	0	0	-	-	attempt 1
596372	SMP	1	0	0	0	0	0	0	-	-	0	0	0	0	0	0	0	-	-	attempt 1
630093	SMP	1	0	0	0	0	0	0	-	-	0	0	0	0	0	0	0	-	-	attempt 1
663495	SMP	1	0	0	0	0	0	0	-	-	0	0	0	0	0	0	0	-	-	attempt 1
696264	SMP	1	0	0	0	0	0	0	-	-	0	0	0	0	0	0	0	-	-	attempt 1
729543	SMP	1	0	0	0	0	0	0	-	-	0	0	0	0	0	0	0	-	-	attempt 1
762650	SMP	1	0	0	0	0	0	0	-	-	0	0	0	0	0	0	0	-	-	attempt 1
798480	SMP	1	0	0	0	0	0	0	-	-	0	0	0	0	0	0	0	-	-	attempt 1
829291	SMP	1	0	0	0	0	0	0	-	-	0	0	0	0	0	0	0	-	-	attempt 1
862819	SMP	1	0	0	0	0	0	0	-	-	0	0	0	0	0	0	0	-	-	attempt 1
895945	SMP	1	0	0	0	0	0	0	-	-	0	0	0	0	0	0	0	-	-	attempt 1
929042	SMP	1	0	0	0	0	0	0	-	-	0	0	0	0	0	0	0	-	-	attempt 1
962659	SMP	1	0	0	0	0	0	0	-	-	0	0	0	0	0	0	0	-	-	attempt 1
996009	SMP	1	0	0	0	0	0	0	-	-	0	0	0	0	0	0	0	-	-	attempt 1
1028950	SMP	1	0	0	0	0	0	0	-	-	0	0	0	0	0	0	0	-	-	attempt 1
1062283	SMP	1	0	0	0	0	0	0	-	-	0	0	0	0	0	0	0	-	-	attempt 1
1095598	SMP	1	0	0	0	0	0	0	-	-	0	0	0	0	0	0	0	-	-	attempt 1
1128927	SMP	1	0	0	0	0	0	0	-	-	0	0	0	0	0	0	0	-	-	attempt 1
1162156	SMP	1	0	0	0	0	0	0	-	-	0	0	0	0	0	0	0	-	-	attempt 1
1195321	SMP	1	0	0	0	0	0	0	-	-	0	0	0	0	0	0	0	-	-	attempt 1
1228698	SMP	1	0	0	0	0	0	0	-	-	0	0	0	0	0	0	0	-	-	attempt 1
1261969	SMP	1	0	0	0	0	0	0	-	-	0	0	0	0	0	0	0	-	-	attempt 1
1295196	SMP	1	0	0	0	0	0	0	-	-	0	0	0	0	0	0	0	-	-	attempt 1
1328529	SMP	1	0	0	0	0	0	0	-	-	0	0	0	0	0	0	0	-	-	attempt 1
1361807	SMP	1	0	0	0	0	0	0	-	-	0	0	0	0	0	0	0	-	-	attempt 1
1395279	SMP	1	0	0	0	0	0	0	-	-	0	0	0	0	0	0	0	-	-	attempt 1
1428286	SMP	1	0	0	0	0	0	0	-	-	0	0	0	0	0	0	0	-	-	attempt 1
1461765	SMP	1	0	0	0	0	0	0	-	-	0	0	0	0	0	0	0	-	-	attempt 1
1495386	SMP	1	0	0	0	0	0	0	-	-	0	0	0	0	0	0	0	-	-	attempt 1
1528371	SMP	1	0	0	0	0	0	0	-	-	0	0	0	0	0	0	0	-	-	attempt 1
1561452	SMP	1	0	0	0	0	0	0	-	-	0	0	0	0	0	0	0	-	-	attempt 1
1594652	SMP	1	0	0	0	0	0	0	-	-	0	0	0	0	0	0	0	-	-	attempt 1
1628056	SMP	1	0	0	0	0	0	0	-	-	0	0	0	0	0	0	0	-	-	attempt 1
1661458	SMP	1	0	0	0	0	0	0	-	-	0	0	0	0	0	0	0	-	-	attempt 1
1694574	SMP	1	0	0	0	0	0	0	-	-	0	0	0	0	0	0	0	-	-	attempt 1
1727961	SMP	1	0	0	0	0	0	0	-	-	0	0	0	0	0	0	0	-	-	attempt 1
1760938	SMP	1	0	0	0	0	0	0	-	-	0	0	0	0	0	0	0	-	-	attempt 1
1794392	SMP	1	359	112.07	265.95	327.74	359	112.07	Keeper	Keeper	31.33	-3.14	-27.03	-29.35	-0.72	-28.41	0	-	-	attempt 1
1828018	SMP	1	114	118.07	290.85	387.3	114	118.07	Front middle	Front middle	31.33	-3.14	-27.03	-29.35	-0.72	-28.41	0	-	-	attempt 1
1860808	SMP	1	295	98.07	325.71	437.76	295	98.07	Other	Other	31.33	-3.14	-27.03	-29.35	-0.72	-28.41	0	-	-	attempt 1
1894304	SMP	1	295	98.07	355.5	471.97	295	98.07	Other	Other	31.33	-3.14	-27.03	-29.35	-0.72	-28.41	0	-	-	attempt 1
1927291	SMP	1	126	123.07	382.39	492.91	126	123.07	Front middle	Front middle	31.33	-3.14	-27.03	-29.35	-0.72	-28.41	0	-	-	attempt 1
1960785	SMP	1	121	125.07	404.31	506.33	121	125.07	Front middle	Front middle	31.33	-3.14	-27.03	-29.35	-0.72	-28.41	0	-	-	attempt 1
1994017	SMP	1	130	103.07	456.5	471.05	130	103.07	Front middle	Front middle	31.33	-3.14	-27.03	-29.35	-0.72	-28.41	0	-	-	attempt 1
2027346	SMP	1	412	105.07	488.58	462.3	412	105.07	Keeper	Keeper	31.33	-3.14	-27.03	-29.35	-0.72	-28.41	0	-	-	attempt 1
2060612	SMP	1	413	98.07	504.8	450.92	413	98.07	Keeper	Keeper	31.33	-3.14	-27.03	-29.35	-0.72	-28.41	0	-	-	attempt 1
2093668	SMP	1	405	89.07	523.34	419.38	405	89.07	Keeper	Keeper	31.33	-3.14	-27.03	-29.35	-0.72	-28.41	0	-	-	attempt 1
2127034	SMP	1	400	80.07	538.72	396.61	400	80.07	Keeper	Keeper	31.33	-3.14	-27.03	-29.35	-0.72	-28.41	0	-	-	attempt 1
2160598	SMP	1	400	52.07	562.03	383.29	400	52.07	Keeper	Keeper	31.33	-3.14	-27.03	-29.35	-0.72	-28.41	0	-	-	attempt 1
2193710	SMP	1	0	0	0	0	0	0	-	-	0	0	0	0	0	0	0	-	-	attempt 1
2226956	SMP	1	0	0	0	0	0	0	-	-	0	0	0	0	0	0	0	-	-	attempt 1
2260403	SMP	1	0	0	0	0	0	0	-	-	0	0	0	0	0	0	0	-	-	attempt 1
2293351	SMP	1	0	0	0	0	0	0	-	-	0	0	0	0	0	0	0	-	-	attempt 1
2327028	SMP	1	0	0	0	0	0	0	-	-	0	0	0	0	0	0	0	-	-	attempt 1
2394981	SMP	1	0	0	0	0	0	0	-	-	0	0	0	0	0	0	0	-	-	attempt 1
2426557	SMP	1	0	0	0	0	0	0	-	-	0	0	0	0	0	0	0	-	-	attempt 1
2460300	SMP	1	0	0	0	0	0	0	-	-	0	0	0	0	0	0	0	-	-	attempt 1
2494986	SMP	1	0	0	0	0	0	0	-	-	0	0	0	0	0	0	0	-	-	attempt 1
2526524	SMP	1	0	0	0	0	0	0	-	-	0	0	0	0	0	0	0	-	-	attempt 1
2559740	SMP	1	0	0	0	0	0	0	-	-	0	0	0	0	0	0	0	-	-	attempt 1
2592877	SMP	1	0	0	0	0	0	0	-	-	0	0	0	0	0	0	0	-	-	attempt 1
2626443	SMP	1	0	0	0	0	0	0	-	-	0	0	0	0	0	0	0	-	-	attempt 1
2659557	SMP	1	0	0	0	0	0	0	-	-	0	0	0	0	0	0	0	-	-	attempt 1
2693108	SMP	1	0	0	0	0	0	0	-	-	0	0	0	0	0	0	0	-	-	attempt 1
2726361	SMP	1	0	0	0	0	0	0	-	-	0	0	0	0	0	0	0	-	-	attempt 1
2759236	SMP	1	0	0	0	0	0	0	-	-	0	0	0	0	0	0	0	-	-	attempt 1
2792642	SMP	1	290	38.07	539.86	585.01	290	38.07	ball	ball	31.33	-3.14	-27.03	0	0	0	0	-	-	attempt 1
2826638	SMP	1	290	38.07	608.31	669.94	290	38.07	ball	ball	31.33	-3.14	-27.03	0	0	0	0	-	-	attempt 1
2859385	SMP	1	290	40.07	611.37	723.8	290	40.07	ball	ball	31.33	-3.14	-27.03	0	0	0	0	-	-	attempt 1
2892429	SMP	1	290	40.07	568.21	696.17	290	40.07	ball	ball	31.33	-3.14	-27.03	0	0	0	0	-	-	attempt 1
2925611	SMP	1	290	40.07	558.19	683.27	290	40.07	ball	ball	31.33	-3.14	-27.03	0	0	0	0	-	-	attempt 1
2959615	SMP	1	290	40.07	541.89	674.15	290	40.07	ball	ball	31.33	-3.14	-27.03	0	0	0	0	-	-	attempt 1
2992203	SMP	1	290	40.07	526.4	665.74	290	40.07	ball	ball	31.33	-3.14	-27.03	-29.35	-0.72	-28.41	0	-	-	attempt 1
3026051	SMP	1	290	40.07	518.83	636.38	290	40.07	ball	ball	31.33	-3.14	-27.03	-29.35	-0.72	-28.41	0	-	-	attempt 1
3060732	SMP	1	290	40.07	506.51	658.63	290	40.07	ball	ball	31.33	-3.14	-27.03	-29.35	-0.72	-28.41	0	-	-	attempt 1
3092047	SMP	1	290	40.07	499.65	643.01	290	40.07	ball	ball	31.33	-3.14	-27.03	0	0	0	0	-	-	attempt 1
3125318	SMP	1	290	40.07	503.07	617	290	40.07	ball	ball	31.33	-3.14	-27.03	0	0	0	0	-	-	attempt 1
3158754	SMP	1	290	40.07	504.6	601.55	290	40.07	ball	ball	31.33	-3.14	-27.03	0	0	0	0	-	-	attempt 1
3192588	SMP	1	290	40.07	508.73	577.61	290	40.07	ball	ball	31.33	-3.14	-27.03	0	0	0	0	-	-	attempt 1
3225088	SMP	1	290	40.07	520.93	549.59	290	40.07	ball	ball	31.33	-3.14	-27.03	-29.35	-0.72	-28.41	0	-	-	attempt 1
3258609	SMP	1	290	40.07	534.52	506.33	290	40.07	ball	ball	31.33	-3.14	-27.03	-29.35	-0.72	-28.41	0	-	-	attempt 1
3291720	SMP	1	290	40.07	546.13	491.63	290	40.07	ball	ball	31.33	-3.14	-27.03	-29.35	-0.72	-28.41	0	-	-	attempt 1
3325827	SMP	1	290	40.07	541.36	531.09	290	40.07	ball	ball	31.33	-3.14	-27.03	-29.35	-0.72	-28.41	0	-	-	attempt 1
3358528	SMP	1	290	40.07	552.32	504.47	290	40.07	ball	ball	31.33	-3.14	-27.03	-29.35	-0.72	-28.41	0	-	-	attempt 1
3391397	SMP	1	290	40.07	568.21	476.34	290	40.07	ball	ball	31.33	-3.14	-27.03	-29.35	-0.72	-28.41	0	-	-	attempt 1
3424832	SMP	1	290	40.07	590.64	451.59	290	40.07	ball	ball	31.33	-3.14	-27.03	-29.35	-0.72	-28.41	0	-	-	attempt 1
3458570	SMP	1	290	40.07	610.9	450.98	290	40.07	ball	ball	31.33	-3.14	-27.03	-29.35	-0.72	-28.41	0	-	-	attempt 1
3491375	SMP	1	290	40.07	626.25	467.44	290	40.07	ball	ball	31.33	-3.14	-27.03	-29.35	-0.72	-28.41	0	-	-	attempt 1
3524641	SMP	1	290	40.07	628.1	499.23	290	40.07	ball	ball	31.33	-3.14	-27.03	-29.35	-0.72	-28.41	0	-	-	attempt 1
3558321	SMP	1	290	40.07	627.19	525.75	290	40.07	ball	ball	31.33	-3.14	-27.03	-29.35	-0.72	-28.41	0	-	-	attempt 1
3591227	SMP	1	290	40.07	641.88	540.5	290	40.07	ball	ball	31.33	-3.14	-27.03	-29.35	-0.72	-28.41	0	-	-	attempt 1
3624525	SMP	1	290	40.07	669.69	516.13	290	40.07	ball	ball	31.33	-3.14	-27.03	-29.35	-0.72	-28.41	0	-	-	attempt 1
3657725	SMP	1	290	40.07	673.93	533.91	290	40.07	ball	ball	31.33	-3.14	-27.03	-29.35	-0.72	-28.41	0	-	-	attempt 1
3691100	SMP	1	286	38.07	662.08	546.94	286	38.07	ball	ball	31.33	-3.14	-27.03	-29.35	-0.72	-28.41	0	-	-	attempt 1
3724318	SMP	1	288	38.07	666.13	540.54	288	38.07	ball	ball	31.33	-3.14	-27.03	-29.35	-0.72	-28.41	0	-	-	attempt 1
3791214	SMP	1	288	40.07	674.4	544.42	288	40.07	ball	ball	31.33	-3.14	-27.03	-29.35	-0.72	-28.41	0	-	-	attempt 1
3824122	SMP	1	288	40.07	679.69	551.34	288	40.07	ball	ball	31.33	-3.14	-27.03	-29.35	-0.72	-28.41	0	-	-	attempt 1
3857257	SMP	1	288	40.07	682.68	550.42	288	40.07	ball	ball	31.33	-3.14	-27.03	-29.35	-0.72	-28.41	0	-	-	attempt 1
3890809	SMP	1	288	40.07	680.96	546.21	288	40.07	ball	ball	31.33	-3.14	-27.03	-29.35	-0.72	-28.41	0	-	-	attempt 1
3924045	SMP	1	288	40.07	675.73	543.57	288	40.07	ball	ball	31.33	-3.14	-27.03	-29.35	-0.72	-28.41	0	-	-	attempt 1
3957256	SMP	1	288	40.07	668.93	543.04	288	40.07	ball	ball	31.33	-3.14	-27.03	-29.35	-0.72	-28.41	0	-	-	attempt 1
3990407	SMP	1	288	40.07	660.74	538.06	288	40.07	ball	ball	31.33	-3.14	-27.03	-29.35	-0.72	-28.41	0	-	-	attempt 1
4023889	SMP	1	288	40.07	661.25	522.01	288	40.07	ball	ball	31.33	-3.14	-27.03	-29.35	-0.72	-28.41	0	-	-	attempt 1
4057658	SMP	1	288	40.07	647.55	525.48	288	40.07	ball	ball	31.33	-3.14	-27.03	-29.35	-0.72	-28.41	0	-	-	attempt 1
4091675	SMP	1	288	40.07	635.19	534.06	288	40.07	ball	ball	31.33	-3.14	-27.03	-29.35	-0.72	-28.41	0	-	-	attempt 1
4123661	SMP	1	288	40.07	622.28	539.88	288	40.07	ball	ball	31.33	-3.14	-27.03	-29.35	-0.72	-28.41	0	-	-	attempt 1
4156988	SMP	1	288	40.07	611.85	547.97	288	40.07	ball	ball	31.33	-3.14	-27.03	-29.35	-0.72	-28.41	0	-	-	attempt 1
4190122	SMP	1	288	40.07	603.4	557.36	288	40.07	ball	ball	31.33	-3.14	-27.03	-29.35	-0.72	-28.41	0	-	-	attempt 1
4223729	SMP	1	288	40.07	594.99	567.05	288	40.07	ball	ball	31.33	-3.14	-27.03	-29.35	-0.72	-28.41	0	-	-	attempt 1
4290068	SMP	1	288	40.07	577.83	566.54	288	40.07	ball	ball	31.33	-3.14	-27.03	-29.35	-0.72	-28.41	0	-	-	attempt 1
4323248	SMP	1	288	40.07	571.51	560.4	288	40.07	ball	ball	31.33	-3.14	-27.03	-29.35	-0.72	-28.41	0	-	-	attempt 1
4356458	SMP	1	288	40.07	565.21	557.97	288	40.07	ball	ball	31.33	-3.14	-27.03	-29.35	-0.72	-28.41	0	-	-	attempt 1
4389681	SMP	1	288	40.07	559.63	560.64	288	40.07	ball	ball	31.33	-3.14	-27.03	-29.35	-0.72	-28.41	0	-	-	attempt 1
4424104	SMP	1	288	40.07	559.8	558.53	288	40.07	ball	ball	31.33	-3.14	-27.03	-29.35	-0.72	-28.41	0	-	-	attempt 1
4456188	SMP	1	288	40.07	559.17	555.24	288	40.07	ball	ball	31.33	-3.14	-27.03	-29.35	-0.72	-28.41	0	-	-	attempt 1
4489887	SMP	1	288	40.07	560.83	555.33	288	40.07	ball	ball	31.33	-3.14	-27.03	-29.35	-0.72	-28.41	0	-	-	attempt 1
4522932	SMP	1	288	40.07	565.81	556.88	288	40.07	ball	ball	31.33	-3.14	-27.03	-29.35	-0.72	-28.41	0	-	-	attempt 1
4556032	SMP	1	288	40.07	569	560.64	288	40.07	ball	ball	31.33	-3.14	-27.03	-29.35	-0.72	-28.41	0	-	-	attempt 1
4607183	SMP	1	288	40.07	568.97	560.65	288	40.07	ball	ball	31.33	-3.14	-27.03	-29.35	-0.72	-28.41	0	-	-	attempt 1
4656614	SMP	1	288	40.07	570.66	583.41	288	40.07	ball	ball	31.33	-3.14	-27.03	-29.35	-0.72	-28.41	0	-	-	attempt 1
4689604	SMP	1	288	40.07	572.22	595.83	288	40.07	ball	ball	31.33	-3.14	-27.03	-29.35	-0.72	-28.41	0	-	-	attempt 1
4722943	SMP	1	288	40.07	569.84	601.58	288	40.07	ball	ball	31.33	-3.14	-27.03	-29.35	-0.72	-28.41	0	-	-	attempt 1
4790838	SMP	1	288	104.07	900.13	358.4	288	104.07	Other	Other	31.33	-3.14	-27.03	-29.35	-0.72	-28.41	0	-	-	attempt 1
4822406	SMP	1	358	105.07	1041.33	296.52	358	105.07	Keeper	Keeper	31.33	-3.14	-27.03	-29.35	-0.72	-28.41	0	-	-	attempt 1
4855483	SMP	1	122	123.07	1014.86	329.2	122	123.07	Front middle	Front middle	31.33	-3.14	-27.03	-29.35	-0.72	-28.41	0	-	-	attempt 1
4888862	SMP	1	287	98.07	993.25	353	287	98.07	Other	Other	31.33	-3.14	-27.03	-29.35	-0.72	-28.41	0	-	-	attempt 1
4922426	SMP	1	132	119.07	970.5	362.99	132	119.07	Front middle	Front middle	31.33	-3.14	-27.03	-29.35	-0.72	-28.41	0	-	-	attempt 1
4955485	SMP	1	132	117.07	955.29	372.89	132	117.07	Front middle	Front middle	31.33	-3.14	-27.03	-29.35	-0.72	-28.41	0	-	-	attempt 1
4988796	SMP	1	362	99.07	945.28	346.3	362	99.07	Keeper	Keeper	31.33	-3.14	-27.03	-29.35	-0.72	-28.41	0	-	-	attempt 1
5021861	SMP	1	0	0	0	0	0	0	-	-	0	0	0	0	0	0	0	-	-	attempt 1
5055306	SMP	1	0	0	0	0	0	0	-	-	0	0	0	0	0	0	0	-	-	attempt 1
5088988	SMP	1	0	0	0	0	0	0	-	-	0	0	0	0	0	0	0	-	-	attempt 1
5121852	SMP	1	288	40.07	516.68	644.43	288	40.07	ball	ball	31.33	-3.14	-27.03	0	0	0	0	-	-	attempt 1
5155140	SMP	1	288	40.07	529.37	613.15	288	40.07	ball	ball	31.33	-3.14	-27.03	-29.35	-0.72	-28.41	0	-	-	attempt 1
5188333	SMP	1	288	40.07	539.74	601.6	288	40.07	ball	ball	31.33	-3.14	-27.03	-29.35	-0.72	-28.41	0	-	-	attempt 1
5221687	SMP	1	288	40.07	546.3	589.35	288	40.07	ball	ball	31.33	-3.14	-27.03	-29.35	-0.72	-28.41	0	-	-	attempt 1
5254922	SMP	1	288	40.07	555.05	582.75	288	40.07	ball	ball	31.33	-3.14	-27.03	-29.35	-0.72	-28.41	0	-	-	attempt 1
5288734	SMP	1	288	40.07	562.08	575.44	288	40.07	ball	ball	31.33	-3.14	-27.03	-29.35	-0.72	-28.41	0	-	-	attempt 1
5321548	SMP	1	288	40.07	568.58	569.48	288	40.07	ball	ball	31.33	-3.14	-27.03	-29.35	-0.72	-28.41	0	-	-	attempt 1
5355272	SMP	1	288	40.07	572.59	564.87	288	40.07	ball	ball	31.33	-3.14	-27.03	-29.35	-0.72	-28.41	0	-	-	attempt 1
5387927	SMP	1	288	40.07	577.93	558.94	288	40.07	ball	ball	31.33	-3.14	-27.03	-29.35	-0.72	-28.41	0	-	-	attempt 1
5421877	SMP	1	288	40.07	584.32	553.1	288	40.07	ball	ball	31.33	-3.14	-27.03	-29.35	-0.72	-28.41	0	-	-	attempt 1
5454780	SMP	1	288	40.07	590.57	547.39	288	40.07	ball	ball	31.33	-3.14	-27.03	-29.35	-0.72	-28.41	0	-	-	attempt 1
5487952	SMP	1	288	40.07	595.91	542.11	288	40.07	ball	ball	31.33	-3.14	-27.03	-29.35	-0.72	-28.41	0	-	-	attempt 1
5521069	SMP	1	288	40.07	601.1	536.86	288	40.07	ball	ball	31.33	-3.14	-27.03	-29.35	-0.72	-28.41	0	-	-	attempt 1
5565957	SMP	1	288	40.07	602.7	531.96	288	40.07	ball	ball	31.33	-3.14	-27.03	-29.35	-0.72	-28.41	0	-	-	attempt 1
5621198	SMP	1	288	40.07	604.86	522.81	288	40.07	ball	ball	31.33	-3.14	-27.03	-29.35	-0.72	-28.41	0	-	-	attempt 1
5654566	SMP	1	288	40.07	605.69	521.27	288	40.07	ball	ball	31.33	-3.14	-27.03	-29.35	-0.72	-28.41	0	-	-	attempt 1
5721285	SMP	1	288	40.07	613.32	511.12	288	40.07	ball	ball	31.33	-3.14	-27.03	-29.35	-0.72	-28.41	0	-	-	attempt 1
5754124	SMP	1	288	40.07	616.78	506.91	288	40.07	ball	ball	31.33	-3.14	-27.03	-29.35	-0.72	-28.41	0	-	-	attempt 1
5787401	SMP	1	288	40.07	620.4	503.48	288	40.07	ball	ball	31.33	-3.14	-27.03	-29.35	-0.72	-28.41	0	-	-	attempt 1
5820479	SMP	1	288	40.07	621.63	498.89	288	40.07	ball	ball	31.33	-3.14	-27.03	-29.35	-0.72	-28.41	0	-	-	attempt 1
5853787	SMP	1	288	40.07	622.92	496.57	288	40.07	ball	ball	31.33	-3.14	-27.03	-29.35	-0.72	-28.41	0	-	-	attempt 1
5887846	SMP	1	288	40.07	624.75	495.74	288	40.07	ball	ball	31.33	-3.14	-27.03	-29.35	-0.72	-28.41	0	-	-	attempt 1
5920481	SMP	1	288	40.07	626.23	499.9	288	40.07	ball	ball	31.33	-3.14	-27.03	-29.35	-0.72	-28.41	0	-	-	attempt 1
5953725	SMP	1	288	40.07	626.98	501.85	288	40.07	ball	ball	31.33	-3.14	-27.03	-29.35	-0.72	-28.41	0	-	-	attempt 1
5986984	SMP	1	288	40.07	629.74	507.8	288	40.07	ball	ball	31.33	-3.14	-27.03	-29.35	-0.72	-28.41	0	-	-	attempt 1
6020476	SMP	1	288	40.07	628.84	513.73	288	40.07	ball	ball	31.33	-3.14	-27.03	-29.35	-0.72	-28.41	0	-	-	attempt 1
6053680	SMP	1	288	40.07	630.35	525.28	288	40.07	ball	ball	31.33	-3.14	-27.03	-29.35	-0.72	-28.41	0	-	-	attempt 1
6086770	SMP	1	288	40.07	632.46	535.34	288	40.07	ball	ball	31.33	-3.14	-27.03	-29.35	-0.72	-28.41	0	-	-	attempt 1
6120394	SMP	1	288	40.07	629.31	537.62	288	40.07	ball	ball	31.33	-3.14	-27.03	-29.35	-0.72	-28.41	0	-	-	attempt 1
6153627	SMP	1	288	40.07	626.44	536.87	288	40.07	ball	ball	31.33	-3.14	-27.03	-29.35	-0.72	-28.41	0	-	-	attempt 1
6186658	SMP	1	288	40.07	627.91	534.64	288	40.07	ball	ball	31.33	-3.14	-27.03	-29.35	-0.72	-28.41	0	-	-	attempt 1
6220538	SMP	1	288	40.07	627.73	542.92	288	40.07	ball	ball	31.33	-3.14	-27.03	-29.35	-0.72	-28.41	0	-	-	attempt 1
6253269	SMP	1	288	40.07	627.49	548.31	288	40.07	ball	ball	31.33	-3.14	-27.03	-29.35	-0.72	-28.41	0	-	-	attempt 1
6287395	SMP	1	288	40.07	626.13	553.35	288	40.07	ball	ball	31.33	-3.14	-27.03	-29.35	-0.72	-28.41	0	-	-	attempt 1
6319805	SMP	1	288	40.07	625.84	554.3	288	40.07	ball	ball	31.33	-3.14	-27.03	-29.35	-0.72	-28.41	0	-	-	attempt 1
6352901	SMP	1	288	40.07	624.32	556.22	288	40.07	ball	ball	31.33	-3.14	-27.03	-29.35	-0.72	-28.41	0	-	-	attempt 1
6386175	SMP	1	288	40.07	624.99	542.65	288	40.07	ball	ball	31.33	-3.14	-27.03	-29.35	-0.72	-28.41	0	-	-	attempt 1
6419840	SMP	1	288	40.07	621.97	547.05	288	40.07	ball	ball	31.33	-3.14	-27.03	-29.35	-0.72	-28.41	0	-	-	attempt 1
6452876	SMP	1	288	40.07	617.58	549.8	288	40.07	ball	ball	31.33	-3.14	-27.03	-29.35	-0.72	-28.41	0	-	-	attempt 1
6486056	SMP	1	288	40.07	618.63	547.24	288	40.07	ball	ball	31.33	-3.14	-27.03	-29.35	-0.72	-28.41	0	-	-	attempt 1
6519965	SMP	1	288	40.07	613.7	554.11	288	40.07	ball	ball	31.33	-3.14	-27.03	-29.35	-0.72	-28.41	0	-	-	attempt 1
6552565	SMP	1	288	40.07	613.27	558.35	288	40.07	ball	ball	31.33	-3.14	-27.03	-29.35	-0.72	-28.41	0	-	-	attempt 1
6586363	SMP	1	288	40.07	607.41	565.79	288	40.07	ball	ball	31.33	-3.14	-27.03	-29.35	-0.72	-28.41	0	-	-	attempt 1
6619359	SMP	1	288	40.07	611.66	564.95	288	40.07	ball	ball	31.33	-3.14	-27.03	-29.35	-0.72	-28.41	0	-	-	attempt 1
6652524	SMP	1	288	40.07	610.79	571.17	288	40.07	ball	ball	31.33	-3.14	-27.03	-29.35	-0.72	-28.41	0	-	-	attempt 1
6685777	SMP	1	288	40.07	610.87	576.81	288	40.07	ball	ball	31.33	-3.14	-27.03	-29.35	-0.72	-28.41	0	-	-	attempt 1
6719777	SMP	1	288	40.07	615.38	584.78	288	40.07	ball	ball	31.33	-3.14	-27.03	-29.35	-0.72	-28.41	0	-	-	attempt 1
6752299	SMP	1	288	40.07	623.1	596.44	288	40.07	ball	ball	31.33	-3.14	-27.03	-29.35	-0.72	-28.41	0	-	-	attempt 1
6785580	SMP	1	288	40.07	627.62	607.73	288	40.07	ball	ball	31.33	-3.14	-27.03	-29.35	-0.72	-28.41	0	-	-	attempt 1
6818735	SMP	1	288	40.07	629.93	623.74	288	40.07	ball	ball	31.33	-3.14	-27.03	-29.35	-0.72	-28.41	0	-	-	attempt 1
6852388	SMP	1	288	40.07	631.24	628.68	288	40.07	ball	ball	31.33	-3.14	-27.03	-29.35	-0.72	-28.41	0	-	-	attempt 1
6885455	SMP	1	288	40.07	637.41	616.02	288	40.07	ball	ball	31.33	-3.14	-27.03	-29.35	-0.72	-28.41	0	-	-	attempt 1
6918868	SMP	1	288	40.07	640.73	629.86	288	40.07	ball	ball	31.33	-3.14	-27.03	-29.35	-0.72	-28.41	0	-	-	attempt 1
6951937	SMP	1	288	40.07	615.63	664.38	288	40.07	ball	ball	31.33	-3.14	-27.03	-29.35	-0.72	-28.41	0	-	-	attempt 1
6985195	SMP	1	288	40.07	616.18	716.73	288	40.07	ball	ball	31.33	-3.14	-27.03	0	0	0	0	-	-	attempt 1
7018974	SMP	1	0	0	0	0	0	0		-	0	0	0	0	0	0	0	-	-	attempt 1
7051808	SMP	1	0	0	0	0	0	0		-	0	0	0	0	0	0	0	-	-	attempt 1
7085515	SMP	1	0	0	0	0	0	0		-	0	0	0	0	0	0	0	-	-	attempt 1
7118496	SMP	1	293	39.07	609.07	806.1	293	39.07	ball	ball	31.33	-3.14	-27.03	-29.35	-0.72	-28.41	0	-	-	attempt 1
7151697	SMP	1	0	0	0	0	0	0	-	-	0	0	0	0	0	0	0	-	-	attempt 1
7184886	SMP	1	0	0	0	0	0	0	-	-	0	0	0	0	0	0	0	-	-	attempt 1
7218304	SMP	1	0	0	0	0	0	0	-	-	0	0	0	0	0	0	0	-	-	attempt 1
7252172	SMP	1	0	0	0	0	0	0	-	-	0	0	0	0	0	0	0	-	-	attempt 1
7284763	SMP	1	0	0	0	0	0	0	-	-	0	0	0	0	0	0	0	-	-	attempt 1
7317883	SMP	1	0	0	0	0	0	0	-	-	0	0	0	0	0	0	0	-	-	attempt 1
7351142	SMP	1	0	0	0	0	0	0	-	-	0	0	0	0	0	0	0	-	-	attempt 1
7384850	SMP	1	0	0	0	0	0	0	-	-	0	0	0	0	0	0	0	-	-	attempt 1
7419797	SMP	1	0	0	0	0	0	0	-	-	0	0	0	0	0	0	0	-	-	attempt 1
7450995	SMP	1	295	103.07	646.52	533.24	295	103.07	Other	Other	31.33	-3.14	-27.03	0	0	0	0	-	-	attempt 1
7485018	SMP	1	295	103.07	612.07	644.4	295	103.07	Other	Other	31.33	-3.14	-27.03	-29.35	-0.72	-28.41	0	-	-	attempt 1
7517503	SMP	1	0	0	0	0	0	0	-	-	0	0	0	0	0	0	0	-	-	attempt 1
7551449	SMP	1	0	0	0	0	0	0	-	-	0	0	0	0	0	0	0	-	-	attempt 1
7584426	SMP	1	0	0	0	0	0	0	-	-	0	0	0	0	0	0	0	-	-	attempt 1
7617687	SMP	1	0	0	0	0	0	0	-	-	0	0	0	0	0	0	0	-	-	attempt 1
7650654	SMP	1	0	0	0	0	0	0	-	-	0	0	0	0	0	0	0	-	-	attempt 1
7684056	SMP	1	0	0	0	0	0	0	-	-	0	0	0	0	0	0	0	-	-	attempt 1
7717175	SMP	1	0	0	0	0	0	0	-	-	0	0	0	0	0	0	0	-	-	attempt 1
7750546	SMP	1	401	79.07	575.71	725.4	401	79.07	Keeper	Keeper	31.33	-3.14	-27.03	-29.35	-0.72	-28.41	0	-	-	attempt 1
7783943	SMP	1	0	0	0	0	0	0	-	-	0	0	0	0	0	0	0	-	-	attempt 1
7817262	SMP	1	0	0	0	0	0	0	-	-	0	0	0	0	0	0	0	-	-	attempt 1
7850670	SMP	1	0	0	0	0	0	0	-	-	0	0	0	0	0	0	0	-	-	attempt 1
7883885	SMP	1	0	0	0	0	0	0	-	-	0	0	0	0	0	0	0	-	-	attempt 1
7917534	SMP	1	0	0	0	0	0	0	-	-	0	0	0	0	0	0	0	-	-	attempt 1
7950501	SMP	1	0	0	0	0	0	0	-	-	0	0	0	0	0	0	0	-	-	attempt 1
7983857	SMP	1	0	0	0	0	0	0	-	-	0	0	0	0	0	0	0	-	-	attempt 1
8016657	SMP	1	0	0	0	0	0	0	-	-	0	0	0	0	0	0	0	-	-	attempt 1
8050011	SMP	1	0	0	0	0	0	0	-	-	0	0	0	0	0	0	0	-	-	attempt 1
8083586	SMP	1	0	0	0	0	0	0	-	-	0	0	0	0	0	0	0	-	-	attempt 1
8116565	SMP	1	0	0	0	0	0	0	-	-	0	0	0	0	0	0	0	-	-	attempt 1
8150265	SMP	1	0	0	0	0	0	0	-	-	0	0	0	0	0	0	0	-	-	attempt 1
8183322	SMP	1	0	0	0	0	0	0	-	-	0	0	0	0	0	0	0	-	-	attempt 1
8216950	SMP	1	0	0	0	0	0	0	-	-	0	0	0	0	0	0	0	-	-	attempt 1
8249583	SMP	1	0	0	0	0	0	0	-	-	0	0	0	0	0	0	0	-	-	attempt 1
8282838	SMP	1	0	0	0	0	0	0	-	-	0	0	0	0	0	0	0	-	-	attempt 1
8316117	SMP	1	0	0	0	0	0	0	-	-	0	0	0	0	0	0	0	-	-	attempt 1
8349397	SMP	1	0	0	0	0	0	0	-	-	0	0	0	0	0	0	0	-	-	attempt 1
8382916	SMP	1	0	0	0	0	0	0	-	-	0	0	0	0	0	0	0	-	-	attempt 1
8416082	SMP	1	0	0	0	0	0	0	-	-	0	0	0	0	0	0	0	-	-	attempt 1
8449429	SMP	1	0	0	0	0	0	0	-	-	0	0	0	0	0	0	0	-	-	attempt 1
8483198	SMP	1	0	0	0	0	0	0	-	-	0	0	0	0	0	0	0	-	-	attempt 1
8515875	SMP	1	0	0	0	0	0	0	-	-	0	0	0	0	0	0	0	-	-	attempt 1
8549168	SMP	1	0	0	0	0	0	0	-	-	0	0	0	0	0	0	0	-	-	attempt 1
8619684	SMP	1	0	0	0	0	0	0	-	-	0	0	0	0	0	0	0	-	-	attempt 1
8649174	SMP	1	0	0	0	0	0	0	-	-	0	0	0	0	0	0	0	-	-	attempt 1
8682587	SMP	1	0	0	0	0	0	0	-	-	0	0	0	0	0	0	0	-	-	attempt 1
8717171	SMP	1	0	0	0	0	0	0	-	-	0	0	0	0	0	0	0	-	-	attempt 1
8748987	SMP	1	0	0	0	0	0	0	-	-	0	0	0	0	0	0	0	-	-	attempt 1
8782161	SMP	1	0	0	0	0	0	0	-	-	0	0	0	0	0	0	0	-	-	attempt 1
8815477	SMP	1	0	0	0	0	0	0	-	-	0	0	0	0	0	0	0	-	-	attempt 1
8848514	SMP	1	0	0	0	0	0	0	-	-	0	0	0	0	0	0	0	-	-	attempt 1
8881949	SMP	1	0	0	0	0	0	0	-	-	0	0	0	0	0	0	0	-	-	attempt 1
8915238	SMP	1	0	0	0	0	0	0	-	-	0	0	0	0	0	0	0	-	-	attempt 1
8948708	SMP	1	0	0	0	0	0	0	-	-	0	0	0	0	0	0	0	-	-	attempt 1
8981784	SMP	1	0	0	0	0	0	0	-	-	0	0	0	0	0	0	0	-	-	attempt 1
9014988	SMP	1	0	0	0	0	0	0	-	-	0	0	0	0	0	0	0	-	-	attempt 1
9049433	SMP	1	0	0	0	0	0	0	-	-	0	0	0	0	0	0	0	-	-	attempt 1
9081779	SMP	1	0	0	0	0	0	0	-	-	0	0	0	0	0	0	0	-	-	attempt 1
9115334	SMP	1	0	0	0	0	0	0	-	-	0	0	0	0	0	0	0	-	-	attempt 1
9148217	SMP	1	0	0	0	0	0	0	-	-	0	0	0	0	0	0	0	-	-	attempt 1
9181434	SMP	1	0	0	0	0	0	0	-	-	0	0	0	0	0	0	0	-	-	attempt 1
9215383	SMP	1	0	0	0	0	0	0	-	-	0	0	0	0	0	0	0	-	-	attempt 1
9247932	SMP	1	0	0	0	0	0	0	-	-	0	0	0	0	0	0	0	-	-	attempt 1
9281841	SMP	1	0	0	0	0	0	0	-	-	0	0	0	0	0	0	0	-	-	attempt 1
9314419	SMP	1	0	0	0	0	0	0	-	-	0	0	0	0	0	0	0	-	-	attempt 1
