# Supplementary material for: Visual Search Strategies of Soccer Players Executing a Power vs. Placement Penalty Kick
Source: PLoS One. 2014 Dec 17;9(12):e115179. doi: 10.1371/journal.pone.0115179 (PMC4269429; doi:10.1371/journal.pone.0115179)
Supplement: S1 File — Raw visual search data from participant group in each test condition. (ZIP) [file pone.0115179.s001.zip › PLoS ONE Supporting Information/Part 7/Output/S1 attempt 1 LA power no GK.xlsx]

## Sheet: Sheet1
## [BeGaze]
## Converted from:
## Date:	19.07.2013 18:12:22
## Version:	BeGaze 3.2.28
## IDF Version:	10
## Sample Rate:	30
## Separator Type:	Trial
## Trial Count:	1
## Uses Plane File:	FALSE
## Stimulus:	attempt 2
## Number of Samples:	200
## Reversed:	none
## [Run]
## Subject:	Josh Low Anxiety
## Description:	Reference View 3 Josh Low Anxiety 0
## [Calibration]
## Calibration Type:	n.a.
## Calibration Area:	1280	960
## [Geometry]
## Stimulus Dimension [mm]:	1280	960
## Head Distance [mm]:	1450
## [Hardware Setup]
## System ID:
## Operating System :
## IView X Version:
## [Filter Settings]
## Heuristics:	FALSE
## Heuristics Stage:	0
## Bilateral:	FALSE
## Gaze Cursor Filter:	FALSE
## Saccade Length [px]:	0
## Filter Depth [ms]:	0
## Format:	LEFT, RIGHT, POR, AOI, EYEPOSITION, TRIGGER
##
Time	Type	Trial	B POR X [px]	B POR Y [px]	L POR X [px]	L POR Y [px]	R POR X [px]	R POR Y [px]	L Object Hit	R Object Hit	L EPOS X	L EPOS Y	L EPOS Z	R EPOS X	R EPOS Y	R EPOS Z	Trigger	L Event Info	R Event Info	Stimulus
17247	SMP	1	0	0	0	0	0	0	-	-	0	0	0	0	0	0	0	-	-	attempt 2
51418	SMP	1	0	0	0	0	0	0	-	-	0	0	0	0	0	0	0	-	-	attempt 2
83684	SMP	1	0	0	0	0	0	0	-	-	0	0	0	0	0	0	0	-	-	attempt 2
117103	SMP	1	0	0	0	0	0	0	-	-	0	0	0	0	0	0	0	-	-	attempt 2
151000	SMP	1	0	0	0	0	0	0	-	-	0	0	0	0	0	0	0	-	-	attempt 2
202687	SMP	1	0	0	0	0	0	0	-	-	0	0	0	0	0	0	0	-	-	attempt 2
251612	SMP	1	0	0	0	0	0	0	-	-	0	0	0	0	0	0	0	-	-	attempt 2
283265	SMP	1	0	0	0	0	0	0	-	-	0	0	0	0	0	0	0	-	-	attempt 2
316743	SMP	1	0	0	0	0	0	0	-	-	0	0	0	0	0	0	0	-	-	attempt 2
350559	SMP	1	0	0	0	0	0	0	-	-	0	0	0	0	0	0	0	-	-	attempt 2
383234	SMP	1	0	0	0	0	0	0	-	-	0	0	0	0	0	0	0	-	-	attempt 2
416585	SMP	1	0	0	0	0	0	0	-	-	0	0	0	0	0	0	0	-	-	attempt 2
449980	SMP	1	0	0	0	0	0	0	-	-	0	0	0	0	0	0	0	-	-	attempt 2
482832	SMP	1	0	0	0	0	0	0	-	-	0	0	0	0	0	0	0	-	-	attempt 2
516595	SMP	1	0	0	0	0	0	0	-	-	0	0	0	0	0	0	0	-	-	attempt 2
549523	SMP	1	0	0	0	0	0	0	-	-	0	0	0	0	0	0	0	-	-	attempt 2
583210	SMP	1	0	0	0	0	0	0	-	-	0	0	0	0	0	0	0	-	-	attempt 2
616554	SMP	1	0	0	0	0	0	0	-	-	0	0	0	0	0	0	0	-	-	attempt 2
649401	SMP	1	0	0	0	0	0	0	-	-	0	0	0	0	0	0	0	-	-	attempt 2
682559	SMP	1	298	98.07	682.54	252.31	298	98.07	Other	Other	31.4	-3.15	-27	-29.36	-0.78	-28.54	0	-	-	attempt 2
716366	SMP	1	298	98.07	684.98	337.29	298	98.07	Other	Other	31.4	-3.15	-27	-29.36	-0.78	-28.54	0	-	-	attempt 2
749326	SMP	1	298	98.07	685.85	403.99	298	98.07	Other	Other	31.4	-3.15	-27	-29.36	-0.78	-28.54	0	-	-	attempt 2
782436	SMP	1	292	103.07	686.27	463.34	292	103.07	Other	Other	31.4	-3.15	-27	-29.36	-0.78	-28.54	0	-	-	attempt 2
815730	SMP	1	292	103.07	690.88	501.36	292	103.07	Other	Other	31.4	-3.15	-27	-29.36	-0.78	-28.54	0	-	-	attempt 2
848889	SMP	1	292	103.07	760.54	409.98	292	103.07	Other	Other	31.4	-3.15	-27	-29.36	-0.78	-28.54	0	-	-	attempt 2
882656	SMP	1	292	103.07	758.72	433.95	292	103.07	Other	Other	31.4	-3.15	-27	-29.36	-0.78	-28.54	0	-	-	attempt 2
915430	SMP	1	292	103.07	753.84	471.29	292	103.07	Other	Other	31.4	-3.15	-27	-29.36	-0.78	-28.54	0	-	-	attempt 2
949368	SMP	1	292	103.07	749.98	504.95	292	103.07	Other	Other	31.4	-3.15	-27	-29.36	-0.78	-28.54	0	-	-	attempt 2
982130	SMP	1	292	103.07	744.32	525.77	292	103.07	Other	Other	31.4	-3.15	-27	-29.36	-0.78	-28.54	0	-	-	attempt 2
1015516	SMP	1	292	103.07	742.41	526.42	292	103.07	Other	Other	31.4	-3.15	-27	-29.36	-0.78	-28.54	0	-	-	attempt 2
1048730	SMP	1	292	103.07	740.98	524.84	292	103.07	Other	Other	31.4	-3.15	-27	-29.36	-0.78	-28.54	0	-	-	attempt 2
1082052	SMP	1	123	123.07	740.76	506.94	123	123.07	Front middle	Front middle	31.4	-3.15	-27	-29.36	-0.78	-28.54	0	-	-	attempt 2
1115184	SMP	1	110	112.07	736.55	475.96	110	112.07	Front middle	Front middle	31.4	-3.15	-27	-29.36	-0.78	-28.54	0	-	-	attempt 2
1148445	SMP	1	103	92.07	729.22	453.45	103	92.07	Bottom Middle	Bottom Middle	31.4	-3.15	-27	-29.36	-0.78	-28.54	0	-	-	attempt 2
1182221	SMP	1	103	90.07	722.41	424.95	103	90.07	Bottom Middle	Bottom Middle	31.4	-3.15	-27	-29.36	-0.78	-28.54	0	-	-	attempt 2
1215012	SMP	1	117	107.07	725.84	400.96	117	107.07	Front middle	Front middle	31.4	-3.15	-27	0	0	0	0	-	-	attempt 2
1249045	SMP	1	0	0	0	0	0	0	-	-	0	0	0	0	0	0	0	-	-	attempt 2
1281998	SMP	1	0	0	0	0	0	0	-	-	0	0	0	0	0	0	0	-	-	attempt 2
1315002	SMP	1	0	0	0	0	0	0	-	-	0	0	0	0	0	0	0	-	-	attempt 2
1348388	SMP	1	0	0	0	0	0	0	-	-	0	0	0	0	0	0	0	-	-	attempt 2
1381485	SMP	1	0	0	0	0	0	0	-	-	0	0	0	0	0	0	0	-	-	attempt 2
1414746	SMP	1	0	0	0	0	0	0	-	-	0	0	0	0	0	0	0	-	-	attempt 2
1447876	SMP	1	0	0	0	0	0	0	-	-	0	0	0	0	0	0	0	-	-	attempt 2
1481589	SMP	1	0	0	0	0	0	0	-	-	0	0	0	0	0	0	0	-	-	attempt 2
1514484	SMP	1	0	0	0	0	0	0	-	-	0	0	0	0	0	0	0	-	-	attempt 2
1547734	SMP	1	0	0	0	0	0	0	-	-	0	0	0	0	0	0	0	-	-	attempt 2
1581172	SMP	1	0	0	0	0	0	0	-	-	0	0	0	0	0	0	0	-	-	attempt 2
1614315	SMP	1	288	41.07	523.21	591.73	288	41.07	ball	ball	31.4	-3.15	-27	0	0	0	0	-	-	attempt 2
1656356	SMP	1	288	41.07	512.22	528.38	288	41.07	ball	ball	31.4	-3.15	-27	0	0	0	0	-	-	attempt 2
1714165	SMP	1	288	41.07	574.99	703.92	288	41.07	ball	ball	31.4	-3.15	-27	-29.36	-0.78	-28.54	0	-	-	attempt 2
1747486	SMP	1	288	41.07	579.55	663.15	288	41.07	ball	ball	31.4	-3.15	-27	0	0	0	0	-	-	attempt 2
1780558	SMP	1	288	41.07	553.69	646.79	288	41.07	ball	ball	31.4	-3.15	-27	-29.36	-0.78	-28.54	0	-	-	attempt 2
1814488	SMP	1	288	41.07	551.9	629.63	288	41.07	ball	ball	31.4	-3.15	-27	-29.36	-0.78	-28.54	0	-	-	attempt 2
1847273	SMP	1	288	41.07	542.97	620.57	288	41.07	ball	ball	31.4	-3.15	-27	-29.36	-0.78	-28.54	0	-	-	attempt 2
1881100	SMP	1	288	40.07	536.14	610.17	288	40.07	ball	ball	31.4	-3.15	-27	-29.36	-0.78	-28.54	0	-	-	attempt 2
1914006	SMP	1	288	40.07	533.6	600.53	288	40.07	ball	ball	31.4	-3.15	-27	-29.36	-0.78	-28.54	0	-	-	attempt 2
1947002	SMP	1	288	40.07	532.58	618.93	288	40.07	ball	ball	31.4	-3.15	-27	-29.36	-0.78	-28.54	0	-	-	attempt 2
1980433	SMP	1	288	40.07	534.17	622.95	288	40.07	ball	ball	31.4	-3.15	-27	-29.36	-0.78	-28.54	0	-	-	attempt 2
2013916	SMP	1	288	40.07	537.81	632.97	288	40.07	ball	ball	31.4	-3.15	-27	-29.36	-0.78	-28.54	0	-	-	attempt 2
2047226	SMP	1	288	40.07	539.69	600.96	288	40.07	ball	ball	31.4	-3.15	-27	-29.36	-0.78	-28.54	0	-	-	attempt 2
2080332	SMP	1	288	40.07	547.47	589.01	288	40.07	ball	ball	31.4	-3.15	-27	-29.36	-0.78	-28.54	0	-	-	attempt 2
2113364	SMP	1	288	40.07	532.05	611.36	288	40.07	ball	ball	31.4	-3.15	-27	-29.36	-0.78	-28.54	0	-	-	attempt 2
2146956	SMP	1	288	40.07	539.91	603.99	288	40.07	ball	ball	31.4	-3.15	-27	-29.36	-0.78	-28.54	0	-	-	attempt 2
2179872	SMP	1	288	40.07	544.76	600.97	288	40.07	ball	ball	31.4	-3.15	-27	-29.36	-0.78	-28.54	0	-	-	attempt 2
2213827	SMP	1	288	40.07	547.1	600.65	288	40.07	ball	ball	31.4	-3.15	-27	-29.36	-0.78	-28.54	0	-	-	attempt 2
2248297	SMP	1	288	40.07	554.96	586.09	288	40.07	ball	ball	31.4	-3.15	-27	-29.36	-0.78	-28.54	0	-	-	attempt 2
2279829	SMP	1	288	40.07	565.83	577.25	288	40.07	ball	ball	31.4	-3.15	-27	-29.36	-0.78	-28.54	0	-	-	attempt 2
2313578	SMP	1	288	40.07	577.28	573.57	288	40.07	ball	ball	31.4	-3.15	-27	-29.36	-0.78	-28.54	0	-	-	attempt 2
2346341	SMP	1	288	40.07	594.37	560.35	288	40.07	ball	ball	31.4	-3.15	-27	-29.36	-0.78	-28.54	0	-	-	attempt 2
2379710	SMP	1	288	40.07	613.59	561.98	288	40.07	ball	ball	31.4	-3.15	-27	-29.36	-0.78	-28.54	0	-	-	attempt 2
2412950	SMP	1	288	40.07	624.56	566.52	288	40.07	ball	ball	31.4	-3.15	-27	-29.36	-0.78	-28.54	0	-	-	attempt 2
2446284	SMP	1	288	40.07	640.98	572.76	288	40.07	ball	ball	31.4	-3.15	-27	-29.36	-0.78	-28.54	0	-	-	attempt 2
2479426	SMP	1	288	40.07	656.11	582.87	288	40.07	ball	ball	31.4	-3.15	-27	-29.36	-0.78	-28.54	0	-	-	attempt 2
2512714	SMP	1	288	40.07	664.46	588.84	288	40.07	ball	ball	31.4	-3.15	-27	-29.36	-0.78	-28.54	0	-	-	attempt 2
2546558	SMP	1	288	40.07	664.06	598.77	288	40.07	ball	ball	31.4	-3.15	-27	-29.36	-0.78	-28.54	0	-	-	attempt 2
2579281	SMP	1	288	40.07	666.1	608.02	288	40.07	ball	ball	31.4	-3.15	-27	-29.36	-0.78	-28.54	0	-	-	attempt 2
2612559	SMP	1	288	40.07	666.94	608.84	288	40.07	ball	ball	31.4	-3.15	-27	-29.36	-0.78	-28.54	0	-	-	attempt 2
2645920	SMP	1	288	40.07	663.66	616.24	288	40.07	ball	ball	31.4	-3.15	-27	-29.36	-0.78	-28.54	0	-	-	attempt 2
2679742	SMP	1	288	40.07	658.62	624.6	288	40.07	ball	ball	31.4	-3.15	-27	-29.36	-0.78	-28.54	0	-	-	attempt 2
2746114	SMP	1	288	40.07	645.76	632.29	288	40.07	ball	ball	31.4	-3.15	-27	-29.36	-0.78	-28.54	0	-	-	attempt 2
2778933	SMP	1	288	40.07	640.43	632.73	288	40.07	ball	ball	31.4	-3.15	-27	-29.36	-0.78	-28.54	0	-	-	attempt 2
2812415	SMP	1	288	40.07	633.99	635.6	288	40.07	ball	ball	31.4	-3.15	-27	-29.36	-0.78	-28.54	0	-	-	attempt 2
2845480	SMP	1	288	40.07	630.65	636.6	288	40.07	ball	ball	31.4	-3.15	-27	0	0	0	0	-	-	attempt 2
2878887	SMP	1	288	40.07	630.12	637.27	288	40.07	ball	ball	31.4	-3.15	-27	0	0	0	0	-	-	attempt 2
2912540	SMP	1	288	40.07	629.82	637.55	288	40.07	ball	ball	31.4	-3.15	-27	0	0	0	0	-	-	attempt 2
2945449	SMP	1	288	40.07	629.71	637.85	288	40.07	ball	ball	31.4	-3.15	-27	0	0	0	0	-	-	attempt 2
2978630	SMP	1	288	40.07	627.54	639.19	288	40.07	ball	ball	31.4	-3.15	-27	0	0	0	0	-	-	attempt 2
3011939	SMP	1	288	40.07	630.56	631.55	288	40.07	ball	ball	31.4	-3.15	-27	0	0	0	0	-	-	attempt 2
3045146	SMP	1	288	40.07	0	0	288	40.07		ball	0	0	0	0	0	0	0	-	-	attempt 2
3079321	SMP	1	288	40.07	0	0	288	40.07		ball	0	0	0	0	0	0	0	-	-	attempt 2
3111637	SMP	1	0	0	0	0	0	0	-	-	0	0	0	0	0	0	0	-	-	attempt 2
3145003	SMP	1	87	64.07	1085.09	218.96	87	64.07	Middle Left	Middle Left	31.4	-3.15	-27	0	0	0	0	-	-	attempt 2
3178302	SMP	1	54	86.07	1014.58	268.39	54	86.07	Bottom Left	Bottom Left	31.4	-3.15	-27	-29.36	-0.78	-28.54	0	-	-	attempt 2
3212048	SMP	1	66	103.07	950.64	339.97	66	103.07	Front Left	Front Left	31.4	-3.15	-27	-29.36	-0.78	-28.54	0	-	-	attempt 2
3245063	SMP	1	76	92.07	902.47	368.02	76	92.07	Bottom Left	Bottom Left	31.4	-3.15	-27	-29.36	-0.78	-28.54	0	-	-	attempt 2
3278053	SMP	1	92	89.07	866.88	385.69	92	89.07	Bottom Middle	Bottom Middle	31.4	-3.15	-27	-29.36	-0.78	-28.54	0	-	-	attempt 2
3311325	SMP	1	108	83.07	850.23	391.24	108	83.07	Bottom Middle	Bottom Middle	31.4	-3.15	-27	-29.36	-0.78	-28.54	0	-	-	attempt 2
3345111	SMP	1	119	83.07	835.74	388.58	119	83.07	Bottom Middle	Bottom Middle	31.4	-3.15	-27	-29.36	-0.78	-28.54	0	-	-	attempt 2
3377895	SMP	1	134	74.07	844.67	375.24	134	74.07	Bottom Middle	Bottom Middle	31.4	-3.15	-27	-29.36	-0.78	-28.54	0	-	-	attempt 2
3411450	SMP	1	144	60.07	875.88	351.2	144	60.07	Middle Middle	Middle Middle	31.4	-3.15	-27	-29.36	-0.78	-28.54	0	-	-	attempt 2
3444677	SMP	1	146	60.07	867.16	349.58	146	60.07	Middle Middle	Middle Middle	31.4	-3.15	-27	-29.36	-0.78	-28.54	0	-	-	attempt 2
3477729	SMP	1	144	58.07	866.81	352.38	144	58.07	Middle Middle	Middle Middle	31.4	-3.15	-27	-29.36	-0.78	-28.54	0	-	-	attempt 2
3510999	SMP	1	143	52.07	867.69	335.08	143	52.07	Middle Middle	Middle Middle	31.4	-3.15	-27	-29.36	-0.78	-28.54	0	-	-	attempt 2
3544366	SMP	1	144	39.07	875.82	314.77	144	39.07	Top Middle	Top Middle	31.4	-3.15	-27	-29.36	-0.78	-28.54	0	-	-	attempt 2
3577594	SMP	1	0	0	0	0	0	0	-	-	0	0	0	0	0	0	0	-	-	attempt 2
3610695	SMP	1	0	0	0	0	0	0	-	-	0	0	0	0	0	0	0	-	-	attempt 2
3644082	SMP	1	0	0	0	0	0	0	-	-	0	0	0	0	0	0	0	-	-	attempt 2
3677725	SMP	1	0	0	0	0	0	0	-	-	0	0	0	0	0	0	0	-	-	attempt 2
3710566	SMP	1	0	0	0	0	0	0	-	-	0	0	0	0	0	0	0	-	-	attempt 2
3744309	SMP	1	0	0	0	0	0	0	-	-	0	0	0	0	0	0	0	-	-	attempt 2
3777524	SMP	1	292	98.07	0	0	292	98.07	Other	Other	0	0	0	-29.36	-0.78	-28.54	0	-	-	attempt 2
3810583	SMP	1	289	39.07	558.11	656.62	289	39.07	ball	ball	31.4	-3.15	-27	-29.36	-0.78	-28.54	0	-	-	attempt 2
3843762	SMP	1	289	39.07	570.7	638.8	289	39.07	ball	ball	31.4	-3.15	-27	-29.36	-0.78	-28.54	0	-	-	attempt 2
3877362	SMP	1	289	39.07	582.03	630.47	289	39.07	ball	ball	31.4	-3.15	-27	-29.36	-0.78	-28.54	0	-	-	attempt 2
3910443	SMP	1	289	39.07	591.24	621.02	289	39.07	ball	ball	31.4	-3.15	-27	-29.36	-0.78	-28.54	0	-	-	attempt 2
3943572	SMP	1	289	39.07	598.5	606.42	289	39.07	ball	ball	31.4	-3.15	-27	-29.36	-0.78	-28.54	0	-	-	attempt 2
3976808	SMP	1	289	39.07	601.04	587.02	289	39.07	ball	ball	31.4	-3.15	-27	-29.36	-0.78	-28.54	0	-	-	attempt 2
4010121	SMP	1	289	39.07	602.25	575.88	289	39.07	ball	ball	31.4	-3.15	-27	-29.36	-0.78	-28.54	0	-	-	attempt 2
4043418	SMP	1	289	39.07	602.85	570.38	289	39.07	ball	ball	31.4	-3.15	-27	-29.36	-0.78	-28.54	0	-	-	attempt 2
4076688	SMP	1	289	39.07	602.45	569.34	289	39.07	ball	ball	31.4	-3.15	-27	-29.36	-0.78	-28.54	0	-	-	attempt 2
4109813	SMP	1	289	39.07	603.78	568.13	289	39.07	ball	ball	31.4	-3.15	-27	-29.36	-0.78	-28.54	0	-	-	attempt 2
4143383	SMP	1	289	39.07	605.44	567.48	289	39.07	ball	ball	31.4	-3.15	-27	-29.36	-0.78	-28.54	0	-	-	attempt 2
4176574	SMP	1	289	39.07	607.9	564.32	289	39.07	ball	ball	31.4	-3.15	-27	-29.36	-0.78	-28.54	0	-	-	attempt 2
4210375	SMP	1	289	39.07	626.96	540.71	289	39.07	ball	ball	31.4	-3.15	-27	-29.36	-0.78	-28.54	0	-	-	attempt 2
4243391	SMP	1	289	39.07	626.88	541.8	289	39.07	ball	ball	31.4	-3.15	-27	-29.36	-0.78	-28.54	0	-	-	attempt 2
4276347	SMP	1	289	39.07	628.42	539.84	289	39.07	ball	ball	31.4	-3.15	-27	-29.36	-0.78	-28.54	0	-	-	attempt 2
4309811	SMP	1	289	39.07	629.17	535.88	289	39.07	ball	ball	31.4	-3.15	-27	-29.36	-0.78	-28.54	0	-	-	attempt 2
4342807	SMP	1	289	39.07	630.56	534.36	289	39.07	ball	ball	31.4	-3.15	-27	-29.36	-0.78	-28.54	0	-	-	attempt 2
4377390	SMP	1	289	39.07	631.51	536.87	289	39.07	ball	ball	31.4	-3.15	-27	-29.36	-0.78	-28.54	0	-	-	attempt 2
4409471	SMP	1	289	39.07	632.2	538.11	289	39.07	ball	ball	31.4	-3.15	-27	-29.36	-0.78	-28.54	0	-	-	attempt 2
4442951	SMP	1	289	39.07	634.49	539.16	289	39.07	ball	ball	31.4	-3.15	-27	-29.36	-0.78	-28.54	0	-	-	attempt 2
4476066	SMP	1	289	39.07	636.37	539.1	289	39.07	ball	ball	31.4	-3.15	-27	-29.36	-0.78	-28.54	0	-	-	attempt 2
4510306	SMP	1	289	39.07	639.58	540.11	289	39.07	ball	ball	31.4	-3.15	-27	-29.36	-0.78	-28.54	0	-	-	attempt 2
4542675	SMP	1	289	39.07	641.93	538.16	289	39.07	ball	ball	31.4	-3.15	-27	-29.36	-0.78	-28.54	0	-	-	attempt 2
4575740	SMP	1	289	39.07	645.04	540.46	289	39.07	ball	ball	31.4	-3.15	-27	-29.36	-0.78	-28.54	0	-	-	attempt 2
4609209	SMP	1	289	39.07	650.99	540.59	289	39.07	ball	ball	31.4	-3.15	-27	-29.36	-0.78	-28.54	0	-	-	attempt 2
4642237	SMP	1	289	39.07	651.97	525.73	289	39.07	ball	ball	31.4	-3.15	-27	-29.36	-0.78	-28.54	0	-	-	attempt 2
4677026	SMP	1	289	39.07	666.93	534.2	289	39.07	ball	ball	31.4	-3.15	-27	-29.36	-0.78	-28.54	0	-	-	attempt 2
4709451	SMP	1	289	39.07	668.25	523.38	289	39.07	ball	ball	31.4	-3.15	-27	-29.36	-0.78	-28.54	0	-	-	attempt 2
4742181	SMP	1	289	39.07	673.73	528.12	289	39.07	ball	ball	31.4	-3.15	-27	-29.36	-0.78	-28.54	0	-	-	attempt 2
4775511	SMP	1	289	39.07	677.12	542.14	289	39.07	ball	ball	31.4	-3.15	-27	-29.36	-0.78	-28.54	0	-	-	attempt 2
4809247	SMP	1	289	39.07	680.12	531.83	289	39.07	ball	ball	31.4	-3.15	-27	-29.36	-0.78	-28.54	0	-	-	attempt 2
4842033	SMP	1	289	39.07	678.32	537.07	289	39.07	ball	ball	31.4	-3.15	-27	-29.36	-0.78	-28.54	0	-	-	attempt 2
4875314	SMP	1	289	39.07	675.14	537.29	289	39.07	ball	ball	31.4	-3.15	-27	-29.36	-0.78	-28.54	0	-	-	attempt 2
4908620	SMP	1	289	39.07	673.03	544.58	289	39.07	ball	ball	31.4	-3.15	-27	-29.36	-0.78	-28.54	0	-	-	attempt 2
4941875	SMP	1	289	39.07	672.88	545.05	289	39.07	ball	ball	31.4	-3.15	-27	-29.36	-0.78	-28.54	0	-	-	attempt 2
4975701	SMP	1	289	39.07	672.75	547.81	289	39.07	ball	ball	31.4	-3.15	-27	-29.36	-0.78	-28.54	0	-	-	attempt 2
5008733	SMP	1	289	39.07	670.91	549.72	289	39.07	ball	ball	31.4	-3.15	-27	-29.36	-0.78	-28.54	0	-	-	attempt 2
5041761	SMP	1	289	39.07	671.26	545.96	289	39.07	ball	ball	31.4	-3.15	-27	-29.36	-0.78	-28.54	0	-	-	attempt 2
5074943	SMP	1	289	39.07	669.78	567.39	289	39.07	ball	ball	31.4	-3.15	-27	-29.36	-0.78	-28.54	0	-	-	attempt 2
5108614	SMP	1	289	39.07	668.94	555.09	289	39.07	ball	ball	31.4	-3.15	-27	-29.36	-0.78	-28.54	0	-	-	attempt 2
5141701	SMP	1	289	39.07	666.35	567.96	289	39.07	ball	ball	31.4	-3.15	-27	-29.36	-0.78	-28.54	0	-	-	attempt 2
5175391	SMP	1	289	39.07	663.63	571.43	289	39.07	ball	ball	31.4	-3.15	-27	-29.36	-0.78	-28.54	0	-	-	attempt 2
5208960	SMP	1	289	39.07	660.03	574.14	289	39.07	ball	ball	31.4	-3.15	-27	-29.36	-0.78	-28.54	0	-	-	attempt 2
5241516	SMP	1	289	39.07	657.79	576.41	289	39.07	ball	ball	31.4	-3.15	-27	-29.36	-0.78	-28.54	0	-	-	attempt 2
5274557	SMP	1	289	39.07	655.75	581.75	289	39.07	ball	ball	31.4	-3.15	-27	-29.36	-0.78	-28.54	0	-	-	attempt 2
5307949	SMP	1	289	39.07	650.38	576.61	289	39.07	ball	ball	31.4	-3.15	-27	-29.36	-0.78	-28.54	0	-	-	attempt 2
5341230	SMP	1	289	39.07	649.54	581.58	289	39.07	ball	ball	31.4	-3.15	-27	-29.36	-0.78	-28.54	0	-	-	attempt 2
5374997	SMP	1	289	39.07	646.28	580.08	289	39.07	ball	ball	31.4	-3.15	-27	-29.36	-0.78	-28.54	0	-	-	attempt 2
5409006	SMP	1	289	39.07	642.09	583.48	289	39.07	ball	ball	31.4	-3.15	-27	-29.36	-0.78	-28.54	0	-	-	attempt 2
5441561	SMP	1	289	39.07	642.59	594.42	289	39.07	ball	ball	31.4	-3.15	-27	-29.36	-0.78	-28.54	0	-	-	attempt 2
5475378	SMP	1	289	39.07	643.15	604.68	289	39.07	ball	ball	31.4	-3.15	-27	-29.36	-0.78	-28.54	0	-	-	attempt 2
5507682	SMP	1	289	39.07	639.13	615.89	289	39.07	ball	ball	31.4	-3.15	-27	-29.36	-0.78	-28.54	0	-	-	attempt 2
5541618	SMP	1	289	39.07	637.18	613	289	39.07	ball	ball	31.4	-3.15	-27	-29.36	-0.78	-28.54	0	-	-	attempt 2
5574102	SMP	1	289	39.07	635.45	615.16	289	39.07	ball	ball	31.4	-3.15	-27	-29.36	-0.78	-28.54	0	-	-	attempt 2
5607424	SMP	1	289	39.07	636.29	633.74	289	39.07	ball	ball	31.4	-3.15	-27	-29.36	-0.78	-28.54	0	-	-	attempt 2
5640626	SMP	1	289	39.07	640.61	631.87	289	39.07	ball	ball	31.4	-3.15	-27	-29.36	-0.78	-28.54	0	-	-	attempt 2
5674102	SMP	1	289	39.07	633.21	688.79	289	39.07	ball	ball	31.4	-3.15	-27	0	0	0	0	-	-	attempt 2
5707181	SMP	1	0	0	0	0	0	0		-	0	0	0	0	0	0	0	-	-	attempt 2
5740774	SMP	1	0	0	0	0	0	0		-	0	0	0	0	0	0	0	-	-	attempt 2
5773761	SMP	1	0	0	0	0	0	0		-	0	0	0	0	0	0	0	-	-	attempt 2
5807300	SMP	1	289	37.07	652.1	493.23	289	37.07	ball	ball	31.4	-3.15	-27	0	0	0	0	-	-	attempt 2
5840348	SMP	1	0	0	0	0	0	0	-	-	0	0	0	0	0	0	0	-	-	attempt 2
5873772	SMP	1	0	0	0	0	0	0	-	-	0	0	0	0	0	0	0	-	-	attempt 2
5906813	SMP	1	0	0	0	0	0	0	-	-	0	0	0	0	0	0	0	-	-	attempt 2
5940037	SMP	1	0	0	0	0	0	0	-	-	0	0	0	0	0	0	0	-	-	attempt 2
5973328	SMP	1	0	0	0	0	0	0	-	-	0	0	0	0	0	0	0	-	-	attempt 2
6006654	SMP	1	0	0	0	0	0	0	-	-	0	0	0	0	0	0	0	-	-	attempt 2
6040076	SMP	1	0	0	0	0	0	0	-	-	0	0	0	0	0	0	0	-	-	attempt 2
6073198	SMP	1	290	40.07	685.47	772.17	290	40.07	ball	ball	31.4	-3.15	-27	-29.36	-0.78	-28.54	0	-	-	attempt 2
6106435	SMP	1	290	40.07	715.17	620.23	290	40.07	ball	ball	31.4	-3.15	-27	-29.36	-0.78	-28.54	0	-	-	attempt 2
6139838	SMP	1	290	40.07	704.07	677.99	290	40.07	ball	ball	31.4	-3.15	-27	-29.36	-0.78	-28.54	0	-	-	attempt 2
6173246	SMP	1	292	102.07	984.8	349.6	292	102.07	Other	Other	31.4	-3.15	-27	-29.36	-0.78	-28.54	0	-	-	attempt 2
6206334	SMP	1	0	0	0	0	0	0	-	-	0	0	0	0	0	0	0	-	-	attempt 2
6239631	SMP	1	0	0	0	0	0	0	-	-	0	0	0	0	0	0	0	-	-	attempt 2
6272912	SMP	1	0	0	0	0	0	0	-	-	0	0	0	0	0	0	0	-	-	attempt 2
6306103	SMP	1	0	0	0	0	0	0	-	-	0	0	0	0	0	0	0	-	-	attempt 2
6339446	SMP	1	0	0	0	0	0	0	-	-	0	0	0	0	0	0	0	-	-	attempt 2
6372640	SMP	1	0	0	0	0	0	0	-	-	0	0	0	0	0	0	0	-	-	attempt 2
6406494	SMP	1	87	48.07	841.77	376.38	87	48.07	Middle Left	Middle Left	31.4	-3.15	-27	-29.35	-0.78	-28.55	0	-	-	attempt 2
6439741	SMP	1	0	0	0	0	0	0	-	-	0	0	0	0	0	0	0	-	-	attempt 2
6473069	SMP	1	0	0	0	0	0	0	-	-	0	0	0	0	0	0	0	-	-	attempt 2
6505695	SMP	1	0	0	0	0	0	0	-	-	0	0	0	0	0	0	0	-	-	attempt 2
6539548	SMP	1	0	0	0	0	0	0	-	-	0	0	0	0	0	0	0	-	-	attempt 2
6572333	SMP	1	0	0	0	0	0	0	-	-	0	0	0	0	0	0	0	-	-	attempt 2
6605607	SMP	1	0	0	0	0	0	0	-	-	0	0	0	0	0	0	0	-	-	attempt 2
6638998	SMP	1	0	0	0	0	0	0	-	-	0	0	0	0	0	0	0	-	-	attempt 2
6672023	SMP	1	0	0	0	0	0	0	-	-	0	0	0	0	0	0	0	-	-	attempt 2
6705421	SMP	1	0	0	0	0	0	0	-	-	0	0	0	0	0	0	0	-	-	attempt 2
6738725	SMP	1	0	0	0	0	0	0	-	-	0	0	0	0	0	0	0	-	-	attempt 2
