# Supplementary material for: Visual Search Strategies of Soccer Players Executing a Power vs. Placement Penalty Kick
Source: PLoS One. 2014 Dec 17;9(12):e115179. doi: 10.1371/journal.pone.0115179 (PMC4269429; doi:10.1371/journal.pone.0115179)
Supplement: S1 File — Raw visual search data from participant group in each test condition. (ZIP) [file pone.0115179.s001.zip › PLoS ONE Supporting Information/Part 7/Output/S1 attempt 2 LA placement GK move.xlsx]

## Sheet: Sheet1
## [BeGaze]
## Converted from:
## Date:	28.07.2013 13:34:58
## Version:	BeGaze 3.2.28
## IDF Version:	10
## Sample Rate:	30
## Separator Type:	Trial
## Trial Count:	1
## Uses Plane File:	FALSE
## Stimulus:	attempt 8
## Number of Samples:	178
## Reversed:	none
## [Run]
## Subject:	Josh Low Anxiety
## Description:	Reference View 14 Josh Low Anxiety 0
## [Calibration]
## Calibration Type:	n.a.
## Calibration Area:	1280	960
## [Geometry]
## Stimulus Dimension [mm]:	1280	960
## Head Distance [mm]:	1450
## [Hardware Setup]
## System ID:
## Operating System :
## IView X Version:
## [Filter Settings]
## Heuristics:	FALSE
## Heuristics Stage:	0
## Bilateral:	FALSE
## Gaze Cursor Filter:	FALSE
## Saccade Length [px]:	0
## Filter Depth [ms]:	0
## Format:	LEFT, RIGHT, POR, AOI, EYEPOSITION, TRIGGER
##
Time	Type	Trial	B POR X [px]	B POR Y [px]	L POR X [px]	L POR Y [px]	R POR X [px]	R POR Y [px]	L Object Hit	R Object Hit	L EPOS X	L EPOS Y	L EPOS Z	R EPOS X	R EPOS Y	R EPOS Z	Trigger	L Event Info	R Event Info	Stimulus
2046	SMP	1	0	0	0	0	0	0	-	-	0	0	0	0	0	0	0	-	-	attempt 8
35523	SMP	1	0	0	0	0	0	0	-	-	0	0	0	0	0	0	0	-	-	attempt 8
68134	SMP	1	0	0	0	0	0	0	-	-	0	0	0	0	0	0	0	-	-	attempt 8
101491	SMP	1	0	0	0	0	0	0	-	-	0	0	0	0	0	0	0	-	-	attempt 8
135022	SMP	1	0	0	0	0	0	0	-	-	0	0	0	0	0	0	0	-	-	attempt 8
168688	SMP	1	0	0	0	0	0	0	-	-	0	0	0	0	0	0	0	-	-	attempt 8
201808	SMP	1	0	0	0	0	0	0	-	-	0	0	0	0	0	0	0	-	-	attempt 8
234768	SMP	1	0	0	0	0	0	0	-	-	0	0	0	0	0	0	0	-	-	attempt 8
268372	SMP	1	0	0	0	0	0	0	-	-	0	0	0	0	0	0	0	-	-	attempt 8
301353	SMP	1	0	0	0	0	0	0	-	-	0	0	0	0	0	0	0	-	-	attempt 8
334400	SMP	1	0	0	0	0	0	0	-	-	0	0	0	0	0	0	0	-	-	attempt 8
367736	SMP	1	0	0	0	0	0	0	-	-	0	0	0	0	0	0	0	-	-	attempt 8
400930	SMP	1	0	0	0	0	0	0	-	-	0	0	0	0	0	0	0	-	-	attempt 8
434578	SMP	1	0	0	0	0	0	0	-	-	0	0	0	0	0	0	0	-	-	attempt 8
468145	SMP	1	0	0	0	0	0	0	-	-	0	0	0	0	0	0	0	-	-	attempt 8
500624	SMP	1	0	0	0	0	0	0	-	-	0	0	0	0	0	0	0	-	-	attempt 8
533967	SMP	1	0	0	0	0	0	0	-	-	0	0	0	0	0	0	0	-	-	attempt 8
567490	SMP	1	0	0	0	0	0	0	-	-	0	0	0	0	0	0	0	-	-	attempt 8
600860	SMP	1	0	0	0	0	0	0	-	-	0	0	0	0	0	0	0	-	-	attempt 8
633865	SMP	1	297	106.07	856.98	514.68	297	106.07	Other	Other	31.62	-3.15	-26.85	0	0	0	0	-	-	attempt 8
666957	SMP	1	297	106.07	840.42	587.35	297	106.07	Other	Other	31.62	-3.15	-26.85	0	0	0	0	-	-	attempt 8
700973	SMP	1	297	106.07	823.26	642.52	297	106.07	Other	Other	31.62	-3.15	-26.85	0	0	0	0	-	-	attempt 8
767032	SMP	1	296	102.07	832.08	607.11	296	102.07	Other	Other	31.62	-3.15	-26.85	0	0	0	0	-	-	attempt 8
800089	SMP	1	288	102.07	850.66	535.2	288	102.07	Other	Other	31.62	-3.15	-26.85	-29.34	-0.83	-28.74	0	-	-	attempt 8
833876	SMP	1	288	102.07	832.53	554.99	288	102.07	Other	Other	31.62	-3.15	-26.85	-29.34	-0.83	-28.74	0	-	-	attempt 8
867205	SMP	1	288	102.07	816.82	561.87	288	102.07	Other	Other	31.62	-3.15	-26.85	-29.34	-0.83	-28.74	0	-	-	attempt 8
899870	SMP	1	294	102.07	803.98	558.25	294	102.07	Other	Other	31.62	-3.15	-26.85	-29.34	-0.83	-28.74	0	-	-	attempt 8
933834	SMP	1	294	102.07	793.7	550.17	294	102.07	Other	Other	31.62	-3.15	-26.85	-29.34	-0.83	-28.74	0	-	-	attempt 8
966680	SMP	1	294	102.07	759.79	513.58	294	102.07	Other	Other	31.62	-3.15	-26.85	-29.34	-0.83	-28.74	0	-	-	attempt 8
999743	SMP	1	113	119.07	723.27	468.24	113	119.07	Front middle	Front middle	31.62	-3.15	-26.85	-29.34	-0.83	-28.74	0	-	-	attempt 8
1032946	SMP	1	355	116.07	717.91	436.08	355	116.07	Keeper	Keeper	31.62	-3.15	-26.85	-29.34	-0.83	-28.74	0	-	-	attempt 8
1066492	SMP	1	355	107.07	711.39	395.54	355	107.07	Keeper	Keeper	31.62	-3.15	-26.85	-29.34	-0.83	-28.74	0	-	-	attempt 8
1100136	SMP	1	364	100.07	715.96	350.8	364	100.07	Keeper	Keeper	31.62	-3.15	-26.85	0	0	0	0	-	-	attempt 8
1133334	SMP	1	0	0	0	0	0	0	-	-	0	0	0	0	0	0	0	-	-	attempt 8
1166416	SMP	1	0	0	0	0	0	0	-	-	0	0	0	0	0	0	0	-	-	attempt 8
1199478	SMP	1	0	0	0	0	0	0	-	-	0	0	0	0	0	0	0	-	-	attempt 8
1233222	SMP	1	0	0	0	0	0	0	-	-	0	0	0	0	0	0	0	-	-	attempt 8
1265966	SMP	1	0	0	0	0	0	0	-	-	0	0	0	0	0	0	0	-	-	attempt 8
1300005	SMP	1	0	0	0	0	0	0	-	-	0	0	0	0	0	0	0	-	-	attempt 8
1332929	SMP	1	0	0	0	0	0	0	-	-	0	0	0	0	0	0	0	-	-	attempt 8
1365699	SMP	1	0	0	0	0	0	0	-	-	0	0	0	0	0	0	0	-	-	attempt 8
1399364	SMP	1	0	0	0	0	0	0	-	-	0	0	0	0	0	0	0	-	-	attempt 8
1432628	SMP	1	290	40.07	439.57	629.93	290	40.07	ball	ball	31.62	-3.15	-26.85	0	0	0	0	-	-	attempt 8
1465612	SMP	1	290	40.07	446.41	630.54	290	40.07	ball	ball	31.62	-3.15	-26.85	0	0	0	0	-	-	attempt 8
1499734	SMP	1	290	40.07	542.38	589.08	290	40.07	ball	ball	31.62	-3.15	-26.85	0	0	0	0	-	-	attempt 8
1532348	SMP	1	0	0	0	0	0	0	-	-	0	0	0	0	0	0	0	-	-	attempt 8
1565620	SMP	1	0	0	0	0	0	0	-	-	0	0	0	0	0	0	0	-	-	attempt 8
1598878	SMP	1	291	38.07	564.06	734.69	291	38.07	ball	ball	31.62	-3.15	-26.85	-29.34	-0.83	-28.74	0	-	-	attempt 8
1631913	SMP	1	291	38.07	557.35	694.22	291	38.07	ball	ball	31.62	-3.15	-26.85	-29.34	-0.83	-28.74	0	-	-	attempt 8
1665420	SMP	1	291	38.07	550.06	669.85	291	38.07	ball	ball	31.62	-3.15	-26.85	-29.34	-0.83	-28.74	0	-	-	attempt 8
1698640	SMP	1	291	38.07	548.73	640.86	291	38.07	ball	ball	31.62	-3.15	-26.85	-29.34	-0.83	-28.74	0	-	-	attempt 8
1731991	SMP	1	291	38.07	546.43	611.51	291	38.07	ball	ball	31.62	-3.15	-26.85	-29.34	-0.83	-28.74	0	-	-	attempt 8
1765251	SMP	1	290	38.07	549.76	578	290	38.07	ball	ball	31.62	-3.15	-26.85	-29.34	-0.83	-28.74	0	-	-	attempt 8
1798300	SMP	1	289	41.07	558.31	545.4	289	41.07	ball	ball	31.62	-3.15	-26.85	-29.34	-0.83	-28.74	0	-	-	attempt 8
1831725	SMP	1	289	41.07	568.28	521.72	289	41.07	ball	ball	31.62	-3.15	-26.85	-29.34	-0.83	-28.74	0	-	-	attempt 8
1865099	SMP	1	289	41.07	577.11	509.81	289	41.07	ball	ball	31.62	-3.15	-26.85	-29.34	-0.83	-28.74	0	-	-	attempt 8
1898228	SMP	1	289	41.07	582.83	517.13	289	41.07	ball	ball	31.62	-3.15	-26.85	-29.34	-0.83	-28.74	0	-	-	attempt 8
1932273	SMP	1	289	41.07	718.4	381.38	289	41.07	ball	ball	31.62	-3.15	-26.85	0	0	0	0	-	-	attempt 8
1965134	SMP	1	0	0	0	0	0	0	-	-	0	0	0	0	0	0	0	-	-	attempt 8
1998035	SMP	1	0	0	0	0	0	0	-	-	0	0	0	0	0	0	0	-	-	attempt 8
2031339	SMP	1	0	0	0	0	0	0	-	-	0	0	0	0	0	0	0	-	-	attempt 8
2065044	SMP	1	0	0	0	0	0	0	-	-	0	0	0	0	0	0	0	-	-	attempt 8
2097941	SMP	1	0	0	0	0	0	0	-	-	0	0	0	0	0	0	0	-	-	attempt 8
2131039	SMP	1	0	0	0	0	0	0	-	-	0	0	0	0	0	0	0	-	-	attempt 8
2164542	SMP	1	97	22.07	767.31	69.82	97	22.07	Top Middle	Top Middle	31.62	-3.15	-26.85	-29.34	-0.83	-28.74	0	-	-	attempt 8
2230931	SMP	1	389	31.07	794.29	135.46	389	31.07	Keeper	Keeper	31.62	-3.15	-26.85	-29.34	-0.83	-28.74	0	-	-	attempt 8
2264766	SMP	1	388	31.07	784.43	154.2	388	31.07	Keeper	Keeper	31.62	-3.15	-26.85	-29.34	-0.83	-28.74	0	-	-	attempt 8
2297638	SMP	1	388	31.07	777.99	165.61	388	31.07	Keeper	Keeper	31.62	-3.15	-26.85	-29.34	-0.83	-28.74	0	-	-	attempt 8
2331144	SMP	1	385	30.07	771.77	179.89	385	30.07	Keeper	Keeper	31.62	-3.15	-26.85	-29.34	-0.83	-28.74	0	-	-	attempt 8
2364714	SMP	1	385	28.07	766.52	189.64	385	28.07	Keeper	Keeper	31.62	-3.15	-26.85	-29.34	-0.83	-28.74	0	-	-	attempt 8
2397398	SMP	1	385	29.07	755.26	206.25	385	29.07	Keeper	Keeper	31.62	-3.15	-26.85	-29.34	-0.83	-28.74	0	-	-	attempt 8
2430685	SMP	1	380	31.07	741.95	226.58	380	31.07	Keeper	Keeper	31.62	-3.15	-26.85	-29.34	-0.83	-28.74	0	-	-	attempt 8
2464023	SMP	1	382	31.07	731.23	242.47	382	31.07	Keeper	Keeper	31.62	-3.15	-26.85	-29.34	-0.83	-28.74	0	-	-	attempt 8
2497255	SMP	1	382	31.07	722.11	265.18	382	31.07	Keeper	Keeper	31.62	-3.15	-26.85	-29.34	-0.83	-28.74	0	-	-	attempt 8
2530434	SMP	1	372	46.07	718.5	272.36	372	46.07	Keeper	Keeper	31.62	-3.15	-26.85	-29.34	-0.83	-28.74	0	-	-	attempt 8
2563647	SMP	1	373	43.07	717.88	248.46	373	43.07	Keeper	Keeper	31.62	-3.15	-26.85	-29.34	-0.83	-28.74	0	-	-	attempt 8
2597052	SMP	1	383	40.07	714.6	275.26	383	40.07	Keeper	Keeper	31.62	-3.15	-26.85	-29.34	-0.83	-28.74	0	-	-	attempt 8
2637991	SMP	1	80	76.07	605.79	347.13	80	76.07	Bottom Left	Bottom Left	31.62	-3.15	-26.85	-29.34	-0.83	-28.74	0	-	-	attempt 8
2663645	SMP	1	24	89.07	535.58	373.57	24	89.07	Bottom Left	Bottom Left	31.62	-3.15	-26.85	-29.34	-0.83	-28.74	0	-	-	attempt 8
2697109	SMP	1	36	85.07	534.75	362.79	36	85.07	Bottom Left	Bottom Left	31.62	-3.15	-26.85	-29.34	-0.83	-28.74	0	-	-	attempt 8
2763375	SMP	1	37	82.07	532.94	353.59	37	82.07	Bottom Left	Bottom Left	31.62	-3.15	-26.85	-29.34	-0.83	-28.74	0	-	-	attempt 8
2796721	SMP	1	0	0	0	0	0	0	-	-	0	0	0	0	0	0	0	-	-	attempt 8
2829958	SMP	1	0	0	0	0	0	0	-	-	0	0	0	0	0	0	0	-	-	attempt 8
2863471	SMP	1	0	0	0	0	0	0	-	-	0	0	0	0	0	0	0	-	-	attempt 8
2897060	SMP	1	0	0	0	0	0	0	-	-	0	0	0	0	0	0	0	-	-	attempt 8
2929721	SMP	1	0	0	0	0	0	0	-	-	0	0	0	0	0	0	0	-	-	attempt 8
2963340	SMP	1	0	0	0	0	0	0	-	-	0	0	0	0	0	0	0	-	-	attempt 8
2996189	SMP	1	0	0	0	0	0	0	-	-	0	0	0	0	0	0	0	-	-	attempt 8
3029619	SMP	1	286	35.07	546.31	633.42	286	35.07	ball	ball	31.62	-3.15	-26.85	-29.34	-0.83	-28.74	0	-	-	attempt 8
3062892	SMP	1	286	35.07	548.33	631.6	286	35.07	ball	ball	31.62	-3.15	-26.85	-29.34	-0.83	-28.74	0	-	-	attempt 8
3096395	SMP	1	286	35.07	556.19	638.18	286	35.07	ball	ball	31.62	-3.15	-26.85	-29.34	-0.83	-28.74	0	-	-	attempt 8
3129479	SMP	1	286	35.07	559.52	644.2	286	35.07	ball	ball	31.62	-3.15	-26.85	-29.34	-0.83	-28.74	0	-	-	attempt 8
3162645	SMP	1	286	35.07	558.07	647.53	286	35.07	ball	ball	31.62	-3.15	-26.85	0	0	0	0	-	-	attempt 8
3195961	SMP	1	286	35.07	548.13	639.48	286	35.07	ball	ball	31.62	-3.15	-26.85	0	0	0	0	-	-	attempt 8
3229440	SMP	1	0	0	0	0	0	0	-	-	0	0	0	0	0	0	0	-	-	attempt 8
3262595	SMP	1	0	0	0	0	0	0	-	-	0	0	0	0	0	0	0	-	-	attempt 8
3295883	SMP	1	0	0	0	0	0	0	-	-	0	0	0	0	0	0	0	-	-	attempt 8
3329150	SMP	1	0	0	0	0	0	0	-	-	0	0	0	0	0	0	0	-	-	attempt 8
3363105	SMP	1	183	94.07	873.97	323.13	183	94.07	Bottom Right	Bottom Right	31.62	-3.15	-26.85	-29.34	-0.83	-28.74	0	-	-	attempt 8
3395645	SMP	1	177	121.07	832.62	386.17	177	121.07	Front right	Front right	31.62	-3.15	-26.85	-29.34	-0.83	-28.74	0	-	-	attempt 8
3429107	SMP	1	183	116.07	813.02	384.99	183	116.07	Front right	Front right	31.62	-3.15	-26.85	-29.34	-0.83	-28.74	0	-	-	attempt 8
3462041	SMP	1	185	115.07	799.93	393.65	185	115.07	Front right	Front right	31.62	-3.15	-26.85	-29.34	-0.83	-28.74	0	-	-	attempt 8
3495316	SMP	1	197	92.07	786.85	368.35	197	92.07	Bottom Right	Bottom Right	31.62	-3.15	-26.85	-29.34	-0.83	-28.74	0	-	-	attempt 8
3528820	SMP	1	192	110.07	774.54	383.78	192	110.07	Front right	Front right	31.62	-3.15	-26.85	-29.34	-0.83	-28.74	0	-	-	attempt 8
3562356	SMP	1	193	94.07	778.67	378.66	193	94.07	Bottom Right	Bottom Right	31.62	-3.15	-26.85	-29.34	-0.83	-28.74	0	-	-	attempt 8
3595326	SMP	1	290	103.07	645.84	482.37	290	103.07	Other	Other	31.62	-3.15	-26.85	-29.34	-0.83	-28.74	0	-	-	attempt 8
3628603	SMP	1	288	47.07	510.12	600.62	288	47.07	ball	ball	31.62	-3.15	-26.85	-29.34	-0.83	-28.74	0	-	-	attempt 8
3661924	SMP	1	0	0	0	0	0	0	-	-	0	0	0	0	0	0	0	-	-	attempt 8
3695260	SMP	1	288	42.07	506.53	688.01	288	42.07	ball	ball	31.62	-3.15	-26.85	0	0	0	0	-	-	attempt 8
3728773	SMP	1	288	42.07	532.46	615.13	288	42.07	ball	ball	31.62	-3.15	-26.85	-29.34	-0.83	-28.74	0	-	-	attempt 8
3762494	SMP	1	288	42.07	554.59	581.44	288	42.07	ball	ball	31.62	-3.15	-26.85	-29.34	-0.83	-28.74	0	-	-	attempt 8
3794833	SMP	1	288	42.07	573.24	548.62	288	42.07	ball	ball	31.62	-3.15	-26.85	-29.34	-0.83	-28.74	0	-	-	attempt 8
3828228	SMP	1	288	42.07	575.19	526.1	288	42.07	ball	ball	31.62	-3.15	-26.85	-29.34	-0.83	-28.74	0	-	-	attempt 8
3862245	SMP	1	288	42.07	584.17	493.31	288	42.07	ball	ball	31.62	-3.15	-26.85	-29.34	-0.83	-28.74	0	-	-	attempt 8
3894820	SMP	1	288	42.07	599.91	461.86	288	42.07	ball	ball	31.62	-3.15	-26.85	-29.34	-0.83	-28.74	0	-	-	attempt 8
3927923	SMP	1	288	42.07	604.61	432.83	288	42.07	ball	ball	31.62	-3.15	-26.85	-29.34	-0.83	-28.74	0	-	-	attempt 8
3961561	SMP	1	288	42.07	612.54	408.28	288	42.07	ball	ball	31.62	-3.15	-26.85	-29.34	-0.83	-28.74	0	-	-	attempt 8
4028077	SMP	1	288	42.07	622.23	376.88	288	42.07	ball	ball	31.62	-3.15	-26.85	-29.34	-0.83	-28.74	0	-	-	attempt 8
4061172	SMP	1	288	42.07	623.22	361.45	288	42.07	ball	ball	31.62	-3.15	-26.85	-29.34	-0.83	-28.74	0	-	-	attempt 8
4094495	SMP	1	288	42.07	621.84	358.91	288	42.07	ball	ball	31.62	-3.15	-26.85	-29.34	-0.83	-28.74	0	-	-	attempt 8
4127771	SMP	1	288	42.07	623.3	362.93	288	42.07	ball	ball	31.62	-3.15	-26.85	-29.34	-0.83	-28.74	0	-	-	attempt 8
4160992	SMP	1	288	42.07	625.47	361.73	288	42.07	ball	ball	31.62	-3.15	-26.85	-29.34	-0.83	-28.74	0	-	-	attempt 8
4194248	SMP	1	288	42.07	627.9	370.7	288	42.07	ball	ball	31.63	-3.15	-26.85	-29.34	-0.83	-28.74	0	-	-	attempt 8
4227573	SMP	1	288	42.07	627.55	387.27	288	42.07	ball	ball	31.63	-3.15	-26.85	-29.34	-0.83	-28.74	0	-	-	attempt 8
4261408	SMP	1	288	42.07	627.89	408.18	288	42.07	ball	ball	31.63	-3.15	-26.85	-29.34	-0.83	-28.74	0	-	-	attempt 8
4294033	SMP	1	288	42.07	672.26	355.89	288	42.07	ball	ball	31.63	-3.15	-26.85	-29.34	-0.83	-28.74	0	-	-	attempt 8
4327569	SMP	1	24	91.07	720.88	135.5	24	91.07	Bottom Left	Bottom Left	31.63	-3.15	-26.85	-29.34	-0.83	-28.74	0	-	-	attempt 8
4361123	SMP	1	30	94.07	709.71	135.71	30	94.07	Bottom Left	Bottom Left	31.63	-3.15	-26.85	-29.34	-0.83	-28.74	0	-	-	attempt 8
4394788	SMP	1	34	117.07	693.64	173.52	34	117.07	Front Left	Front Left	31.63	-3.15	-26.85	-29.34	-0.83	-28.74	0	-	-	attempt 8
4427264	SMP	1	40	119.07	683.54	196.01	40	119.07	Front Left	Front Left	31.63	-3.15	-26.85	-29.34	-0.83	-28.74	0	-	-	attempt 8
4460482	SMP	1	43	112.07	670.98	195.51	43	112.07	Front Left	Front Left	31.63	-3.15	-26.85	-29.34	-0.83	-28.74	0	-	-	attempt 8
4494017	SMP	1	295	105.07	662.11	260.5	295	105.07	Other	Other	31.63	-3.15	-26.85	-29.34	-0.83	-28.74	0	-	-	attempt 8
4527036	SMP	1	291	39.07	628.77	466.01	291	39.07	ball	ball	31.63	-3.15	-26.85	-29.34	-0.83	-28.74	0	-	-	attempt 8
4560659	SMP	1	290	39.07	611.16	543.44	290	39.07	ball	ball	31.63	-3.15	-26.85	-29.34	-0.83	-28.74	0	-	-	attempt 8
4593557	SMP	1	290	39.07	595.52	532.82	290	39.07	ball	ball	31.63	-3.15	-26.85	-29.34	-0.83	-28.74	0	-	-	attempt 8
4626682	SMP	1	290	39.07	589.88	523.49	290	39.07	ball	ball	31.63	-3.15	-26.85	-29.34	-0.83	-28.74	0	-	-	attempt 8
4660517	SMP	1	290	39.07	590.34	516.55	290	39.07	ball	ball	31.63	-3.15	-26.85	-29.34	-0.83	-28.74	0	-	-	attempt 8
4693296	SMP	1	290	39.07	583.29	508.77	290	39.07	ball	ball	31.63	-3.15	-26.85	-29.34	-0.83	-28.74	0	-	-	attempt 8
4726596	SMP	1	288	39.07	571.87	511.04	288	39.07	ball	ball	31.63	-3.15	-26.85	-29.34	-0.83	-28.74	0	-	-	attempt 8
4759892	SMP	1	288	39.07	582.58	504.47	288	39.07	ball	ball	31.63	-3.15	-26.85	-29.34	-0.83	-28.74	0	-	-	attempt 8
4793070	SMP	1	288	39.07	580.66	514.59	288	39.07	ball	ball	31.63	-3.15	-26.85	-29.34	-0.83	-28.74	0	-	-	attempt 8
4827111	SMP	1	288	39.07	598.36	536.39	288	39.07	ball	ball	31.63	-3.15	-26.85	-29.34	-0.83	-28.74	0	-	-	attempt 8
4859848	SMP	1	288	39.07	607.95	569.6	288	39.07	ball	ball	31.63	-3.15	-26.85	-29.34	-0.83	-28.74	0	-	-	attempt 8
4893222	SMP	1	288	39.07	621.6	589.18	288	39.07	ball	ball	31.63	-3.15	-26.85	-29.34	-0.83	-28.74	0	-	-	attempt 8
4926535	SMP	1	287	40.07	625.27	599.51	287	40.07	ball	ball	31.63	-3.15	-26.85	-29.34	-0.83	-28.74	0	-	-	attempt 8
4959773	SMP	1	287	40.07	630.95	599.75	287	40.07	ball	ball	31.63	-3.15	-26.85	-29.34	-0.83	-28.74	0	-	-	attempt 8
4992941	SMP	1	287	40.07	636.94	602.77	287	40.07	ball	ball	31.63	-3.15	-26.85	-29.34	-0.83	-28.74	0	-	-	attempt 8
5026301	SMP	1	287	40.07	644.21	623.23	287	40.07	ball	ball	31.63	-3.15	-26.85	-29.34	-0.83	-28.74	0	-	-	attempt 8
5059418	SMP	1	287	40.07	647.56	661.49	287	40.07	ball	ball	31.63	-3.15	-26.85	0	0	0	0	-	-	attempt 8
5092695	SMP	1	287	40.07	640.55	676.64	287	40.07	ball	ball	31.63	-3.15	-26.85	0	0	0	0	-	-	attempt 8
5126066	SMP	1	287	40.07	638.62	689.81	287	40.07	ball	ball	31.63	-3.15	-26.85	0	0	0	0	-	-	attempt 8
5159239	SMP	1	288	40.07	635.74	787.67	288	40.07	ball	ball	31.63	-3.15	-26.85	-29.34	-0.83	-28.74	0	-	-	attempt 8
5193197	SMP	1	0	0	0	0	0	0	-	-	0	0	0	0	0	0	0	-	-	attempt 8
5225665	SMP	1	0	0	0	0	0	0	-	-	0	0	0	0	0	0	0	-	-	attempt 8
5259512	SMP	1	0	0	0	0	0	0	-	-	0	0	0	0	0	0	0	-	-	attempt 8
5292201	SMP	1	0	0	0	0	0	0	-	-	0	0	0	0	0	0	0	-	-	attempt 8
5326005	SMP	1	0	0	0	0	0	0	-	-	0	0	0	0	0	0	0	-	-	attempt 8
5359533	SMP	1	0	0	0	0	0	0	-	-	0	0	0	0	0	0	0	-	-	attempt 8
5392476	SMP	1	0	0	0	0	0	0	-	-	0	0	0	0	0	0	0	-	-	attempt 8
5425499	SMP	1	294	103.07	711.61	574	294	103.07	ball	ball	31.63	-3.15	-26.85	0	0	0	0	-	-	attempt 8
5458543	SMP	1	294	103.07	729.88	534.58	294	103.07	Other	Other	31.63	-3.15	-26.85	-29.34	-0.83	-28.74	0	-	-	attempt 8
5492098	SMP	1	294	103.07	701.42	567.15	294	103.07	Other	Other	31.63	-3.15	-26.85	-29.34	-0.83	-28.74	0	-	-	attempt 8
5525401	SMP	1	294	103.07	693.5	597.53	294	103.07	Other	Other	31.63	-3.15	-26.85	-29.34	-0.83	-28.74	0	-	-	attempt 8
5558660	SMP	1	294	103.07	712.5	621.99	294	103.07	Other	Other	31.63	-3.15	-26.85	0	0	0	0	-	-	attempt 8
5591894	SMP	1	0	0	0	0	0	0	-	-	0	0	0	0	0	0	0	-	-	attempt 8
5625753	SMP	1	0	0	0	0	0	0	-	-	0	0	0	0	0	0	0	-	-	attempt 8
5658414	SMP	1	0	0	0	0	0	0	-	-	0	0	0	0	0	0	0	-	-	attempt 8
5691549	SMP	1	0	0	0	0	0	0	-	-	0	0	0	0	0	0	0	-	-	attempt 8
5725065	SMP	1	0	0	0	0	0	0	-	-	0	0	0	0	0	0	0	-	-	attempt 8
5758258	SMP	1	0	0	0	0	0	0	-	-	0	0	0	0	0	0	0	-	-	attempt 8
5791740	SMP	1	0	0	0	0	0	0	-	-	0	0	0	0	0	0	0	-	-	attempt 8
5824741	SMP	1	15	92.07	678.77	572.05	15	92.07	Bottom Left	Bottom Left	31.63	-3.15	-26.85	-29.34	-0.83	-28.74	0	-	-	attempt 8
5857943	SMP	1	0	0	0	0	0	0	-	-	0	0	0	0	0	0	0	-	-	attempt 8
5891638	SMP	1	0	0	0	0	0	0	-	-	0	0	0	0	0	0	0	-	-	attempt 8
5924796	SMP	1	0	0	0	0	0	0	-	-	0	0	0	0	0	0	0	-	-	attempt 8
5957824	SMP	1	0	0	0	0	0	0	-	-	0	0	0	0	0	0	0	-	-	attempt 8
5991578	SMP	1	0	0	0	0	0	0	-	-	0	0	0	0	0	0	0	-	-	attempt 8
6024611	SMP	1	0	0	0	0	0	0	-	-	0	0	0	0	0	0	0	-	-	attempt 8
