# Supplementary material for: Visual Search Strategies of Soccer Players Executing a Power vs. Placement Penalty Kick
Source: PLoS One. 2014 Dec 17;9(12):e115179. doi: 10.1371/journal.pone.0115179 (PMC4269429; doi:10.1371/journal.pone.0115179)
Supplement: S1 File — Raw visual search data from participant group in each test condition. (ZIP) [file pone.0115179.s001.zip › PLoS ONE Supporting Information/Part 7/Output/S1 attempt 2 LA placement no GK.xlsx]

## Sheet: Sheet1
## [BeGaze]
## Converted from:
## Date:	28.07.2013 13:34:52
## Version:	BeGaze 3.2.28
## IDF Version:	10
## Sample Rate:	30
## Separator Type:	Trial
## Trial Count:	1
## Uses Plane File:	FALSE
## Stimulus:	attempt 7
## Number of Samples:	180
## Reversed:	none
## [Run]
## Subject:	Josh Low Anxiety
## Description:	Reference View 13 Josh Low Anxiety 0
## [Calibration]
## Calibration Type:	n.a.
## Calibration Area:	1280	960
## [Geometry]
## Stimulus Dimension [mm]:	1280	960
## Head Distance [mm]:	1450
## [Hardware Setup]
## System ID:
## Operating System :
## IView X Version:
## [Filter Settings]
## Heuristics:	FALSE
## Heuristics Stage:	0
## Bilateral:	FALSE
## Gaze Cursor Filter:	FALSE
## Saccade Length [px]:	0
## Filter Depth [ms]:	0
## Format:	LEFT, RIGHT, POR, AOI, EYEPOSITION, TRIGGER
##
Time	Type	Trial	B POR X [px]	B POR Y [px]	L POR X [px]	L POR Y [px]	R POR X [px]	R POR Y [px]	L Object Hit	R Object Hit	L EPOS X	L EPOS Y	L EPOS Z	R EPOS X	R EPOS Y	R EPOS Z	Trigger	L Event Info	R Event Info	Stimulus
32238	SMP	1	0	0	0	0	0	0	-	-	0	0	0	0	0	0	0	-	-	attempt 7
66233	SMP	1	0	0	0	0	0	0	-	-	0	0	0	0	0	0	0	-	-	attempt 7
98785	SMP	1	0	0	0	0	0	0	-	-	0	0	0	0	0	0	0	-	-	attempt 7
131818	SMP	1	0	0	0	0	0	0	-	-	0	0	0	0	0	0	0	-	-	attempt 7
165219	SMP	1	0	0	0	0	0	0	-	-	0	0	0	0	0	0	0	-	-	attempt 7
198873	SMP	1	0	0	0	0	0	0	-	-	0	0	0	0	0	0	0	-	-	attempt 7
231994	SMP	1	0	0	0	0	0	0	-	-	0	0	0	0	0	0	0	-	-	attempt 7
264929	SMP	1	0	0	0	0	0	0	-	-	0	0	0	0	0	0	0	-	-	attempt 7
298236	SMP	1	0	0	0	0	0	0	-	-	0	0	0	0	0	0	0	-	-	attempt 7
331362	SMP	1	0	0	0	0	0	0	-	-	0	0	0	0	0	0	0	-	-	attempt 7
365067	SMP	1	0	0	0	0	0	0	-	-	0	0	0	0	0	0	0	-	-	attempt 7
398633	SMP	1	0	0	0	0	0	0	-	-	0	0	0	0	0	0	0	-	-	attempt 7
431125	SMP	1	0	0	0	0	0	0	-	-	0	0	0	0	0	0	0	-	-	attempt 7
477765	SMP	1	0	0	0	0	0	0	-	-	0	0	0	0	0	0	0	-	-	attempt 7
531165	SMP	1	0	0	0	0	0	0	-	-	0	0	0	0	0	0	0	-	-	attempt 7
564470	SMP	1	0	0	0	0	0	0	-	-	0	0	0	0	0	0	0	-	-	attempt 7
597607	SMP	1	0	0	0	0	0	0	-	-	0	0	0	0	0	0	0	-	-	attempt 7
631048	SMP	1	0	0	0	0	0	0	-	-	0	0	0	0	0	0	0	-	-	attempt 7
664877	SMP	1	0	0	0	0	0	0	-	-	0	0	0	0	0	0	0	-	-	attempt 7
697804	SMP	1	0	0	0	0	0	0	-	-	0	0	0	0	0	0	0	-	-	attempt 7
730856	SMP	1	0	0	0	0	0	0	-	-	0	0	0	0	0	0	0	-	-	attempt 7
764000	SMP	1	0	0	0	0	0	0	-	-	0	0	0	0	0	0	0	-	-	attempt 7
797172	SMP	1	0	0	0	0	0	0	-	-	0	0	0	0	0	0	0	-	-	attempt 7
830856	SMP	1	0	0	0	0	0	0	-	-	0	0	0	0	0	0	0	-	-	attempt 7
863896	SMP	1	0	0	0	0	0	0	-	-	0	0	0	0	0	0	0	-	-	attempt 7
897246	SMP	1	0	0	0	0	0	0	-	-	0	0	0	0	0	0	0	-	-	attempt 7
930678	SMP	1	0	0	0	0	0	0	-	-	0	0	0	0	0	0	0	-	-	attempt 7
963710	SMP	1	0	0	0	0	0	0	-	-	0	0	0	0	0	0	0	-	-	attempt 7
997099	SMP	1	0	0	0	0	0	0	-	-	0	0	0	0	0	0	0	-	-	attempt 7
1030969	SMP	1	0	0	0	0	0	0	-	-	0	0	0	0	0	0	0	-	-	attempt 7
1096830	SMP	1	0	0	0	0	0	0	-	-	0	0	0	0	0	0	0	-	-	attempt 7
1129950	SMP	1	0	0	0	0	0	0	-	-	0	0	0	0	0	0	0	-	-	attempt 7
1163353	SMP	1	0	0	0	0	0	0	-	-	0	0	0	0	0	0	0	-	-	attempt 7
1196733	SMP	1	0	0	0	0	0	0	-	-	0	0	0	0	0	0	0	-	-	attempt 7
1230458	SMP	1	0	0	0	0	0	0	-	-	0	0	0	0	0	0	0	-	-	attempt 7
1263423	SMP	1	0	0	0	0	0	0	-	-	0	0	0	0	0	0	0	-	-	attempt 7
1296325	SMP	1	0	0	0	0	0	0	-	-	0	0	0	0	0	0	0	-	-	attempt 7
1329821	SMP	1	0	0	0	0	0	0	-	-	0	0	0	0	0	0	0	-	-	attempt 7
1364077	SMP	1	0	0	0	0	0	0	-	-	0	0	0	0	0	0	0	-	-	attempt 7
1396319	SMP	1	0	0	0	0	0	0	-	-	0	0	0	0	0	0	0	-	-	attempt 7
1429515	SMP	1	0	0	0	0	0	0	-	-	0	0	0	0	0	0	0	-	-	attempt 7
1463231	SMP	1	0	0	0	0	0	0	-	-	0	0	0	0	0	0	0	-	-	attempt 7
1495949	SMP	1	0	0	0	0	0	0	-	-	0	0	0	0	0	0	0	-	-	attempt 7
1529596	SMP	1	44	66.07	724.58	137.18	44	66.07	Middle Left	Middle Left	31.59	-3.15	-26.88	-29.35	-0.82	-28.71	0	-	-	attempt 7
1562719	SMP	1	40	66.07	721.68	152.1	40	66.07	Middle Left	Middle Left	31.59	-3.15	-26.88	-29.35	-0.82	-28.71	0	-	-	attempt 7
1596139	SMP	1	41	67.07	724.92	156.85	41	67.07	Middle Left	Middle Left	31.59	-3.15	-26.88	-29.35	-0.82	-28.71	0	-	-	attempt 7
1629276	SMP	1	40	61.07	730.32	136.11	40	61.07	Middle Left	Middle Left	31.59	-3.15	-26.88	-29.35	-0.82	-28.71	0	-	-	attempt 7
1662525	SMP	1	40	61.07	727.74	127.62	40	61.07	Middle Left	Middle Left	31.59	-3.15	-26.88	-29.35	-0.82	-28.71	0	-	-	attempt 7
1695810	SMP	1	39	59.07	723.44	134.43	39	59.07	Middle Left	Middle Left	31.59	-3.15	-26.88	-29.35	-0.82	-28.71	0	-	-	attempt 7
1729496	SMP	1	44	60.07	724.22	133.15	44	60.07	Middle Left	Middle Left	31.59	-3.15	-26.88	-29.35	-0.82	-28.71	0	-	-	attempt 7
1762581	SMP	1	44	58.07	733.04	137.54	44	58.07	Middle Left	Middle Left	31.59	-3.15	-26.88	-29.35	-0.82	-28.71	0	-	-	attempt 7
1795655	SMP	1	84	77.07	817.38	176.57	84	77.07	Bottom Left	Bottom Left	31.59	-3.15	-26.88	-29.35	-0.82	-28.71	0	-	-	attempt 7
1828742	SMP	1	81	78.07	828.01	179.03	81	78.07	Bottom Left	Bottom Left	31.59	-3.15	-26.88	-29.35	-0.82	-28.71	0	-	-	attempt 7
1862792	SMP	1	81	78.07	835.47	183.07	81	78.07	Bottom Left	Bottom Left	31.59	-3.15	-26.88	-29.35	-0.82	-28.71	0	-	-	attempt 7
1895786	SMP	1	83	74.07	844.93	191.53	83	74.07	Bottom Left	Bottom Left	31.59	-3.15	-26.88	-29.35	-0.82	-28.71	0	-	-	attempt 7
1928750	SMP	1	0	0	0	0	0	0	-	-	0	0	0	0	0	0	0	-	-	attempt 7
1961847	SMP	1	0	0	0	0	0	0	-	-	0	0	0	0	0	0	0	-	-	attempt 7
1995252	SMP	1	0	0	0	0	0	0	-	-	0	0	0	0	0	0	0	-	-	attempt 7
2028560	SMP	1	0	0	0	0	0	0	-	-	0	0	0	0	0	0	0	-	-	attempt 7
2062133	SMP	1	0	0	0	0	0	0	-	-	0	0	0	0	0	0	0	-	-	attempt 7
2095269	SMP	1	0	0	0	0	0	0	-	-	0	0	0	0	0	0	0	-	-	attempt 7
2128460	SMP	1	0	0	0	0	0	0	-	-	0	0	0	0	0	0	0	-	-	attempt 7
2162193	SMP	1	0	0	0	0	0	0	-	-	0	0	0	0	0	0	0	-	-	attempt 7
2194977	SMP	1	0	0	0	0	0	0	-	-	0	0	0	0	0	0	0	-	-	attempt 7
2228829	SMP	1	0	0	0	0	0	0	-	-	0	0	0	0	0	0	0	-	-	attempt 7
2261522	SMP	1	0	0	0	0	0	0	-	-	0	0	0	0	0	0	0	-	-	attempt 7
2294744	SMP	1	0	0	0	0	0	0	-	-	0	0	0	0	0	0	0	-	-	attempt 7
2328499	SMP	1	0	0	0	0	0	0	-	-	0	0	0	0	0	0	0	-	-	attempt 7
2361456	SMP	1	0	0	0	0	0	0	-	-	0	0	0	0	0	0	0	-	-	attempt 7
2394919	SMP	1	0	0	0	0	0	0	-	-	0	0	0	0	0	0	0	-	-	attempt 7
2427901	SMP	1	0	0	0	0	0	0	-	-	0	0	0	0	0	0	0	-	-	attempt 7
2460929	SMP	1	0	0	0	0	0	0	-	-	0	0	0	0	0	0	0	-	-	attempt 7
2494349	SMP	1	0	0	0	0	0	0	-	-	0	0	0	0	0	0	0	-	-	attempt 7
2528046	SMP	1	0	0	0	0	0	0	-	-	0	0	0	0	0	0	0	-	-	attempt 7
2560902	SMP	1	288	98.07	588.54	326.4	288	98.07	Other	Other	31.59	-3.15	-26.88	-29.35	-0.82	-28.71	0	-	-	attempt 7
2594200	SMP	1	288	98.07	547.53	336.15	288	98.07	Other	Other	31.59	-3.15	-26.88	-29.35	-0.82	-28.71	0	-	-	attempt 7
2627811	SMP	1	288	98.07	526.58	315.16	288	98.07	Other	Other	31.59	-3.15	-26.88	-29.35	-0.82	-28.71	0	-	-	attempt 7
2660689	SMP	1	288	98.07	504.87	282.34	288	98.07	Other	Other	31.59	-3.15	-26.88	-29.35	-0.82	-28.71	0	-	-	attempt 7
2693964	SMP	1	288	98.07	491.67	262.08	288	98.07	Other	Other	31.59	-3.15	-26.88	-29.35	-0.82	-28.71	0	-	-	attempt 7
2727786	SMP	1	288	98.07	489.68	244.1	288	98.07	Other	Other	31.59	-3.15	-26.88	-29.35	-0.82	-28.71	0	-	-	attempt 7
2760665	SMP	1	290	102.07	493.26	191.82	290	102.07	Other	Other	31.59	-3.15	-26.88	-29.35	-0.82	-28.71	0	-	-	attempt 7
2793875	SMP	1	0	0	0	0	0	0	-	-	0	0	0	0	0	0	0	-	-	attempt 7
2827148	SMP	1	0	0	0	0	0	0	-	-	0	0	0	0	0	0	0	-	-	attempt 7
2860678	SMP	1	0	0	0	0	0	0	-	-	0	0	0	0	0	0	0	-	-	attempt 7
2894543	SMP	1	0	0	0	0	0	0	-	-	0	0	0	0	0	0	0	-	-	attempt 7
2926806	SMP	1	0	0	0	0	0	0	-	-	0	0	0	0	0	0	0	-	-	attempt 7
2960589	SMP	1	0	0	0	0	0	0	-	-	0	0	0	0	0	0	0	-	-	attempt 7
2994445	SMP	1	288	40.07	569.4	238.85	288	40.07	ball	ball	31.59	-3.15	-26.88	-29.35	-0.82	-28.71	0	-	-	attempt 7
3026663	SMP	1	288	40.07	579.26	236.92	288	40.07	ball	ball	31.59	-3.15	-26.88	-29.35	-0.82	-28.71	0	-	-	attempt 7
3059907	SMP	1	288	40.07	598.06	278.92	288	40.07	ball	ball	31.59	-3.15	-26.88	-29.35	-0.82	-28.71	0	-	-	attempt 7
3094225	SMP	1	288	40.07	614.74	318.12	288	40.07	ball	ball	31.59	-3.15	-26.88	-29.35	-0.82	-28.71	0	-	-	attempt 7
3126561	SMP	1	288	40.07	621.24	372.16	288	40.07	ball	ball	31.59	-3.15	-26.87	-29.35	-0.82	-28.71	0	-	-	attempt 7
3159862	SMP	1	288	40.07	618.98	420.73	288	40.07	ball	ball	31.59	-3.15	-26.87	-29.35	-0.82	-28.71	0	-	-	attempt 7
3193062	SMP	1	288	40.07	612.18	471.15	288	40.07	ball	ball	31.59	-3.15	-26.87	-29.35	-0.82	-28.71	0	-	-	attempt 7
3226800	SMP	1	288	40.07	586.29	479.19	288	40.07	ball	ball	31.59	-3.15	-26.87	-29.35	-0.82	-28.71	0	-	-	attempt 7
3259753	SMP	1	288	40.07	582.05	502.57	288	40.07	ball	ball	31.59	-3.15	-26.87	-29.35	-0.82	-28.71	0	-	-	attempt 7
3292993	SMP	1	288	40.07	582.86	521.48	288	40.07	ball	ball	31.59	-3.15	-26.87	-29.35	-0.82	-28.71	0	-	-	attempt 7
3326360	SMP	1	288	40.07	573.13	549.51	288	40.07	ball	ball	31.59	-3.15	-26.87	-29.35	-0.82	-28.71	0	-	-	attempt 7
3359395	SMP	1	288	40.07	608.61	503.32	288	40.07	ball	ball	31.59	-3.15	-26.87	-29.35	-0.82	-28.71	0	-	-	attempt 7
3401124	SMP	1	292	103.07	632.86	436.19	292	103.07	Other	Other	31.59	-3.15	-26.87	-29.35	-0.82	-28.71	0	-	-	attempt 7
3459350	SMP	1	38	67.07	771.01	187.69	38	67.07	Middle Left	Middle Left	31.59	-3.15	-26.87	-29.35	-0.82	-28.71	0	-	-	attempt 7
3492668	SMP	1	47	67.07	762.44	234.1	47	67.07	Middle Left	Middle Left	31.59	-3.15	-26.87	-29.35	-0.82	-28.71	0	-	-	attempt 7
3525997	SMP	1	49	72.07	755.46	262.72	49	72.07	Bottom Left	Bottom Left	31.59	-3.15	-26.87	-29.35	-0.82	-28.71	0	-	-	attempt 7
3592467	SMP	1	48	76.07	740.07	291.45	48	76.07	Bottom Left	Bottom Left	31.59	-3.15	-26.87	-29.35	-0.82	-28.71	0	-	-	attempt 7
3626026	SMP	1	49	77.07	728.42	299.23	49	77.07	Bottom Left	Bottom Left	31.59	-3.15	-26.87	-29.35	-0.82	-28.71	0	-	-	attempt 7
3659044	SMP	1	49	78.07	719.94	308.69	49	78.07	Bottom Left	Bottom Left	31.59	-3.15	-26.87	-29.35	-0.82	-28.71	0	-	-	attempt 7
3692207	SMP	1	49	83.07	711.79	309.2	49	83.07	Bottom Left	Bottom Left	31.59	-3.15	-26.87	-29.35	-0.82	-28.71	0	-	-	attempt 7
3725473	SMP	1	49	87.07	708.28	325.44	49	87.07	Bottom Left	Bottom Left	31.59	-3.15	-26.87	-29.35	-0.82	-28.71	0	-	-	attempt 7
3759195	SMP	1	46	86.07	703.68	330.16	46	86.07	Bottom Left	Bottom Left	31.59	-3.15	-26.87	-29.35	-0.82	-28.71	0	-	-	attempt 7
3792159	SMP	1	43	84.07	697.24	345.3	43	84.07	Bottom Left	Bottom Left	31.59	-3.15	-26.87	-29.35	-0.82	-28.71	0	-	-	attempt 7
3825451	SMP	1	0	0	0	0	0	0	-	-	0	0	0	0	0	0	0	-	-	attempt 7
3858551	SMP	1	0	0	0	0	0	0	-	-	0	0	0	0	0	0	0	-	-	attempt 7
3892101	SMP	1	0	0	0	0	0	0	-	-	0	0	0	0	0	0	0	-	-	attempt 7
3925382	SMP	1	0	0	0	0	0	0	-	-	0	0	0	0	0	0	0	-	-	attempt 7
3958321	SMP	1	289	38.07	617.27	643.52	289	38.07	ball	ball	31.59	-3.15	-26.87	0	0	0	0	-	-	attempt 7
3991901	SMP	1	289	38.07	628.95	612.4	289	38.07	ball	ball	31.59	-3.15	-26.87	-29.35	-0.82	-28.71	0	-	-	attempt 7
4025030	SMP	1	289	38.07	632.01	607.11	289	38.07	ball	ball	31.59	-3.15	-26.87	-29.35	-0.82	-28.71	0	-	-	attempt 7
4058828	SMP	1	289	38.07	639.14	598.35	289	38.07	ball	ball	31.59	-3.15	-26.87	-29.35	-0.82	-28.71	0	-	-	attempt 7
4091693	SMP	1	289	38.07	643.27	591.39	289	38.07	ball	ball	31.59	-3.15	-26.87	-29.35	-0.82	-28.71	0	-	-	attempt 7
4124917	SMP	1	289	38.07	660.51	576.97	289	38.07	ball	ball	31.59	-3.15	-26.87	-29.35	-0.82	-28.71	0	-	-	attempt 7
4158167	SMP	1	286	42.07	788.92	476.89	286	42.07	ball	ball	31.59	-3.15	-26.87	-29.35	-0.82	-28.71	0	-	-	attempt 7
4191436	SMP	1	290	40.07	775.28	466.21	290	40.07	ball	ball	31.59	-3.15	-26.87	-29.35	-0.82	-28.71	0	-	-	attempt 7
4224618	SMP	1	290	40.07	758.97	466.98	290	40.07	ball	ball	31.59	-3.15	-26.87	-29.35	-0.82	-28.71	0	-	-	attempt 7
4258164	SMP	1	290	40.07	746.42	457.99	290	40.07	ball	ball	31.59	-3.15	-26.87	-29.35	-0.82	-28.71	0	-	-	attempt 7
4291161	SMP	1	290	40.07	743.57	446.69	290	40.07	ball	ball	31.59	-3.15	-26.87	-29.35	-0.82	-28.71	0	-	-	attempt 7
4324550	SMP	1	290	40.07	746.05	429.04	290	40.07	ball	ball	31.59	-3.15	-26.87	-29.35	-0.82	-28.71	0	-	-	attempt 7
4357771	SMP	1	290	40.07	752.82	407.86	290	40.07	ball	ball	31.59	-3.15	-26.87	-29.35	-0.82	-28.71	0	-	-	attempt 7
4391904	SMP	1	290	40.07	712.59	438.11	290	40.07	ball	ball	31.59	-3.15	-26.87	-29.35	-0.82	-28.71	0	-	-	attempt 7
4424199	SMP	1	290	40.07	0	0	290	40.07	-	-	0	0	0	0	0	0	0	-	-	attempt 7
4457862	SMP	1	291	40.07	577.58	579.29	291	40.07	ball	ball	31.59	-3.15	-26.87	0	0	0	0	-	-	attempt 7
4490835	SMP	1	291	40.07	583.18	547.79	291	40.07	ball	ball	31.59	-3.15	-26.87	-29.35	-0.82	-28.71	0	-	-	attempt 7
4524737	SMP	1	291	40.07	577.13	542.25	291	40.07	ball	ball	31.59	-3.15	-26.87	-29.35	-0.82	-28.71	0	-	-	attempt 7
4557397	SMP	1	291	40.07	585.81	531.46	291	40.07	ball	ball	31.59	-3.15	-26.87	-29.35	-0.82	-28.71	0	-	-	attempt 7
4590573	SMP	1	291	40.07	593.24	525.1	291	40.07	ball	ball	31.59	-3.15	-26.87	-29.35	-0.82	-28.71	0	-	-	attempt 7
4648522	SMP	1	291	40.07	592.51	520.45	291	40.07	ball	ball	31.59	-3.15	-26.87	-29.35	-0.82	-28.71	0	-	-	attempt 7
4691495	SMP	1	291	40.07	596.98	514.41	291	40.07	ball	ball	31.59	-3.15	-26.87	-29.35	-0.82	-28.71	0	-	-	attempt 7
4729581	SMP	1	291	40.07	604.99	502.32	291	40.07	ball	ball	31.59	-3.15	-26.87	-29.35	-0.82	-28.71	0	-	-	attempt 7
4758013	SMP	1	289	40.07	605.2	519.05	289	40.07	ball	ball	31.59	-3.15	-26.87	-29.35	-0.82	-28.71	0	-	-	attempt 7
4823654	SMP	1	289	40.07	600.39	519.5	289	40.07	ball	ball	31.59	-3.15	-26.87	-29.35	-0.82	-28.71	0	-	-	attempt 7
4856916	SMP	1	288	39.07	595.54	530.25	288	39.07	ball	ball	31.59	-3.15	-26.87	-29.35	-0.82	-28.71	0	-	-	attempt 7
4890082	SMP	1	288	39.07	603.81	531.51	288	39.07	ball	ball	31.59	-3.15	-26.87	-29.35	-0.82	-28.71	0	-	-	attempt 7
4923887	SMP	1	288	39.07	604.61	541.64	288	39.07	ball	ball	31.59	-3.15	-26.87	-29.35	-0.82	-28.71	0	-	-	attempt 7
4956766	SMP	1	288	39.07	604.75	570.76	288	39.07	ball	ball	31.59	-3.15	-26.87	-29.35	-0.82	-28.71	0	-	-	attempt 7
4989971	SMP	1	288	39.07	623.91	593.45	288	39.07	ball	ball	31.59	-3.15	-26.87	-29.35	-0.82	-28.71	0	-	-	attempt 7
5023620	SMP	1	288	39.07	626.81	613.51	288	39.07	ball	ball	31.59	-3.15	-26.87	-29.35	-0.82	-28.71	0	-	-	attempt 7
5056476	SMP	1	288	39.07	622.93	623.46	288	39.07	ball	ball	31.59	-3.15	-26.87	-29.35	-0.82	-28.71	0	-	-	attempt 7
5089865	SMP	1	288	40.07	620.04	630.38	288	40.07	ball	ball	31.59	-3.15	-26.87	0	0	0	0	-	-	attempt 7
5123134	SMP	1	288	40.07	627.13	612.47	288	40.07	ball	ball	31.59	-3.15	-26.87	-29.35	-0.82	-28.71	0	-	-	attempt 7
5157253	SMP	1	288	40.07	624.74	638.88	288	40.07	ball	ball	31.59	-3.15	-26.87	0	0	0	0	-	-	attempt 7
5189739	SMP	1	288	40.07	625.81	662.6	288	40.07	ball	ball	31.59	-3.15	-26.87	0	0	0	0	-	-	attempt 7
5223068	SMP	1	288	40.07	622.74	686.22	288	40.07	ball	ball	31.59	-3.15	-26.87	-29.35	-0.82	-28.71	0	-	-	attempt 7
5256243	SMP	1	0	0	0	0	0	0	-	-	0	0	0	0	0	0	0	-	-	attempt 7
5289474	SMP	1	288	39.07	624.65	811.13	288	39.07	ball	ball	31.59	-3.15	-26.87	-29.35	-0.82	-28.71	0	-	-	attempt 7
5323065	SMP	1	288	39.07	567.04	683.36	288	39.07	ball	ball	31.59	-3.15	-26.87	0	0	0	0	-	-	attempt 7
5356403	SMP	1	0	0	0	0	0	0	-	-	0	0	0	0	0	0	0	-	-	attempt 7
5389341	SMP	1	0	0	0	0	0	0	-	-	0	0	0	0	0	0	0	-	-	attempt 7
5422565	SMP	1	0	0	0	0	0	0	-	-	0	0	0	0	0	0	0	-	-	attempt 7
5455868	SMP	1	0	0	0	0	0	0	-	-	0	0	0	0	0	0	0	-	-	attempt 7
5489116	SMP	1	0	0	0	0	0	0	-	-	0	0	0	0	0	0	0	-	-	attempt 7
5522860	SMP	1	0	0	0	0	0	0	-	-	0	0	0	0	0	0	0	-	-	attempt 7
5555726	SMP	1	0	0	0	0	0	0	-	-	0	0	0	0	0	0	0	-	-	attempt 7
5588837	SMP	1	0	0	0	0	0	0	-	-	0	0	0	0	0	0	0	-	-	attempt 7
5622377	SMP	1	0	0	0	0	0	0	-	-	0	0	0	0	0	0	0	-	-	attempt 7
5655453	SMP	1	0	0	0	0	0	0	-	-	0	0	0	0	0	0	0	-	-	attempt 7
5688909	SMP	1	290	42.07	714.07	831.97	290	42.07	ball	ball	31.59	-3.15	-26.87	-29.35	-0.82	-28.71	0	-	-	attempt 7
5722032	SMP	1	293	98.07	813.69	481.11	293	98.07	Other	Other	31.59	-3.15	-26.87	-29.35	-0.82	-28.71	0	-	-	attempt 7
5755336	SMP	1	293	98.07	809.65	502.92	293	98.07	Other	Other	31.59	-3.15	-26.87	-29.35	-0.82	-28.71	0	-	-	attempt 7
5788618	SMP	1	293	98.07	800.68	580.68	293	98.07	Other	Other	31.59	-3.15	-26.87	-29.35	-0.82	-28.71	0	-	-	attempt 7
5821989	SMP	1	0	0	0	0	0	0	-	-	0	0	0	0	0	0	0	-	-	attempt 7
5855138	SMP	1	0	0	0	0	0	0	-	-	0	0	0	0	0	0	0	-	-	attempt 7
5888488	SMP	1	0	0	0	0	0	0	-	-	0	0	0	0	0	0	0	-	-	attempt 7
5922165	SMP	1	0	0	0	0	0	0	-	-	0	0	0	0	0	0	0	-	-	attempt 7
5955145	SMP	1	0	0	0	0	0	0	-	-	0	0	0	0	0	0	0	-	-	attempt 7
5988387	SMP	1	0	0	0	0	0	0	-	-	0	0	0	0	0	0	0	-	-	attempt 7
6021600	SMP	1	0	0	0	0	0	0	-	-	0	0	0	0	0	0	0	-	-	attempt 7
6054869	SMP	1	73	72.07	680.93	634.44	73	72.07	attempt 7	attempt 7	31.59	-3.15	-26.87	-29.35	-0.82	-28.71	0	-	-	attempt 7
6088206	SMP	1	0	0	0	0	0	0	-	-	0	0	0	0	0	0	0	-	-	attempt 7
6121249	SMP	1	0	0	0	0	0	0	-	-	0	0	0	0	0	0	0	-	-	attempt 7
6154673	SMP	1	0	0	0	0	0	0	-	-	0	0	0	0	0	0	0	-	-	attempt 7
6188381	SMP	1	0	0	0	0	0	0	-	-	0	0	0	0	0	0	0	-	-	attempt 7
