# Supplementary material for: Visual Search Strategies of Soccer Players Executing a Power vs. Placement Penalty Kick
Source: PLoS One. 2014 Dec 17;9(12):e115179. doi: 10.1371/journal.pone.0115179 (PMC4269429; doi:10.1371/journal.pone.0115179)
Supplement: S1 File — Raw visual search data from participant group in each test condition. (ZIP) [file pone.0115179.s001.zip › PLoS ONE Supporting Information/Part 7/Output/S1 attempt 2 LA power GK move.xlsx]

## Sheet: Sheet1
## [BeGaze]
## Converted from:
## Date:	22.07.2013 17:02:58
## Version:	BeGaze 3.2.28
## IDF Version:	10
## Sample Rate:	30
## Separator Type:	Trial
## Trial Count:	1
## Uses Plane File:	FALSE
## Stimulus:	attempt 4
## Number of Samples:	243
## Reversed:	none
## [Run]
## Subject:	Josh Low Anxiety
## Description:	Reference View 5 Josh Low Anxiety 0
## [Calibration]
## Calibration Type:	n.a.
## Calibration Area:	1280	960
## [Geometry]
## Stimulus Dimension [mm]:	1280	960
## Head Distance [mm]:	1450
## [Hardware Setup]
## System ID:
## Operating System :
## IView X Version:
## [Filter Settings]
## Heuristics:	FALSE
## Heuristics Stage:	0
## Bilateral:	FALSE
## Gaze Cursor Filter:	FALSE
## Saccade Length [px]:	0
## Filter Depth [ms]:	0
## Format:	LEFT, RIGHT, POR, AOI, EYEPOSITION, TRIGGER
##
Time	Type	Trial	B POR X [px]	B POR Y [px]	L POR X [px]	L POR Y [px]	R POR X [px]	R POR Y [px]	L Object Hit	R Object Hit	L EPOS X	L EPOS Y	L EPOS Z	R EPOS X	R EPOS Y	R EPOS Z	Trigger	L Event Info	R Event Info	Stimulus
32894	SMP	1	0	0	0	0	0	0	-	-	0	0	0	0	0	0	0	-	-	attempt 4
66159	SMP	1	0	0	0	0	0	0	-	-	0	0	0	0	0	0	0	-	-	attempt 4
99434	SMP	1	0	0	0	0	0	0	-	-	0	0	0	0	0	0	0	-	-	attempt 4
132707	SMP	1	0	0	0	0	0	0	-	-	0	0	0	0	0	0	0	-	-	attempt 4
166482	SMP	1	0	0	0	0	0	0	-	-	0	0	0	0	0	0	0	-	-	attempt 4
199339	SMP	1	0	0	0	0	0	0	-	-	0	0	0	0	0	0	0	-	-	attempt 4
232924	SMP	1	0	0	0	0	0	0	-	-	0	0	0	0	0	0	0	-	-	attempt 4
265875	SMP	1	0	0	0	0	0	0	-	-	0	0	0	0	0	0	0	-	-	attempt 4
298917	SMP	1	0	0	0	0	0	0	-	-	0	0	0	0	0	0	0	-	-	attempt 4
332325	SMP	1	0	0	0	0	0	0	-	-	0	0	0	0	0	0	0	-	-	attempt 4
366177	SMP	1	0	0	0	0	0	0	-	-	0	0	0	0	0	0	0	-	-	attempt 4
398879	SMP	1	0	0	0	0	0	0	-	-	0	0	0	0	0	0	0	-	-	attempt 4
432086	SMP	1	0	0	0	0	0	0	-	-	0	0	0	0	0	0	0	-	-	attempt 4
466297	SMP	1	0	0	0	0	0	0	-	-	0	0	0	0	0	0	0	-	-	attempt 4
498679	SMP	1	0	0	0	0	0	0	-	-	0	0	0	0	0	0	0	-	-	attempt 4
532103	SMP	1	0	0	0	0	0	0	-	-	0	0	0	0	0	0	0	-	-	attempt 4
565255	SMP	1	0	0	0	0	0	0	-	-	0	0	0	0	0	0	0	-	-	attempt 4
599121	SMP	1	0	0	0	0	0	0	-	-	0	0	0	0	0	0	0	-	-	attempt 4
632124	SMP	1	0	0	0	0	0	0	-	-	0	0	0	0	0	0	0	-	-	attempt 4
665053	SMP	1	0	0	0	0	0	0	-	-	0	0	0	0	0	0	0	-	-	attempt 4
698489	SMP	1	0	0	0	0	0	0	-	-	0	0	0	0	0	0	0	-	-	attempt 4
731602	SMP	1	0	0	0	0	0	0	-	-	0	0	0	0	0	0	0	-	-	attempt 4
764903	SMP	1	0	0	0	0	0	0	-	-	0	0	0	0	0	0	0	-	-	attempt 4
798347	SMP	1	0	0	0	0	0	0	-	-	0	0	0	0	0	0	0	-	-	attempt 4
831364	SMP	1	0	0	0	0	0	0	-	-	0	0	0	0	0	0	0	-	-	attempt 4
864869	SMP	1	0	0	0	0	0	0	-	-	0	0	0	0	0	0	0	-	-	attempt 4
898044	SMP	1	0	0	0	0	0	0	-	-	0	0	0	0	0	0	0	-	-	attempt 4
932737	SMP	1	0	0	0	0	0	0	-	-	0	0	0	0	0	0	0	-	-	attempt 4
965057	SMP	1	0	0	0	0	0	0	-	-	0	0	0	0	0	0	0	-	-	attempt 4
997890	SMP	1	0	0	0	0	0	0	-	-	0	0	0	0	0	0	0	-	-	attempt 4
1031451	SMP	1	0	0	0	0	0	0	-	-	0	0	0	0	0	0	0	-	-	attempt 4
1064439	SMP	1	0	0	0	0	0	0	-	-	0	0	0	0	0	0	0	-	-	attempt 4
1097741	SMP	1	0	0	0	0	0	0	-	-	0	0	0	0	0	0	0	-	-	attempt 4
1130794	SMP	1	0	0	0	0	0	0	-	-	0	0	0	0	0	0	0	-	-	attempt 4
1164876	SMP	1	0	0	0	0	0	0	-	-	0	0	0	0	0	0	0	-	-	attempt 4
1197449	SMP	1	0	0	0	0	0	0	-	-	0	0	0	0	0	0	0	-	-	attempt 4
1230876	SMP	1	0	0	0	0	0	0	-	-	0	0	0	0	0	0	0	-	-	attempt 4
1263985	SMP	1	0	0	0	0	0	0	-	-	0	0	0	0	0	0	0	-	-	attempt 4
1297298	SMP	1	0	0	0	0	0	0	-	-	0	0	0	0	0	0	0	-	-	attempt 4
1333502	SMP	1	0	0	0	0	0	0	-	-	0	0	0	0	0	0	0	-	-	attempt 4
1397368	SMP	1	0	0	0	0	0	0	-	-	0	0	0	0	0	0	0	-	-	attempt 4
1430596	SMP	1	0	0	0	0	0	0	-	-	0	0	0	0	0	0	0	-	-	attempt 4
1463843	SMP	1	0	0	0	0	0	0	-	-	0	0	0	0	0	0	0	-	-	attempt 4
1497120	SMP	1	0	0	0	0	0	0	-	-	0	0	0	0	0	0	0	-	-	attempt 4
1530122	SMP	1	291	103.07	709.36	460.13	291	103.07	Other	Other	31.47	-3.17	-26.97	0	0	0	0	-	-	attempt 4
1564149	SMP	1	108	119.07	868.46	249.89	108	119.07	Front middle	Front middle	31.47	-3.17	-26.97	-29.35	-0.8	-28.64	0	-	-	attempt 4
1596912	SMP	1	110	125.07	839.43	295.71	110	125.07	Front middle	Front middle	31.47	-3.17	-26.97	-29.35	-0.8	-28.64	0	-	-	attempt 4
1630287	SMP	1	110	125.07	817.27	323.87	110	125.07	Front middle	Front middle	31.47	-3.17	-26.97	-29.35	-0.8	-28.64	0	-	-	attempt 4
1663200	SMP	1	110	125.07	800.06	332.31	110	125.07	Front middle	Front middle	31.47	-3.17	-26.97	-29.35	-0.8	-28.64	0	-	-	attempt 4
1696981	SMP	1	109	123.07	781.75	337.27	109	123.07	Front middle	Front middle	31.47	-3.17	-26.97	-29.35	-0.8	-28.64	0	-	-	attempt 4
1730198	SMP	1	109	123.07	769.16	332.52	109	123.07	Front middle	Front middle	31.47	-3.17	-26.97	-29.35	-0.8	-28.64	0	-	-	attempt 4
1763189	SMP	1	363	112.07	806.61	284.85	363	112.07	Keeper	Keeper	31.47	-3.17	-26.97	-29.35	-0.8	-28.64	0	-	-	attempt 4
1796493	SMP	1	361	113.07	795.97	288.68	361	113.07	Keeper	Keeper	31.47	-3.17	-26.97	-29.35	-0.8	-28.64	0	-	-	attempt 4
1829920	SMP	1	361	113.07	789.76	291.22	361	113.07	Keeper	Keeper	31.47	-3.17	-26.97	-29.35	-0.8	-28.64	0	-	-	attempt 4
1863012	SMP	1	361	113.07	783.33	274.52	361	113.07	Keeper	Keeper	31.47	-3.17	-26.97	-29.35	-0.8	-28.64	0	-	-	attempt 4
1896559	SMP	1	362	101.07	776.11	281.01	362	101.07	Keeper	Keeper	31.47	-3.17	-26.97	-29.35	-0.8	-28.64	0	-	-	attempt 4
1929930	SMP	1	0	0	0	0	0	0	-	-	0	0	0	0	0	0	0	-	-	attempt 4
1964067	SMP	1	0	0	0	0	0	0	-	-	0	0	0	0	0	0	0	-	-	attempt 4
1996088	SMP	1	0	0	0	0	0	0	-	-	0	0	0	0	0	0	0	-	-	attempt 4
2029600	SMP	1	0	0	0	0	0	0	-	-	0	0	0	0	0	0	0	-	-	attempt 4
2063121	SMP	1	0	0	0	0	0	0	-	-	0	0	0	0	0	0	0	-	-	attempt 4
2096676	SMP	1	0	0	0	0	0	0	-	-	0	0	0	0	0	0	0	-	-	attempt 4
2131148	SMP	1	0	0	0	0	0	0	-	-	0	0	0	0	0	0	0	-	-	attempt 4
2162922	SMP	1	0	0	0	0	0	0	-	-	0	0	0	0	0	0	0	-	-	attempt 4
2229685	SMP	1	0	0	0	0	0	0	-	-	0	0	0	0	0	0	0	-	-	attempt 4
2262519	SMP	1	0	0	0	0	0	0	-	-	0	0	0	0	0	0	0	-	-	attempt 4
2295940	SMP	1	0	0	0	0	0	0	-	-	0	0	0	0	0	0	0	-	-	attempt 4
2329246	SMP	1	0	0	0	0	0	0	-	-	0	0	0	0	0	0	0	-	-	attempt 4
2362745	SMP	1	0	0	0	0	0	0	-	-	0	0	0	0	0	0	0	-	-	attempt 4
2395784	SMP	1	0	0	0	0	0	0	-	-	0	0	0	0	0	0	0	-	-	attempt 4
2428645	SMP	1	0	0	0	0	0	0	-	-	0	0	0	0	0	0	0	-	-	attempt 4
2461931	SMP	1	0	0	0	0	0	0	-	-	0	0	0	0	0	0	0	-	-	attempt 4
2495687	SMP	1	0	0	0	0	0	0	-	-	0	0	0	0	0	0	0	-	-	attempt 4
2528437	SMP	1	0	0	0	0	0	0	-	-	0	0	0	0	0	0	0	-	-	attempt 4
2561899	SMP	1	0	0	0	0	0	0	-	-	0	0	0	0	0	0	0	-	-	attempt 4
2594895	SMP	1	0	0	0	0	0	0	-	-	0	0	0	0	0	0	0	-	-	attempt 4
2628317	SMP	1	0	0	0	0	0	0	-	-	0	0	0	0	0	0	0	-	-	attempt 4
2662242	SMP	1	0	0	0	0	0	0	-	-	0	0	0	0	0	0	0	-	-	attempt 4
2694965	SMP	1	0	0	0	0	0	0	-	-	0	0	0	0	0	0	0	-	-	attempt 4
2728640	SMP	1	0	0	0	0	0	0	-	-	0	0	0	0	0	0	0	-	-	attempt 4
2761369	SMP	1	291	36.07	574.72	618.9	291	36.07	ball	ball	31.47	-3.17	-26.97	0	0	0	0	-	-	attempt 4
2794551	SMP	1	291	36.07	0	0	291	36.07	ball	ball	0	0	0	0	0	0	0	-	-	attempt 4
2828372	SMP	1	0	0	0	0	0	0	-	-	0	0	0	0	0	0	0	-	-	attempt 4
2861269	SMP	1	292	38.07	628.73	640.73	292	38.07	ball	ball	31.47	-3.17	-26.97	0	0	0	0	-	-	attempt 4
2894566	SMP	1	0	0	0	0	0	0	-	-	0	0	0	0	0	0	0	-	-	attempt 4
2927628	SMP	1	296	33.07	628.73	640.73	296	33.07	ball	ball	31.47	-3.17	-26.97	-29.35	-0.8	-28.64	0	-	-	attempt 4
2961052	SMP	1	0	0	0	0	0	0	-	-	0	0	0	0	0	0	0	-	-	attempt 4
2994501	SMP	1	0	0	0	0	0	0	-	-	0	0	0	0	0	0	0	-	-	attempt 4
3036322	SMP	1	293	44.07	652.28	660.93	293	44.07	ball	ball	31.47	-3.17	-26.97	0	0	0	0	-	-	attempt 4
3094137	SMP	1	286	42.07	661.11	590.47	286	42.07	ball	ball	31.47	-3.17	-26.97	-29.35	-0.8	-28.64	0	-	-	attempt 4
3127519	SMP	1	286	42.07	643.45	559.87	286	42.07	ball	ball	31.47	-3.17	-26.97	-29.35	-0.8	-28.64	0	-	-	attempt 4
3160915	SMP	1	286	42.07	622.69	545.01	286	42.07	ball	ball	31.47	-3.17	-26.97	-29.35	-0.8	-28.64	0	-	-	attempt 4
3194137	SMP	1	286	42.07	596.96	538.04	286	42.07	ball	ball	31.47	-3.17	-26.97	-29.35	-0.8	-28.64	0	-	-	attempt 4
3227712	SMP	1	286	42.07	575.06	537.45	286	42.07	ball	ball	31.47	-3.17	-26.97	-29.35	-0.8	-28.64	0	-	-	attempt 4
3260584	SMP	1	286	42.07	564.69	542.35	286	42.07	ball	ball	31.47	-3.17	-26.97	-29.35	-0.8	-28.64	0	-	-	attempt 4
3293809	SMP	1	286	42.07	554.39	540.58	286	42.07	ball	ball	31.47	-3.17	-26.97	-29.35	-0.8	-28.64	0	-	-	attempt 4
3327371	SMP	1	286	42.07	544	543.54	286	42.07	ball	ball	31.47	-3.17	-26.97	-29.35	-0.8	-28.64	0	-	-	attempt 4
3360365	SMP	1	286	42.07	539.25	531.74	286	42.07	ball	ball	31.47	-3.17	-26.97	-29.35	-0.8	-28.64	0	-	-	attempt 4
3393936	SMP	1	286	42.07	536.74	508.41	286	42.07	ball	ball	31.47	-3.17	-26.97	-29.35	-0.8	-28.64	0	-	-	attempt 4
3426946	SMP	1	286	42.07	529.35	499.14	286	42.07	ball	ball	31.47	-3.17	-26.97	-29.35	-0.8	-28.64	0	-	-	attempt 4
3460136	SMP	1	286	42.07	524.81	495.04	286	42.07	ball	ball	31.47	-3.17	-26.97	-29.35	-0.8	-28.64	0	-	-	attempt 4
3493484	SMP	1	286	42.07	521.79	485.14	286	42.07	ball	ball	31.47	-3.17	-26.97	-29.35	-0.8	-28.64	0	-	-	attempt 4
3527877	SMP	1	286	42.07	517.88	473.5	286	42.07	ball	ball	31.47	-3.17	-26.97	-29.35	-0.8	-28.64	0	-	-	attempt 4
3559967	SMP	1	286	42.07	566.78	419.63	286	42.07	ball	ball	31.47	-3.17	-26.97	-29.35	-0.8	-28.64	0	-	-	attempt 4
3626587	SMP	1	0	0	0	0	0	0	-	-	0	0	0	0	0	0	0	-	-	attempt 4
3660944	SMP	1	0	0	0	0	0	0	-	-	0	0	0	0	0	0	0	-	-	attempt 4
3693358	SMP	1	0	0	0	0	0	0	-	-	0	0	0	0	0	0	0	-	-	attempt 4
3726263	SMP	1	0	0	0	0	0	0	-	-	0	0	0	0	0	0	0	-	-	attempt 4
3759903	SMP	1	381	33.07	905.8	115.22	381	33.07	Keeper	Keeper	31.47	-3.17	-26.97	-29.35	-0.8	-28.64	0	-	-	attempt 4
3792934	SMP	1	388	32.07	879.65	177.59	388	32.07	Keeper	Keeper	31.47	-3.17	-26.97	-29.35	-0.8	-28.64	0	-	-	attempt 4
3826100	SMP	1	388	32.07	860.85	223.31	388	32.07	Keeper	Keeper	31.47	-3.17	-26.97	-29.35	-0.8	-28.64	0	-	-	attempt 4
3859562	SMP	1	388	32.07	837.49	266.79	388	32.07	Keeper	Keeper	31.47	-3.17	-26.97	-29.35	-0.8	-28.64	0	-	-	attempt 4
3892973	SMP	1	388	51.07	815.65	317.24	388	51.07	Keeper	Keeper	31.47	-3.17	-26.97	-29.35	-0.8	-28.64	0	-	-	attempt 4
3926048	SMP	1	388	56.07	801.28	340.79	388	56.07	Keeper	Keeper	31.47	-3.17	-26.97	-29.35	-0.8	-28.64	0	-	-	attempt 4
3959344	SMP	1	388	56.07	797.24	362.06	388	56.07	Keeper	Keeper	31.47	-3.17	-26.97	-29.35	-0.8	-28.64	0	-	-	attempt 4
3992568	SMP	1	384	64.07	791.7	374.11	384	64.07	Keeper	Keeper	31.47	-3.17	-26.97	-29.35	-0.8	-28.64	0	-	-	attempt 4
4025965	SMP	1	385	63.07	790.83	379.03	385	63.07	Keeper	Keeper	31.47	-3.17	-26.97	-29.35	-0.8	-28.64	0	-	-	attempt 4
4092365	SMP	1	389	53.07	801.56	366.48	389	53.07	Keeper	Keeper	31.47	-3.17	-26.97	-29.35	-0.8	-28.64	0	-	-	attempt 4
4126228	SMP	1	0	0	0	0	0	0	-	-	0	0	0	0	0	0	0	-	-	attempt 4
4159021	SMP	1	0	0	0	0	0	0	-	-	0	0	0	0	0	0	0	-	-	attempt 4
4192435	SMP	1	0	0	0	0	0	0	-	-	0	0	0	0	0	0	0	-	-	attempt 4
4225612	SMP	1	0	0	0	0	0	0	-	-	0	0	0	0	0	0	0	-	-	attempt 4
4258796	SMP	1	0	0	0	0	0	0	-	-	0	0	0	0	0	0	0	-	-	attempt 4
4292329	SMP	1	0	0	0	0	0	0	-	-	0	0	0	0	0	0	0	-	-	attempt 4
4325503	SMP	1	289	38.07	501.22	663.16	289	38.07	ball	ball	31.47	-3.17	-26.97	-29.35	-0.8	-28.64	0	-	-	attempt 4
4358683	SMP	1	289	38.07	514.43	637.99	289	38.07	ball	ball	31.47	-3.17	-26.97	-29.35	-0.8	-28.64	0	-	-	attempt 4
4391906	SMP	1	289	38.07	527.45	605.9	289	38.07	ball	ball	31.47	-3.17	-26.97	-29.35	-0.8	-28.64	0	-	-	attempt 4
4425382	SMP	1	289	38.07	538.57	575.95	289	38.07	ball	ball	31.47	-3.17	-26.97	-29.35	-0.8	-28.64	0	-	-	attempt 4
4458445	SMP	1	289	38.07	544.76	550.79	289	38.07	ball	ball	31.47	-3.17	-26.97	-29.35	-0.8	-28.64	0	-	-	attempt 4
4492254	SMP	1	289	38.07	547.36	537.45	289	38.07	ball	ball	31.47	-3.17	-26.97	-29.35	-0.8	-28.64	0	-	-	attempt 4
4525561	SMP	1	289	38.07	553.03	532.99	289	38.07	ball	ball	31.47	-3.17	-26.97	-29.35	-0.8	-28.64	0	-	-	attempt 4
4558418	SMP	1	289	38.07	556.83	534.5	289	38.07	ball	ball	31.47	-3.17	-26.97	-29.35	-0.8	-28.64	0	-	-	attempt 4
4591514	SMP	1	289	38.07	558.48	542.72	289	38.07	ball	ball	31.47	-3.17	-26.97	-29.35	-0.8	-28.64	0	-	-	attempt 4
4624793	SMP	1	289	38.07	559.75	553.48	289	38.07	ball	ball	31.47	-3.17	-26.97	-29.35	-0.8	-28.64	0	-	-	attempt 4
4660588	SMP	1	289	38.07	558.88	561.6	289	38.07	ball	ball	31.47	-3.17	-26.97	-29.35	-0.8	-28.64	0	-	-	attempt 4
4706602	SMP	1	289	38.07	543.35	562.85	289	38.07	ball	ball	31.47	-3.17	-26.97	-29.35	-0.8	-28.64	0	-	-	attempt 4
4758029	SMP	1	289	38.07	535.36	570.24	289	38.07	ball	ball	31.47	-3.17	-26.97	-29.35	-0.8	-28.64	0	-	-	attempt 4
4824619	SMP	1	289	38.07	532.23	582.09	289	38.07	ball	ball	31.47	-3.17	-26.97	-29.35	-0.8	-28.64	0	-	-	attempt 4
4857786	SMP	1	289	38.07	521.37	597.07	289	38.07	ball	ball	31.47	-3.17	-26.97	-29.35	-0.8	-28.64	0	-	-	attempt 4
4891124	SMP	1	289	38.07	614.74	547.8	289	38.07	ball	ball	31.47	-3.17	-26.97	0	0	0	0	-	-	attempt 4
4924451	SMP	1	291	101.07	855.54	404.64	291	101.07	Other	Other	31.47	-3.17	-26.97	0	0	0	0	-	-	attempt 4
4957622	SMP	1	356	101.07	961.65	336.21	356	101.07	Keeper	Keeper	31.47	-3.17	-26.97	-29.35	-0.8	-28.64	0	-	-	attempt 4
4990734	SMP	1	356	112.07	930.98	361.16	356	112.07	Keeper	Keeper	31.47	-3.17	-26.97	-29.35	-0.8	-28.64	0	-	-	attempt 4
5024075	SMP	1	356	116.07	907.4	382.53	356	116.07	Keeper	Keeper	31.47	-3.17	-26.97	-29.35	-0.8	-28.64	0	-	-	attempt 4
5057558	SMP	1	129	119.07	885.44	405.08	129	119.07	Front middle	Front middle	31.47	-3.17	-26.97	-29.35	-0.8	-28.64	0	-	-	attempt 4
5090581	SMP	1	130	119.07	873.71	409.02	130	119.07	Front middle	Front middle	31.47	-3.17	-26.97	-29.35	-0.8	-28.64	0	-	-	attempt 4
5124329	SMP	1	130	119.07	866.63	417.18	130	119.07	Front middle	Front middle	31.47	-3.17	-26.97	-29.35	-0.8	-28.64	0	-	-	attempt 4
5157186	SMP	1	131	119.07	862.25	413.8	131	119.07	Front middle	Front middle	31.47	-3.17	-26.97	-29.35	-0.8	-28.64	0	-	-	attempt 4
5190412	SMP	1	130	119.07	863.25	413.92	130	119.07	Front middle	Front middle	31.47	-3.17	-26.97	-29.35	-0.8	-28.64	0	-	-	attempt 4
5224102	SMP	1	132	120.07	865.63	405.39	132	120.07	Front middle	Front middle	31.47	-3.17	-26.97	-29.35	-0.8	-28.64	0	-	-	attempt 4
5257481	SMP	1	0	0	0	0	0	0	-	-	0	0	0	0	0	0	0	-	-	attempt 4
5290802	SMP	1	0	0	0	0	0	0	-	-	0	0	0	0	0	0	0	-	-	attempt 4
5323570	SMP	1	0	0	0	0	0	0	-	-	0	0	0	0	0	0	0	-	-	attempt 4
5356775	SMP	1	0	0	0	0	0	0	-	-	0	0	0	0	0	0	0	-	-	attempt 4
5390022	SMP	1	287	40.07	557.26	645.01	287	40.07	ball	ball	31.47	-3.17	-26.97	-29.35	-0.8	-28.64	0	-	-	attempt 4
5423580	SMP	1	287	40.07	583.66	610.4	287	40.07	ball	ball	31.47	-3.17	-26.97	-29.35	-0.8	-28.64	0	-	-	attempt 4
5456841	SMP	1	287	40.07	598.34	600.02	287	40.07	ball	ball	31.47	-3.17	-26.97	-29.35	-0.8	-28.64	0	-	-	attempt 4
5490198	SMP	1	287	40.07	606.76	590.24	287	40.07	ball	ball	31.47	-3.17	-26.97	-29.35	-0.8	-28.64	0	-	-	attempt 4
5523356	SMP	1	287	40.07	597.14	587.44	287	40.07	ball	ball	31.47	-3.17	-26.97	-29.35	-0.8	-28.64	0	-	-	attempt 4
5558600	SMP	1	287	40.07	598.98	580.42	287	40.07	ball	ball	31.47	-3.17	-26.97	-29.35	-0.8	-28.64	0	-	-	attempt 4
5623091	SMP	1	287	40.07	604.84	562.05	287	40.07	ball	ball	31.47	-3.17	-26.97	-29.35	-0.8	-28.64	0	-	-	attempt 4
5656468	SMP	1	287	40.07	608.29	555.16	287	40.07	ball	ball	31.47	-3.17	-26.97	-29.35	-0.8	-28.64	0	-	-	attempt 4
5689667	SMP	1	287	40.07	608.87	551.98	287	40.07	ball	ball	31.47	-3.17	-26.97	-29.35	-0.8	-28.64	0	-	-	attempt 4
5723114	SMP	1	287	40.07	611.69	547.84	287	40.07	ball	ball	31.47	-3.17	-26.97	-29.35	-0.8	-28.64	0	-	-	attempt 4
5756485	SMP	1	287	40.07	613.98	542.82	287	40.07	ball	ball	31.47	-3.17	-26.97	-29.35	-0.8	-28.64	0	-	-	attempt 4
5789468	SMP	1	287	40.07	618.68	535.6	287	40.07	ball	ball	31.47	-3.17	-26.97	-29.35	-0.8	-28.64	0	-	-	attempt 4
5822832	SMP	1	287	40.07	622.69	531.1	287	40.07	ball	ball	31.47	-3.17	-26.97	-29.35	-0.8	-28.64	0	-	-	attempt 4
5856031	SMP	1	287	40.07	626.76	526.15	287	40.07	ball	ball	31.47	-3.17	-26.97	-29.35	-0.8	-28.64	0	-	-	attempt 4
5889568	SMP	1	287	40.07	630.87	526.28	287	40.07	ball	ball	31.47	-3.17	-26.97	-29.35	-0.8	-28.64	0	-	-	attempt 4
5923728	SMP	1	287	40.07	634.67	523.49	287	40.07	ball	ball	31.47	-3.17	-26.97	-29.35	-0.8	-28.64	0	-	-	attempt 4
5955855	SMP	1	287	40.07	636.59	524.52	287	40.07	ball	ball	31.47	-3.17	-26.97	-29.35	-0.8	-28.64	0	-	-	attempt 4
5990055	SMP	1	287	40.07	639.25	526.11	287	40.07	ball	ball	31.47	-3.17	-26.97	-29.35	-0.8	-28.64	0	-	-	attempt 4
6022509	SMP	1	287	40.07	645.07	525.67	287	40.07	ball	ball	31.47	-3.17	-26.97	-29.35	-0.8	-28.64	0	-	-	attempt 4
6055635	SMP	1	287	40.07	659.46	524.52	287	40.07	ball	ball	31.47	-3.17	-26.97	-29.35	-0.8	-28.64	0	-	-	attempt 4
6088918	SMP	1	287	40.07	660.33	530.1	287	40.07	ball	ball	31.47	-3.17	-26.97	-29.35	-0.8	-28.64	0	-	-	attempt 4
6123323	SMP	1	287	40.07	662.69	520.33	287	40.07	ball	ball	31.47	-3.17	-26.97	-29.35	-0.8	-28.64	0	-	-	attempt 4
6155428	SMP	1	287	40.07	658.88	540.67	287	40.07	ball	ball	31.47	-3.17	-26.97	-29.35	-0.8	-28.64	0	-	-	attempt 4
6188826	SMP	1	287	40.07	658.41	521.58	287	40.07	ball	ball	31.47	-3.17	-26.97	-29.35	-0.8	-28.64	0	-	-	attempt 4
6221906	SMP	1	287	40.07	656.16	534.48	287	40.07	ball	ball	31.47	-3.17	-26.97	-29.35	-0.8	-28.64	0	-	-	attempt 4
6255562	SMP	1	287	40.07	654.96	542.13	287	40.07	ball	ball	31.47	-3.17	-26.97	-29.35	-0.8	-28.64	0	-	-	attempt 4
6288460	SMP	1	287	40.07	653.27	539.26	287	40.07	ball	ball	31.47	-3.17	-26.97	-29.35	-0.8	-28.64	0	-	-	attempt 4
6322743	SMP	1	287	40.07	653.38	541.38	287	40.07	ball	ball	31.47	-3.17	-26.97	-29.35	-0.8	-28.64	0	-	-	attempt 4
6355884	SMP	1	287	40.07	653.3	531.73	287	40.07	ball	ball	31.47	-3.17	-26.97	-29.35	-0.8	-28.64	0	-	-	attempt 4
6388467	SMP	1	287	40.07	649.86	530.48	287	40.07	ball	ball	31.47	-3.17	-26.97	-29.35	-0.8	-28.64	0	-	-	attempt 4
6422089	SMP	1	287	40.07	647.93	542.23	287	40.07	ball	ball	31.47	-3.17	-26.97	-29.35	-0.8	-28.64	0	-	-	attempt 4
6455148	SMP	1	287	40.07	650.24	545.59	287	40.07	ball	ball	31.47	-3.17	-26.97	-29.35	-0.8	-28.64	0	-	-	attempt 4
6488447	SMP	1	287	40.07	650.25	548.03	287	40.07	ball	ball	31.47	-3.17	-26.97	-29.35	-0.8	-28.64	0	-	-	attempt 4
6521533	SMP	1	287	40.07	648.84	548.67	287	40.07	ball	ball	31.47	-3.17	-26.97	-29.35	-0.8	-28.64	0	-	-	attempt 4
6554848	SMP	1	287	40.07	646.38	552.41	287	40.07	ball	ball	31.47	-3.17	-26.97	-29.35	-0.8	-28.64	0	-	-	attempt 4
6588313	SMP	1	287	40.07	643.38	558.82	287	40.07	ball	ball	31.47	-3.17	-26.97	-29.35	-0.8	-28.64	0	-	-	attempt 4
6621823	SMP	1	287	40.07	640.04	565.65	287	40.07	ball	ball	31.47	-3.17	-26.97	-29.35	-0.8	-28.64	0	-	-	attempt 4
6655552	SMP	1	287	40.07	637.64	565.83	287	40.07	ball	ball	31.47	-3.17	-26.97	-29.35	-0.8	-28.64	0	-	-	attempt 4
6687973	SMP	1	287	40.07	645.69	568.37	287	40.07	ball	ball	31.47	-3.17	-26.97	0	0	0	0	-	-	attempt 4
6721177	SMP	1	287	40.07	642.14	584.13	287	40.07	ball	ball	31.47	-3.17	-26.97	-29.35	-0.8	-28.64	0	-	-	attempt 4
6755166	SMP	1	286	41.07	646.48	593.29	286	41.07	ball	ball	31.47	-3.17	-26.97	0	0	0	0	-	-	attempt 4
6787632	SMP	1	286	41.07	644.11	606.96	286	41.07	ball	ball	31.47	-3.17	-26.97	-29.35	-0.8	-28.64	0	-	-	attempt 4
6821056	SMP	1	286	41.07	644.62	618.7	286	41.07	ball	ball	31.47	-3.17	-26.97	-29.35	-0.8	-28.64	0	-	-	attempt 4
6854284	SMP	1	286	41.07	636.24	631.32	286	41.07	ball	ball	31.47	-3.17	-26.97	-29.35	-0.8	-28.64	0	-	-	attempt 4
6888101	SMP	1	286	41.07	634.37	641.56	286	41.07	ball	ball	31.47	-3.17	-26.97	-29.35	-0.8	-28.64	0	-	-	attempt 4
6920738	SMP	1	286	41.07	619.9	676.04	286	41.07	ball	ball	31.47	-3.17	-26.97	0	0	0	0	-	-	attempt 4
6953960	SMP	1	0	0	0	0	0	0	-	-	0	0	0	0	0	0	0	-	-	attempt 4
6987722	SMP	1	0	0	0	0	0	0	-	-	0	0	0	0	0	0	0	-	-	attempt 4
7020565	SMP	1	0	0	0	0	0	0	-	-	0	0	0	0	0	0	0	-	-	attempt 4
7054039	SMP	1	0	0	0	0	0	0	-	-	0	0	0	0	0	0	0	-	-	attempt 4
7087261	SMP	1	0	0	0	0	0	0	-	-	0	0	0	0	0	0	0	-	-	attempt 4
7120506	SMP	1	0	0	0	0	0	0	-	-	0	0	0	0	0	0	0	-	-	attempt 4
7153998	SMP	1	0	0	0	0	0	0	-	-	0	0	0	0	0	0	0	-	-	attempt 4
7187014	SMP	1	0	0	0	0	0	0	-	-	0	0	0	0	0	0	0	-	-	attempt 4
7220500	SMP	1	0	0	0	0	0	0	-	-	0	0	0	0	0	0	0	-	-	attempt 4
7253682	SMP	1	0	0	0	0	0	0	-	-	0	0	0	0	0	0	0	-	-	attempt 4
7286862	SMP	1	0	0	0	0	0	0	-	-	0	0	0	0	0	0	0	-	-	attempt 4
7320083	SMP	1	0	0	0	0	0	0	-	-	0	0	0	0	0	0	0	-	-	attempt 4
7353323	SMP	1	0	0	0	0	0	0	-	-	0	0	0	0	0	0	0	-	-	attempt 4
7386665	SMP	1	0	0	0	0	0	0	-	-	0	0	0	0	0	0	0	-	-	attempt 4
7419999	SMP	1	0	0	0	0	0	0	-	-	0	0	0	0	0	0	0	-	-	attempt 4
7453325	SMP	1	0	0	0	0	0	0	-	-	0	0	0	0	0	0	0	-	-	attempt 4
7486387	SMP	1	0	0	0	0	0	0	-	-	0	0	0	0	0	0	0	-	-	attempt 4
7520027	SMP	1	0	0	0	0	0	0	-	-	0	0	0	0	0	0	0	-	-	attempt 4
7553789	SMP	1	0	0	0	0	0	0	-	-	0	0	0	0	0	0	0	-	-	attempt 4
7586776	SMP	1	0	0	0	0	0	0	-	-	0	0	0	0	0	0	0	-	-	attempt 4
7619895	SMP	1	0	0	0	0	0	0	-	-	0	0	0	0	0	0	0	-	-	attempt 4
7653255	SMP	1	0	0	0	0	0	0	-	-	0	0	0	0	0	0	0	-	-	attempt 4
7686149	SMP	1	93	54.07	746.42	403.32	93	54.07	Middle Middle	Middle Middle	31.47	-3.17	-26.97	-29.35	-0.8	-28.65	0	-	-	attempt 4
7719877	SMP	1	0	0	0	0	0	0	-	-	0	0	0	0	0	0	0	-	-	attempt 4
7752771	SMP	1	0	0	0	0	0	0	-	-	0	0	0	0	0	0	0	-	-	attempt 4
7785916	SMP	1	0	0	0	0	0	0	-	-	0	0	0	0	0	0	0	-	-	attempt 4
7819326	SMP	1	0	0	0	0	0	0	-	-	0	0	0	0	0	0	0	-	-	attempt 4
7853614	SMP	1	0	0	0	0	0	0	-	-	0	0	0	0	0	0	0	-	-	attempt 4
7885915	SMP	1	0	0	0	0	0	0	-	-	0	0	0	0	0	0	0	-	-	attempt 4
7919038	SMP	1	0	0	0	0	0	0	-	-	0	0	0	0	0	0	0	-	-	attempt 4
7952225	SMP	1	0	0	0	0	0	0	-	-	0	0	0	0	0	0	0	-	-	attempt 4
7985845	SMP	1	0	0	0	0	0	0	-	-	0	0	0	0	0	0	0	-	-	attempt 4
8019216	SMP	1	0	0	0	0	0	0	-	-	0	0	0	0	0	0	0	-	-	attempt 4
8052514	SMP	1	0	0	0	0	0	0	-	-	0	0	0	0	0	0	0	-	-	attempt 4
8085517	SMP	1	0	0	0	0	0	0	-	-	0	0	0	0	0	0	0	-	-	attempt 4
8119332	SMP	1	0	0	0	0	0	0	-	-	0	0	0	0	0	0	0	-	-	attempt 4
8152331	SMP	1	0	0	0	0	0	0	-	-	0	0	0	0	0	0	0	-	-	attempt 4
8185976	SMP	1	0	0	0	0	0	0	-	-	0	0	0	0	0	0	0	-	-	attempt 4
8218475	SMP	1	0	0	0	0	0	0	-	-	0	0	0	0	0	0	0	-	-	attempt 4
8252509	SMP	1	0	0	0	0	0	0	-	-	0	0	0	0	0	0	0	-	-	attempt 4
8285499	SMP	1	0	0	0	0	0	0	-	-	0	0	0	0	0	0	0	-	-	attempt 4
8318580	SMP	1	0	0	0	0	0	0	-	-	0	0	0	0	0	0	0	-	-	attempt 4
8351855	SMP	1	0	0	0	0	0	0	-	-	0	0	0	0	0	0	0	-	-	attempt 4
