# Supplementary material for: Visual Search Strategies of Soccer Players Executing a Power vs. Placement Penalty Kick
Source: PLoS One. 2014 Dec 17;9(12):e115179. doi: 10.1371/journal.pone.0115179 (PMC4269429; doi:10.1371/journal.pone.0115179)
Supplement: S1 File — Raw visual search data from participant group in each test condition. (ZIP) [file pone.0115179.s001.zip › PLoS ONE Supporting Information/Part 7/Output/S1 attempt 2 LA power no GK.xlsx]

## Sheet: Sheet1
## [BeGaze]
## Converted from:
## Date:	19.07.2013 18:12:27
## Version:	BeGaze 3.2.28
## IDF Version:	10
## Sample Rate:	30
## Separator Type:	Trial
## Trial Count:	1
## Uses Plane File:	FALSE
## Stimulus:	attempt 3
## Number of Samples:	209
## Reversed:	none
## [Run]
## Subject:	Josh Low Anxiety
## Description:	Reference View 4 Josh Low Anxiety 0
## [Calibration]
## Calibration Type:	n.a.
## Calibration Area:	1280	960
## [Geometry]
## Stimulus Dimension [mm]:	1280	960
## Head Distance [mm]:	1450
## [Hardware Setup]
## System ID:
## Operating System :
## IView X Version:
## [Filter Settings]
## Heuristics:	FALSE
## Heuristics Stage:	0
## Bilateral:	FALSE
## Gaze Cursor Filter:	FALSE
## Saccade Length [px]:	0
## Filter Depth [ms]:	0
## Format:	LEFT, RIGHT, POR, AOI, EYEPOSITION, TRIGGER
##
Time	Type	Trial	B POR X [px]	B POR Y [px]	L POR X [px]	L POR Y [px]	R POR X [px]	R POR Y [px]	L Object Hit	R Object Hit	L EPOS X	L EPOS Y	L EPOS Z	R EPOS X	R EPOS Y	R EPOS Z	Trigger	L Event Info	R Event Info	Stimulus
2467	SMP	1	0	0	0	0	0	0	-	-	0	0	0	0	0	0	0	-	-	attempt 3
36189	SMP	1	0	0	0	0	0	0	-	-	0	0	0	0	0	0	0	-	-	attempt 3
68968	SMP	1	0	0	0	0	0	0	-	-	0	0	0	0	0	0	0	-	-	attempt 3
102547	SMP	1	0	0	0	0	0	0	-	-	0	0	0	0	0	0	0	-	-	attempt 3
135465	SMP	1	0	0	0	0	0	0	-	-	0	0	0	0	0	0	0	-	-	attempt 3
168756	SMP	1	0	0	0	0	0	0	-	-	0	0	0	0	0	0	0	-	-	attempt 3
201965	SMP	1	0	0	0	0	0	0	-	-	0	0	0	0	0	0	0	-	-	attempt 3
235282	SMP	1	0	0	0	0	0	0	-	-	0	0	0	0	0	0	0	-	-	attempt 3
268521	SMP	1	0	0	0	0	0	0	-	-	0	0	0	0	0	0	0	-	-	attempt 3
302486	SMP	1	0	0	0	0	0	0	-	-	0	0	0	0	0	0	0	-	-	attempt 3
335503	SMP	1	0	0	0	0	0	0	-	-	0	0	0	0	0	0	0	-	-	attempt 3
368504	SMP	1	0	0	0	0	0	0	-	-	0	0	0	0	0	0	0	-	-	attempt 3
401967	SMP	1	0	0	0	0	0	0	-	-	0	0	0	0	0	0	0	-	-	attempt 3
435052	SMP	1	0	0	0	0	0	0	-	-	0	0	0	0	0	0	0	-	-	attempt 3
468333	SMP	1	0	0	0	0	0	0	-	-	0	0	0	0	0	0	0	-	-	attempt 3
501441	SMP	1	0	0	0	0	0	0	-	-	0	0	0	0	0	0	0	-	-	attempt 3
534699	SMP	1	0	0	0	0	0	0	-	-	0	0	0	0	0	0	0	-	-	attempt 3
568302	SMP	1	0	0	0	0	0	0	-	-	0	0	0	0	0	0	0	-	-	attempt 3
602468	SMP	1	0	0	0	0	0	0	-	-	0	0	0	0	0	0	0	-	-	attempt 3
634911	SMP	1	0	0	0	0	0	0	-	-	0	0	0	0	0	0	0	-	-	attempt 3
667887	SMP	1	0	0	0	0	0	0	-	-	0	0	0	0	0	0	0	-	-	attempt 3
701174	SMP	1	0	0	0	0	0	0	-	-	0	0	0	0	0	0	0	-	-	attempt 3
734425	SMP	1	0	0	0	0	0	0	-	-	0	0	0	0	0	0	0	-	-	attempt 3
767748	SMP	1	0	0	0	0	0	0	-	-	0	0	0	0	0	0	0	-	-	attempt 3
803153	SMP	1	0	0	0	0	0	0	-	-	0	0	0	0	0	0	0	-	-	attempt 3
835039	SMP	1	0	0	0	0	0	0	-	-	0	0	0	0	0	0	0	-	-	attempt 3
869258	SMP	1	0	0	0	0	0	0	-	-	0	0	0	0	0	0	0	-	-	attempt 3
934564	SMP	1	0	0	0	0	0	0	-	-	0	0	0	0	0	0	0	-	-	attempt 3
967951	SMP	1	0	0	0	0	0	0	-	-	0	0	0	0	0	0	0	-	-	attempt 3
1001332	SMP	1	0	0	0	0	0	0	-	-	0	0	0	0	0	0	0	-	-	attempt 3
1033955	SMP	1	0	0	0	0	0	0	-	-	0	0	0	0	0	0	0	-	-	attempt 3
1067194	SMP	1	0	0	0	0	0	0	-	-	0	0	0	0	0	0	0	-	-	attempt 3
1100786	SMP	1	0	0	0	0	0	0	-	-	0	0	0	0	0	0	0	-	-	attempt 3
1133668	SMP	1	0	0	0	0	0	0	-	-	0	0	0	0	0	0	0	-	-	attempt 3
1167516	SMP	1	0	0	0	0	0	0	-	-	0	0	0	0	0	0	0	-	-	attempt 3
1202202	SMP	1	0	0	0	0	0	0	-	-	0	0	0	0	0	0	0	-	-	attempt 3
1233913	SMP	1	31	115.07	946.52	303.59	31	115.07	Front Left	Front Left	31.43	-3.16	-26.98	-29.35	-0.78	-28.55	0	-	-	attempt 3
1267088	SMP	1	34	114.07	902.92	318.11	34	114.07	Front Left	Front Left	31.43	-3.16	-26.98	-29.35	-0.78	-28.55	0	-	-	attempt 3
1300632	SMP	1	295	98.07	854.34	371.8	295	98.07	Other	Other	31.43	-3.16	-26.98	-29.35	-0.78	-28.55	0	-	-	attempt 3
1333308	SMP	1	295	98.07	832.47	382.19	295	98.07	Other	Other	31.43	-3.16	-26.98	-29.35	-0.78	-28.55	0	-	-	attempt 3
1367284	SMP	1	295	101.07	807.61	385.65	295	101.07	Other	Other	31.43	-3.16	-26.98	-29.35	-0.78	-28.55	0	-	-	attempt 3
1400196	SMP	1	290	100.07	796	388.97	290	100.07	Other	Other	31.43	-3.16	-26.98	-29.35	-0.78	-28.55	0	-	-	attempt 3
1433306	SMP	1	87	105.07	936.53	370.34	87	105.07	Front Left	Front Left	31.43	-3.16	-26.98	-29.35	-0.78	-28.55	0	-	-	attempt 3
1466839	SMP	1	87	110.07	928.68	353.85	87	110.07	Front Left	Front Left	31.43	-3.16	-26.98	-29.35	-0.78	-28.55	0	-	-	attempt 3
1499767	SMP	1	87	110.07	911.27	359.16	87	110.07	Front Left	Front Left	31.43	-3.16	-26.98	-29.35	-0.78	-28.55	0	-	-	attempt 3
1533151	SMP	1	87	103.07	908.35	354.98	87	103.07	Front Left	Front Left	31.43	-3.16	-26.98	-29.35	-0.78	-28.55	0	-	-	attempt 3
1566557	SMP	1	92	86.07	915.72	313.62	92	86.07	Bottom Middle	Bottom Middle	31.43	-3.16	-26.98	-29.35	-0.78	-28.55	0	-	-	attempt 3
1599539	SMP	1	102	67.07	922.44	273.03	102	67.07	Middle Middle	Middle Middle	31.43	-3.16	-26.98	-29.35	-0.78	-28.55	0	-	-	attempt 3
1632917	SMP	1	97	57.07	922.65	230.76	97	57.07	Middle Middle	Middle Middle	31.43	-3.16	-26.98	-29.35	-0.78	-28.55	0	-	-	attempt 3
1666404	SMP	1	0	0	0	0	0	0	-	-	0	0	0	0	0	0	0	-	-	attempt 3
1699468	SMP	1	0	0	0	0	0	0	-	-	0	0	0	0	0	0	0	-	-	attempt 3
1733208	SMP	1	0	0	0	0	0	0	-	-	0	0	0	0	0	0	0	-	-	attempt 3
1766615	SMP	1	298	98.07	474.12	453.2	298	98.07	Other	Other	31.43	-3.16	-26.98	-29.35	-0.78	-28.55	0	-	-	attempt 3
1800094	SMP	1	288	42.07	559.4	686.55	288	42.07	ball	ball	31.43	-3.16	-26.98	-29.35	-0.78	-28.55	0	-	-	attempt 3
1832867	SMP	1	288	42.07	580.03	677.59	288	42.07	ball	ball	31.43	-3.16	-26.98	-29.35	-0.78	-28.55	0	-	-	attempt 3
1866291	SMP	1	288	42.07	597.21	669.08	288	42.07	ball	ball	31.43	-3.16	-26.98	-29.35	-0.78	-28.55	0	-	-	attempt 3
1899166	SMP	1	288	42.07	610.21	676.63	288	42.07	ball	ball	31.43	-3.16	-26.98	-29.35	-0.78	-28.55	0	-	-	attempt 3
1932397	SMP	1	288	42.07	599.58	686.37	288	42.07	ball	ball	31.43	-3.16	-26.98	-29.35	-0.78	-28.55	0	-	-	attempt 3
1965751	SMP	1	288	42.07	613.63	670.82	288	42.07	ball	ball	31.43	-3.16	-26.98	-29.35	-0.78	-28.55	0	-	-	attempt 3
1998829	SMP	1	288	42.07	611.3	656.99	288	42.07	ball	ball	31.43	-3.16	-26.98	-29.35	-0.78	-28.55	0	-	-	attempt 3
2032190	SMP	1	288	42.07	624.21	637.38	288	42.07	ball	ball	31.43	-3.16	-26.98	-29.35	-0.78	-28.55	0	-	-	attempt 3
2065569	SMP	1	288	42.07	627.55	615.35	288	42.07	ball	ball	31.43	-3.16	-26.98	-29.35	-0.78	-28.55	0	-	-	attempt 3
2098660	SMP	1	288	42.07	628.39	591.38	288	42.07	ball	ball	31.43	-3.16	-26.98	-29.35	-0.78	-28.55	0	-	-	attempt 3
2132544	SMP	1	288	42.07	626.68	569.44	288	42.07	ball	ball	31.43	-3.16	-26.98	-29.35	-0.78	-28.55	0	-	-	attempt 3
2165369	SMP	1	288	42.07	626.9	545.33	288	42.07	ball	ball	31.43	-3.16	-26.98	-29.35	-0.78	-28.55	0	-	-	attempt 3
2199138	SMP	1	288	42.07	618.09	521.86	288	42.07	ball	ball	31.43	-3.16	-26.98	-29.35	-0.78	-28.55	0	-	-	attempt 3
2231962	SMP	1	288	42.07	623.18	497.92	288	42.07	ball	ball	31.43	-3.16	-26.98	-29.35	-0.78	-28.55	0	-	-	attempt 3
2265666	SMP	1	288	42.07	611.04	494.27	288	42.07	ball	ball	31.43	-3.16	-26.98	-29.35	-0.78	-28.55	0	-	-	attempt 3
2298574	SMP	1	288	42.07	594.74	493.89	288	42.07	ball	ball	31.43	-3.16	-26.98	-29.35	-0.78	-28.55	0	-	-	attempt 3
2331599	SMP	1	288	42.07	581.24	503.51	288	42.07	ball	ball	31.43	-3.16	-26.98	-29.35	-0.78	-28.55	0	-	-	attempt 3
2364950	SMP	1	288	42.07	568.84	528.86	288	42.07	ball	ball	31.43	-3.16	-26.98	-29.35	-0.78	-28.55	0	-	-	attempt 3
2398208	SMP	1	288	42.07	559.18	549.53	288	42.07	ball	ball	31.43	-3.16	-26.98	-29.35	-0.78	-28.55	0	-	-	attempt 3
2431777	SMP	1	288	42.07	557.38	562.44	288	42.07	ball	ball	31.43	-3.16	-26.98	-29.35	-0.78	-28.55	0	-	-	attempt 3
2464710	SMP	1	288	42.07	550.62	577.91	288	42.07	ball	ball	31.43	-3.16	-26.98	-29.35	-0.78	-28.55	0	-	-	attempt 3
2497921	SMP	1	288	42.07	546.72	589.14	288	42.07	ball	ball	31.43	-3.16	-26.98	-29.35	-0.78	-28.55	0	-	-	attempt 3
2531299	SMP	1	288	42.07	537.69	596.93	288	42.07	ball	ball	31.43	-3.16	-26.98	-29.35	-0.78	-28.55	0	-	-	attempt 3
2564728	SMP	1	288	42.07	531.49	597.3	288	42.07	ball	ball	31.43	-3.16	-26.98	-29.35	-0.78	-28.55	0	-	-	attempt 3
2597930	SMP	1	288	42.07	523.26	590.34	288	42.07	ball	ball	31.43	-3.16	-26.98	-29.35	-0.78	-28.55	0	-	-	attempt 3
2631490	SMP	1	288	42.07	601.53	620.05	288	42.07	ball	ball	31.43	-3.16	-26.98	0	0	0	0	-	-	attempt 3
2664362	SMP	1	288	42.07	0	0	288	42.07	-	-	0	0	0	0	0	0	0	-	-	attempt 3
2697567	SMP	1	294	101.07	924.2	198.62	294	101.07	Other	Other	31.43	-3.16	-26.98	-29.35	-0.78	-28.55	0	-	-	attempt 3
2731045	SMP	1	89	88.07	925.71	228.02	89	88.07	Bottom Left	Bottom Left	31.43	-3.16	-26.98	-29.35	-0.78	-28.55	0	-	-	attempt 3
2764416	SMP	1	85	95.07	888.18	275.04	85	95.07	Bottom Left	Bottom Left	31.43	-3.16	-26.98	-29.35	-0.78	-28.55	0	-	-	attempt 3
2797561	SMP	1	96	93.07	867.86	306.89	96	93.07	Bottom Middle	Bottom Middle	31.43	-3.16	-26.98	-29.35	-0.78	-28.55	0	-	-	attempt 3
2830829	SMP	1	113	89.07	848.88	311.51	113	89.07	Bottom Middle	Bottom Middle	31.43	-3.16	-26.98	-29.35	-0.78	-28.55	0	-	-	attempt 3
2864275	SMP	1	123	88.07	837.56	316.69	123	88.07	Bottom Middle	Bottom Middle	31.43	-3.16	-26.98	-29.35	-0.78	-28.55	0	-	-	attempt 3
2897334	SMP	1	112	93.07	832.63	331.65	112	93.07	Bottom Middle	Bottom Middle	31.43	-3.16	-26.98	-29.35	-0.78	-28.55	0	-	-	attempt 3
2931333	SMP	1	121	95.07	823.07	339.52	121	95.07	Bottom Middle	Bottom Middle	31.43	-3.16	-26.98	-29.35	-0.78	-28.55	0	-	-	attempt 3
2964197	SMP	1	129	96.07	825.37	352.85	129	96.07	Bottom Middle	Bottom Middle	31.43	-3.16	-26.98	-29.35	-0.78	-28.55	0	-	-	attempt 3
2997063	SMP	1	162	89.07	872.97	340.65	162	89.07	Bottom Middle	Bottom Middle	31.43	-3.16	-26.98	-29.35	-0.78	-28.55	0	-	-	attempt 3
3048111	SMP	1	162	89.07	866.22	358.7	162	89.07	Bottom Middle	Bottom Middle	31.43	-3.16	-26.98	-29.35	-0.78	-28.55	0	-	-	attempt 3
3100298	SMP	1	159	94.07	848.11	399.59	159	94.07	Bottom Middle	Bottom Middle	31.43	-3.16	-26.98	-29.35	-0.78	-28.55	0	-	-	attempt 3
3130259	SMP	1	130	89.07	809.97	391.83	130	89.07	Bottom Middle	Bottom Middle	31.43	-3.16	-26.98	-29.35	-0.78	-28.55	0	-	-	attempt 3
3163613	SMP	1	51	65.07	680.44	352.59	51	65.07	Middle Left	Middle Left	31.43	-3.16	-26.98	-29.35	-0.78	-28.55	0	-	-	attempt 3
3196839	SMP	1	59	63.07	684.55	347.41	59	63.07	Middle Left	Middle Left	31.43	-3.16	-26.98	-29.35	-0.78	-28.55	0	-	-	attempt 3
3230162	SMP	1	81	60.07	691.05	342.25	81	60.07	Middle Left	Middle Left	31.43	-3.16	-26.98	-29.35	-0.78	-28.55	0	-	-	attempt 3
3263266	SMP	1	76	53.07	697.49	331.46	76	53.07	Middle Left	Middle Left	31.43	-3.16	-26.98	-29.35	-0.78	-28.55	0	-	-	attempt 3
3296761	SMP	1	78	47.07	708.31	319.6	78	47.07	Middle Left	Middle Left	31.43	-3.16	-26.98	-29.35	-0.78	-28.55	0	-	-	attempt 3
3330034	SMP	1	85	74.07	709.48	335.21	85	74.07	Bottom Left	Bottom Left	31.43	-3.16	-26.98	0	0	0	0	-	-	attempt 3
3363354	SMP	1	0	0	0	0	0	0	-	-	0	0	0	0	0	0	0	-	-	attempt 3
3397185	SMP	1	0	0	0	0	0	0	-	-	0	0	0	0	0	0	0	-	-	attempt 3
3430323	SMP	1	0	0	0	0	0	0	-	-	0	0	0	0	0	0	0	-	-	attempt 3
3463050	SMP	1	290	36.07	532.45	685.81	290	36.07	ball	ball	31.43	-3.16	-26.98	0	0	0	0	-	-	attempt 3
3496774	SMP	1	290	36.07	562.3	652.25	290	36.07	ball	ball	31.43	-3.16	-26.98	-29.35	-0.78	-28.55	0	-	-	attempt 3
3529869	SMP	1	290	36.07	578.38	633.93	290	36.07	ball	ball	31.43	-3.16	-26.98	-29.35	-0.78	-28.55	0	-	-	attempt 3
3562982	SMP	1	290	41.07	584.67	614.55	290	41.07	ball	ball	31.43	-3.16	-26.98	-29.35	-0.78	-28.55	0	-	-	attempt 3
3596679	SMP	1	290	41.07	590.09	601.79	290	41.07	ball	ball	31.43	-3.16	-26.98	-29.35	-0.78	-28.55	0	-	-	attempt 3
3629502	SMP	1	290	41.07	592.49	589.1	290	41.07	ball	ball	31.43	-3.16	-26.98	-29.35	-0.78	-28.55	0	-	-	attempt 3
3662636	SMP	1	290	41.07	594.73	579.34	290	41.07	ball	ball	31.43	-3.16	-26.98	-29.35	-0.78	-28.55	0	-	-	attempt 3
3696010	SMP	1	290	41.07	594.83	573.16	290	41.07	ball	ball	31.43	-3.16	-26.98	-29.35	-0.78	-28.55	0	-	-	attempt 3
3729353	SMP	1	290	41.07	595.46	571.97	290	41.07	ball	ball	31.43	-3.16	-26.98	-29.35	-0.78	-28.55	0	-	-	attempt 3
3762894	SMP	1	290	40.07	595.24	575.48	290	40.07	ball	ball	31.43	-3.16	-26.98	-29.35	-0.78	-28.55	0	-	-	attempt 3
3795802	SMP	1	290	40.07	580.43	565.12	290	40.07	ball	ball	31.43	-3.16	-26.98	-29.35	-0.78	-28.55	0	-	-	attempt 3
3829844	SMP	1	290	40.07	575.3	568.33	290	40.07	ball	ball	31.43	-3.16	-26.98	-29.35	-0.78	-28.55	0	-	-	attempt 3
3863203	SMP	1	290	40.07	567.44	570.05	290	40.07	ball	ball	31.43	-3.16	-26.98	-29.35	-0.78	-28.55	0	-	-	attempt 3
3895643	SMP	1	290	40.07	560.85	575.79	290	40.07	ball	ball	31.43	-3.16	-26.98	-29.35	-0.78	-28.55	0	-	-	attempt 3
3928968	SMP	1	290	40.07	563.81	570.96	290	40.07	ball	ball	31.43	-3.16	-26.98	-29.35	-0.78	-28.55	0	-	-	attempt 3
3962050	SMP	1	295	102.07	761.34	393.72	295	102.07	Other	Other	31.43	-3.16	-26.98	-29.35	-0.78	-28.55	0	-	-	attempt 3
3995465	SMP	1	40	84.07	911.83	235.5	40	84.07	Bottom Left	Bottom Left	31.43	-3.16	-26.98	-29.35	-0.78	-28.55	0	-	-	attempt 3
4028840	SMP	1	40	84.07	874.56	226.37	40	84.07	Bottom Left	Bottom Left	31.43	-3.16	-26.98	-29.35	-0.78	-28.55	0	-	-	attempt 3
4062345	SMP	1	49	83.07	857.78	249.07	49	83.07	Bottom Left	Bottom Left	31.43	-3.16	-26.98	-29.35	-0.78	-28.55	0	-	-	attempt 3
4095171	SMP	1	60	78.07	842.79	261.2	60	78.07	Bottom Left	Bottom Left	31.43	-3.16	-26.98	-29.35	-0.78	-28.55	0	-	-	attempt 3
4128507	SMP	1	73	78.07	829.26	262.18	73	78.07	Bottom Left	Bottom Left	31.43	-3.16	-26.98	-29.35	-0.78	-28.55	0	-	-	attempt 3
4161957	SMP	1	74	65.07	820.59	263.81	74	65.07	Middle Left	Middle Left	31.43	-3.16	-26.98	-29.35	-0.78	-28.55	0	-	-	attempt 3
4195142	SMP	1	79	61.07	816.43	258.19	79	61.07	Middle Left	Middle Left	31.43	-3.16	-26.98	-29.35	-0.78	-28.55	0	-	-	attempt 3
4228483	SMP	1	76	58.07	790.34	262.95	76	58.07	Middle Left	Middle Left	31.43	-3.16	-26.98	-29.35	-0.78	-28.55	0	-	-	attempt 3
4262099	SMP	1	0	0	0	0	0	0	-	-	0	0	0	0	0	0	0	-	-	attempt 3
4295271	SMP	1	0	0	0	0	0	0	-	-	0	0	0	0	0	0	0	-	-	attempt 3
4328067	SMP	1	0	0	0	0	0	0	-	-	0	0	0	0	0	0	0	-	-	attempt 3
4361540	SMP	1	290	41.07	505.65	678.41	290	41.07	ball	ball	31.43	-3.16	-26.98	-29.35	-0.78	-28.55	0	-	-	attempt 3
4395035	SMP	1	290	41.07	534.07	628.75	290	41.07	ball	ball	31.43	-3.16	-26.98	-29.35	-0.78	-28.55	0	-	-	attempt 3
4428030	SMP	1	290	41.07	548.36	609.34	290	41.07	ball	ball	31.43	-3.16	-26.98	-29.35	-0.78	-28.55	0	-	-	attempt 3
4461186	SMP	1	289	40.07	561.85	603.81	289	40.07	ball	ball	31.43	-3.16	-26.98	-29.35	-0.78	-28.55	0	-	-	attempt 3
4494747	SMP	1	289	40.07	572.24	595.95	289	40.07	ball	ball	31.43	-3.16	-26.98	-29.35	-0.78	-28.55	0	-	-	attempt 3
4527960	SMP	1	289	40.07	581.57	590.57	289	40.07	ball	ball	31.43	-3.16	-26.98	-29.35	-0.78	-28.55	0	-	-	attempt 3
4561166	SMP	1	288	41.07	593.77	578.71	288	41.07	ball	ball	31.43	-3.16	-26.98	-29.35	-0.78	-28.55	0	-	-	attempt 3
4594663	SMP	1	288	41.07	622.03	545.51	288	41.07	ball	ball	31.43	-3.16	-26.98	-29.35	-0.78	-28.55	0	-	-	attempt 3
4627732	SMP	1	288	41.07	626.6	542.16	288	41.07	ball	ball	31.43	-3.16	-26.98	-29.35	-0.78	-28.55	0	-	-	attempt 3
4661503	SMP	1	288	41.07	633.61	537.47	288	41.07	ball	ball	31.43	-3.16	-26.98	-29.35	-0.78	-28.55	0	-	-	attempt 3
4694464	SMP	1	288	41.07	640.22	531.55	288	41.07	ball	ball	31.43	-3.16	-26.98	-29.35	-0.78	-28.55	0	-	-	attempt 3
4727580	SMP	1	288	41.07	646.91	528.58	288	41.07	ball	ball	31.43	-3.16	-26.98	-29.35	-0.78	-28.55	0	-	-	attempt 3
4761324	SMP	1	288	41.07	653.64	525.44	288	41.07	ball	ball	31.43	-3.16	-26.98	-29.35	-0.78	-28.55	0	-	-	attempt 3
4793982	SMP	1	288	41.07	659.32	521.03	288	41.07	ball	ball	31.43	-3.16	-26.98	-29.35	-0.78	-28.55	0	-	-	attempt 3
4827397	SMP	1	288	41.07	663.51	519.56	288	41.07	ball	ball	31.43	-3.16	-26.98	-29.35	-0.78	-28.55	0	-	-	attempt 3
4860572	SMP	1	288	41.07	670.01	518.53	288	41.07	ball	ball	31.43	-3.16	-26.98	-29.35	-0.78	-28.55	0	-	-	attempt 3
4894056	SMP	1	288	41.07	675.44	526.58	288	41.07	ball	ball	31.43	-3.16	-26.98	-29.35	-0.78	-28.55	0	-	-	attempt 3
4927126	SMP	1	288	41.07	680.82	531.19	288	41.07	ball	ball	31.43	-3.16	-26.98	-29.35	-0.78	-28.55	0	-	-	attempt 3
4960551	SMP	1	288	41.07	687.27	533.02	288	41.07	ball	ball	31.43	-3.16	-26.98	-29.35	-0.78	-28.55	0	-	-	attempt 3
4993744	SMP	1	288	41.07	690.47	528.5	288	41.07	ball	ball	31.43	-3.16	-26.98	-29.35	-0.78	-28.55	0	-	-	attempt 3
5027977	SMP	1	288	41.07	695.57	524.53	288	41.07	ball	ball	31.43	-3.16	-26.98	-29.35	-0.78	-28.55	0	-	-	attempt 3
5060506	SMP	1	288	41.07	693.94	525.82	288	41.07	ball	ball	31.43	-3.16	-26.98	-29.35	-0.78	-28.55	0	-	-	attempt 3
5093519	SMP	1	288	41.07	694.2	525.69	288	41.07	ball	ball	31.43	-3.16	-26.98	-29.35	-0.78	-28.55	0	-	-	attempt 3
5126879	SMP	1	288	41.07	689.52	526.77	288	41.07	ball	ball	31.43	-3.16	-26.98	-29.35	-0.78	-28.55	0	-	-	attempt 3
5159976	SMP	1	288	41.07	689.57	522.06	288	41.07	ball	ball	31.43	-3.16	-26.98	-29.35	-0.78	-28.55	0	-	-	attempt 3
5193427	SMP	1	288	41.07	689.13	522.98	288	41.07	ball	ball	31.43	-3.16	-26.98	-29.35	-0.78	-28.55	0	-	-	attempt 3
5227185	SMP	1	288	41.07	686.2	523.08	288	41.07	ball	ball	31.43	-3.16	-26.98	-29.35	-0.78	-28.55	0	-	-	attempt 3
5259878	SMP	1	288	41.07	681.99	523.72	288	41.07	ball	ball	31.43	-3.16	-26.98	-29.35	-0.78	-28.55	0	-	-	attempt 3
5293055	SMP	1	288	41.07	679.15	520.86	288	41.07	ball	ball	31.43	-3.16	-26.98	-29.35	-0.78	-28.55	0	-	-	attempt 3
5326585	SMP	1	288	41.07	679.05	503.44	288	41.07	ball	ball	31.43	-3.16	-26.98	-29.35	-0.78	-28.55	0	-	-	attempt 3
5359725	SMP	1	288	41.07	672.12	521.06	288	41.07	ball	ball	31.43	-3.16	-26.98	-29.35	-0.78	-28.55	0	-	-	attempt 3
5393113	SMP	1	288	41.07	668.77	522.2	288	41.07	ball	ball	31.43	-3.16	-26.98	-29.35	-0.78	-28.55	0	-	-	attempt 3
5426352	SMP	1	288	41.07	658.15	529.44	288	41.07	ball	ball	31.43	-3.16	-26.98	-29.35	-0.78	-28.55	0	-	-	attempt 3
5459535	SMP	1	288	41.07	659.14	531.25	288	41.07	ball	ball	31.43	-3.16	-26.98	-29.35	-0.78	-28.55	0	-	-	attempt 3
5493242	SMP	1	288	41.07	642.16	539.89	288	41.07	ball	ball	31.43	-3.16	-26.98	-29.35	-0.78	-28.55	0	-	-	attempt 3
5525999	SMP	1	288	41.07	633.86	532.26	288	41.07	ball	ball	31.43	-3.16	-26.98	-29.35	-0.78	-28.55	0	-	-	attempt 3
5559440	SMP	1	288	41.07	633.01	537.19	288	41.07	ball	ball	31.43	-3.16	-26.98	-29.35	-0.78	-28.55	0	-	-	attempt 3
5592978	SMP	1	288	41.07	636.22	536.56	288	41.07	ball	ball	31.43	-3.16	-26.98	-29.35	-0.78	-28.55	0	-	-	attempt 3
5625813	SMP	1	288	41.07	622	558.13	288	41.07	ball	ball	31.43	-3.16	-26.98	-29.35	-0.78	-28.55	0	-	-	attempt 3
5659321	SMP	1	288	41.07	623.4	571.27	288	41.07	ball	ball	31.43	-3.16	-26.98	-29.35	-0.78	-28.55	0	-	-	attempt 3
5693039	SMP	1	288	41.07	621.42	582.53	288	41.07	ball	ball	31.43	-3.16	-26.98	-29.35	-0.78	-28.55	0	-	-	attempt 3
5725770	SMP	1	288	41.07	626.94	577.09	288	41.07	ball	ball	31.43	-3.16	-26.98	-29.35	-0.78	-28.55	0	-	-	attempt 3
5759072	SMP	1	288	41.07	616.68	574.58	288	41.07	ball	ball	31.43	-3.16	-26.98	-29.35	-0.78	-28.55	0	-	-	attempt 3
5792302	SMP	1	288	41.07	633.07	597.59	288	41.07	ball	ball	31.43	-3.16	-26.98	-29.35	-0.78	-28.55	0	-	-	attempt 3
5825597	SMP	1	288	41.07	643.07	595.46	288	41.07	ball	ball	31.43	-3.16	-26.98	-29.35	-0.78	-28.55	0	-	-	attempt 3
5859386	SMP	1	288	41.07	637.15	649.14	288	41.07	ball	ball	31.43	-3.16	-26.98	0	0	0	0	-	-	attempt 3
5892140	SMP	1	0	0	0	0	0	0	-	-	0	0	0	0	0	0	0	-	-	attempt 3
5925747	SMP	1	0	0	0	0	0	0	-	-	0	0	0	0	0	0	0	-	-	attempt 3
5958627	SMP	1	0	0	0	0	0	0	-	-	0	0	0	0	0	0	0	-	-	attempt 3
5992460	SMP	1	0	0	0	0	0	0	-	-	0	0	0	0	0	0	0	-	-	attempt 3
6025982	SMP	1	0	0	0	0	0	0	-	-	0	0	0	0	0	0	0	-	-	attempt 3
6091756	SMP	1	0	0	0	0	0	0	-	-	0	0	0	0	0	0	0	-	-	attempt 3
6125107	SMP	1	0	0	0	0	0	0	-	-	0	0	0	0	0	0	0	-	-	attempt 3
6158271	SMP	1	0	0	0	0	0	0	-	-	0	0	0	0	0	0	0	-	-	attempt 3
6191610	SMP	1	0	0	0	0	0	0	-	-	0	0	0	0	0	0	0	-	-	attempt 3
6224946	SMP	1	0	0	0	0	0	0	-	-	0	0	0	0	0	0	0	-	-	attempt 3
6258149	SMP	1	0	0	0	0	0	0	-	-	0	0	0	0	0	0	0	-	-	attempt 3
6291436	SMP	1	292	42.07	645.38	781	292	42.07	ball	ball	31.43	-3.16	-26.98	-29.35	-0.78	-28.55	0	-	-	attempt 3
6325282	SMP	1	292	42.07	0	0	292	42.07	ball	ball	0	0	0	-29.35	-0.78	-28.55	0	-	-	attempt 3
6358432	SMP	1	0	0	0	0	0	0	-	-	0	0	0	0	0	0	0	-	-	attempt 3
6391363	SMP	1	0	0	0	0	0	0	-	-	0	0	0	0	0	0	0	-	-	attempt 3
6424814	SMP	1	0	0	0	0	0	0	-	-	0	0	0	0	0	0	0	-	-	attempt 3
6457974	SMP	1	0	0	0	0	0	0	-	-	0	0	0	0	0	0	0	-	-	attempt 3
6491070	SMP	1	0	0	0	0	0	0	-	-	0	0	0	0	0	0	0	-	-	attempt 3
6524298	SMP	1	0	0	0	0	0	0	-	-	0	0	0	0	0	0	0	-	-	attempt 3
6558463	SMP	1	0	0	0	0	0	0	-	-	0	0	0	0	0	0	0	-	-	attempt 3
6601208	SMP	1	0	0	0	0	0	0	-	-	0	0	0	0	0	0	0	-	-	attempt 3
6657618	SMP	1	74	37.07	626.49	356.96	74	37.07	Top Left	Top Left	31.43	-3.16	-26.98	-29.35	-0.78	-28.56	0	-	-	attempt 3
6690810	SMP	1	0	0	0	0	0	0	-	-	0	0	0	0	0	0	0	-	-	attempt 3
6724797	SMP	1	0	0	0	0	0	0	-	-	0	0	0	0	0	0	0	-	-	attempt 3
6757165	SMP	1	0	0	0	0	0	0	-	-	0	0	0	0	0	0	0	-	-	attempt 3
6791135	SMP	1	0	0	0	0	0	0	-	-	0	0	0	0	0	0	0	-	-	attempt 3
6824036	SMP	1	0	0	0	0	0	0	-	-	0	0	0	0	0	0	0	-	-	attempt 3
6857150	SMP	1	0	0	0	0	0	0	-	-	0	0	0	0	0	0	0	-	-	attempt 3
6890613	SMP	1	0	0	0	0	0	0	-	-	0	0	0	0	0	0	0	-	-	attempt 3
6923775	SMP	1	0	0	0	0	0	0	-	-	0	0	0	0	0	0	0	-	-	attempt 3
6956991	SMP	1	0	0	0	0	0	0	-	-	0	0	0	0	0	0	0	-	-	attempt 3
6990580	SMP	1	0	0	0	0	0	0	-	-	0	0	0	0	0	0	0	-	-	attempt 3
7023559	SMP	1	0	0	0	0	0	0	-	-	0	0	0	0	0	0	0	-	-	attempt 3
7056727	SMP	1	0	0	0	0	0	0	-	-	0	0	0	0	0	0	0	-	-	attempt 3
