# Supplementary material for: Visual Search Strategies of Soccer Players Executing a Power vs. Placement Penalty Kick
Source: PLoS One. 2014 Dec 17;9(12):e115179. doi: 10.1371/journal.pone.0115179 (PMC4269429; doi:10.1371/journal.pone.0115179)
Supplement: S1 File — Raw visual search data from participant group in each test condition. (ZIP) [file pone.0115179.s001.zip › PLoS ONE Supporting Information/Part 8/Output/S1 attempt 1 LA placement GK move.xlsx]

## Sheet: Sheet1
## [BeGaze]
## Converted from:
## Date:	28.07.2013 13:34:58
## Version:	BeGaze 3.2.28
## IDF Version:	10
## Sample Rate:	30
## Separator Type:	Trial
## Trial Count:	1
## Uses Plane File:	FALSE
## Stimulus:	attempt 8
## Number of Samples:	162
## Reversed:	none
## [Run]
## Subject:	Kieran Turner High Anxiety
## Description:	Reference View 14 Kieran Turner High Anxiety 0
## [Calibration]
## Calibration Type:	n.a.
## Calibration Area:	1280	960
## [Geometry]
## Stimulus Dimension [mm]:	1280	960
## Head Distance [mm]:	1450
## [Hardware Setup]
## System ID:
## Operating System :
## IView X Version:
## [Filter Settings]
## Heuristics:	FALSE
## Heuristics Stage:	0
## Bilateral:	FALSE
## Gaze Cursor Filter:	FALSE
## Saccade Length [px]:	0
## Filter Depth [ms]:	0
## Format:	LEFT, RIGHT, POR, AOI, EYEPOSITION, TRIGGER
##
Time	Type	Trial	B POR X [px]	B POR Y [px]	L POR X [px]	L POR Y [px]	R POR X [px]	R POR Y [px]	B Object Hit	L EPOS X	L EPOS Y	L EPOS Z	R EPOS X	R EPOS Y	R EPOS Z	Trigger	B Event Info	Stimulus
3386	SMP	1	288	42.07	502.95	547.53	288	42.07	ball	30.35	-1.29	-26.84	-29.5	-1.89	-25.14	0	-	attempt 8
36185	SMP	1	288	42.07	485.39	554.32	288	42.07	ball	30.35	-1.29	-26.84	-29.5	-1.89	-25.14	0	-	attempt 8
69395	SMP	1	288	42.07	478.59	531.49	288	42.07	ball	30.35	-1.29	-26.84	-29.5	-1.89	-25.14	0	-	attempt 8
103171	SMP	1	288	42.07	460.79	522.88	288	42.07	ball	30.35	-1.29	-26.84	-29.5	-1.89	-25.14	0	-	attempt 8
136629	SMP	1	288	42.07	436.34	519.8	288	42.07	ball	30.35	-1.29	-26.84	-29.5	-1.89	-25.14	0	-	attempt 8
169223	SMP	1	288	42.07	400.23	531.55	288	42.07	ball	30.35	-1.29	-26.84	-29.5	-1.89	-25.14	0	-	attempt 8
202943	SMP	1	295	99.07	0	0	295	99.07	Other	0	0	0	-29.5	-1.89	-25.14	0	-	attempt 8
236262	SMP	1	295	99.07	0	0	295	99.07	Other	0	0	0	0	0	0	0	-	attempt 8
269424	SMP	1	295	99.07	912.45	751.19	295	99.07	Other	30.35	-1.29	-26.84	-29.5	-1.89	-25.14	0	-	attempt 8
302272	SMP	1	295	99.07	-362.99	541.67	295	99.07	Other	30.35	-1.29	-26.84	0	0	0	0	-	attempt 8
335630	SMP	1	295	99.07	-865.07	4.79	295	99.07	Other	30.35	-1.29	-26.84	-29.5	-1.89	-25.14	0	-	attempt 8
368987	SMP	1	297	105.07	1109.77	1072.33	297	105.07	Other	30.35	-1.29	-26.84	-29.5	-1.89	-25.14	0	-	attempt 8
402164	SMP	1	297	105.07	1105.45	1006.73	297	105.07	Other	30.35	-1.29	-26.84	-29.5	-1.89	-25.14	0	-	attempt 8
435604	SMP	1	297	105.07	1178.21	868.99	297	105.07	Other	30.35	-1.29	-26.84	-29.5	-1.89	-25.14	0	-	attempt 8
468701	SMP	1	295	104.07	1112.46	786.94	295	104.07	Other	30.35	-1.29	-26.84	-29.5	-1.89	-25.14	0	-	attempt 8
502704	SMP	1	295	104.07	939.88	870.23	295	104.07	Other	30.35	-1.29	-26.84	-29.5	-1.89	-25.14	0	-	attempt 8
535193	SMP	1	295	104.07	939.87	870.21	295	104.07	Other	30.35	-1.29	-26.84	-29.5	-1.89	-25.14	0	-	attempt 8
573997	SMP	1	295	104.07	871.21	722.69	295	104.07	Other	30.35	-1.29	-26.84	-29.5	-1.89	-25.14	0	-	attempt 8
635425	SMP	1	295	104.07	823.6	693.65	295	104.07	Other	30.35	-1.29	-26.84	-29.5	-1.89	-25.14	0	-	attempt 8
668416	SMP	1	295	104.07	815.54	704.9	295	104.07	Other	30.35	-1.29	-26.84	-29.5	-1.89	-25.14	0	-	attempt 8
701605	SMP	1	295	104.07	911.74	646	295	104.07	Other	30.35	-1.29	-26.84	-29.5	-1.89	-25.14	0	-	attempt 8
735098	SMP	1	295	104.07	947.82	624.78	295	104.07	Other	30.35	-1.29	-26.84	-29.5	-1.89	-25.14	0	-	attempt 8
768647	SMP	1	295	104.07	924.42	577.3	295	104.07	Other	30.35	-1.29	-26.84	-29.5	-1.9	-25.14	0	-	attempt 8
801641	SMP	1	295	104.07	946.15	605.11	295	104.07	Other	30.35	-1.29	-26.84	-29.5	-1.9	-25.14	0	-	attempt 8
835264	SMP	1	295	104.07	958.75	625.63	295	104.07	Other	30.35	-1.29	-26.84	-29.5	-1.9	-25.14	0	-	attempt 8
868260	SMP	1	295	104.07	985.86	620.45	295	104.07	Other	30.35	-1.29	-26.84	-29.5	-1.9	-25.14	0	-	attempt 8
901315	SMP	1	295	104.07	950.64	655.72	295	104.07	Other	30.35	-1.29	-26.84	-29.5	-1.9	-25.14	0	-	attempt 8
934520	SMP	1	295	104.07	747.62	560.89	295	104.07	Other	30.35	-1.29	-26.84	-29.5	-1.9	-25.14	0	-	attempt 8
967720	SMP	1	295	104.07	609.64	534.73	295	104.07	Other	30.35	-1.29	-26.84	-29.5	-1.9	-25.14	0	-	attempt 8
1001134	SMP	1	295	104.07	609.66	534.73	295	104.07	Other	30.35	-1.29	-26.84	-29.5	-1.9	-25.14	0	-	attempt 8
1035006	SMP	1	295	104.07	609.72	534.72	295	104.07	Other	30.35	-1.29	-26.84	-29.5	-1.9	-25.14	0	-	attempt 8
1067829	SMP	1	295	104.07	609.78	534.71	295	104.07	Other	30.35	-1.29	-26.84	-29.5	-1.9	-25.14	0	-	attempt 8
1100991	SMP	1	295	104.07	328.92	535.97	295	104.07	ball	30.35	-1.29	-26.84	-29.5	-1.9	-25.14	0	-	attempt 8
1134235	SMP	1	295	104.07	392.24	507.47	295	104.07	ball	30.35	-1.29	-26.84	-29.5	-1.9	-25.14	0	-	attempt 8
1167633	SMP	1	295	104.07	431	501.38	295	104.07	ball	30.35	-1.29	-26.84	-29.5	-1.9	-25.14	0	-	attempt 8
1201241	SMP	1	295	104.07	457.66	492.01	295	104.07	ball	30.35	-1.29	-26.84	-29.5	-1.9	-25.14	0	-	attempt 8
1234219	SMP	1	295	104.07	482.33	477.07	295	104.07	ball	30.35	-1.29	-26.84	-29.5	-1.9	-25.14	0	-	attempt 8
1267147	SMP	1	295	104.07	488.3	485.9	295	104.07	ball	30.35	-1.29	-26.84	-29.5	-1.9	-25.14	0	-	attempt 8
1300766	SMP	1	295	104.07	492.23	494.99	295	104.07	ball	30.35	-1.29	-26.84	-29.5	-1.9	-25.14	0	-	attempt 8
1334407	SMP	1	295	104.07	488	522.37	295	104.07	ball	30.35	-1.29	-26.84	-29.5	-1.9	-25.14	0	-	attempt 8
1367011	SMP	1	295	104.07	404.55	460.61	295	104.07	ball	30.35	-1.29	-26.84	-29.5	-1.9	-25.14	0	-	attempt 8
1400635	SMP	1	295	104.07	416.66	477.02	295	104.07	ball	30.35	-1.29	-26.84	-29.5	-1.9	-25.14	0	-	attempt 8
1434245	SMP	1	288	41.07	422.63	483.31	288	41.07	ball	30.35	-1.29	-26.84	-29.5	-1.9	-25.14	0	-	attempt 8
1467947	SMP	1	287	103.07	435.27	479.47	287	103.07	ball	30.35	-1.29	-26.84	-29.5	-1.9	-25.14	0	-	attempt 8
1500933	SMP	1	286	41.07	446.51	480.26	286	41.07	ball	30.35	-1.29	-26.84	-29.5	-1.9	-25.14	0	-	attempt 8
1536055	SMP	1	286	41.07	451.65	482.94	286	41.07	ball	30.35	-1.29	-26.84	-29.5	-1.9	-25.14	0	-	attempt 8
1600454	SMP	1	286	41.07	462.19	497.93	286	41.07	ball	30.35	-1.29	-26.84	-29.5	-1.9	-25.14	0	-	attempt 8
1650659	SMP	1	286	41.07	470.06	504.19	286	41.07	ball	30.35	-1.29	-26.84	-29.5	-1.9	-25.14	0	-	attempt 8
1700595	SMP	1	292	101.07	0	0	292	101.07	Other	0	0	0	-29.5	-1.9	-25.14	0	-	attempt 8
1733394	SMP	1	292	101.07	866.05	488.25	292	101.07	Other	30.35	-1.29	-26.84	-29.5	-1.9	-25.14	0	-	attempt 8
1767609	SMP	1	292	101.07	866.05	488.25	292	101.07	Other	30.35	-1.29	-26.84	-29.5	-1.9	-25.14	0	-	attempt 8
1799755	SMP	1	292	101.07	804.3	218.59	292	101.07	Other	30.35	-1.29	-26.84	-29.5	-1.9	-25.14	0	-	attempt 8
1832969	SMP	1	292	101.07	784.28	225.94	292	101.07	Other	30.35	-1.29	-26.84	-29.5	-1.9	-25.14	0	-	attempt 8
1876417	SMP	1	292	101.07	766.1	235.77	292	101.07	Other	30.35	-1.29	-26.84	-29.5	-1.9	-25.14	0	-	attempt 8
1899500	SMP	1	292	101.07	752.98	235.98	292	101.07	Other	30.35	-1.29	-26.84	-29.5	-1.9	-25.14	0	-	attempt 8
1933384	SMP	1	292	101.07	748.98	235.07	292	101.07	Other	30.35	-1.29	-26.84	-29.5	-1.9	-25.14	0	-	attempt 8
1966037	SMP	1	292	101.07	747.93	230.26	292	101.07	Other	30.35	-1.29	-26.84	-29.5	-1.9	-25.14	0	-	attempt 8
2001954	SMP	1	292	101.07	737.28	249.7	292	101.07	Other	30.35	-1.29	-26.84	-29.5	-1.9	-25.14	0	-	attempt 8
2032532	SMP	1	292	101.07	729.76	255.69	292	101.07	Other	30.35	-1.29	-26.84	-29.5	-1.9	-25.14	0	-	attempt 8
2066458	SMP	1	292	101.07	728.64	263.21	292	101.07	Other	30.35	-1.29	-26.84	-29.5	-1.9	-25.14	0	-	attempt 8
2099267	SMP	1	121	125.07	659.65	216.92	121	125.07	Front middle	30.35	-1.29	-26.84	-29.5	-1.9	-25.14	0	-	attempt 8
2132402	SMP	1	121	125.07	661.28	228.54	121	125.07	Front middle	30.35	-1.29	-26.84	-29.5	-1.9	-25.14	0	-	attempt 8
2165820	SMP	1	288	101.07	653.91	241.99	288	101.07	Front middle	30.35	-1.29	-26.84	-29.5	-1.9	-25.14	0	-	attempt 8
2198978	SMP	1	117	124.07	645.83	251.52	117	124.07	Front middle	30.35	-1.29	-26.84	-29.5	-1.9	-25.14	0	-	attempt 8
2232272	SMP	1	117	124.07	645.89	257.25	117	124.07	Front middle	30.35	-1.29	-26.84	-29.5	-1.9	-25.14	0	-	attempt 8
2265753	SMP	1	121	125.07	664.96	248.76	121	125.07	Front middle	30.35	-1.29	-26.84	-29.5	-1.9	-25.14	0	-	attempt 8
2299259	SMP	1	0	0	0	0	0	0	-	0	0	0	0	0	0	0	-	attempt 8
2332138	SMP	1	407	94.07	719.39	205.04	407	94.07	Keeper	30.35	-1.29	-26.84	-29.5	-1.9	-25.14	0	-	attempt 8
2365646	SMP	1	409	95.07	708.84	214.37	409	95.07	Keeper	30.35	-1.29	-26.84	-29.5	-1.9	-25.14	0	-	attempt 8
2398516	SMP	1	405	86.07	699.9	225.31	405	86.07	Keeper	30.35	-1.29	-26.84	-29.5	-1.9	-25.14	0	-	attempt 8
2431918	SMP	1	394	72.07	693.82	202.4	394	72.07	Keeper	30.35	-1.29	-26.84	-29.5	-1.9	-25.14	0	-	attempt 8
2465205	SMP	1	397	71.07	682.65	203.21	397	71.07	Keeper	30.35	-1.29	-26.84	-29.5	-1.9	-25.14	0	-	attempt 8
2511278	SMP	1	239	119.07	881.61	284.72	239	119.07	Front right	30.35	-1.29	-26.84	-29.5	-1.9	-25.14	0	-	attempt 8
2531684	SMP	1	233	114.07	833.83	293.04	233	114.07	Front right	30.35	-1.29	-26.84	-29.5	-1.9	-25.14	0	-	attempt 8
2570482	SMP	1	242	113.07	819.58	286.21	242	113.07	Front right	30.35	-1.29	-26.84	-29.5	-1.9	-25.14	0	-	attempt 8
2632132	SMP	1	243	113.07	795.98	295.46	243	113.07	Front right	30.35	-1.29	-26.84	-29.5	-1.9	-25.14	0	-	attempt 8
2664735	SMP	1	238	115.07	792.18	297.71	238	115.07	Front right	30.35	-1.29	-26.84	-29.5	-1.9	-25.14	0	-	attempt 8
2698179	SMP	1	237	114.07	786.73	299.45	237	114.07	Front right	30.35	-1.29	-26.84	-29.5	-1.9	-25.14	0	-	attempt 8
2731630	SMP	1	237	114.07	787.13	298.32	237	114.07	Front right	30.35	-1.29	-26.84	-29.5	-1.9	-25.14	0	-	attempt 8
2764721	SMP	1	237	114.07	784.26	305.13	237	114.07	Front right	30.35	-1.29	-26.84	-29.5	-1.9	-25.14	0	-	attempt 8
2798349	SMP	1	237	114.07	781.12	304.26	237	114.07	Front right	30.35	-1.29	-26.84	-29.5	-1.9	-25.14	0	-	attempt 8
2831310	SMP	1	237	114.07	782.52	302.85	237	114.07	Front right	30.35	-1.29	-26.84	-29.5	-1.9	-25.14	0	-	attempt 8
2864537	SMP	1	237	114.07	782.84	304.22	237	114.07	Front right	30.35	-1.29	-26.84	-29.5	-1.9	-25.14	0	-	attempt 8
2898040	SMP	1	237	112.07	786.17	314.9	237	112.07	Front right	30.35	-1.29	-26.84	-29.5	-1.9	-25.14	0	-	attempt 8
2931169	SMP	1	240	110.07	788.64	309.83	240	110.07	Front right	30.35	-1.29	-26.84	-29.5	-1.9	-25.14	0	-	attempt 8
2964414	SMP	1	171	126.07	616.89	361.7	171	126.07	Front right	30.35	-1.29	-26.84	-29.5	-1.9	-25.14	0	-	attempt 8
2998081	SMP	1	156	124.07	509.68	359.54	156	124.07	Front middle	30.35	-1.29	-26.84	-29.5	-1.9	-25.14	0	-	attempt 8
3031102	SMP	1	121	123.07	545.77	354.17	121	123.07	Front middle	30.35	-1.29	-26.84	-29.5	-1.9	-25.14	0	-	attempt 8
3064397	SMP	1	124	122.07	574.89	342.59	124	122.07	Front middle	30.35	-1.29	-26.84	-29.5	-1.9	-25.14	0	-	attempt 8
3097413	SMP	1	124	122.07	598.83	341.99	124	122.07	Front middle	30.35	-1.29	-26.84	-29.5	-1.9	-25.14	0	-	attempt 8
3130741	SMP	1	124	122.07	617.01	347.37	124	122.07	Front middle	30.35	-1.29	-26.84	-29.5	-1.9	-25.14	0	-	attempt 8
3164032	SMP	1	131	123.07	634.09	339.86	131	123.07	Front middle	30.35	-1.29	-26.84	-29.5	-1.9	-25.14	0	-	attempt 8
3197208	SMP	1	0	0	0	0	0	0	-	0	0	0	0	0	0	0	-	attempt 8
3230754	SMP	1	130	123.07	661.81	341.57	130	123.07	Front middle	30.35	-1.29	-26.84	-29.5	-1.9	-25.14	0	-	attempt 8
3264099	SMP	1	124	122.07	668.07	338.2	124	122.07	Front middle	30.35	-1.29	-26.84	-29.5	-1.9	-25.14	0	-	attempt 8
3297605	SMP	1	108	121.07	669.96	343.08	108	121.07	Front middle	30.35	-1.29	-26.84	-29.5	-1.9	-25.14	0	-	attempt 8
3330434	SMP	1	108	120.07	671.48	345.29	108	120.07	Front middle	30.35	-1.29	-26.84	-29.5	-1.9	-25.14	0	-	attempt 8
3363677	SMP	1	108	120.07	665.56	354.03	108	120.07	Front middle	30.35	-1.29	-26.84	-29.5	-1.9	-25.14	0	-	attempt 8
3397353	SMP	1	108	120.07	662.8	357.15	108	120.07	Front middle	30.35	-1.29	-26.84	-29.5	-1.9	-25.14	0	-	attempt 8
3430157	SMP	1	108	120.07	657.91	360.8	108	120.07	Front middle	30.35	-1.29	-26.84	-29.5	-1.9	-25.14	0	-	attempt 8
3463458	SMP	1	108	120.07	654.56	359.42	108	120.07	Front middle	30.35	-1.29	-26.84	-29.5	-1.9	-25.14	0	-	attempt 8
3496599	SMP	1	105	120.07	652.89	353.93	105	120.07	Front middle	30.35	-1.29	-26.84	-29.5	-1.9	-25.14	0	-	attempt 8
3530154	SMP	1	105	120.07	647.28	359.54	105	120.07	Front middle	30.35	-1.29	-26.84	-29.5	-1.9	-25.14	0	-	attempt 8
3563235	SMP	1	106	122.07	644.07	353.45	106	122.07	Front middle	30.35	-1.29	-26.84	-29.5	-1.9	-25.14	0	-	attempt 8
3596426	SMP	1	106	122.07	635.37	351.79	106	122.07	Front middle	30.35	-1.29	-26.84	-29.5	-1.9	-25.14	0	-	attempt 8
3629839	SMP	1	354	116.07	653.73	337.74	354	116.07	Keeper	30.35	-1.29	-26.84	-29.5	-1.9	-25.14	0	-	attempt 8
3663062	SMP	1	413	92.07	729.42	277.02	413	92.07	Keeper	30.35	-1.29	-26.84	-29.5	-1.9	-25.14	0	-	attempt 8
3696506	SMP	1	407	94.07	707.53	283.69	407	94.07	Keeper	30.35	-1.29	-26.84	-29.5	-1.9	-25.14	0	-	attempt 8
3729508	SMP	1	412	95.07	696.32	284.44	412	95.07	Keeper	30.35	-1.29	-26.84	-29.5	-1.9	-25.14	0	-	attempt 8
3762755	SMP	1	412	95.07	687.28	277.44	412	95.07	Keeper	30.35	-1.29	-26.84	-29.5	-1.9	-25.14	0	-	attempt 8
3796349	SMP	1	413	96.07	685.21	265.62	413	96.07	Keeper	30.35	-1.29	-26.84	-29.5	-1.9	-25.14	0	-	attempt 8
3829836	SMP	1	404	84.07	680.35	256.38	404	84.07	Keeper	30.35	-1.29	-26.84	-29.5	-1.9	-25.14	0	-	attempt 8
3862940	SMP	1	400	79.07	673.95	248.7	400	79.07	Keeper	30.35	-1.29	-26.84	-29.5	-1.9	-25.14	0	-	attempt 8
3895914	SMP	1	403	87.07	670.19	242.47	403	87.07	Keeper	30.35	-1.29	-26.84	-29.5	-1.9	-25.14	0	-	attempt 8
3929342	SMP	1	410	92.07	664.53	235.48	410	92.07	Keeper	30.35	-1.29	-26.84	-29.5	-1.9	-25.14	0	-	attempt 8
3996098	SMP	1	410	92.07	667.06	219.04	410	92.07	Keeper	30.35	-1.29	-26.84	-29.5	-1.9	-25.14	0	-	attempt 8
4029146	SMP	1	410	92.07	671.56	215.4	410	92.07	Keeper	30.35	-1.29	-26.84	-29.5	-1.91	-25.14	0	-	attempt 8
4062835	SMP	1	410	92.07	689.27	195.45	410	92.07	Keeper	30.35	-1.29	-26.84	-29.5	-1.91	-25.14	0	-	attempt 8
4095563	SMP	1	293	100.07	590.77	281.79	293	100.07	Other	30.35	-1.29	-26.84	-29.5	-1.91	-25.14	0	-	attempt 8
4129569	SMP	1	293	100.07	489.39	396.24	293	100.07	Other	30.35	-1.29	-26.84	-29.5	-1.91	-25.14	0	-	attempt 8
4162291	SMP	1	293	100.07	455.6	452.35	293	100.07	Other	30.35	-1.29	-26.84	-29.5	-1.91	-25.14	0	-	attempt 8
4195330	SMP	1	293	100.07	488.81	436.02	293	100.07	Other	30.35	-1.29	-26.84	-29.5	-1.91	-25.14	0	-	attempt 8
4228758	SMP	1	293	100.07	503.26	437.18	293	100.07	Other	30.35	-1.29	-26.84	-29.5	-1.91	-25.14	0	-	attempt 8
4262036	SMP	1	293	100.07	524.61	435.25	293	100.07	Other	30.35	-1.29	-26.84	-29.5	-1.91	-25.14	0	-	attempt 8
4295794	SMP	1	293	100.07	524.62	435.25	293	100.07	ball	30.35	-1.29	-26.84	-29.5	-1.91	-25.14	0	-	attempt 8
4328537	SMP	1	293	100.07	440.1	593.06	293	100.07	ball	30.35	-1.29	-26.84	-29.5	-1.91	-25.14	0	-	attempt 8
4368700	SMP	1	293	100.07	480.11	564.9	293	100.07	ball	30.35	-1.29	-26.84	-29.5	-1.91	-25.14	0	-	attempt 8
4428576	SMP	1	293	100.07	502.48	580.95	293	100.07	ball	30.35	-1.29	-26.84	-29.5	-1.91	-25.14	0	-	attempt 8
4461696	SMP	1	293	100.07	527.35	555.63	293	100.07	ball	30.35	-1.29	-26.84	-29.5	-1.91	-25.14	0	-	attempt 8
4499310	SMP	1	293	100.07	578.53	425.31	293	100.07	ball	30.35	-1.29	-26.84	-29.5	-1.91	-25.14	0	-	attempt 8
4561484	SMP	1	293	100.07	590.99	596.79	293	100.07	ball	30.35	-1.29	-26.84	-29.5	-1.91	-25.14	0	-	attempt 8
4594838	SMP	1	290	104.07	616.92	611.05	290	104.07	ball	30.35	-1.29	-26.84	-29.5	-1.91	-25.14	0	-	attempt 8
4628124	SMP	1	290	104.07	623.66	666.73	290	104.07	ball	30.35	-1.29	-26.84	-29.5	-1.9	-25.14	0	-	attempt 8
4661317	SMP	1	288	38.07	618.39	672.82	288	38.07	ball	30.35	-1.29	-26.84	-29.5	-1.9	-25.14	0	-	attempt 8
4695110	SMP	1	288	38.07	603.48	609.24	288	38.07	ball	30.35	-1.29	-26.84	-29.5	-1.9	-25.14	0	-	attempt 8
4727895	SMP	1	288	38.07	0	0	288	38.07	ball	0	0	0	-29.5	-1.9	-25.14	0	-	attempt 8
4761459	SMP	1	288	38.07	596.78	679.23	288	38.07	ball	30.35	-1.29	-26.84	-29.5	-1.9	-25.14	0	-	attempt 8
4794408	SMP	1	288	38.07	596.77	679.25	288	38.07	ball	30.35	-1.29	-26.84	-29.5	-1.9	-25.14	0	-	attempt 8
4827838	SMP	1	295	103.07	629.95	667.12	295	103.07	ball	30.35	-1.29	-26.84	-29.5	-1.9	-25.14	0	-	attempt 8
4861231	SMP	1	295	103.07	629.93	667.16	295	103.07	ball	30.35	-1.29	-26.84	-29.5	-1.9	-25.14	0	-	attempt 8
4894668	SMP	1	295	103.07	763.14	464.41	295	103.07	ball	30.35	-1.29	-26.84	-29.5	-1.9	-25.14	0	-	attempt 8
4927896	SMP	1	292	104.07	741.1	514.96	292	104.07	ball	30.35	-1.29	-26.84	-29.5	-1.9	-25.14	0	-	attempt 8
4981272	SMP	1	292	104.07	718.11	500.75	292	104.07	ball	30.35	-1.29	-26.84	-29.5	-1.9	-25.14	0	-	attempt 8
5028605	SMP	1	0	0	0	0	0	0	-	0	0	0	0	0	0	0	-	attempt 8
5060846	SMP	1	0	0	0	0	0	0	-	0	0	0	0	0	0	0	-	attempt 8
5094165	SMP	1	0	0	0	0	0	0	-	0	0	0	0	0	0	0	-	attempt 8
5127393	SMP	1	0	0	0	0	0	0	-	0	0	0	0	0	0	0	-	attempt 8
5160557	SMP	1	0	0	0	0	0	0	-	0	0	0	0	0	0	0	-	attempt 8
5193608	SMP	1	0	0	0	0	0	0	-	0	0	0	0	0	0	0	-	attempt 8
5227163	SMP	1	0	0	0	0	0	0	-	0	0	0	0	0	0	0	-	attempt 8
5260313	SMP	1	0	0	0	0	0	0	-	0	0	0	0	0	0	0	-	attempt 8
5293584	SMP	1	0	0	0	0	0	0	-	0	0	0	0	0	0	0	-	attempt 8
5326717	SMP	1	0	0	0	0	0	0	-	0	0	0	0	0	0	0	-	attempt 8
5361127	SMP	1	131	94.07	1062.95	61.25	131	94.07	Bottom Middle	30.35	-1.29	-26.84	-29.5	-1.9	-25.14	0	-	attempt 8
5393515	SMP	1	0	0	0	0	0	0	-	0	0	0	0	0	0	0	-	attempt 8
5426721	SMP	1	0	0	0	0	0	0	-	0	0	0	0	0	0	0	-	attempt 8
5459920	SMP	1	0	0	0	0	0	0	-	0	0	0	0	0	0	0	-	attempt 8
5493664	SMP	1	0	0	0	0	0	0	-	0	0	0	0	0	0	0	-	attempt 8
5526621	SMP	1	0	0	0	0	0	0	-	0	0	0	0	0	0	0	-	attempt 8
5559778	SMP	1	0	0	0	0	0	0	-	0	0	0	0	0	0	0	-	attempt 8
5593191	SMP	1	0	0	0	0	0	0	-	0	0	0	0	0	0	0	-	attempt 8
5626747	SMP	1	0	0	0	0	0	0	-	0	0	0	0	0	0	0	-	attempt 8
