# Supplementary material for: Visual Search Strategies of Soccer Players Executing a Power vs. Placement Penalty Kick
Source: PLoS One. 2014 Dec 17;9(12):e115179. doi: 10.1371/journal.pone.0115179 (PMC4269429; doi:10.1371/journal.pone.0115179)
Supplement: S1 File — Raw visual search data from participant group in each test condition. (ZIP) [file pone.0115179.s001.zip › PLoS ONE Supporting Information/Part 8/Output/S1 attempt 1 LA placement no GK.xlsx]

## Sheet: Sheet1
## [BeGaze]
## Converted from:
## Date:	19.07.2013 18:12:27
## Version:	BeGaze 3.2.28
## IDF Version:	10
## Sample Rate:	30
## Separator Type:	Trial
## Trial Count:	1
## Uses Plane File:	FALSE
## Stimulus:	attempt 3
## Number of Samples:	147
## Reversed:	none
## [Run]
## Subject:	Kieran Turner Low Anxiety
## Description:	Reference View 4 Kieran Turner Low Anxiety 0
## [Calibration]
## Calibration Type:	n.a.
## Calibration Area:	1280	960
## [Geometry]
## Stimulus Dimension [mm]:	1280	960
## Head Distance [mm]:	1450
## [Hardware Setup]
## System ID:
## Operating System :
## IView X Version:
## [Filter Settings]
## Heuristics:	FALSE
## Heuristics Stage:	0
## Bilateral:	FALSE
## Gaze Cursor Filter:	FALSE
## Saccade Length [px]:	0
## Filter Depth [ms]:	0
## Format:	LEFT, RIGHT, POR, AOI, EYEPOSITION, TRIGGER
##
Time	Type	Trial	B POR X [px]	B POR Y [px]	L POR X [px]	L POR Y [px]	R POR X [px]	R POR Y [px]	B Object Hit	L EPOS X	L EPOS Y	L EPOS Z	R EPOS X	R EPOS Y	R EPOS Z	Trigger	B Event Info	Stimulus
21672	SMP	1	288	41.07	506.97	476.43	288	41.07	ball	30.37	-1.32	-27.05	-29.63	-2.03	-25.27	0	-	attempt 3
55063	SMP	1	288	41.07	473.5	464.01	288	41.07	ball	30.37	-1.32	-27.05	-29.63	-2.03	-25.27	0	-	attempt 3
88265	SMP	1	288	41.07	438.22	457.53	288	41.07	ball	30.37	-1.32	-27.05	-29.63	-2.03	-25.27	0	-	attempt 3
121454	SMP	1	288	40.07	644.28	498.72	288	40.07	ball	30.37	-1.32	-27.05	-29.63	-2.03	-25.27	0	-	attempt 3
154830	SMP	1	297	103.07	987.79	638.13	297	103.07	other	30.37	-1.32	-27.05	-29.63	-2.03	-25.27	0	-	attempt 3
188298	SMP	1	293	107.07	924.2	802.47	293	107.07	Other	30.37	-1.32	-27.05	-29.63	-2.03	-25.27	0	-	attempt 3
221440	SMP	1	293	107.07	-3169.34	-884.56	293	107.07	Other	30.37	-1.32	-27.05	-29.63	-2.03	-25.27	0	-	attempt 3
254749	SMP	1	0	0	0	0	0	0	-	0	0	0	0	0	0	0	-	attempt 3
287985	SMP	1	0	0	0	0	0	0	-	0	0	0	0	0	0	0	-	attempt 3
332837	SMP	1	0	0	0	0	0	0	-	0	0	0	0	0	0	0	-	attempt 3
389624	SMP	1	296	102.07	991.32	711.91	296	102.07	Other	30.37	-1.32	-27.05	-29.63	-2.03	-25.27	0	-	attempt 3
421500	SMP	1	296	102.07	943.28	657.48	296	102.07	Other	30.37	-1.32	-27.05	-29.63	-2.03	-25.27	0	-	attempt 3
454358	SMP	1	296	102.07	927.13	648.74	296	102.07	Other	30.37	-1.32	-27.05	-29.63	-2.03	-25.27	0	-	attempt 3
487698	SMP	1	296	102.07	1072.08	574.55	296	102.07	Other	30.37	-1.32	-27.05	-29.63	-2.03	-25.27	0	-	attempt 3
520883	SMP	1	296	102.07	1108.71	546.26	296	102.07	Other	30.37	-1.32	-27.05	-29.63	-2.03	-25.27	0	-	attempt 3
554047	SMP	1	296	102.07	1100.52	554.82	296	102.07	Other	30.37	-1.32	-27.05	-29.64	-2.03	-25.27	0	-	attempt 3
587495	SMP	1	296	102.07	1105.59	559.61	296	102.07	Other	30.37	-1.32	-27.05	-29.64	-2.03	-25.27	0	-	attempt 3
621159	SMP	1	296	102.07	1114.74	559.04	296	102.07	Other	30.37	-1.32	-27.05	-29.64	-2.03	-25.27	0	-	attempt 3
654643	SMP	1	296	102.07	1147.47	580.33	296	102.07	Other	30.37	-1.32	-27.05	-29.63	-2.03	-25.27	0	-	attempt 3
687467	SMP	1	296	102.07	1092.54	561.89	296	102.07	Other	30.37	-1.32	-27.05	-29.63	-2.03	-25.27	0	-	attempt 3
720717	SMP	1	296	102.07	884.52	404.95	296	102.07	Other	30.37	-1.32	-27.05	-29.64	-2.03	-25.27	0	-	attempt 3
753733	SMP	1	296	102.07	0	0	296	102.07	Other	0	0	0	-29.64	-2.03	-25.27	0	-	attempt 3
787391	SMP	1	296	102.07	0	0	296	102.07	Other	0	0	0	-29.64	-2.03	-25.27	0	-	attempt 3
820365	SMP	1	296	102.07	415.86	351.31	296	102.07	Other	30.37	-1.32	-27.05	-29.64	-2.03	-25.27	0	-	attempt 3
853671	SMP	1	296	102.07	313.84	475.25	296	102.07	Other	30.37	-1.32	-27.05	-29.64	-2.03	-25.27	0	-	attempt 3
887457	SMP	1	296	102.07	313.84	475.25	296	102.07	Other	30.37	-1.32	-27.05	-29.64	-2.03	-25.27	0	-	attempt 3
920417	SMP	1	289	44.07	356.75	563.01	289	44.07	ball	30.37	-1.32	-27.05	-29.64	-2.03	-25.27	0	-	attempt 3
953435	SMP	1	288	43.07	431.96	522.09	288	43.07	ball	30.37	-1.32	-27.05	-29.64	-2.03	-25.27	0	-	attempt 3
986694	SMP	1	288	43.07	487.6	498.58	288	43.07	ball	30.37	-1.32	-27.05	-29.64	-2.03	-25.27	0	-	attempt 3
1020025	SMP	1	288	43.07	533.25	484.75	288	43.07	ball	30.37	-1.32	-27.05	-29.64	-2.03	-25.27	0	-	attempt 3
1053338	SMP	1	288	43.07	560.24	462.75	288	43.07	ball	30.37	-1.32	-27.05	-29.64	-2.03	-25.27	0	-	attempt 3
1086583	SMP	1	288	43.07	567.74	384.49	288	43.07	ball	30.37	-1.32	-27.05	-29.64	-2.03	-25.27	0	-	attempt 3
1119850	SMP	1	288	43.07	577.35	381.54	288	43.07	ball	30.37	-1.32	-27.05	-29.64	-2.03	-25.27	0	-	attempt 3
1153125	SMP	1	288	43.07	582.96	384.55	288	43.07	ball	30.37	-1.32	-27.05	-29.64	-2.03	-25.27	0	-	attempt 3
1186344	SMP	1	288	43.07	582.53	394.71	288	43.07	ball	30.37	-1.32	-27.05	-29.64	-2.03	-25.27	0	-	attempt 3
1219626	SMP	1	288	43.07	583.18	406.67	288	43.07	ball	30.37	-1.32	-27.05	-29.64	-2.03	-25.27	0	-	attempt 3
1253063	SMP	1	288	43.07	585.57	506.94	288	43.07	ball	30.37	-1.32	-27.05	-29.64	-2.04	-25.27	0	-	attempt 3
1286136	SMP	1	288	43.07	584.01	524.21	288	43.07	ball	30.37	-1.32	-27.05	-29.64	-2.04	-25.27	0	-	attempt 3
1319439	SMP	1	288	43.07	588.66	521.52	288	43.07	ball	30.37	-1.32	-27.05	-29.64	-2.03	-25.27	0	-	attempt 3
1353311	SMP	1	288	43.07	586.41	521.54	288	43.07	ball	30.37	-1.32	-27.05	-29.64	-2.03	-25.27	0	-	attempt 3
1386224	SMP	1	288	43.07	581.57	526.41	288	43.07	ball	30.37	-1.32	-27.05	-29.64	-2.03	-25.27	0	-	attempt 3
1419590	SMP	1	288	43.07	577.66	521.89	288	43.07	ball	30.37	-1.32	-27.05	-29.64	-2.03	-25.27	0	-	attempt 3
1452613	SMP	1	288	43.07	573.21	507.3	288	43.07	ball	30.37	-1.32	-27.05	-29.64	-2.03	-25.27	0	-	attempt 3
1485929	SMP	1	288	43.07	565.55	508.19	288	43.07	ball	30.37	-1.31	-27.05	-29.64	-2.03	-25.27	0	-	attempt 3
1519099	SMP	1	288	43.07	557.56	509.58	288	43.07	ball	30.37	-1.31	-27.05	-29.64	-2.03	-25.27	0	-	attempt 3
1552637	SMP	1	288	43.07	553.02	525.47	288	43.07	ball	30.37	-1.31	-27.05	-29.64	-2.03	-25.27	0	-	attempt 3
1585666	SMP	1	288	43.07	548.59	528.84	288	43.07	ball	30.37	-1.31	-27.05	-29.64	-2.03	-25.27	0	-	attempt 3
1619223	SMP	1	288	43.07	546.29	540.95	288	43.07	ball	30.37	-1.31	-27.05	-29.64	-2.03	-25.27	0	-	attempt 3
1653161	SMP	1	288	43.07	536.45	555.8	288	43.07	ball	30.37	-1.31	-27.05	-29.64	-2.03	-25.27	0	-	attempt 3
1685363	SMP	1	288	43.07	530.57	567.09	288	43.07	ball	30.37	-1.31	-27.05	-29.64	-2.03	-25.27	0	-	attempt 3
1718847	SMP	1	288	43.07	530.83	565.45	288	43.07	ball	30.37	-1.31	-27.05	-29.64	-2.03	-25.27	0	-	attempt 3
1752206	SMP	1	288	43.07	551.09	544.49	288	43.07	ball	30.37	-1.31	-27.05	-29.64	-2.03	-25.27	0	-	attempt 3
1785254	SMP	1	290	100.07	745.47	293.24	290	100.07	Other	30.37	-1.31	-27.05	-29.64	-2.03	-25.27	0	-	attempt 3
1818604	SMP	1	290	100.07	814.85	123.02	290	100.07	Other	30.37	-1.31	-27.05	-29.64	-2.03	-25.27	0	-	attempt 3
1851940	SMP	1	290	100.07	787.34	168.7	290	100.07	Other	30.37	-1.31	-27.05	-29.64	-2.03	-25.27	0	-	attempt 3
1885217	SMP	1	290	100.07	765.81	200.9	290	100.07	Other	30.37	-1.31	-27.05	-29.64	-2.03	-25.27	0	-	attempt 3
1919134	SMP	1	290	100.07	745.25	222.81	290	100.07	Other	30.37	-1.31	-27.05	-29.64	-2.03	-25.27	0	-	attempt 3
1951620	SMP	1	290	100.07	729.53	234.49	290	100.07	Other	30.37	-1.31	-27.05	-29.64	-2.03	-25.27	0	-	attempt 3
1985397	SMP	1	290	100.07	717.69	253.17	290	100.07	Other	30.37	-1.31	-27.05	-29.64	-2.03	-25.27	0	-	attempt 3
2018342	SMP	1	290	100.07	709.67	271.06	290	100.07	Other	30.37	-1.31	-27.05	-29.64	-2.03	-25.27	0	-	attempt 3
2051591	SMP	1	290	100.07	707.41	286.56	290	100.07	Other	30.37	-1.31	-27.05	-29.64	-2.03	-25.27	0	-	attempt 3
2084703	SMP	1	290	100.07	712.53	291.65	290	100.07	Other	30.37	-1.31	-27.05	-29.64	-2.03	-25.27	0	-	attempt 3
2118032	SMP	1	290	100.07	712.96	292.01	290	100.07	Other	30.37	-1.31	-27.05	-29.64	-2.03	-25.27	0	-	attempt 3
2151300	SMP	1	290	100.07	715.43	297.65	290	100.07	Other	30.37	-1.31	-27.05	-29.64	-2.04	-25.27	0	-	attempt 3
2184696	SMP	1	290	100.07	717.08	291.73	290	100.07	Other	30.37	-1.31	-27.05	-29.64	-2.04	-25.27	0	-	attempt 3
2217920	SMP	1	290	100.07	716.54	300.84	290	100.07	Other	30.37	-1.31	-27.05	-29.64	-2.04	-25.27	0	-	attempt 3
2251431	SMP	1	290	100.07	719.43	299.4	290	100.07	Other	30.37	-1.31	-27.05	-29.64	-2.04	-25.27	0	-	attempt 3
2285092	SMP	1	290	100.07	721.77	298.87	290	100.07	Other	30.37	-1.31	-27.05	-29.64	-2.04	-25.27	0	-	attempt 3
2317799	SMP	1	128	123.07	719.9	284.97	128	123.07	Front middle	30.37	-1.31	-27.05	-29.64	-2.04	-25.27	0	-	attempt 3
2351307	SMP	1	112	112.07	716.56	269.73	112	112.07	Front middle	30.37	-1.31	-27.05	-29.64	-2.04	-25.27	0	-	attempt 3
2384556	SMP	1	112	112.07	697.31	263.83	112	112.07	Front middle	30.37	-1.31	-27.05	-29.64	-2.04	-25.27	0	-	attempt 3
2417542	SMP	1	90	96.07	686.05	248.69	90	96.07	Bottom Middle	30.37	-1.31	-27.05	-29.64	-2.04	-25.27	0	-	attempt 3
2451175	SMP	1	188	116.07	900.8	255.42	188	116.07	Front right	30.37	-1.31	-27.05	-29.64	-2.04	-25.27	0	-	attempt 3
2484036	SMP	1	240	118.07	1012.69	257.04	240	118.07	Front right	30.37	-1.31	-27.05	-29.64	-2.04	-25.27	0	-	attempt 3
2528885	SMP	1	236	119.07	977.23	257.53	236	119.07	Front right	30.37	-1.31	-27.05	-29.64	-2.04	-25.27	0	-	attempt 3
2552660	SMP	1	293	103.07	950.01	255.92	293	103.07	Front right	30.37	-1.31	-27.05	-29.64	-2.04	-25.27	0	-	attempt 3
2584609	SMP	1	293	103.07	926.53	255.13	293	103.07	Front right	30.37	-1.31	-27.05	-29.64	-2.04	-25.27	0	-	attempt 3
2617195	SMP	1	293	103.07	910.78	252.44	293	103.07	Front right	30.37	-1.31	-27.05	-29.64	-2.04	-25.27	0	-	attempt 3
2653304	SMP	1	245	123.07	897.25	258.37	245	123.07	Front right	30.37	-1.31	-27.05	-29.64	-2.04	-25.27	0	-	attempt 3
2683815	SMP	1	245	123.07	891.55	265.72	245	123.07	Front right	30.37	-1.31	-27.05	-29.64	-2.04	-25.27	0	-	attempt 3
2717039	SMP	1	294	104.07	889.9	269.3	294	104.07	Front right	30.37	-1.31	-27.05	-29.63	-2.04	-25.27	0	-	attempt 3
2750298	SMP	1	294	104.07	884.91	276.73	294	104.07	Front right	30.37	-1.31	-27.05	-29.63	-2.04	-25.27	0	-	attempt 3
2783612	SMP	1	222	123.07	783.06	259.54	222	123.07	Front right	30.37	-1.31	-27.05	-29.63	-2.04	-25.27	0	-	attempt 3
2816948	SMP	1	173	106.07	710.25	232.16	173	106.07	Front right	30.37	-1.31	-27.05	-29.63	-2.04	-25.27	0	-	attempt 3
2850198	SMP	1	173	110.07	717.9	239.52	173	110.07	Front right	30.37	-1.31	-27.05	-29.63	-2.04	-25.27	0	-	attempt 3
2883628	SMP	1	173	105.07	716.66	237.12	173	105.07	Front right	30.37	-1.31	-27.05	-29.63	-2.04	-25.27	0	-	attempt 3
2916673	SMP	1	171	94.07	722.08	231.54	171	94.07	Bottom Right	30.37	-1.31	-27.05	-29.63	-2.04	-25.27	0	-	attempt 3
2950176	SMP	1	171	94.07	726.26	230.8	171	94.07	Bottom Right	30.37	-1.31	-27.05	-29.63	-2.04	-25.27	0	-	attempt 3
2983513	SMP	1	175	91.07	733.25	216.97	175	91.07	Bottom Right	30.37	-1.31	-27.05	-29.63	-2.04	-25.27	0	-	attempt 3
3016542	SMP	1	177	90.07	742.02	212.73	177	90.07	Bottom Right	30.37	-1.31	-27.05	-29.63	-2.04	-25.27	0	-	attempt 3
3049787	SMP	1	100	93.07	599.74	226.2	100	93.07	Bottom Middle	30.37	-1.31	-27.05	-29.63	-2.04	-25.27	0	-	attempt 3
3084324	SMP	1	33	113.07	478.44	224.51	33	113.07	Front Left	30.37	-1.31	-27.05	-29.63	-2.04	-25.27	0	-	attempt 3
3130410	SMP	1	49	114.07	503.54	209.64	49	114.07	Front Left	30.37	-1.31	-27.05	-29.63	-2.04	-25.27	0	-	attempt 3
3182992	SMP	1	48	111.07	534.53	183.31	48	111.07	Front Left	30.37	-1.31	-27.05	-29.63	-2.04	-25.27	0	-	attempt 3
3216168	SMP	1	47	104.07	550.08	173.37	47	104.07	Front Left	30.37	-1.31	-27.05	-29.63	-2.04	-25.27	0	-	attempt 3
3249516	SMP	1	47	92.07	564.85	161.53	47	92.07	Bottom Left	30.37	-1.31	-27.05	-29.63	-2.04	-25.27	0	-	attempt 3
3282740	SMP	1	292	104.07	441.87	328.75	292	104.07	Other	30.37	-1.31	-27.05	-29.63	-2.04	-25.27	0	-	attempt 3
3316606	SMP	1	288	40.07	368.54	458.64	288	40.07	ball	30.37	-1.31	-27.05	-29.63	-2.04	-25.27	0	-	attempt 3
3349617	SMP	1	288	40.07	399.81	431.72	288	40.07	ball	30.37	-1.31	-27.05	-29.63	-2.04	-25.27	0	-	attempt 3
3382722	SMP	1	288	40.07	430.08	426.29	288	40.07	ball	30.37	-1.31	-27.05	-29.64	-2.04	-25.27	0	-	attempt 3
3416197	SMP	1	288	40.07	460	414.39	288	40.07	ball	30.37	-1.31	-27.05	-29.64	-2.04	-25.27	0	-	attempt 3
3449000	SMP	1	288	40.07	483.66	414.73	288	40.07	ball	30.37	-1.31	-27.05	-29.64	-2.04	-25.27	0	-	attempt 3
3482293	SMP	1	288	40.07	497.12	423.91	288	40.07	ball	30.37	-1.31	-27.05	-29.64	-2.04	-25.27	0	-	attempt 3
3515671	SMP	1	288	40.07	518.89	414.44	288	40.07	ball	30.37	-1.31	-27.05	-29.64	-2.04	-25.27	0	-	attempt 3
3549010	SMP	1	292	101.07	728.08	214.85	292	101.07	Other	30.37	-1.31	-27.05	-29.64	-2.04	-25.27	0	-	attempt 3
3582217	SMP	1	58	95.07	836.28	31.1	58	95.07	Bottom Left	30.37	-1.31	-27.05	-29.64	-2.04	-25.27	0	-	attempt 3
3615558	SMP	1	290	101.07	779.61	106.23	290	101.07	Other	30.37	-1.31	-27.05	-29.64	-2.04	-25.27	0	-	attempt 3
3648650	SMP	1	290	101.07	757.55	124.34	290	101.07	Other	30.37	-1.31	-27.05	-29.64	-2.04	-25.27	0	-	attempt 3
3682552	SMP	1	292	101.07	741.77	131.27	292	101.07	Other	30.37	-1.31	-27.05	-29.64	-2.04	-25.27	0	-	attempt 3
3715713	SMP	1	290	103.07	730.11	132.3	290	103.07	Other	30.37	-1.31	-27.05	-29.64	-2.04	-25.27	0	-	attempt 3
3748597	SMP	1	32	118.07	731.42	122.89	32	118.07	Front Left	30.37	-1.31	-27.05	-29.64	-2.04	-25.27	0	-	attempt 3
3781782	SMP	1	30	112.07	746.16	128.84	30	112.07	Front Left	30.37	-1.31	-27.05	-29.64	-2.04	-25.27	0	-	attempt 3
3815900	SMP	1	290	104.07	556.01	451.72	290	104.07	ball	30.37	-1.31	-27.05	-29.64	-2.04	-25.27	0	-	attempt 3
3848504	SMP	1	287	40.07	555.51	566.97	287	40.07	ball	30.37	-1.31	-27.05	-29.64	-2.04	-25.27	0	-	attempt 3
3881619	SMP	1	287	40.07	583.03	543.03	287	40.07	ball	30.37	-1.31	-27.05	-29.64	-2.04	-25.27	0	-	attempt 3
3914947	SMP	1	287	40.07	614.76	509.88	287	40.07	ball	30.37	-1.31	-27.05	-29.64	-2.04	-25.27	0	-	attempt 3
3948591	SMP	1	287	40.07	619.11	492.29	287	40.07	ball	30.37	-1.31	-27.05	-29.64	-2.04	-25.27	0	-	attempt 3
3981951	SMP	1	287	40.07	624.62	517.5	287	40.07	ball	30.37	-1.31	-27.05	-29.64	-2.04	-25.27	0	-	attempt 3
4014724	SMP	1	287	40.07	643.49	521.05	287	40.07	ball	30.37	-1.31	-27.05	-29.64	-2.04	-25.27	0	-	attempt 3
4047949	SMP	1	287	40.07	654.46	564.17	287	40.07	ball	30.37	-1.31	-27.05	-29.64	-2.04	-25.27	0	-	attempt 3
4081384	SMP	1	287	40.07	659.99	582.79	287	40.07	ball	30.37	-1.31	-27.05	-29.64	-2.04	-25.27	0	-	attempt 3
4114753	SMP	1	287	40.07	637	632.43	287	40.07	ball	30.37	-1.31	-27.05	-29.64	-2.04	-25.27	0	-	attempt 3
4147888	SMP	1	287	40.07	603.24	598.25	287	40.07	ball	30.37	-1.31	-27.05	-29.64	-2.04	-25.27	0	-	attempt 3
4181028	SMP	1	287	40.07	591.36	630.8	287	40.07	ball	30.37	-1.31	-27.05	-29.64	-2.04	-25.27	0	-	attempt 3
4214771	SMP	1	287	40.07	585.53	710.14	287	40.07	ball	30.37	-1.31	-27.05	-29.64	-2.04	-25.27	0	-	attempt 3
4247884	SMP	1	287	40.07	614.92	657.48	287	40.07	ball	30.37	-1.31	-27.05	-29.64	-2.04	-25.27	0	-	attempt 3
4280852	SMP	1	287	40.07	714.18	581.76	287	40.07	ball	30.37	-1.31	-27.05	-29.64	-2.04	-25.27	0	-	attempt 3
4314340	SMP	1	287	40.07	777.8	397.11	287	40.07	ball	30.37	-1.31	-27.05	-29.64	-2.04	-25.27	0	-	attempt 3
4347564	SMP	1	288	44.07	713.25	441.19	288	44.07	ball	30.37	-1.31	-27.05	-29.63	-2.04	-25.27	0	-	attempt 3
4380871	SMP	1	288	44.07	783.15	446.38	288	44.07	ball	30.37	-1.31	-27.05	-29.63	-2.04	-25.27	0	-	attempt 3
4414100	SMP	1	288	44.07	757.26	440.88	288	44.07	ball	30.37	-1.31	-27.05	-29.63	-2.04	-25.27	0	-	attempt 3
4457268	SMP	1	288	44.07	766.13	438.48	288	44.07	ball	30.37	-1.31	-27.05	-29.63	-2.04	-25.27	0	-	attempt 3
4480555	SMP	1	288	44.07	782.71	429.31	288	44.07	ball	30.37	-1.31	-27.05	-29.63	-2.04	-25.27	0	-	attempt 3
4522516	SMP	1	0	0	0	0	0	0	-	0	0	0	0	0	0	0	-	attempt 3
4581338	SMP	1	0	0	0	0	0	0	-	0	0	0	0	0	0	0	-	attempt 3
4614180	SMP	1	0	0	0	0	0	0	-	0	0	0	0	0	0	0	-	attempt 3
4647106	SMP	1	0	0	0	0	0	0	-	0	0	0	0	0	0	0	-	attempt 3
4680282	SMP	1	0	0	0	0	0	0	-	0	0	0	0	0	0	0	-	attempt 3
4713674	SMP	1	0	0	0	0	0	0	-	0	0	0	0	0	0	0	-	attempt 3
4746767	SMP	1	0	0	0	0	0	0	-	0	0	0	0	0	0	0	-	attempt 3
4780494	SMP	1	0	0	0	0	0	0	-	0	0	0	0	0	0	0	-	attempt 3
4813890	SMP	1	0	0	0	0	0	0	-	0	0	0	0	0	0	0	-	attempt 3
4846642	SMP	1	0	0	0	0	0	0	-	0	0	0	0	0	0	0	-	attempt 3
4879764	SMP	1	97	77.07	717.27	587.87	97	77.07	Bottom Middle	30.37	-1.31	-27.05	-29.63	-2.04	-25.27	0	-	attempt 3
4913224	SMP	1	0	0	0	0	0	0	-	0	0	0	0	0	0	0	-	attempt 3
4946331	SMP	1	0	0	0	0	0	0	-	0	0	0	0	0	0	0	-	attempt 3
4979837	SMP	1	0	0	0	0	0	0	-	0	0	0	0	0	0	0	-	attempt 3
