# Supplementary material for: Visual Search Strategies of Soccer Players Executing a Power vs. Placement Penalty Kick
Source: PLoS One. 2014 Dec 17;9(12):e115179. doi: 10.1371/journal.pone.0115179 (PMC4269429; doi:10.1371/journal.pone.0115179)
Supplement: S1 File — Raw visual search data from participant group in each test condition. (ZIP) [file pone.0115179.s001.zip › PLoS ONE Supporting Information/Part 8/Output/S1 attempt 1 LA power GK move.xlsx]

## Sheet: Sheet1
## [BeGaze]
## Converted from:
## Date:	23.07.2013 10:54:06
## Version:	BeGaze 3.2.28
## IDF Version:	10
## Sample Rate:	30
## Separator Type:	Trial
## Trial Count:	1
## Uses Plane File:	FALSE
## Stimulus:	attempt 5
## Number of Samples:	161
## Reversed:	none
## [Run]
## Subject:	Kieran Turner High Anxiety
## Description:	Reference View 6 Kieran Turner High Anxiety 0
## [Calibration]
## Calibration Type:	n.a.
## Calibration Area:	1280	960
## [Geometry]
## Stimulus Dimension [mm]:	1280	960
## Head Distance [mm]:	1450
## [Hardware Setup]
## System ID:
## Operating System :
## IView X Version:
## [Filter Settings]
## Heuristics:	FALSE
## Heuristics Stage:	0
## Bilateral:	FALSE
## Gaze Cursor Filter:	FALSE
## Saccade Length [px]:	0
## Filter Depth [ms]:	0
## Format:	LEFT, RIGHT, POR, AOI, EYEPOSITION, TRIGGER
##
Time	Type	Trial	B POR X [px]	B POR Y [px]	L POR X [px]	L POR Y [px]	R POR X [px]	R POR Y [px]	B Object Hit	L EPOS X	L EPOS Y	L EPOS Z	R EPOS X	R EPOS Y	R EPOS Z	Trigger	B Event Info	Stimulus
814	SMP	1	289	43.07	559.86	588.43	289	43.07	ball	30.39	-1.33	-26.78	-29.54	-1.89	-25.17	0	-	attempt 5
34924	SMP	1	289	43.07	562.76	587.97	289	43.07	ball	30.39	-1.33	-26.78	-29.54	-1.89	-25.17	0	-	attempt 5
68012	SMP	1	289	43.07	560.31	578.27	289	43.07	ball	30.39	-1.33	-26.78	-29.54	-1.89	-25.17	0	-	attempt 5
102331	SMP	1	289	43.07	558.09	579.8	289	43.07	ball	30.39	-1.33	-26.78	-29.54	-1.89	-25.17	0	-	attempt 5
133569	SMP	1	289	43.07	556.46	587.67	289	43.07	ball	30.39	-1.33	-26.78	-29.54	-1.89	-25.17	0	-	attempt 5
167064	SMP	1	289	43.07	556.49	579.7	289	43.07	ball	30.39	-1.33	-26.78	-29.54	-1.89	-25.17	0	-	attempt 5
200101	SMP	1	289	43.07	531.69	532.6	289	43.07	ball	30.39	-1.33	-26.78	-29.54	-1.89	-25.17	0	-	attempt 5
233741	SMP	1	289	43.07	557.42	591.23	289	43.07	ball	30.39	-1.33	-26.78	-29.54	-1.89	-25.17	0	-	attempt 5
266590	SMP	1	289	43.07	554.39	592	289	43.07	ball	30.39	-1.33	-26.78	-29.54	-1.89	-25.17	0	-	attempt 5
300008	SMP	1	289	43.07	542.11	611.93	289	43.07	ball	30.39	-1.33	-26.78	-29.54	-1.89	-25.17	0	-	attempt 5
333239	SMP	1	289	43.07	520.39	546.6	289	43.07	ball	30.39	-1.33	-26.78	-29.54	-1.89	-25.17	0	-	attempt 5
366569	SMP	1	289	43.07	530.26	607.15	289	43.07	ball	30.39	-1.33	-26.78	-29.54	-1.89	-25.17	0	-	attempt 5
400269	SMP	1	289	43.07	522.91	603.77	289	43.07	ball	30.39	-1.33	-26.78	-29.54	-1.89	-25.17	0	-	attempt 5
433421	SMP	1	289	43.07	506.28	593.96	289	43.07	ball	30.39	-1.33	-26.78	-29.54	-1.89	-25.17	0	-	attempt 5
466394	SMP	1	289	43.07	485.56	592.49	289	43.07	ball	30.39	-1.33	-26.78	-29.54	-1.89	-25.17	0	-	attempt 5
499549	SMP	1	289	43.07	454.98	576.59	289	43.07	ball	30.39	-1.33	-26.78	-29.54	-1.89	-25.17	0	-	attempt 5
532920	SMP	1	289	43.07	435.19	559.34	289	43.07	ball	30.39	-1.33	-26.78	-29.54	-1.89	-25.17	0	-	attempt 5
566259	SMP	1	287	103.07	565.41	706.74	287	103.07	Other	30.39	-1.33	-26.78	-29.54	-1.89	-25.17	0	-	attempt 5
599433	SMP	1	287	103.07	565.37	706.76	287	103.07	Other	30.39	-1.33	-26.78	-29.54	-1.89	-25.17	0	-	attempt 5
632826	SMP	1	293	105.07	865.24	993.38	293	105.07	Other	30.39	-1.33	-26.78	0	0	0	0	-	attempt 5
665930	SMP	1	293	105.07	865.24	993.38	293	105.07	Other	30.39	-1.33	-26.78	-29.54	-1.89	-25.17	0	-	attempt 5
699186	SMP	1	293	105.07	865.24	993.38	293	105.07	Other	30.39	-1.33	-26.78	-29.54	-1.89	-25.17	0	-	attempt 5
732572	SMP	1	293	105.07	1105.97	846.4	293	105.07	Other	30.39	-1.33	-26.78	-29.54	-1.89	-25.17	0	-	attempt 5
766505	SMP	1	293	105.07	1106.67	828.45	293	105.07	Other	30.39	-1.33	-26.78	-29.54	-1.89	-25.17	0	-	attempt 5
799123	SMP	1	293	105.07	945.1	760.95	293	105.07	Other	30.39	-1.33	-26.78	-29.54	-1.89	-25.17	0	-	attempt 5
832353	SMP	1	293	105.07	925.21	737.3	293	105.07	Other	30.39	-1.33	-26.78	-29.54	-1.89	-25.17	0	-	attempt 5
865633	SMP	1	293	105.07	901.16	705.82	293	105.07	Other	30.39	-1.33	-26.78	-29.54	-1.89	-25.17	0	-	attempt 5
899338	SMP	1	293	105.07	894.09	675.39	293	105.07	Other	30.39	-1.33	-26.78	-29.54	-1.89	-25.17	0	-	attempt 5
932325	SMP	1	293	105.07	883.56	662.57	293	105.07	Other	30.39	-1.33	-26.78	-29.54	-1.88	-25.17	0	-	attempt 5
965512	SMP	1	293	105.07	870.51	653.85	293	105.07	Other	30.39	-1.33	-26.78	-29.54	-1.88	-25.17	0	-	attempt 5
998699	SMP	1	293	105.07	885.46	658.35	293	105.07	Other	30.39	-1.33	-26.78	-29.54	-1.88	-25.17	0	-	attempt 5
1032023	SMP	1	293	105.07	912.36	669.32	293	105.07	Other	30.39	-1.33	-26.78	-29.54	-1.88	-25.17	0	-	attempt 5
1065188	SMP	1	293	105.07	851.84	650.9	293	105.07	Other	30.39	-1.33	-26.78	-29.54	-1.88	-25.17	0	-	attempt 5
1100354	SMP	1	293	105.07	653.37	528.66	293	105.07	Other	30.39	-1.33	-26.78	0	0	0	0	-	attempt 5
1131899	SMP	1	293	105.07	478.48	446.93	293	105.07	Other	30.39	-1.33	-26.78	-29.54	-1.88	-25.17	0	-	attempt 5
1166086	SMP	1	293	105.07	325.63	434.87	293	105.07	Other	30.39	-1.33	-26.78	-29.54	-1.88	-25.17	0	-	attempt 5
1231592	SMP	1	287	40.07	283.99	442.31	287	40.07	ball	30.39	-1.33	-26.78	-29.54	-1.88	-25.17	0	-	attempt 5
1264898	SMP	1	286	102.07	348.07	448.4	286	102.07	ball	30.39	-1.33	-26.78	-29.54	-1.88	-25.17	0	-	attempt 5
1298486	SMP	1	286	102.07	386.96	445.67	286	102.07	ball	30.39	-1.33	-26.78	-29.54	-1.89	-25.17	0	-	attempt 5
1331786	SMP	1	286	102.07	407.88	457.91	286	102.07	ball	30.39	-1.33	-26.78	-29.54	-1.89	-25.17	0	-	attempt 5
1364812	SMP	1	286	102.07	426.69	486.88	286	102.07	ball	30.39	-1.33	-26.78	-29.54	-1.89	-25.17	0	-	attempt 5
1398004	SMP	1	286	102.07	401.09	484.07	286	102.07	ball	30.39	-1.33	-26.78	-29.54	-1.89	-25.17	0	-	attempt 5
1432083	SMP	1	293	44.07	430.04	496.37	293	44.07	ball	30.39	-1.33	-26.78	-29.54	-1.89	-25.17	0	-	attempt 5
1464540	SMP	1	301	103.07	447.65	519.9	301	103.07	ball	30.39	-1.33	-26.78	-29.54	-1.89	-25.17	0	-	attempt 5
1498092	SMP	1	287	49.07	460.28	531.19	287	49.07	ball	30.39	-1.33	-26.78	-29.54	-1.89	-25.17	0	-	attempt 5
1531019	SMP	1	290	47.07	471.66	538.99	290	47.07	ball	30.39	-1.33	-26.78	-29.54	-1.89	-25.17	0	-	attempt 5
1564687	SMP	1	290	47.07	478.54	540.47	290	47.07	ball	30.39	-1.33	-26.78	-29.54	-1.89	-25.17	0	-	attempt 5
1598211	SMP	1	290	47.07	484.45	552.44	290	47.07	ball	30.39	-1.33	-26.78	-29.54	-1.89	-25.17	0	-	attempt 5
1631008	SMP	1	290	47.07	482	561.1	290	47.07	ball	30.39	-1.33	-26.78	-29.54	-1.89	-25.17	0	-	attempt 5
1664156	SMP	1	290	47.07	483.28	575.17	290	47.07	ball	30.39	-1.33	-26.78	-29.54	-1.89	-25.17	0	-	attempt 5
1698106	SMP	1	292	100.07	483.28	575.17	292	100.07	ball	30.39	-1.33	-26.78	-29.54	-1.89	-25.17	0	-	attempt 5
1730745	SMP	1	292	100.07	777.6	167.4	292	100.07	Other	30.39	-1.33	-26.78	-29.54	-1.89	-25.17	0	-	attempt 5
1764147	SMP	1	299	105.07	735.97	137.6	299	105.07	Other	30.39	-1.33	-26.78	-29.54	-1.89	-25.17	0	-	attempt 5
1797350	SMP	1	299	105.07	701.8	192.07	299	105.07	Other	30.39	-1.33	-26.78	-29.54	-1.89	-25.17	0	-	attempt 5
1830550	SMP	1	299	105.07	686.45	208.71	299	105.07	Other	30.39	-1.33	-26.78	-29.54	-1.89	-25.17	0	-	attempt 5
1863906	SMP	1	299	105.07	671.61	230.59	299	105.07	Other	30.39	-1.33	-26.78	-29.54	-1.89	-25.17	0	-	attempt 5
1897244	SMP	1	119	123.07	659.87	235.16	119	123.07	Front middle	30.39	-1.33	-26.78	-29.54	-1.89	-25.17	0	-	attempt 5
1930633	SMP	1	355	118.07	649.69	244.49	355	118.07	Keeper	30.39	-1.33	-26.78	-29.54	-1.89	-25.17	0	-	attempt 5
1963941	SMP	1	355	118.07	646.79	240.92	355	118.07	Keeper	30.39	-1.33	-26.78	-29.54	-1.89	-25.17	0	-	attempt 5
1997107	SMP	1	355	118.07	648.28	234.08	355	118.07	Keeper	30.39	-1.33	-26.78	-29.54	-1.89	-25.17	0	-	attempt 5
2030175	SMP	1	358	111.07	649.18	228.1	358	111.07	Keeper	30.39	-1.33	-26.78	-29.54	-1.89	-25.17	0	-	attempt 5
2064059	SMP	1	392	76.07	694.6	139.91	392	76.07	Keeper	30.39	-1.33	-26.78	-29.54	-1.89	-25.17	0	-	attempt 5
2096737	SMP	1	294	105.07	714	77.58	294	105.07	Keeper	30.39	-1.33	-26.78	-29.54	-1.89	-25.17	0	-	attempt 5
2130598	SMP	1	294	101.07	701.91	98.47	294	101.07	Keeper	30.39	-1.33	-26.78	-29.54	-1.89	-25.17	0	-	attempt 5
2163293	SMP	1	294	101.07	693.7	106.03	294	101.07	Keeper	30.39	-1.33	-26.78	-29.54	-1.89	-25.17	0	-	attempt 5
2196583	SMP	1	389	65.07	684.59	120.13	389	65.07	Keeper	30.39	-1.33	-26.78	-29.54	-1.89	-25.17	0	-	attempt 5
2230018	SMP	1	387	62.07	684.88	122.71	387	62.07	Keeper	30.39	-1.33	-26.78	-29.54	-1.89	-25.17	0	-	attempt 5
2263271	SMP	1	391	61.07	686.13	120.17	391	61.07	Keeper	30.39	-1.33	-26.78	-29.54	-1.89	-25.17	0	-	attempt 5
2296445	SMP	1	391	61.07	692.43	135.08	391	61.07	Keeper	30.39	-1.33	-26.78	-29.54	-1.89	-25.17	0	-	attempt 5
2329745	SMP	1	288	102.07	544.99	440.26	288	102.07	Other	30.39	-1.33	-26.78	-29.54	-1.89	-25.17	0	-	attempt 5
2363265	SMP	1	288	102.07	492.68	576.75	288	102.07	Other	30.39	-1.33	-26.78	-29.54	-1.89	-25.17	0	-	attempt 5
2396332	SMP	1	288	102.07	520.83	530.58	288	102.07	ball	30.39	-1.33	-26.78	-29.54	-1.89	-25.17	0	-	attempt 5
2429409	SMP	1	288	102.07	533.58	523.05	288	102.07	ball	30.39	-1.33	-26.78	-29.54	-1.89	-25.17	0	-	attempt 5
2463556	SMP	1	288	102.07	548.57	516.31	288	102.07	ball	30.39	-1.33	-26.78	-29.54	-1.89	-25.17	0	-	attempt 5
2496094	SMP	1	288	102.07	562.77	509.2	288	102.07	ball	30.39	-1.33	-26.78	-29.54	-1.89	-25.17	0	-	attempt 5
2529391	SMP	1	294	38.07	494.31	584.21	294	38.07	ball	30.39	-1.33	-26.78	-29.54	-1.89	-25.17	0	-	attempt 5
2562747	SMP	1	293	38.07	513.14	563.64	293	38.07	ball	30.39	-1.33	-26.78	-29.54	-1.89	-25.17	0	-	attempt 5
2596233	SMP	1	293	38.07	523.93	553.48	293	38.07	ball	30.39	-1.33	-26.78	-29.54	-1.89	-25.17	0	-	attempt 5
2629229	SMP	1	293	38.07	526.58	545.62	293	38.07	ball	30.39	-1.33	-26.78	-29.54	-1.89	-25.17	0	-	attempt 5
2662429	SMP	1	293	38.07	519.1	558.98	293	38.07	ball	30.39	-1.33	-26.78	-29.54	-1.88	-25.17	0	-	attempt 5
2695837	SMP	1	293	38.07	511.8	556.47	293	38.07	ball	30.39	-1.33	-26.78	-29.54	-1.88	-25.17	0	-	attempt 5
2729080	SMP	1	293	38.07	518.16	563.64	293	38.07	ball	30.39	-1.33	-26.78	-29.54	-1.88	-25.17	0	-	attempt 5
2762276	SMP	1	284	105.07	0	0	284	105.07	Other	0	0	0	-29.54	-1.88	-25.17	0	-	attempt 5
2796315	SMP	1	284	105.07	875.43	226.3	284	105.07	Other	30.39	-1.33	-26.78	-29.54	-1.88	-25.17	0	-	attempt 5
2828826	SMP	1	118	125.07	813.49	247.88	118	125.07	Front middle	30.39	-1.33	-26.78	-29.54	-1.88	-25.17	0	-	attempt 5
2862646	SMP	1	294	103.07	777.05	272.15	294	103.07	Other	30.39	-1.33	-26.78	-29.54	-1.88	-25.17	0	-	attempt 5
2895350	SMP	1	108	124.07	750.14	290.85	108	124.07	Front middle	30.39	-1.33	-26.78	-29.54	-1.89	-25.17	0	-	attempt 5
2928685	SMP	1	355	116.07	732.42	308.25	355	116.07	Keeper	30.39	-1.33	-26.78	-29.54	-1.89	-25.17	0	-	attempt 5
2962005	SMP	1	355	116.07	720.42	314.63	355	116.07	Keeper	30.39	-1.33	-26.78	-29.54	-1.89	-25.17	0	-	attempt 5
2995089	SMP	1	364	103.07	714.39	308.36	364	103.07	Keeper	30.39	-1.33	-26.78	-29.54	-1.89	-25.17	0	-	attempt 5
3028432	SMP	1	373	87.07	710.85	311.07	373	87.07	Keeper	30.39	-1.33	-26.78	-29.54	-1.89	-25.17	0	-	attempt 5
3061731	SMP	1	378	82.07	707.79	301.11	378	82.07	Keeper	30.39	-1.33	-26.78	-29.54	-1.89	-25.17	0	-	attempt 5
3095639	SMP	1	389	78.07	705.99	301.92	389	78.07	Keeper	30.39	-1.33	-26.78	-29.54	-1.89	-25.17	0	-	attempt 5
3128368	SMP	1	378	88.07	701.67	309.76	378	88.07	Keeper	30.39	-1.33	-26.78	-29.54	-1.89	-25.17	0	-	attempt 5
3161610	SMP	1	378	88.07	696.14	310.66	378	88.07	Keeper	30.39	-1.33	-26.78	-29.54	-1.89	-25.17	0	-	attempt 5
3194854	SMP	1	381	51.07	702.82	236.23	381	51.07	Keeper	30.39	-1.33	-26.78	-29.54	-1.89	-25.17	0	-	attempt 5
3228088	SMP	1	380	51.07	691.7	239.65	380	51.07	Keeper	30.39	-1.33	-26.78	-29.54	-1.89	-25.17	0	-	attempt 5
3261425	SMP	1	380	51.07	687.85	238.18	380	51.07	Keeper	30.39	-1.33	-26.78	-29.54	-1.89	-25.17	0	-	attempt 5
3294707	SMP	1	385	56.07	682.65	233.82	385	56.07	Keeper	30.39	-1.33	-26.78	-29.54	-1.89	-25.17	0	-	attempt 5
3328014	SMP	1	385	56.07	685.36	231.55	385	56.07	Keeper	30.39	-1.33	-26.78	-29.54	-1.89	-25.17	0	-	attempt 5
3361183	SMP	1	385	56.07	684.85	225.78	385	56.07	Keeper	30.39	-1.33	-26.78	-29.54	-1.89	-25.17	0	-	attempt 5
3394591	SMP	1	387	56.07	689.13	218.35	387	56.07	Keeper	30.39	-1.33	-26.78	-29.54	-1.89	-25.17	0	-	attempt 5
3427941	SMP	1	387	53.07	691.57	218.56	387	53.07	Keeper	30.39	-1.33	-26.78	-29.54	-1.89	-25.17	0	-	attempt 5
3461091	SMP	1	391	42.07	696.88	213.2	391	42.07	Keeper	30.39	-1.33	-26.78	-29.54	-1.89	-25.17	0	-	attempt 5
3494314	SMP	1	391	50.07	696.83	210.14	391	50.07	Keeper	30.39	-1.33	-26.78	-29.54	-1.89	-25.17	0	-	attempt 5
3527670	SMP	1	391	44.07	700.69	204.87	391	44.07	Keeper	30.39	-1.33	-26.78	-29.54	-1.89	-25.17	0	-	attempt 5
3561653	SMP	1	388	55.07	704.27	198.95	388	55.07	Keeper	30.39	-1.33	-26.78	-29.54	-1.89	-25.17	0	-	attempt 5
3595074	SMP	1	388	55.07	711.3	199.99	388	55.07	Keeper	30.39	-1.33	-26.78	-29.54	-1.89	-25.17	0	-	attempt 5
3627458	SMP	1	388	53.07	715.04	199.34	388	53.07	Keeper	30.39	-1.33	-26.78	-29.54	-1.89	-25.17	0	-	attempt 5
3661426	SMP	1	94	119.07	580	371.38	94	119.07	Front middle	30.39	-1.33	-26.78	0	0	0	0	-	attempt 5
3693912	SMP	1	294	103.07	429.15	383.76	294	103.07	Other	30.39	-1.33	-26.78	-29.54	-1.89	-25.17	0	-	attempt 5
3727360	SMP	1	294	103.07	410.06	559.91	294	103.07	Other	30.39	-1.33	-26.78	-29.54	-1.89	-25.17	0	-	attempt 5
3760413	SMP	1	294	105.07	423.06	540.38	294	105.07	Other	30.39	-1.33	-26.78	-29.54	-1.89	-25.17	0	-	attempt 5
3794342	SMP	1	294	105.07	433.44	528.15	294	105.07	Other	30.39	-1.33	-26.78	-29.54	-1.89	-25.17	0	-	attempt 5
3827208	SMP	1	294	105.07	446.09	511.99	294	105.07	Other	30.39	-1.33	-26.78	-29.54	-1.89	-25.17	0	-	attempt 5
3860408	SMP	1	294	105.07	460	513.71	294	105.07	Other	30.39	-1.33	-26.78	-29.54	-1.89	-25.17	0	-	attempt 5
3894053	SMP	1	294	105.07	522.55	458.94	294	105.07	Other	30.39	-1.33	-26.78	-29.54	-1.89	-25.17	0	-	attempt 5
3927516	SMP	1	294	105.07	0	0	294	105.07	Other	0	0	0	-29.54	-1.89	-25.17	0	-	attempt 5
3960135	SMP	1	294	105.07	686.51	241.99	294	105.07	Other	30.39	-1.33	-26.78	-29.54	-1.89	-25.17	0	-	attempt 5
3994085	SMP	1	90	128.07	687.8	241.38	90	128.07	Front middle	30.39	-1.33	-26.78	-29.54	-1.89	-25.17	0	-	attempt 5
4026847	SMP	1	91	126.07	706.62	236.3	91	126.07	Front middle	30.39	-1.33	-26.78	-29.54	-1.89	-25.17	0	-	attempt 5
4060334	SMP	1	91	121.07	737.96	210.5	91	121.07	Front middle	30.39	-1.33	-26.78	-29.54	-1.89	-25.17	0	-	attempt 5
4093355	SMP	1	291	100.07	707.79	273.34	291	100.07	Other	30.39	-1.33	-26.78	-29.54	-1.89	-25.17	0	-	attempt 5
4126779	SMP	1	291	100.07	495.2	551.61	291	100.07	Other	30.39	-1.33	-26.79	-29.54	-1.89	-25.17	0	-	attempt 5
4159985	SMP	1	291	100.07	521.29	546.33	291	100.07	ball	30.39	-1.33	-26.79	-29.54	-1.89	-25.17	0	-	attempt 5
4193373	SMP	1	291	100.07	527.12	547.48	291	100.07	ball	30.39	-1.33	-26.79	-29.54	-1.89	-25.17	0	-	attempt 5
4226672	SMP	1	291	100.07	532.32	528.2	291	100.07	ball	30.39	-1.33	-26.79	-29.54	-1.89	-25.17	0	-	attempt 5
4259598	SMP	1	291	100.07	554.12	510.62	291	100.07	ball	30.39	-1.33	-26.79	-29.54	-1.89	-25.17	0	-	attempt 5
4297479	SMP	1	290	104.07	581.8	465.23	290	104.07	ball	30.39	-1.33	-26.79	-29.54	-1.89	-25.17	0	-	attempt 5
4326192	SMP	1	290	104.07	597.64	474.98	290	104.07	ball	30.39	-1.33	-26.79	-29.54	-1.89	-25.17	0	-	attempt 5
4359455	SMP	1	290	104.07	611.42	493.41	290	104.07	ball	30.39	-1.33	-26.79	-29.54	-1.89	-25.17	0	-	attempt 5
4392776	SMP	1	290	104.07	631.36	529.23	290	104.07	ball	30.39	-1.33	-26.79	-29.54	-1.89	-25.17	0	-	attempt 5
4426146	SMP	1	294	105.07	681.61	380.55	294	105.07	ball	30.39	-1.33	-26.79	-29.54	-1.89	-25.17	0	-	attempt 5
4460116	SMP	1	294	105.07	694.01	436.7	294	105.07	ball	30.39	-1.33	-26.79	-29.54	-1.89	-25.17	0	-	attempt 5
4492638	SMP	1	292	40.07	649.16	568.88	292	40.07	ball	30.39	-1.33	-26.79	-29.54	-1.89	-25.17	0	-	attempt 5
4526410	SMP	1	292	40.07	655.84	597.31	292	40.07	ball	30.39	-1.33	-26.79	-29.54	-1.89	-25.17	0	-	attempt 5
4559172	SMP	1	292	40.07	640.51	599.35	292	40.07	ball	30.39	-1.33	-26.79	-29.54	-1.89	-25.17	0	-	attempt 5
4592839	SMP	1	292	40.07	580.05	649.01	292	40.07	ball	30.39	-1.33	-26.79	-29.54	-1.89	-25.17	0	-	attempt 5
4625558	SMP	1	292	40.07	635.42	534.43	292	40.07	ball	30.39	-1.33	-26.79	-29.54	-1.89	-25.17	0	-	attempt 5
4659077	SMP	1	294	102.07	686.8	337.05	294	102.07	ball	30.39	-1.33	-26.79	-29.54	-1.89	-25.17	0	-	attempt 5
4692195	SMP	1	294	102.07	687.86	588.71	294	102.07	ball	30.39	-1.32	-26.79	-29.54	-1.89	-25.17	0	-	attempt 5
4725750	SMP	1	294	102.07	713.6	640.74	294	102.07	ball	30.39	-1.32	-26.79	-29.54	-1.89	-25.17	0	-	attempt 5
4758747	SMP	1	294	102.07	908.98	576.57	294	102.07	ball	30.39	-1.32	-26.79	-29.54	-1.89	-25.17	0	-	attempt 5
4792350	SMP	1	290	101.07	908.99	576.59	290	101.07	ball	30.39	-1.32	-26.79	-29.54	-1.89	-25.17	0	-	attempt 5
4826036	SMP	1	0	0	0	0	0	0	-	0	0	0	0	0	0	0	-	attempt 5
4858755	SMP	1	0	0	0	0	0	0	-	0	0	0	0	0	0	0	-	attempt 5
4891814	SMP	1	0	0	0	0	0	0	-	0	0	0	0	0	0	0	-	attempt 5
4925628	SMP	1	0	0	0	0	0	0	-	0	0	0	0	0	0	0	-	attempt 5
4958414	SMP	1	0	0	0	0	0	0	-	0	0	0	0	0	0	0	-	attempt 5
4991743	SMP	1	0	0	0	0	0	0	-	0	0	0	0	0	0	0	-	attempt 5
5024929	SMP	1	0	0	0	0	0	0	-	0	0	0	0	0	0	0	-	attempt 5
5058797	SMP	1	0	0	0	0	0	0	-	0	0	0	0	0	0	0	-	attempt 5
5091541	SMP	1	0	0	0	0	0	0	-	0	0	0	0	0	0	0	-	attempt 5
5124743	SMP	1	423	119.07	0	0	423	119.07	Keeper	0	0	0	-29.53	-1.89	-25.17	0	-	attempt 5
5158118	SMP	1	0	0	0	0	0	0	-	0	0	0	0	0	0	0	-	attempt 5
5191208	SMP	1	0	0	0	0	0	0	-	0	0	0	0	0	0	0	-	attempt 5
5224503	SMP	1	0	0	0	0	0	0	-	0	0	0	0	0	0	0	-	attempt 5
5257904	SMP	1	0	0	0	0	0	0	-	0	0	0	0	0	0	0	-	attempt 5
5291333	SMP	1	0	0	0	0	0	0	-	0	0	0	0	0	0	0	-	attempt 5
5324567	SMP	1	0	0	0	0	0	0	-	0	0	0	0	0	0	0	-	attempt 5
5358178	SMP	1	0	0	0	0	0	0	-	0	0	0	0	0	0	0	-	attempt 5
