# Supplementary material for: Visual Search Strategies of Soccer Players Executing a Power vs. Placement Penalty Kick
Source: PLoS One. 2014 Dec 17;9(12):e115179. doi: 10.1371/journal.pone.0115179 (PMC4269429; doi:10.1371/journal.pone.0115179)
Supplement: S1 File — Raw visual search data from participant group in each test condition. (ZIP) [file pone.0115179.s001.zip › PLoS ONE Supporting Information/Part 8/Output/S1 attempt 1 LA power no GK.xlsx]

## Sheet: Sheet1
## [BeGaze]
## Converted from:
## Date:	23.07.2013 10:54:16
## Version:	BeGaze 3.2.28
## IDF Version:	10
## Sample Rate:	30
## Separator Type:	Trial
## Trial Count:	1
## Uses Plane File:	FALSE
## Stimulus:	attempt 6
## Number of Samples:	172
## Reversed:	none
## [Run]
## Subject:	Kieran Turner High Anxiety
## Description:	Reference View 8 Kieran Turner High Anxiety 0
## [Calibration]
## Calibration Type:	n.a.
## Calibration Area:	1280	960
## [Geometry]
## Stimulus Dimension [mm]:	1280	960
## Head Distance [mm]:	1450
## [Hardware Setup]
## System ID:
## Operating System :
## IView X Version:
## [Filter Settings]
## Heuristics:	FALSE
## Heuristics Stage:	0
## Bilateral:	FALSE
## Gaze Cursor Filter:	FALSE
## Saccade Length [px]:	0
## Filter Depth [ms]:	0
## Format:	LEFT, RIGHT, POR, AOI, EYEPOSITION, TRIGGER
##
Time	Type	Trial	B POR X [px]	B POR Y [px]	L POR X [px]	L POR Y [px]	R POR X [px]	R POR Y [px]	B Object Hit	L EPOS X	L EPOS Y	L EPOS Z	R EPOS X	R EPOS Y	R EPOS Z	Trigger	B Event Info	Stimulus
29416	SMP	1	287	40.07	515.42	608.88	287	40.07	ball	30.39	-1.31	-26.79	-29.51	-1.9	-25.16	0	-	attempt 6
62651	SMP	1	287	40.07	522.05	593.88	287	40.07	ball	30.39	-1.31	-26.79	-29.51	-1.9	-25.16	0	-	attempt 6
96079	SMP	1	287	40.07	483.07	543.41	287	40.07	ball	30.39	-1.31	-26.79	-29.51	-1.9	-25.16	0	-	attempt 6
129781	SMP	1	287	40.07	464.67	542.82	287	40.07	ball	30.39	-1.31	-26.79	-29.51	-1.9	-25.16	0	-	attempt 6
162919	SMP	1	287	40.07	454.35	603.63	287	40.07	ball	30.39	-1.31	-26.79	-29.51	-1.9	-25.16	0	-	attempt 6
195761	SMP	1	287	40.07	429.48	594.9	287	40.07	ball	30.39	-1.31	-26.79	-29.51	-1.9	-25.16	0	-	attempt 6
229159	SMP	1	287	40.07	408.15	616.09	287	40.07	ball	30.39	-1.31	-26.79	-29.51	-1.9	-25.16	0	-	attempt 6
262383	SMP	1	287	40.07	385.09	613.56	287	40.07	ball	30.39	-1.31	-26.79	-29.51	-1.9	-25.16	0	-	attempt 6
295836	SMP	1	287	51.07	367.27	622.4	287	51.07	ball	30.39	-1.31	-26.79	-29.51	-1.9	-25.16	0	-	attempt 6
328838	SMP	1	0	0	0	0	0	0	-	0	0	0	0	0	0	0	-	attempt 6
362368	SMP	1	289	102.07	893.09	640.62	289	102.07	Other	30.39	-1.31	-26.79	-29.51	-1.9	-25.16	0	-	attempt 6
395376	SMP	1	289	102.07	-252.23	763.93	289	102.07	Other	30.39	-1.31	-26.79	-29.51	-1.9	-25.16	0	-	attempt 6
428681	SMP	1	289	102.07	1138.88	919.33	289	102.07	Other	30.39	-1.31	-26.79	-29.51	-1.9	-25.16	0	-	attempt 6
462423	SMP	1	289	102.07	1068.74	937.49	289	102.07	Other	30.39	-1.31	-26.79	0	0	0	0	-	attempt 6
495360	SMP	1	289	102.07	1027	769.78	289	102.07	Other	30.39	-1.31	-26.79	-29.51	-1.9	-25.16	0	-	attempt 6
528516	SMP	1	289	102.07	825.31	797.6	289	102.07	Other	30.39	-1.31	-26.79	-29.51	-1.9	-25.16	0	-	attempt 6
561783	SMP	1	289	102.07	794.39	729.45	289	102.07	Other	30.39	-1.31	-26.79	-29.51	-1.9	-25.16	0	-	attempt 6
595005	SMP	1	289	102.07	794.39	729.48	289	102.07	Other	30.39	-1.31	-26.79	-29.51	-1.9	-25.16	0	-	attempt 6
628911	SMP	1	289	102.07	759.55	651.37	289	102.07	Other	30.39	-1.31	-26.79	-29.51	-1.9	-25.16	0	-	attempt 6
661577	SMP	1	289	102.07	759.55	651.37	289	102.07	Other	30.39	-1.31	-26.79	-29.51	-1.9	-25.16	0	-	attempt 6
694887	SMP	1	289	102.07	989.61	738.91	289	102.07	Other	30.39	-1.31	-26.79	-29.51	-1.9	-25.16	0	-	attempt 6
728097	SMP	1	289	102.07	954.89	698.96	289	102.07	Other	30.39	-1.31	-26.79	-29.51	-1.9	-25.16	0	-	attempt 6
761535	SMP	1	289	102.07	923.32	675.44	289	102.07	Other	30.39	-1.31	-26.79	-29.51	-1.9	-25.16	0	-	attempt 6
794806	SMP	1	289	102.07	927.58	686.43	289	102.07	Other	30.39	-1.31	-26.79	-29.51	-1.9	-25.16	0	-	attempt 6
827951	SMP	1	289	102.07	935.1	716.8	289	102.07	Other	30.39	-1.31	-26.79	-29.51	-1.9	-25.16	0	-	attempt 6
861322	SMP	1	289	102.07	936.27	734.12	289	102.07	Other	30.39	-1.31	-26.79	-29.51	-1.9	-25.16	0	-	attempt 6
894415	SMP	1	289	102.07	958.44	794.96	289	102.07	Other	30.39	-1.31	-26.79	-29.51	-1.9	-25.16	0	-	attempt 6
927880	SMP	1	289	102.07	1009.95	831.52	289	102.07	Other	30.39	-1.31	-26.79	-29.51	-1.9	-25.16	0	-	attempt 6
961223	SMP	1	0	0	0	0	0	0	-	0	0	0	0	0	0	0	-	attempt 6
994300	SMP	1	285	105.07	651.74	518.43	285	105.07	Other	30.39	-1.31	-26.79	-29.51	-1.9	-25.16	0	-	attempt 6
1027683	SMP	1	285	105.07	651.74	518.43	285	105.07	Other	30.39	-1.31	-26.79	0	0	0	0	-	attempt 6
1060910	SMP	1	285	105.07	407.21	419.46	285	105.07	Other	30.39	-1.31	-26.79	-29.51	-1.9	-25.16	0	-	attempt 6
1094186	SMP	1	285	105.07	311.24	446.14	285	105.07	Other	30.39	-1.31	-26.79	-29.51	-1.9	-25.16	0	-	attempt 6
1127894	SMP	1	285	105.07	227.73	483.26	285	105.07	Other	30.39	-1.31	-26.79	-29.51	-1.9	-25.16	0	-	attempt 6
1160624	SMP	1	285	105.07	271.15	480.64	285	105.07	ball	30.39	-1.31	-26.79	-29.51	-1.9	-25.16	0	-	attempt 6
1194849	SMP	1	285	105.07	324.16	483.98	285	105.07	ball	30.39	-1.31	-26.79	-29.51	-1.9	-25.16	0	-	attempt 6
1228192	SMP	1	292	100.07	358.22	486.6	292	100.07	ball	30.39	-1.31	-26.79	-29.51	-1.9	-25.16	0	-	attempt 6
1260588	SMP	1	292	100.07	386.55	487.32	292	100.07	ball	30.39	-1.31	-26.79	-29.51	-1.9	-25.16	0	-	attempt 6
1293984	SMP	1	292	100.07	412.37	497.74	292	100.07	ball	30.39	-1.31	-26.79	-29.51	-1.9	-25.16	0	-	attempt 6
1327186	SMP	1	292	100.07	427.03	505.78	292	100.07	ball	30.39	-1.31	-26.79	-29.51	-1.9	-25.16	0	-	attempt 6
1360597	SMP	1	284	38.07	442.39	508.67	284	38.07	ball	30.39	-1.31	-26.79	-29.51	-1.9	-25.16	0	-	attempt 6
1393500	SMP	1	284	38.07	457.66	509.95	284	38.07	ball	30.39	-1.31	-26.79	-29.51	-1.9	-25.16	0	-	attempt 6
1426798	SMP	1	284	38.07	464.31	502.64	284	38.07	ball	30.39	-1.31	-26.79	-29.51	-1.9	-25.16	0	-	attempt 6
1460118	SMP	1	284	38.07	470.77	500.32	284	38.07	ball	30.39	-1.31	-26.79	-29.51	-1.9	-25.16	0	-	attempt 6
1493503	SMP	1	284	38.07	474.81	501.12	284	38.07	ball	30.39	-1.31	-26.79	-29.51	-1.9	-25.16	0	-	attempt 6
1526778	SMP	1	284	38.07	478.51	507.54	284	38.07	ball	30.39	-1.31	-26.79	-29.51	-1.9	-25.16	0	-	attempt 6
1560163	SMP	1	284	38.07	483.93	527.83	284	38.07	ball	30.39	-1.31	-26.79	-29.51	-1.9	-25.16	0	-	attempt 6
1593313	SMP	1	288	102.07	692.69	354.19	288	102.07	Other	30.39	-1.31	-26.79	-29.51	-1.9	-25.16	0	-	attempt 6
1626714	SMP	1	288	102.07	692.69	354.19	288	102.07	Other	30.39	-1.31	-26.79	-29.51	-1.9	-25.16	0	-	attempt 6
1659776	SMP	1	288	102.07	806.29	196.56	288	102.07	Other	30.39	-1.31	-26.79	-29.51	-1.9	-25.16	0	-	attempt 6
1693198	SMP	1	288	102.07	749.71	212.2	288	102.07	Other	30.39	-1.31	-26.79	-29.51	-1.9	-25.16	0	-	attempt 6
1726368	SMP	1	288	102.07	702.37	244.17	288	102.07	Other	30.39	-1.31	-26.79	-29.51	-1.9	-25.16	0	-	attempt 6
1759858	SMP	1	173	125.07	684.67	233.09	173	125.07	Front right	30.39	-1.31	-26.79	-29.51	-1.9	-25.16	0	-	attempt 6
1792978	SMP	1	173	125.07	679.22	225.13	173	125.07	Front right	30.39	-1.31	-26.79	-29.51	-1.9	-25.16	0	-	attempt 6
1826273	SMP	1	173	123.07	683.4	220.72	173	123.07	Front right	30.39	-1.31	-26.79	-29.51	-1.9	-25.16	0	-	attempt 6
1860124	SMP	1	173	121.07	689.38	215.11	173	121.07	Front right	30.39	-1.31	-26.79	-29.51	-1.9	-25.16	0	-	attempt 6
1892997	SMP	1	173	121.07	701.85	202.87	173	121.07	Front right	30.39	-1.31	-26.79	-29.51	-1.9	-25.16	0	-	attempt 6
1925976	SMP	1	178	116.07	720.21	184.32	178	116.07	Front right	30.39	-1.31	-26.79	-29.51	-1.9	-25.16	0	-	attempt 6
1959476	SMP	1	185	114.07	733.76	163.32	185	114.07	Front right	30.39	-1.31	-26.79	-29.51	-1.9	-25.16	0	-	attempt 6
1992600	SMP	1	192	121.07	746.83	151.06	192	121.07	Front right	30.39	-1.31	-26.79	-29.51	-1.9	-25.16	0	-	attempt 6
2025880	SMP	1	292	104.07	769	131.23	292	104.07	Other	30.39	-1.31	-26.79	-29.51	-1.9	-25.16	0	-	attempt 6
2059177	SMP	1	292	104.07	791.65	120.54	292	104.07	Other	30.39	-1.31	-26.79	-29.51	-1.9	-25.16	0	-	attempt 6
2093177	SMP	1	292	104.07	604.55	346.84	292	104.07	Other	30.39	-1.31	-26.79	-29.51	-1.9	-25.16	0	-	attempt 6
2125739	SMP	1	292	104.07	481.36	454.92	292	104.07	Other	30.39	-1.31	-26.79	-29.51	-1.9	-25.16	0	-	attempt 6
2159397	SMP	1	292	104.07	478.02	593.92	292	104.07	Other	30.38	-1.31	-26.79	-29.51	-1.9	-25.16	0	-	attempt 6
2192626	SMP	1	292	104.07	500.68	543.15	292	104.07	Other	30.38	-1.31	-26.79	-29.51	-1.9	-25.16	0	-	attempt 6
2225616	SMP	1	292	104.07	531.93	508.94	292	104.07	Other	30.38	-1.31	-26.79	-29.51	-1.9	-25.16	0	-	attempt 6
2258752	SMP	1	292	104.07	0	0	292	104.07	Other	0	0	0	-29.51	-1.9	-25.16	0	-	attempt 6
2292144	SMP	1	292	104.07	621.68	919.45	292	104.07	Other	30.38	-1.31	-26.79	-29.51	-1.9	-25.16	0	-	attempt 6
2325333	SMP	1	292	104.07	668.38	935.14	292	104.07	Other	30.38	-1.31	-26.79	-29.51	-1.9	-25.16	0	-	attempt 6
2368159	SMP	1	292	104.07	640.05	987.51	292	104.07	Other	30.38	-1.31	-26.79	-29.51	-1.9	-25.16	0	-	attempt 6
2393304	SMP	1	292	104.07	665.42	805.72	292	104.07	Other	30.38	-1.31	-26.79	-29.51	-1.9	-25.16	0	-	attempt 6
2458406	SMP	1	292	104.07	614.98	831.59	292	104.07	Other	30.38	-1.31	-26.79	-29.51	-1.9	-25.16	0	-	attempt 6
2491890	SMP	1	292	104.07	595.89	802.93	292	104.07	Other	30.38	-1.31	-26.79	-29.51	-1.9	-25.16	0	-	attempt 6
2524877	SMP	1	292	104.07	585.27	769.02	292	104.07	Other	30.38	-1.31	-26.79	-29.51	-1.9	-25.16	0	-	attempt 6
2558295	SMP	1	292	104.07	582.23	717.57	292	104.07	Other	30.38	-1.31	-26.79	-29.51	-1.9	-25.16	0	-	attempt 6
2591607	SMP	1	292	104.07	581.9	701.82	292	104.07	Other	30.38	-1.31	-26.79	-29.51	-1.9	-25.16	0	-	attempt 6
2624846	SMP	1	292	104.07	556.49	715.68	292	104.07	Other	30.38	-1.31	-26.79	-29.51	-1.9	-25.16	0	-	attempt 6
2658137	SMP	1	292	104.07	556.51	715.66	292	104.07	Other	30.39	-1.31	-26.79	-29.51	-1.9	-25.16	0	-	attempt 6
2691490	SMP	1	292	104.07	491.52	818.74	292	104.07	Other	30.39	-1.31	-26.79	-29.51	-1.9	-25.16	0	-	attempt 6
2724895	SMP	1	292	104.07	493.15	801.73	292	104.07	Other	30.39	-1.31	-26.79	-29.51	-1.9	-25.16	0	-	attempt 6
2758222	SMP	1	292	104.07	510.82	789.23	292	104.07	Other	30.39	-1.31	-26.79	-29.51	-1.9	-25.16	0	-	attempt 6
2791232	SMP	1	292	104.07	513.3	770.78	292	104.07	Other	30.39	-1.31	-26.79	-29.51	-1.9	-25.16	0	-	attempt 6
2824468	SMP	1	292	104.07	524.7	748.92	292	104.07	Other	30.39	-1.31	-26.79	-29.51	-1.9	-25.16	0	-	attempt 6
2857826	SMP	1	292	104.07	522.92	738.86	292	104.07	Other	30.39	-1.31	-26.79	-29.51	-1.9	-25.16	0	-	attempt 6
2891307	SMP	1	292	104.07	521.04	731.16	292	104.07	Other	30.39	-1.31	-26.79	-29.51	-1.9	-25.16	0	-	attempt 6
2924218	SMP	1	292	104.07	521.48	731.76	292	104.07	Other	30.39	-1.31	-26.79	-29.51	-1.9	-25.16	0	-	attempt 6
2960138	SMP	1	292	104.07	514.47	724.74	292	104.07	Other	30.39	-1.31	-26.79	-29.51	-1.9	-25.16	0	-	attempt 6
2990912	SMP	1	292	104.07	517.26	741.09	292	104.07	Other	30.39	-1.31	-26.79	-29.51	-1.9	-25.16	0	-	attempt 6
3028223	SMP	1	292	104.07	507.71	746.55	292	104.07	Other	30.39	-1.31	-26.79	-29.51	-1.9	-25.16	0	-	attempt 6
3057791	SMP	1	292	104.07	497.08	769	292	104.07	Other	30.39	-1.31	-26.79	-29.51	-1.9	-25.16	0	-	attempt 6
3124057	SMP	1	292	104.07	497.08	769	292	104.07	Other	30.39	-1.31	-26.79	-29.51	-1.9	-25.16	0	-	attempt 6
3157273	SMP	1	292	104.07	0	0	292	104.07	Other	0	0	0	-29.51	-1.9	-25.16	0	-	attempt 6
3190458	SMP	1	292	104.07	0	0	292	104.07	ball	0	0	0	-29.51	-1.9	-25.16	0	-	attempt 6
3224263	SMP	1	292	104.07	835.59	173.65	292	104.07	ball	30.39	-1.31	-26.79	-29.51	-1.9	-25.16	0	-	attempt 6
3257642	SMP	1	295	113.07	778.02	249.9	295	113.07	ball	30.39	-1.31	-26.79	-29.51	-1.9	-25.16	0	-	attempt 6
3290741	SMP	1	295	113.07	718.87	298.09	295	113.07	ball	30.39	-1.31	-26.79	-29.51	-1.9	-25.16	0	-	attempt 6
3323613	SMP	1	285	45.07	674.84	337.92	285	45.07	ball	30.39	-1.31	-26.79	-29.5	-1.9	-25.16	0	-	attempt 6
3356755	SMP	1	285	45.07	645.26	360.75	285	45.07	ball	30.39	-1.31	-26.79	-29.5	-1.9	-25.16	0	-	attempt 6
3390217	SMP	1	285	45.07	622.42	387.54	285	45.07	ball	30.39	-1.31	-26.79	-29.5	-1.9	-25.16	0	-	attempt 6
3423521	SMP	1	285	45.07	593.92	425.37	285	45.07	ball	30.39	-1.31	-26.79	-29.5	-1.9	-25.16	0	-	attempt 6
3456705	SMP	1	285	45.07	559.62	448.94	285	45.07	ball	30.39	-1.31	-26.79	-29.5	-1.9	-25.16	0	-	attempt 6
3490721	SMP	1	289	102.07	0	0	289	102.07	Other	0	0	0	-29.5	-1.9	-25.16	0	-	attempt 6
3523344	SMP	1	289	102.07	0	0	289	102.07	Other	0	0	0	-29.5	-1.9	-25.16	0	-	attempt 6
3557136	SMP	1	123	114.07	894.26	198.56	123	114.07	Front middle	30.39	-1.31	-26.79	-29.5	-1.9	-25.16	0	-	attempt 6
3589743	SMP	1	103	123.07	811.67	210.96	103	123.07	Front middle	30.39	-1.31	-26.79	-29.5	-1.9	-25.16	0	-	attempt 6
3623792	SMP	1	150	91.07	748.37	224.35	150	91.07	Bottom Middle	30.39	-1.31	-26.79	-29.5	-1.9	-25.16	0	-	attempt 6
3656468	SMP	1	133	89.07	708.67	237.67	133	89.07	Bottom Middle	30.39	-1.31	-26.79	-29.5	-1.9	-25.16	0	-	attempt 6
3689657	SMP	1	139	89.07	686.96	242.8	139	89.07	Bottom Middle	30.39	-1.31	-26.79	-29.5	-1.9	-25.16	0	-	attempt 6
3723228	SMP	1	150	89.07	674.44	256.46	150	89.07	Bottom Middle	30.39	-1.31	-26.79	-29.5	-1.9	-25.16	0	-	attempt 6
3756458	SMP	1	152	89.07	663.82	263.74	152	89.07	Bottom Middle	30.39	-1.31	-26.79	-29.5	-1.9	-25.16	0	-	attempt 6
3789420	SMP	1	151	90.07	656.62	258.29	151	90.07	Bottom Middle	30.39	-1.31	-26.79	-29.5	-1.9	-25.16	0	-	attempt 6
3823290	SMP	1	151	90.07	653.03	257.57	151	90.07	Bottom Middle	30.39	-1.31	-26.79	-29.5	-1.9	-25.16	0	-	attempt 6
3856200	SMP	1	147	90.07	650.06	250.45	147	90.07	Bottom Middle	30.39	-1.31	-26.79	-29.5	-1.9	-25.16	0	-	attempt 6
3889265	SMP	1	147	90.07	650.69	237.83	147	90.07	Bottom Middle	30.39	-1.31	-26.79	-29.5	-1.9	-25.16	0	-	attempt 6
3922474	SMP	1	147	90.07	648.98	232.5	147	90.07	Bottom Middle	30.39	-1.31	-26.79	-29.5	-1.9	-25.16	0	-	attempt 6
3956421	SMP	1	147	90.07	652.1	229.31	147	90.07	Bottom Middle	30.39	-1.31	-26.79	-29.5	-1.9	-25.16	0	-	attempt 6
3989309	SMP	1	149	89.07	658.33	226.04	149	89.07	Bottom Middle	30.39	-1.31	-26.79	-29.5	-1.9	-25.16	0	-	attempt 6
4022375	SMP	1	153	89.07	677.04	223.93	153	89.07	Bottom Middle	30.39	-1.31	-26.79	-29.5	-1.9	-25.16	0	-	attempt 6
4056650	SMP	1	153	88.07	708.83	209.7	153	88.07	Bottom Middle	30.39	-1.31	-26.79	-29.5	-1.9	-25.16	0	-	attempt 6
4088843	SMP	1	288	105.07	645.93	301.37	288	105.07	Other	30.39	-1.31	-26.79	-29.5	-1.9	-25.16	0	-	attempt 6
4122355	SMP	1	288	105.07	447.76	462.28	288	105.07	Other	30.39	-1.31	-26.79	-29.5	-1.9	-25.16	0	-	attempt 6
4155351	SMP	1	288	105.07	407.25	581.5	288	105.07	ball	30.39	-1.31	-26.79	-29.5	-1.9	-25.16	0	-	attempt 6
4189013	SMP	1	292	102.07	445.92	573.43	292	102.07	ball	30.39	-1.31	-26.79	-29.5	-1.9	-25.16	0	-	attempt 6
4222130	SMP	1	292	102.07	471.57	572.67	292	102.07	ball	30.39	-1.31	-26.79	-29.5	-1.9	-25.16	0	-	attempt 6
4255298	SMP	1	292	102.07	496.2	557.32	292	102.07	ball	30.39	-1.31	-26.79	-29.5	-1.9	-25.16	0	-	attempt 6
4288593	SMP	1	292	102.07	517.06	547.24	292	102.07	ball	30.39	-1.31	-26.79	-29.5	-1.9	-25.16	0	-	attempt 6
4321987	SMP	1	289	103.07	529.13	548.6	289	103.07	ball	30.39	-1.31	-26.79	-29.5	-1.9	-25.16	0	-	attempt 6
4355351	SMP	1	291	43.07	538.7	542.32	291	43.07	ball	30.39	-1.31	-26.79	-29.5	-1.9	-25.16	0	-	attempt 6
4388596	SMP	1	291	43.07	531.59	520.48	291	43.07	ball	30.39	-1.31	-26.79	-29.5	-1.9	-25.16	0	-	attempt 6
4421702	SMP	1	289	99.07	565.8	410.41	289	99.07	ball	30.39	-1.31	-26.79	-29.5	-1.9	-25.16	0	-	attempt 6
4455489	SMP	1	288	38.07	548.37	527.4	288	38.07	ball	30.39	-1.31	-26.79	-29.5	-1.9	-25.16	0	-	attempt 6
4488241	SMP	1	288	38.07	550.15	534.64	288	38.07	ball	30.39	-1.31	-26.79	-29.5	-1.9	-25.16	0	-	attempt 6
4521535	SMP	1	288	38.07	554.15	542.58	288	38.07	ball	30.39	-1.31	-26.79	-29.5	-1.9	-25.16	0	-	attempt 6
4554779	SMP	1	288	38.07	558.46	533.49	288	38.07	ball	30.39	-1.31	-26.79	-29.5	-1.9	-25.16	0	-	attempt 6
4590035	SMP	1	288	38.07	546.96	550.35	288	38.07	ball	30.39	-1.3	-26.79	-29.5	-1.9	-25.16	0	-	attempt 6
4621282	SMP	1	294	94.07	551.01	367.67	294	94.07	ball	30.38	-1.3	-26.79	-29.5	-1.9	-25.16	0	-	attempt 6
4659641	SMP	1	288	44.07	524.84	586.38	288	44.07	ball	30.38	-1.3	-26.79	-29.5	-1.9	-25.16	0	-	attempt 6
4721153	SMP	1	288	105.07	592.21	366.86	288	105.07	ball	30.38	-1.3	-26.79	-29.5	-1.9	-25.16	0	-	attempt 6
4754449	SMP	1	303	39.07	611.64	622.32	303	39.07	ball	30.38	-1.3	-26.79	-29.5	-1.9	-25.16	0	-	attempt 6
4787749	SMP	1	292	103.07	634.08	636.83	292	103.07	ball	30.38	-1.3	-26.79	-29.5	-1.9	-25.16	0	-	attempt 6
4821153	SMP	1	285	101.07	634.37	637.24	285	101.07	ball	30.38	-1.3	-26.79	-29.5	-1.9	-25.16	0	-	attempt 6
4854291	SMP	1	288	40.07	618.09	648.91	288	40.07	ball	30.38	-1.3	-26.79	-29.5	-1.9	-25.16	0	-	attempt 6
4887541	SMP	1	290	103.07	648.76	509.31	290	103.07	ball	30.38	-1.3	-26.79	-29.5	-1.9	-25.16	0	-	attempt 6
4920835	SMP	1	297	40.07	585.87	619.62	297	40.07	ball	30.38	-1.3	-26.79	-29.5	-1.9	-25.16	0	-	attempt 6
4954127	SMP	1	297	40.07	607.77	641.87	297	40.07	ball	30.38	-1.3	-26.79	-29.5	-1.9	-25.16	0	-	attempt 6
4987405	SMP	1	301	39.07	591.09	626.29	301	39.07	ball	30.38	-1.3	-26.79	-29.5	-1.9	-25.16	0	-	attempt 6
5020623	SMP	1	308	23.07	604.98	646.31	308	23.07	ball	30.38	-1.3	-26.79	-29.5	-1.9	-25.16	0	-	attempt 6
5053959	SMP	1	296	104.07	610.98	654.17	296	104.07	ball	30.38	-1.3	-26.79	-29.5	-1.9	-25.16	0	-	attempt 6
5087229	SMP	1	296	104.07	632.07	654.05	296	104.07	ball	30.38	-1.3	-26.79	-29.5	-1.9	-25.16	0	-	attempt 6
5120545	SMP	1	0	0	0	0	0	0	-	0	0	0	0	0	0	0	-	attempt 6
5153722	SMP	1	0	0	0	0	0	0	-	0	0	0	0	0	0	0	-	attempt 6
5187220	SMP	1	0	0	0	0	0	0	-	0	0	0	0	0	0	0	-	attempt 6
5220306	SMP	1	0	0	0	0	0	0	-	0	0	0	0	0	0	0	-	attempt 6
5253649	SMP	1	0	0	0	0	0	0	-	0	0	0	0	0	0	0	-	attempt 6
5286806	SMP	1	0	0	0	0	0	0	-	0	0	0	0	0	0	0	-	attempt 6
5320148	SMP	1	0	0	0	0	0	0	-	0	0	0	0	0	0	0	-	attempt 6
5353398	SMP	1	0	0	0	0	0	0	-	0	0	0	0	0	0	0	-	attempt 6
5386656	SMP	1	0	0	0	0	0	0	-	0	0	0	0	0	0	0	-	attempt 6
5419975	SMP	1	0	0	0	0	0	0	-	0	0	0	0	0	0	0	-	attempt 6
5453276	SMP	1	0	0	0	0	0	0	-	0	0	0	0	0	0	0	-	attempt 6
5486368	SMP	1	127	88.07	730.7	425.01	127	88.07	Bottom Middle	30.38	-1.3	-26.79	-29.5	-1.9	-25.16	0	-	attempt 6
5520579	SMP	1	0	0	0	0	0	0	-	0	0	0	0	0	0	0	-	attempt 6
5553627	SMP	1	0	0	0	0	0	0	-	0	0	0	0	0	0	0	-	attempt 6
5586587	SMP	1	0	0	0	0	0	0	-	0	0	0	0	0	0	0	-	attempt 6
5619761	SMP	1	0	0	0	0	0	0	-	0	0	0	0	0	0	0	-	attempt 6
5652830	SMP	1	0	0	0	0	0	0	-	0	0	0	0	0	0	0	-	attempt 6
5687204	SMP	1	0	0	0	0	0	0	-	0	0	0	0	0	0	0	-	attempt 6
5719690	SMP	1	0	0	0	0	0	0	-	0	0	0	0	0	0	0	-	attempt 6
5753672	SMP	1	0	0	0	0	0	0	-	0	0	0	0	0	0	0	-	attempt 6
5787636	SMP	1	0	0	0	0	0	0	-	0	0	0	0	0	0	0	-	attempt 6
5853225	SMP	1	0	0	0	0	0	0	-	0	0	0	0	0	0	0	-	attempt 6
