# Supplementary material for: Visual Search Strategies of Soccer Players Executing a Power vs. Placement Penalty Kick
Source: PLoS One. 2014 Dec 17;9(12):e115179. doi: 10.1371/journal.pone.0115179 (PMC4269429; doi:10.1371/journal.pone.0115179)
Supplement: S1 File — Raw visual search data from participant group in each test condition. (ZIP) [file pone.0115179.s001.zip › PLoS ONE Supporting Information/Part 8/Output/S1 attempt 2 LA placement GK move.xlsx]

## Sheet: Sheet1
## [BeGaze]
## Converted from:
## Date:	19.07.2013 16:54:27
## Version:	BeGaze 3.2.28
## IDF Version:	10
## Sample Rate:	30
## Separator Type:	Trial
## Trial Count:	1
## Uses Plane File:	FALSE
## Stimulus:	attempt 1
## Number of Samples:	177
## Reversed:	none
## [Run]
## Subject:	Kieran Turner Low Anxiety
## Description:	Reference View 1 Kieran Turner Low Anxiety 0
## [Calibration]
## Calibration Type:	n.a.
## Calibration Area:	1280	960
## [Geometry]
## Stimulus Dimension [mm]:	1280	960
## Head Distance [mm]:	1450
## [Hardware Setup]
## System ID:
## Operating System :
## IView X Version:
## [Filter Settings]
## Heuristics:	FALSE
## Heuristics Stage:	0
## Bilateral:	FALSE
## Gaze Cursor Filter:	FALSE
## Saccade Length [px]:	0
## Filter Depth [ms]:	0
## Format:	LEFT, RIGHT, POR, AOI, EYEPOSITION, TRIGGER
##
Time	Type	Trial	B POR X [px]	B POR Y [px]	L POR X [px]	L POR Y [px]	R POR X [px]	R POR Y [px]	B Object Hit	L EPOS X	L EPOS Y	L EPOS Z	R EPOS X	R EPOS Y	R EPOS Z	Trigger	B Event Info	Stimulus
2608	SMP	1	291	42.07	598.55	390.15	291	42.07	ball	30.34	-1.35	-27.11	-29.68	-1.98	-25.28	0	-	attempt 1
35814	SMP	1	291	42.07	604.34	389.45	291	42.07	ball	30.34	-1.35	-27.11	-29.68	-1.98	-25.28	0	-	attempt 1
69441	SMP	1	291	42.07	610.22	386.09	291	42.07	ball	30.34	-1.35	-27.11	-29.68	-1.98	-25.28	0	-	attempt 1
102021	SMP	1	291	42.07	611.22	391.72	291	42.07	ball	30.34	-1.35	-27.11	-29.68	-1.98	-25.28	0	-	attempt 1
135282	SMP	1	291	42.07	610.16	397.48	291	42.07	ball	30.34	-1.35	-27.11	-29.68	-1.98	-25.28	0	-	attempt 1
168424	SMP	1	291	42.07	607.19	403.67	291	42.07	ball	30.34	-1.36	-27.11	-29.68	-1.98	-25.28	0	-	attempt 1
201822	SMP	1	291	42.07	604.09	408.9	291	42.07	ball	30.34	-1.36	-27.11	-29.68	-1.98	-25.28	0	-	attempt 1
235041	SMP	1	291	42.07	581.85	421.01	291	42.07	ball	30.34	-1.36	-27.11	-29.68	-1.98	-25.28	0	-	attempt 1
268321	SMP	1	291	42.07	551.28	425.85	291	42.07	ball	30.34	-1.36	-27.11	-29.68	-1.98	-25.28	0	-	attempt 1
301653	SMP	1	291	42.07	546.05	435.71	291	42.07	ball	30.34	-1.36	-27.11	-29.68	-1.98	-25.28	0	-	attempt 1
335211	SMP	1	291	42.07	539.23	434.32	291	42.07	ball	30.34	-1.36	-27.11	-29.68	-1.98	-25.28	0	-	attempt 1
368245	SMP	1	291	42.07	534.42	437.8	291	42.07	ball	30.34	-1.36	-27.11	-29.68	-1.98	-25.27	0	-	attempt 1
401447	SMP	1	291	42.07	531.82	440.62	291	42.07	ball	30.34	-1.36	-27.11	-29.68	-1.98	-25.27	0	-	attempt 1
434918	SMP	1	291	42.07	532.9	435.53	291	42.07	ball	30.34	-1.36	-27.11	-29.68	-1.98	-25.27	0	-	attempt 1
468034	SMP	1	291	42.07	536.28	427.82	291	42.07	ball	30.34	-1.36	-27.11	-29.68	-1.98	-25.27	0	-	attempt 1
501282	SMP	1	291	42.07	552.82	412.09	291	42.07	ball	30.34	-1.36	-27.11	-29.68	-1.98	-25.27	0	-	attempt 1
535079	SMP	1	291	42.07	576.46	397.57	291	42.07	ball	30.34	-1.36	-27.11	-29.68	-1.98	-25.27	0	-	attempt 1
567822	SMP	1	292	105.07	487.5	470.88	292	105.07	ball	30.34	-1.36	-27.11	-29.68	-1.99	-25.27	0	-	attempt 1
601025	SMP	1	292	105.07	454.79	523.86	292	105.07	ball	30.34	-1.36	-27.11	-29.68	-1.99	-25.27	0	-	attempt 1
634681	SMP	1	0	0	0	0	0	0	-	0	0	0	0	0	0	0	-	attempt 1
667664	SMP	1	290	106.07	0	0	290	106.07	Other	0	0	0	-29.68	-1.99	-25.27	0	-	attempt 1
700939	SMP	1	290	106.07	0	0	290	106.07	Other	0	0	0	-29.68	-1.99	-25.27	0	-	attempt 1
734596	SMP	1	0	0	0	0	0	0	-	0	0	0	0	0	0	0	-	attempt 1
767970	SMP	1	0	0	0	0	0	0	-	0	0	0	0	0	0	0	-	attempt 1
800869	SMP	1	0	0	0	0	0	0	-	0	0	0	0	0	0	0	-	attempt 1
834058	SMP	1	0	0	0	0	0	0	-	0	0	0	0	0	0	0	-	attempt 1
867252	SMP	1	290	110.07	395.47	919.32	290	110.07	Other	30.34	-1.36	-27.11	-29.68	-1.99	-25.27	0	-	attempt 1
901176	SMP	1	290	110.07	401.32	910.46	290	110.07	Other	30.34	-1.36	-27.11	-29.68	-1.99	-25.27	0	-	attempt 1
933796	SMP	1	290	110.07	404.9	895.13	290	110.07	Other	30.34	-1.36	-27.11	-29.68	-1.99	-25.27	0	-	attempt 1
967051	SMP	1	290	110.07	416.68	885.48	290	110.07	Other	30.34	-1.36	-27.11	-29.68	-1.99	-25.27	0	-	attempt 1
1000356	SMP	1	290	110.07	431.59	864.86	290	110.07	Other	30.34	-1.36	-27.11	-29.68	-1.99	-25.27	0	-	attempt 1
1033712	SMP	1	290	110.07	440.88	837.48	290	110.07	Other	30.34	-1.36	-27.11	-29.68	-1.99	-25.27	0	-	attempt 1
1066834	SMP	1	290	110.07	445.05	829.55	290	110.07	Other	30.34	-1.36	-27.11	-29.68	-1.99	-25.27	0	-	attempt 1
1100736	SMP	1	290	110.07	443.82	805.2	290	110.07	Other	30.34	-1.36	-27.11	-29.68	-1.99	-25.27	0	-	attempt 1
1133568	SMP	1	290	110.07	447.88	779.25	290	110.07	Other	30.34	-1.36	-27.11	-29.68	-1.99	-25.27	0	-	attempt 1
1166678	SMP	1	290	110.07	369.93	851.69	290	110.07	Other	30.34	-1.36	-27.11	-29.68	-1.99	-25.27	0	-	attempt 1
1200180	SMP	1	0	0	0	0	0	0	-	0	0	0	0	0	0	0	-	attempt 1
1233565	SMP	1	291	101.07	290.31	949.7	291	101.07	Other	30.34	-1.36	-27.11	-29.68	-1.99	-25.27	0	-	attempt 1
1267038	SMP	1	291	101.07	300.55	928.31	291	101.07	Other	30.34	-1.36	-27.11	-29.68	-1.99	-25.27	0	-	attempt 1
1299746	SMP	1	291	101.07	307.46	917.37	291	101.07	Other	30.34	-1.36	-27.11	-29.68	-1.99	-25.27	0	-	attempt 1
1333185	SMP	1	291	101.07	308.18	911.14	291	101.07	Other	30.34	-1.36	-27.11	-29.68	-1.99	-25.27	0	-	attempt 1
1366987	SMP	1	291	101.07	311.63	907.78	291	101.07	Other	30.34	-1.36	-27.11	-29.68	-1.99	-25.27	0	-	attempt 1
1399739	SMP	1	291	101.07	419.81	810.29	291	101.07	Other	30.34	-1.36	-27.11	-29.68	-1.99	-25.27	0	-	attempt 1
1432945	SMP	1	291	101.07	527.44	704.3	291	101.07	Other	30.34	-1.36	-27.11	-29.68	-1.99	-25.27	0	-	attempt 1
1466771	SMP	1	291	101.07	496.11	725.68	291	101.07	Other	30.34	-1.36	-27.11	-29.68	-1.99	-25.27	0	-	attempt 1
1499756	SMP	1	291	101.07	492.37	707.36	291	101.07	Other	30.34	-1.36	-27.11	-29.68	-1.99	-25.27	0	-	attempt 1
1532780	SMP	1	291	101.07	487.92	708.3	291	101.07	Other	30.34	-1.36	-27.11	-29.68	-1.99	-25.27	0	-	attempt 1
1566090	SMP	1	291	101.07	475.32	708.56	291	101.07	Other	30.34	-1.36	-27.11	-29.68	-1.99	-25.27	0	-	attempt 1
1599694	SMP	1	291	101.07	458.77	732.31	291	101.07	Other	30.34	-1.36	-27.11	-29.68	-1.99	-25.27	0	-	attempt 1
1632642	SMP	1	291	101.07	488.58	722.05	291	101.07	Other	30.34	-1.36	-27.11	-29.68	-1.99	-25.27	0	-	attempt 1
1666261	SMP	1	291	101.07	0	0	291	101.07	Other	0	0	0	-29.68	-1.99	-25.27	0	-	attempt 1
1699485	SMP	1	291	101.07	973.58	592.91	291	101.07	Other	30.34	-1.36	-27.11	-29.68	-1.99	-25.27	0	-	attempt 1
1732990	SMP	1	291	101.07	865.93	474.81	291	101.07	Other	30.34	-1.36	-27.11	-29.68	-1.99	-25.27	0	-	attempt 1
1765959	SMP	1	291	101.07	804.69	495.97	291	101.07	Other	30.34	-1.36	-27.11	-29.67	-1.99	-25.27	0	-	attempt 1
1799070	SMP	1	291	101.07	800.05	465.6	291	101.07	Other	30.34	-1.36	-27.11	-29.67	-1.99	-25.27	0	-	attempt 1
1832324	SMP	1	291	101.07	903.67	328.96	291	101.07	Other	30.34	-1.36	-27.11	-29.67	-1.99	-25.27	0	-	attempt 1
1865585	SMP	1	291	101.07	886.31	249.35	291	101.07	Other	30.34	-1.36	-27.11	-29.67	-1.99	-25.27	0	-	attempt 1
1898846	SMP	1	291	101.07	851.1	208.62	291	101.07	Other	30.34	-1.36	-27.11	-29.67	-1.99	-25.27	0	-	attempt 1
1932104	SMP	1	291	101.07	770.45	258.58	291	101.07	Other	30.34	-1.36	-27.11	-29.67	-1.99	-25.27	0	-	attempt 1
1965544	SMP	1	291	101.07	715.8	302.87	291	101.07	Other	30.34	-1.36	-27.11	-29.67	-1.99	-25.27	0	-	attempt 1
1998931	SMP	1	291	101.07	692.77	320.79	291	101.07	Other	30.34	-1.36	-27.11	-29.67	-1.99	-25.27	0	-	attempt 1
2032072	SMP	1	291	101.07	673.65	346	291	101.07	ball	30.34	-1.36	-27.11	-29.67	-1.99	-25.27	0	-	attempt 1
2065135	SMP	1	291	101.07	658.7	362.98	291	101.07	ball	30.34	-1.36	-27.11	-29.67	-1.99	-25.27	0	-	attempt 1
2098516	SMP	1	290	98.07	643.78	392.5	290	98.07	ball	30.34	-1.36	-27.1	-29.67	-1.99	-25.27	0	-	attempt 1
2131792	SMP	1	292	44.07	650.43	390.53	292	44.07	ball	30.34	-1.36	-27.1	-29.67	-1.99	-25.27	0	-	attempt 1
2165029	SMP	1	287	105.07	866.69	148.92	287	105.07	Other	30.34	-1.36	-27.1	-29.67	-1.99	-25.27	0	-	attempt 1
2198422	SMP	1	0	0	0	0	0	0	-	0	0	0	0	0	0	0	-	attempt 1
2231593	SMP	1	292	105.07	927.3	62.74	292	105.07	Other	30.34	-1.36	-27.1	-29.67	-1.99	-25.27	0	-	attempt 1
2264881	SMP	1	290	101.07	885.01	92.16	290	101.07	Other	30.34	-1.36	-27.1	-29.67	-1.99	-25.27	0	-	attempt 1
2298195	SMP	1	290	101.07	849.68	122.21	290	101.07	Other	30.34	-1.36	-27.1	-29.67	-1.99	-25.27	0	-	attempt 1
2331536	SMP	1	290	101.07	824.23	149.35	290	101.07	Other	30.34	-1.36	-27.1	-29.67	-1.99	-25.27	0	-	attempt 1
2364749	SMP	1	290	101.07	799.3	169.43	290	101.07	Other	30.34	-1.36	-27.1	-29.67	-1.99	-25.27	0	-	attempt 1
2397954	SMP	1	290	101.07	773.56	191.05	290	101.07	Other	30.34	-1.36	-27.1	-29.67	-1.99	-25.27	0	-	attempt 1
2431278	SMP	1	290	101.07	748.31	205.29	290	101.07	Other	30.34	-1.36	-27.1	-29.67	-1.99	-25.27	0	-	attempt 1
2464535	SMP	1	91	119.07	753.42	205.9	91	119.07	Front middle	30.34	-1.36	-27.1	-29.67	-1.99	-25.27	0	-	attempt 1
2498071	SMP	1	388	55.07	831.34	76.16	388	55.07	Keeper	30.34	-1.36	-27.1	-29.67	-1.99	-25.27	0	-	attempt 1
2531129	SMP	1	373	58.07	800.07	96.04	373	58.07	Keeper	30.34	-1.36	-27.1	-29.67	-1.99	-25.27	0	-	attempt 1
2564275	SMP	1	382	60.07	780.42	119.33	382	60.07	Keeper	30.34	-1.36	-27.1	-29.67	-1.99	-25.27	0	-	attempt 1
2598028	SMP	1	382	60.07	764.15	132.44	382	60.07	Keeper	30.34	-1.36	-27.1	-29.67	-1.99	-25.27	0	-	attempt 1
2630745	SMP	1	385	60.07	751.38	149.33	385	60.07	Keeper	30.34	-1.36	-27.1	-29.67	-1.99	-25.27	0	-	attempt 1
2664153	SMP	1	381	67.07	742.59	162.07	381	67.07	Keeper	30.34	-1.36	-27.1	-29.67	-1.99	-25.27	0	-	attempt 1
2697932	SMP	1	388	62.07	737.95	175.6	388	62.07	Keeper	30.34	-1.36	-27.1	-29.67	-1.99	-25.27	0	-	attempt 1
2730707	SMP	1	389	67.07	735.77	183.6	389	67.07	Keeper	30.34	-1.36	-27.1	-29.67	-1.99	-25.27	0	-	attempt 1
2764652	SMP	1	394	67.07	737.18	193.38	394	67.07	Keeper	30.34	-1.36	-27.1	-29.67	-1.99	-25.27	0	-	attempt 1
2797237	SMP	1	394	67.07	736.6	200.12	394	67.07	Keeper	30.34	-1.36	-27.1	-29.67	-2	-25.27	0	-	attempt 1
2830787	SMP	1	92	117.07	653.51	339.71	92	117.07	Front middle	30.34	-1.36	-27.1	-29.67	-2	-25.27	0	-	attempt 1
2863744	SMP	1	92	117.07	638.74	360.35	92	117.07	Front middle	30.34	-1.36	-27.1	-29.67	-2	-25.27	0	-	attempt 1
2896944	SMP	1	90	107.07	642.51	349.34	90	107.07	Front middle	30.34	-1.36	-27.1	-29.67	-2	-25.27	0	-	attempt 1
2930246	SMP	1	90	108.07	645.6	338.03	90	108.07	Front middle	30.34	-1.36	-27.1	-29.67	-2	-25.27	0	-	attempt 1
2964229	SMP	1	88	110.07	643.7	332.14	88	110.07	Front Left	30.34	-1.36	-27.1	-29.67	-2	-25.27	0	-	attempt 1
2997042	SMP	1	88	110.07	641.63	326.45	88	110.07	Front Left	30.34	-1.36	-27.1	-29.67	-2	-25.27	0	-	attempt 1
3030244	SMP	1	358	117.07	702.83	330.34	358	117.07	Keeper	30.34	-1.36	-27.1	-29.67	-2	-25.27	0	-	attempt 1
3063712	SMP	1	241	124.07	974.19	344.05	241	124.07	Front right	30.34	-1.36	-27.1	-29.67	-2	-25.27	0	-	attempt 1
3096692	SMP	1	241	116.07	957	330.16	241	116.07	Front right	30.34	-1.36	-27.1	-29.67	-2	-25.27	0	-	attempt 1
3129957	SMP	1	233	117.07	938.22	324.18	233	117.07	Front right	30.34	-1.36	-27.1	-29.67	-2	-25.27	0	-	attempt 1
3163308	SMP	1	234	113.07	921.82	327.42	234	113.07	Front right	30.34	-1.36	-27.1	-29.67	-2	-25.27	0	-	attempt 1
3196654	SMP	1	240	117.07	911.32	325.47	240	117.07	Front right	30.34	-1.36	-27.1	-29.67	-2	-25.27	0	-	attempt 1
3229788	SMP	1	240	117.07	898	324.16	240	117.07	Front right	30.34	-1.36	-27.1	-29.67	-2	-25.27	0	-	attempt 1
3265477	SMP	1	233	117.07	884.68	319.21	233	117.07	Front right	30.34	-1.36	-27.1	-29.67	-2	-25.27	0	-	attempt 1
3298019	SMP	1	237	114.07	872.24	313.82	237	114.07	Front right	30.34	-1.36	-27.1	-29.67	-2	-25.27	0	-	attempt 1
3336377	SMP	1	237	114.07	859.3	311.05	237	114.07	Front right	30.34	-1.36	-27.1	-29.67	-2	-25.27	0	-	attempt 1
3397314	SMP	1	237	114.07	841.3	308.63	237	114.07	Front right	30.34	-1.36	-27.1	-29.67	-2	-25.27	0	-	attempt 1
3463176	SMP	1	213	91.07	779.9	274.2	213	91.07	Bottom Right	30.34	-1.36	-27.1	-29.67	-2	-25.27	0	-	attempt 1
3496445	SMP	1	398	56.07	636.51	191.91	398	56.07	Keeper	30.34	-1.36	-27.1	-29.67	-2	-25.27	0	-	attempt 1
3529420	SMP	1	406	54.07	635.41	197.36	406	54.07	Keeper	30.34	-1.36	-27.1	-29.67	-2	-25.27	0	-	attempt 1
3562615	SMP	1	411	51.07	633.15	204.46	411	51.07	Keeper	30.34	-1.36	-27.1	-29.67	-2	-25.27	0	-	attempt 1
3595808	SMP	1	411	51.07	634.69	203.78	411	51.07	Keeper	30.34	-1.36	-27.1	-29.67	-2	-25.27	0	-	attempt 1
3629876	SMP	1	411	51.07	645.53	194.85	411	51.07	Keeper	30.34	-1.36	-27.1	-29.67	-2	-25.27	0	-	attempt 1
3662406	SMP	1	418	52.07	666.75	200.01	418	52.07	Keeper	30.34	-1.36	-27.1	-29.67	-2	-25.27	0	-	attempt 1
3695784	SMP	1	238	115.07	839.91	322.31	238	115.07	Front right	30.34	-1.36	-27.1	-29.67	-2	-25.27	0	-	attempt 1
3729791	SMP	1	222	114.07	811.05	313.31	222	114.07	Front right	30.34	-1.36	-27.1	-29.67	-2	-25.27	0	-	attempt 1
3762090	SMP	1	236	114.07	805.44	309.94	236	114.07	Front right	30.34	-1.36	-27.1	-29.67	-2	-25.27	0	-	attempt 1
3795544	SMP	1	236	114.07	801.5	309.49	236	114.07	Front right	30.34	-1.36	-27.1	-29.67	-2	-25.27	0	-	attempt 1
3829522	SMP	1	236	114.07	799.3	307.46	236	114.07	Front right	30.34	-1.36	-27.1	-29.67	-2	-25.27	0	-	attempt 1
3862487	SMP	1	236	114.07	795.67	305.01	236	114.07	Front right	30.34	-1.36	-27.1	-29.67	-2	-25.27	0	-	attempt 1
3895407	SMP	1	236	96.07	791.9	293.15	236	96.07	Bottom Right	30.34	-1.36	-27.1	-29.67	-2	-25.27	0	-	attempt 1
3928692	SMP	1	236	96.07	792.35	291.42	236	96.07	Bottom Right	30.34	-1.36	-27.1	-29.67	-2	-25.27	0	-	attempt 1
3961922	SMP	1	236	98.07	793.34	286.39	236	98.07	Bottom Right	30.34	-1.36	-27.1	-29.67	-2	-25.27	0	-	attempt 1
3995220	SMP	1	236	98.07	794.88	284.44	236	98.07	Bottom Right	30.34	-1.36	-27.1	-29.67	-2	-25.27	0	-	attempt 1
4028443	SMP	1	236	96.07	793.54	274.57	236	96.07	Bottom Right	30.34	-1.36	-27.1	-29.67	-2	-25.27	0	-	attempt 1
4061737	SMP	1	236	96.07	794.3	268.78	236	96.07	Bottom Right	30.34	-1.36	-27.1	-29.67	-2	-25.27	0	-	attempt 1
4096024	SMP	1	237	94.07	798.64	261.8	237	94.07	Bottom Right	30.34	-1.36	-27.1	-29.67	-2	-25.27	0	-	attempt 1
4128171	SMP	1	237	93.07	799.9	256.75	237	93.07	Bottom Right	30.34	-1.36	-27.1	-29.67	-2	-25.27	0	-	attempt 1
4161818	SMP	1	390	101.07	578.98	256.43	390	101.07	Keeper	30.34	-1.36	-27.1	-29.67	-2	-25.27	0	-	attempt 1
4194959	SMP	1	83	91.07	503.16	222.26	83	91.07	Bottom Left	30.34	-1.36	-27.1	-29.67	-2	-25.27	0	-	attempt 1
4228137	SMP	1	89	91.07	521.13	215.09	89	91.07	Bottom Left	30.34	-1.36	-27.1	-29.67	-2	-25.27	0	-	attempt 1
4261372	SMP	1	89	91.07	538.19	200.54	89	91.07	Bottom Left	30.34	-1.36	-27.1	-29.67	-2	-25.27	0	-	attempt 1
4295079	SMP	1	355	96.07	555.15	194.52	355	96.07	Keeper	30.34	-1.36	-27.1	-29.67	-2	-25.27	0	-	attempt 1
4327930	SMP	1	355	96.07	572.88	192.8	355	96.07	Keeper	30.34	-1.36	-27.1	-29.67	-2	-25.27	0	-	attempt 1
4361204	SMP	1	83	91.07	567.54	191.04	83	91.07	Bottom Left	30.34	-1.36	-27.1	-29.67	-2	-25.27	0	-	attempt 1
4394326	SMP	1	23	92.07	506.36	191.68	23	92.07	Bottom Left	30.34	-1.36	-27.1	-29.67	-2	-25.27	0	-	attempt 1
4427684	SMP	1	44	89.07	522.58	181.69	44	89.07	Bottom Left	30.34	-1.36	-27.1	-29.67	-2	-25.27	0	-	attempt 1
4461233	SMP	1	31	86.07	540.05	175.93	31	86.07	Bottom Left	30.34	-1.36	-27.1	-29.67	-2	-25.27	0	-	attempt 1
4495016	SMP	1	45	87.07	558.82	164.06	45	87.07	Bottom Left	30.34	-1.36	-27.1	-29.67	-2	-25.27	0	-	attempt 1
4527428	SMP	1	36	87.07	574.31	155.11	36	87.07	Bottom Left	30.34	-1.36	-27.1	-29.67	-2	-25.27	0	-	attempt 1
4561001	SMP	1	292	104.07	542.9	243.52	292	104.07	Other	30.34	-1.36	-27.1	-29.67	-2	-25.27	0	-	attempt 1
4594195	SMP	1	292	104.07	415.08	548.18	292	104.07	ball	30.34	-1.36	-27.1	-29.67	-2	-25.27	0	-	attempt 1
4627406	SMP	1	292	104.07	440.53	567.71	292	104.07	ball	30.34	-1.36	-27.1	-29.67	-2	-25.27	0	-	attempt 1
4660790	SMP	1	291	104.07	470.43	542.24	291	104.07	ball	30.34	-1.36	-27.1	-29.67	-2	-25.27	0	-	attempt 1
4694273	SMP	1	291	104.07	494.02	532.02	291	104.07	ball	30.34	-1.36	-27.1	-29.67	-2	-25.27	0	-	attempt 1
4727072	SMP	1	290	101.07	515.62	522.3	290	101.07	ball	30.34	-1.36	-27.1	-29.67	-2	-25.27	0	-	attempt 1
4761631	SMP	1	290	101.07	534.22	519.52	290	101.07	ball	30.34	-1.36	-27.1	-29.67	-2	-25.27	0	-	attempt 1
4793924	SMP	1	290	101.07	557.33	508.79	290	101.07	ball	30.34	-1.36	-27.1	-29.67	-2	-25.27	0	-	attempt 1
4827017	SMP	1	293	102.07	592.86	520.2	293	102.07	ball	30.34	-1.36	-27.1	-29.67	-2	-25.27	0	-	attempt 1
4860449	SMP	1	295	102.07	587.88	516.06	295	102.07	ball	30.34	-1.36	-27.1	-29.67	-2	-25.27	0	-	attempt 1
4893507	SMP	1	289	45.07	587.6	507.18	289	45.07	ball	30.34	-1.36	-27.1	-29.67	-2	-25.27	0	-	attempt 1
4927162	SMP	1	299	105.07	590.07	448.91	299	105.07	ball	30.34	-1.36	-27.1	-29.67	-2	-25.27	0	-	attempt 1
4960105	SMP	1	299	105.07	597.96	483.01	299	105.07	ball	30.34	-1.36	-27.1	-29.67	-2	-25.27	0	-	attempt 1
4993530	SMP	1	299	105.07	623.01	517.81	299	105.07	ball	30.34	-1.36	-27.1	-29.67	-2	-25.27	0	-	attempt 1
5026787	SMP	1	299	105.07	648.21	521.63	299	105.07	ball	30.34	-1.36	-27.1	-29.67	-2	-25.27	0	-	attempt 1
5059972	SMP	1	293	43.07	657.44	544.32	293	43.07	ball	30.34	-1.36	-27.1	-29.67	-2	-25.27	0	-	attempt 1
5093149	SMP	1	293	43.07	670.3	539.89	293	43.07	ball	30.34	-1.36	-27.1	-29.67	-2	-25.27	0	-	attempt 1
5127005	SMP	1	292	103.07	680.19	527.08	292	103.07	ball	30.34	-1.36	-27.1	-29.67	-2	-25.27	0	-	attempt 1
5159773	SMP	1	292	103.07	673.97	503.17	292	103.07	ball	30.34	-1.36	-27.1	-29.67	-2	-25.27	0	-	attempt 1
5193040	SMP	1	288	38.07	656.29	524.31	288	38.07	ball	30.34	-1.36	-27.1	-29.67	-2	-25.27	0	-	attempt 1
5226204	SMP	1	288	38.07	626.71	580.95	288	38.07	ball	30.34	-1.36	-27.1	-29.67	-2	-25.27	0	-	attempt 1
5260136	SMP	1	288	38.07	642.68	562.21	288	38.07	ball	30.34	-1.36	-27.1	-29.67	-2	-25.27	0	-	attempt 1
5292974	SMP	1	288	38.07	617.43	649.92	288	38.07	ball	30.34	-1.36	-27.1	-29.67	-2	-25.27	0	-	attempt 1
5326924	SMP	1	297	112.07	818.57	412.61	297	112.07	ball	30.34	-1.36	-27.1	-29.67	-2	-25.27	0	-	attempt 1
5359327	SMP	1	297	112.07	794.67	439.46	297	112.07	ball	30.34	-1.36	-27.1	-29.67	-2	-25.27	0	-	attempt 1
5392890	SMP	1	297	112.07	810.59	338.54	297	112.07	ball	30.34	-1.36	-27.1	-29.67	-2	-25.27	0	-	attempt 1
5426655	SMP	1	297	112.07	784.17	349.44	297	112.07	ball	30.34	-1.36	-27.1	-29.67	-2	-25.27	0	-	attempt 1
5459482	SMP	1	0	0	0	0	0	0	-	0	0	0	0	0	0	0	-	attempt 1
5492605	SMP	1	0	0	0	0	0	0	-	0	0	0	0	0	0	0	-	attempt 1
5526482	SMP	1	0	0	0	0	0	0	-	0	0	0	0	0	0	0	-	attempt 1
5559105	SMP	1	0	0	0	0	0	0	-	0	0	0	0	0	0	0	-	attempt 1
5592377	SMP	1	0	0	0	0	0	0	-	0	0	0	0	0	0	0	-	attempt 1
5626667	SMP	1	0	0	0	0	0	0	-	0	0	0	0	0	0	0	-	attempt 1
5658918	SMP	1	0	0	0	0	0	0	-	0	0	0	0	0	0	0	-	attempt 1
5692051	SMP	1	0	0	0	0	0	0	-	0	0	0	0	0	0	0	-	attempt 1
5725493	SMP	1	0	0	0	0	0	0	-	0	0	0	0	0	0	0	-	attempt 1
5758663	SMP	1	0	0	0	0	0	0	-	0	0	0	0	0	0	0	-	attempt 1
5791854	SMP	1	0	0	0	0	0	0	-	0	0	0	0	0	0	0	-	attempt 1
5825299	SMP	1	88	92.07	783.7	420.04	88	92.07	Bottom Left	30.34	-1.36	-27.1	-29.67	-2	-25.27	0	-	attempt 1
5858669	SMP	1	0	0	0	0	0	0	-	0	0	0	0	0	0	0	-	attempt 1
5891819	SMP	1	0	0	0	0	0	0	-	0	0	0	0	0	0	0	-	attempt 1
5925116	SMP	1	0	0	0	0	0	0	-	0	0	0	0	0	0	0	-	attempt 1
