# Supplementary material for: Visual Search Strategies of Soccer Players Executing a Power vs. Placement Penalty Kick
Source: PLoS One. 2014 Dec 17;9(12):e115179. doi: 10.1371/journal.pone.0115179 (PMC4269429; doi:10.1371/journal.pone.0115179)
Supplement: S1 File — Raw visual search data from participant group in each test condition. (ZIP) [file pone.0115179.s001.zip › PLoS ONE Supporting Information/Part 8/Output/S1 attempt 2 LA placement no GK.xlsx]

## Sheet: Sheet1
## [BeGaze]
## Converted from:
## Date:	22.07.2013 17:02:58
## Version:	BeGaze 3.2.28
## IDF Version:	10
## Sample Rate:	30
## Separator Type:	Trial
## Trial Count:	1
## Uses Plane File:	FALSE
## Stimulus:	attempt 4
## Number of Samples:	147
## Reversed:	none
## [Run]
## Subject:	Kieran Turner Low Anxiety
## Description:	Reference View 5 Kieran Turner Low Anxiety 0
## [Calibration]
## Calibration Type:	n.a.
## Calibration Area:	1280	960
## [Geometry]
## Stimulus Dimension [mm]:	1280	960
## Head Distance [mm]:	1450
## [Hardware Setup]
## System ID:
## Operating System :
## IView X Version:
## [Filter Settings]
## Heuristics:	FALSE
## Heuristics Stage:	0
## Bilateral:	FALSE
## Gaze Cursor Filter:	FALSE
## Saccade Length [px]:	0
## Filter Depth [ms]:	0
## Format:	LEFT, RIGHT, POR, AOI, EYEPOSITION, TRIGGER
##
Time	Type	Trial	B POR X [px]	B POR Y [px]	L POR X [px]	L POR Y [px]	R POR X [px]	R POR Y [px]	B Object Hit	L EPOS X	L EPOS Y	L EPOS Z	R EPOS X	R EPOS Y	R EPOS Z	Trigger	B Event Info	Stimulus
35836	SMP	1	290	41.07	547.93	559.13	290	41.07	ball	30.36	-1.3	-27.06	-29.63	-2.05	-25.27	0	-	attempt 4
94419	SMP	1	290	41.07	514.79	541.63	290	41.07	ball	30.36	-1.3	-27.06	-29.63	-2.05	-25.27	0	-	attempt 4
160834	SMP	1	290	41.07	461.58	526.19	290	41.07	ball	30.36	-1.3	-27.06	-29.63	-2.05	-25.27	0	-	attempt 4
194036	SMP	1	290	41.07	416.29	519.36	290	41.07	ball	30.36	-1.3	-27.06	-29.63	-2.05	-25.27	0	-	attempt 4
227867	SMP	1	292	101.07	542.23	538.04	292	101.07	Other	30.36	-1.3	-27.06	-29.63	-2.05	-25.27	0	-	attempt 4
260886	SMP	1	292	101.07	542.23	538.04	292	101.07	Other	30.36	-1.3	-27.06	-29.63	-2.05	-25.27	0	-	attempt 4
294047	SMP	1	292	101.07	931.78	709.17	292	101.07	Other	30.36	-1.3	-27.06	-29.63	-2.05	-25.27	0	-	attempt 4
327414	SMP	1	292	101.07	1121.91	838.74	292	101.07	Other	30.36	-1.3	-27.06	-29.63	-2.05	-25.27	0	-	attempt 4
360893	SMP	1	0	0	0	0	0	0	-	0	0	0	0	0	0	0	-	attempt 4
393709	SMP	1	0	0	0	0	0	0	-	0	0	0	0	0	0	0	-	attempt 4
426966	SMP	1	0	0	0	0	0	0	-	0	0	0	0	0	0	0	-	attempt 4
460143	SMP	1	291	103.07	929.76	778.35	291	103.07	Other	30.36	-1.3	-27.06	-29.63	-2.05	-25.27	0	-	attempt 4
493536	SMP	1	291	103.07	847.87	726.66	291	103.07	Other	30.36	-1.3	-27.06	-29.63	-2.05	-25.27	0	-	attempt 4
526985	SMP	1	291	103.07	847.84	726.65	291	103.07	Other	30.36	-1.3	-27.06	-29.63	-2.05	-25.27	0	-	attempt 4
560216	SMP	1	291	103.07	909	718.1	291	103.07	Other	30.36	-1.3	-27.06	-29.63	-2.05	-25.27	0	-	attempt 4
594537	SMP	1	291	103.07	873.44	700.61	291	103.07	Other	30.36	-1.3	-27.06	-29.63	-2.05	-25.27	0	-	attempt 4
638329	SMP	1	291	103.07	843.46	680.99	291	103.07	Other	30.36	-1.31	-27.06	-29.63	-2.05	-25.27	0	-	attempt 4
665800	SMP	1	291	103.07	830.96	662.26	291	103.07	Other	30.36	-1.31	-27.06	-29.63	-2.05	-25.27	0	-	attempt 4
727083	SMP	1	291	103.07	994.59	528.52	291	103.07	Other	30.36	-1.31	-27.06	-29.63	-2.05	-25.27	0	-	attempt 4
759769	SMP	1	291	103.07	969.26	533.96	291	103.07	Other	30.36	-1.31	-27.06	-29.63	-2.05	-25.27	0	-	attempt 4
792939	SMP	1	291	103.07	971.65	546.66	291	103.07	Other	30.36	-1.31	-27.06	-29.63	-2.05	-25.27	0	-	attempt 4
826289	SMP	1	291	103.07	972.7	557.4	291	103.07	Other	30.36	-1.31	-27.06	-29.63	-2.05	-25.27	0	-	attempt 4
859980	SMP	1	291	103.07	979.28	578.97	291	103.07	Other	30.36	-1.31	-27.06	-29.63	-2.05	-25.28	0	-	attempt 4
892860	SMP	1	291	103.07	977.83	596.85	291	103.07	Other	30.36	-1.31	-27.06	-29.63	-2.05	-25.28	0	-	attempt 4
926138	SMP	1	291	103.07	999.7	632.91	291	103.07	Other	30.36	-1.31	-27.06	-29.63	-2.05	-25.28	0	-	attempt 4
959238	SMP	1	291	103.07	853.96	566.06	291	103.07	Other	30.36	-1.31	-27.06	-29.63	-2.05	-25.28	0	-	attempt 4
992836	SMP	1	291	103.07	691.52	477.38	291	103.07	Other	30.36	-1.31	-27.06	-29.63	-2.05	-25.28	0	-	attempt 4
1026133	SMP	1	291	103.07	528.24	441.49	291	103.07	Other	30.36	-1.31	-27.06	-29.63	-2.05	-25.28	0	-	attempt 4
1059668	SMP	1	291	103.07	379.88	456.53	291	103.07	Other	30.36	-1.31	-27.06	-29.63	-2.05	-25.28	0	-	attempt 4
1092453	SMP	1	291	103.07	235.36	503.56	291	103.07	Other	30.36	-1.31	-27.06	-29.63	-2.05	-25.28	0	-	attempt 4
1135533	SMP	1	291	103.07	120.74	547.25	291	103.07	Other	30.36	-1.31	-27.06	-29.63	-2.05	-25.28	0	-	attempt 4
1192280	SMP	1	291	103.07	289.6	483.87	291	103.07	Other	30.36	-1.31	-27.06	-29.63	-2.05	-25.28	0	-	attempt 4
1258960	SMP	1	291	103.07	373.12	431.61	291	103.07	Other	30.36	-1.31	-27.06	-29.63	-2.05	-25.28	0	-	attempt 4
1292870	SMP	1	291	103.07	407.06	357.53	291	103.07	ball	30.36	-1.31	-27.06	-29.63	-2.05	-25.28	0	-	attempt 4
1325427	SMP	1	291	103.07	421.27	340.73	291	103.07	ball	30.36	-1.31	-27.06	-29.63	-2.05	-25.28	0	-	attempt 4
1358842	SMP	1	290	103.07	435.75	320.56	290	103.07	ball	30.36	-1.31	-27.06	-29.63	-2.05	-25.28	0	-	attempt 4
1392099	SMP	1	290	103.07	444.85	314.54	290	103.07	ball	30.36	-1.31	-27.06	-29.63	-2.05	-25.28	0	-	attempt 4
1425425	SMP	1	290	103.07	458.69	314.93	290	103.07	ball	30.36	-1.31	-27.06	-29.63	-2.05	-25.28	0	-	attempt 4
1458709	SMP	1	290	103.07	476.06	307.33	290	103.07	ball	30.36	-1.31	-27.06	-29.63	-2.05	-25.28	0	-	attempt 4
1491938	SMP	1	290	103.07	487	285.29	290	103.07	ball	30.36	-1.31	-27.06	-29.63	-2.05	-25.28	0	-	attempt 4
1524924	SMP	1	288	41.07	475.1	214.01	288	41.07	ball	30.36	-1.31	-27.06	-29.63	-2.05	-25.28	0	-	attempt 4
1558279	SMP	1	288	41.07	475.52	231.77	288	41.07	ball	30.36	-1.31	-27.06	-29.63	-2.05	-25.28	0	-	attempt 4
1591539	SMP	1	288	41.07	477.26	250.35	288	41.07	ball	30.36	-1.31	-27.06	-29.63	-2.05	-25.28	0	-	attempt 4
1624754	SMP	1	288	41.07	470.91	272.08	288	41.07	ball	30.36	-1.31	-27.06	-29.63	-2.05	-25.28	0	-	attempt 4
1658130	SMP	1	288	41.07	464.44	300.92	288	41.07	ball	30.36	-1.31	-27.06	-29.63	-2.05	-25.28	0	-	attempt 4
1725470	SMP	1	288	41.07	454.15	350.05	288	41.07	ball	30.36	-1.31	-27.06	-29.63	-2.05	-25.28	0	-	attempt 4
1758022	SMP	1	288	41.07	448.46	365.45	288	41.07	ball	30.36	-1.31	-27.06	-29.63	-2.05	-25.28	0	-	attempt 4
1791314	SMP	1	292	104.07	528.2	317.63	292	104.07	ball	30.36	-1.31	-27.06	-29.63	-2.05	-25.28	0	-	attempt 4
1857804	SMP	1	292	104.07	851.19	47.97	292	104.07	Other	30.36	-1.31	-27.06	-29.63	-2.05	-25.28	0	-	attempt 4
1891119	SMP	1	292	104.07	797.14	97.01	292	104.07	Other	30.36	-1.31	-27.06	-29.63	-2.05	-25.28	0	-	attempt 4
1924288	SMP	1	292	104.07	766.01	114.7	292	104.07	Other	30.36	-1.31	-27.06	-29.63	-2.05	-25.28	0	-	attempt 4
1958132	SMP	1	292	104.07	744.39	135.11	292	104.07	Other	30.36	-1.31	-27.06	-29.63	-2.05	-25.28	0	-	attempt 4
1990788	SMP	1	292	104.07	719.41	145.99	292	104.07	Other	30.36	-1.31	-27.06	-29.63	-2.05	-25.28	0	-	attempt 4
2024719	SMP	1	292	104.07	702.91	160.14	292	104.07	Other	30.36	-1.31	-27.06	-29.63	-2.05	-25.28	0	-	attempt 4
2057645	SMP	1	292	104.07	690.77	173.27	292	104.07	Other	30.36	-1.31	-27.06	-29.63	-2.05	-25.28	0	-	attempt 4
2090649	SMP	1	292	104.07	689.29	188.06	292	104.07	Other	30.36	-1.31	-27.06	-29.63	-2.05	-25.28	0	-	attempt 4
2123996	SMP	1	292	104.07	731.34	179.32	292	104.07	Other	30.36	-1.31	-27.06	-29.63	-2.05	-25.28	0	-	attempt 4
2157265	SMP	1	246	120.07	904.94	143.7	246	120.07	Front right	30.36	-1.31	-27.06	-29.63	-2.05	-25.28	0	-	attempt 4
2197248	SMP	1	246	120.07	875.34	164.43	246	120.07	Front right	30.36	-1.31	-27.06	-29.63	-2.05	-25.28	0	-	attempt 4
2257089	SMP	1	246	120.07	858.58	185.32	246	120.07	Front right	30.36	-1.31	-27.06	-29.63	-2.05	-25.28	0	-	attempt 4
2290335	SMP	1	245	121.07	854.33	193.47	245	121.07	Front right	30.36	-1.31	-27.06	-29.63	-2.05	-25.28	0	-	attempt 4
2323932	SMP	1	245	121.07	852.45	197.26	245	121.07	Front right	30.36	-1.31	-27.06	-29.63	-2.05	-25.28	0	-	attempt 4
2357071	SMP	1	245	121.07	854.52	198.39	245	121.07	Front right	30.36	-1.31	-27.06	-29.63	-2.05	-25.28	0	-	attempt 4
2390180	SMP	1	245	121.07	855.56	206.06	245	121.07	Front right	30.36	-1.31	-27.06	-29.63	-2.05	-25.28	0	-	attempt 4
2423523	SMP	1	245	121.07	867.49	208.8	245	121.07	Front right	30.36	-1.31	-27.06	-29.63	-2.05	-25.28	0	-	attempt 4
2456961	SMP	1	245	121.07	880.16	203.85	245	121.07	Front right	30.36	-1.31	-27.06	-29.63	-2.05	-25.28	0	-	attempt 4
2490147	SMP	1	245	121.07	890.81	203.74	245	121.07	Front right	30.36	-1.31	-27.06	-29.63	-2.05	-25.28	0	-	attempt 4
2523339	SMP	1	245	121.07	904.8	205.62	245	121.07	Front right	30.36	-1.31	-27.06	-29.63	-2.05	-25.28	0	-	attempt 4
2556649	SMP	1	290	103.07	715.46	289.76	290	103.07	Other	30.36	-1.31	-27.06	-29.63	-2.05	-25.28	0	-	attempt 4
2589849	SMP	1	291	101.07	664.08	318.92	291	101.07	Other	30.36	-1.31	-27.06	-29.63	-2.05	-25.28	0	-	attempt 4
2623032	SMP	1	291	101.07	690.22	310.77	291	101.07	Other	30.36	-1.31	-27.06	-29.63	-2.05	-25.28	0	-	attempt 4
2656878	SMP	1	291	101.07	715.58	313.48	291	101.07	Other	30.36	-1.31	-27.06	-29.63	-2.05	-25.28	0	-	attempt 4
2689635	SMP	1	291	101.07	740.47	306.34	291	101.07	Other	30.36	-1.31	-27.06	-29.63	-2.05	-25.28	0	-	attempt 4
2722956	SMP	1	291	101.07	695.95	357.17	291	101.07	Other	30.36	-1.31	-27.06	-29.63	-2.05	-25.28	0	-	attempt 4
2756167	SMP	1	291	35.07	476.5	565.5	291	35.07	ball	30.36	-1.31	-27.06	-29.63	-2.05	-25.28	0	-	attempt 4
2789390	SMP	1	289	38.07	505.59	545.8	289	38.07	ball	30.36	-1.31	-27.06	-29.63	-2.05	-25.28	0	-	attempt 4
2822839	SMP	1	289	38.07	528.34	528.64	289	38.07	ball	30.36	-1.31	-27.06	-29.63	-2.05	-25.28	0	-	attempt 4
2856111	SMP	1	295	105.07	545.98	518.11	295	105.07	ball	30.36	-1.31	-27.06	-29.63	-2.05	-25.28	0	-	attempt 4
2889656	SMP	1	292	38.07	558.5	493.09	292	38.07	ball	30.36	-1.31	-27.06	-29.63	-2.05	-25.28	0	-	attempt 4
2922667	SMP	1	292	38.07	568.36	474.37	292	38.07	ball	30.36	-1.3	-27.06	-29.63	-2.05	-25.28	0	-	attempt 4
2956553	SMP	1	292	38.07	572.73	452.2	292	38.07	ball	30.36	-1.3	-27.06	-29.63	-2.05	-25.28	0	-	attempt 4
2989709	SMP	1	292	38.07	572.87	449.18	292	38.07	ball	30.36	-1.3	-27.06	-29.63	-2.05	-25.28	0	-	attempt 4
3022771	SMP	1	292	38.07	573.7	442.06	292	38.07	ball	30.36	-1.3	-27.06	-29.63	-2.05	-25.28	0	-	attempt 4
3055589	SMP	1	292	38.07	569.83	439.39	292	38.07	ball	30.36	-1.3	-27.06	-29.63	-2.05	-25.28	0	-	attempt 4
3089007	SMP	1	292	38.07	555.56	441.7	292	38.07	ball	30.36	-1.3	-27.06	-29.63	-2.05	-25.28	0	-	attempt 4
3122259	SMP	1	292	38.07	542.66	444.75	292	38.07	ball	30.36	-1.3	-27.06	-29.63	-2.05	-25.28	0	-	attempt 4
3155490	SMP	1	292	103.07	625.48	394.18	292	103.07	Other	30.36	-1.3	-27.06	-29.63	-2.05	-25.28	0	-	attempt 4
3189332	SMP	1	291	103.07	913.93	216.98	291	103.07	Other	30.36	-1.3	-27.06	-29.63	-2.05	-25.28	0	-	attempt 4
3222462	SMP	1	288	105.07	1017.51	178.68	288	105.07	Other	30.36	-1.3	-27.06	-29.63	-2.05	-25.28	0	-	attempt 4
3255397	SMP	1	288	105.07	930.76	209.62	288	105.07	Other	30.36	-1.3	-27.06	-29.63	-2.05	-25.28	0	-	attempt 4
3288611	SMP	1	291	103.07	869.75	214.31	291	103.07	Other	30.36	-1.3	-27.06	-29.63	-2.05	-25.28	0	-	attempt 4
3322055	SMP	1	190	121.07	826.95	206.79	190	121.07	Front right	30.36	-1.3	-27.06	-29.63	-2.05	-25.28	0	-	attempt 4
3355311	SMP	1	207	115.07	803.22	206.27	207	115.07	Front right	30.36	-1.3	-27.06	-29.63	-2.05	-25.28	0	-	attempt 4
3388558	SMP	1	208	114.07	791.59	196.3	208	114.07	Front right	30.36	-1.3	-27.06	-29.63	-2.05	-25.28	0	-	attempt 4
3421713	SMP	1	216	115.07	785.16	194.39	216	115.07	Front right	30.36	-1.3	-27.06	-29.63	-2.05	-25.28	0	-	attempt 4
3454885	SMP	1	217	113.07	777.49	194.08	217	113.07	Front right	30.36	-1.3	-27.06	-29.63	-2.05	-25.28	0	-	attempt 4
3488248	SMP	1	220	117.07	769.95	198.18	220	117.07	Front right	30.36	-1.3	-27.06	-29.63	-2.05	-25.28	0	-	attempt 4
3521649	SMP	1	220	117.07	760.27	199.87	220	117.07	Front right	30.36	-1.3	-27.06	-29.63	-2.05	-25.28	0	-	attempt 4
3554869	SMP	1	218	117.07	754.44	201.49	218	117.07	Front right	30.36	-1.3	-27.06	-29.63	-2.05	-25.28	0	-	attempt 4
3588868	SMP	1	218	115.07	756.3	200.7	218	115.07	Front right	30.36	-1.3	-27.06	-29.63	-2.05	-25.28	0	-	attempt 4
3621427	SMP	1	218	114.07	773.84	199.74	218	114.07	Front right	30.36	-1.3	-27.06	-29.63	-2.05	-25.28	0	-	attempt 4
3655035	SMP	1	228	116.07	790.42	208.14	228	116.07	Front right	30.36	-1.3	-27.06	-29.63	-2.05	-25.28	0	-	attempt 4
3725823	SMP	1	293	102.07	410.34	426.06	293	102.07	Other	30.36	-1.3	-27.06	-29.63	-2.05	-25.28	0	-	attempt 4
3755437	SMP	1	291	102.07	472.93	425.92	291	102.07	ball	30.36	-1.3	-27.06	-29.63	-2.05	-25.28	0	-	attempt 4
3821043	SMP	1	289	107.07	543.67	415.41	289	107.07	ball	30.36	-1.3	-27.06	-29.63	-2.05	-25.28	0	-	attempt 4
3854528	SMP	1	295	104.07	571.34	422.24	295	104.07	ball	30.36	-1.3	-27.06	-29.63	-2.05	-25.28	0	-	attempt 4
3887903	SMP	1	295	104.07	591.74	421.64	295	104.07	ball	30.36	-1.3	-27.06	-29.63	-2.05	-25.28	0	-	attempt 4
3920998	SMP	1	295	104.07	601.46	433.61	295	104.07	ball	30.36	-1.3	-27.06	-29.63	-2.05	-25.28	0	-	attempt 4
3954065	SMP	1	295	104.07	613.61	427.66	295	104.07	ball	30.36	-1.3	-27.06	-29.63	-2.05	-25.28	0	-	attempt 4
3987372	SMP	1	295	104.07	625.74	435.96	295	104.07	ball	30.36	-1.3	-27.06	-29.63	-2.05	-25.28	0	-	attempt 4
4021422	SMP	1	290	42.07	533.58	512.65	290	42.07	ball	30.36	-1.3	-27.06	-29.63	-2.05	-25.28	0	-	attempt 4
4054324	SMP	1	290	42.07	550.66	528.36	290	42.07	ball	30.36	-1.3	-27.06	-29.63	-2.05	-25.28	0	-	attempt 4
4087197	SMP	1	290	42.07	564.97	546.69	290	42.07	ball	30.36	-1.3	-27.06	-29.63	-2.05	-25.28	0	-	attempt 4
4121333	SMP	1	290	42.07	571.59	521.81	290	42.07	ball	30.36	-1.3	-27.06	-29.63	-2.05	-25.28	0	-	attempt 4
4153789	SMP	1	290	42.07	576.81	519.39	290	42.07	ball	30.36	-1.3	-27.06	-29.63	-2.05	-25.28	0	-	attempt 4
4187013	SMP	1	290	42.07	570.93	491.95	290	42.07	ball	30.36	-1.3	-27.06	-29.63	-2.05	-25.28	0	-	attempt 4
4220889	SMP	1	290	42.07	569.83	480.58	290	42.07	ball	30.36	-1.3	-27.06	-29.63	-2.05	-25.28	0	-	attempt 4
4253929	SMP	1	290	42.07	575.2	480.28	290	42.07	ball	30.36	-1.3	-27.06	-29.63	-2.05	-25.28	0	-	attempt 4
4286923	SMP	1	290	42.07	582.46	517.5	290	42.07	ball	30.36	-1.3	-27.06	-29.63	-2.05	-25.28	0	-	attempt 4
4320169	SMP	1	290	42.07	594.47	556.02	290	42.07	ball	30.36	-1.3	-27.06	-29.63	-2.05	-25.28	0	-	attempt 4
4353411	SMP	1	290	42.07	592.79	576.68	290	42.07	ball	30.36	-1.3	-27.06	-29.63	-2.05	-25.28	0	-	attempt 4
4386769	SMP	1	290	42.07	593.31	576.66	290	42.07	ball	30.36	-1.3	-27.06	-29.63	-2.05	-25.28	0	-	attempt 4
4419934	SMP	1	293	107.07	561.35	671.15	293	107.07	ball	30.36	-1.3	-27.06	-29.63	-2.05	-25.28	0	-	attempt 4
4453297	SMP	1	293	107.07	559.36	627.75	293	107.07	ball	30.36	-1.3	-27.06	-29.63	-2.05	-25.28	0	-	attempt 4
4486489	SMP	1	293	107.07	525.84	654.15	293	107.07	ball	30.36	-1.3	-27.06	-29.63	-2.05	-25.28	0	-	attempt 4
4520075	SMP	1	293	107.07	527.05	639.14	293	107.07	ball	30.36	-1.3	-27.06	-29.63	-2.05	-25.28	0	-	attempt 4
4553422	SMP	1	288	40.07	533.77	635.97	288	40.07	ball	30.36	-1.3	-27.06	-29.63	-2.05	-25.28	0	-	attempt 4
4586306	SMP	1	288	40.07	549.46	688.5	288	40.07	ball	30.36	-1.3	-27.06	-29.63	-2.05	-25.28	0	-	attempt 4
4619933	SMP	1	293	104.07	549.46	688.5	293	104.07	ball	30.36	-1.3	-27.06	-29.63	-2.05	-25.28	0	-	attempt 4
4652936	SMP	1	293	104.07	811.32	412.91	293	104.07	ball	30.36	-1.3	-27.06	-29.63	-2.05	-25.28	0	-	attempt 4
4686621	SMP	1	293	104.07	800.86	506.15	293	104.07	ball	30.36	-1.3	-27.06	-29.63	-2.05	-25.28	0	-	attempt 4
4719671	SMP	1	293	104.07	772.39	316.03	293	104.07	ball	30.36	-1.3	-27.06	-29.63	-2.05	-25.28	0	-	attempt 4
4752724	SMP	1	0	0	0	0	0	0	-	0	0	0	0	0	0	0	-	attempt 4
4786239	SMP	1	0	0	0	0	0	0	-	0	0	0	0	0	0	0	-	attempt 4
4819574	SMP	1	0	0	0	0	0	0	-	0	0	0	0	0	0	0	-	attempt 4
4853431	SMP	1	0	0	0	0	0	0	-	0	0	0	0	0	0	0	-	attempt 4
4886068	SMP	1	0	0	0	0	0	0	-	0	0	0	0	0	0	0	-	attempt 4
4919572	SMP	1	0	0	0	0	0	0	-	0	0	0	0	0	0	0	-	attempt 4
4952347	SMP	1	0	0	0	0	0	0	-	0	0	0	0	0	0	0	-	attempt 4
4986201	SMP	1	0	0	0	0	0	0	-	0	0	0	0	0	0	0	-	attempt 4
5018886	SMP	1	0	0	0	0	0	0	-	0	0	0	0	0	0	0	-	attempt 4
5052348	SMP	1	0	0	0	0	0	0	-	0	0	0	0	0	0	0	-	attempt 4
5118853	SMP	1	0	0	0	0	0	0	-	0	0	0	0	0	0	0	-	attempt 4
5152173	SMP	1	216	92.07	814.2	426.68	216	92.07	Bottom Right	30.36	-1.3	-27.06	-29.63	-2.05	-25.28	0	-	attempt 4
5185398	SMP	1	0	0	0	0	0	0	-	0	0	0	0	0	0	0	-	attempt 4
5218578	SMP	1	0	0	0	0	0	0	-	0	0	0	0	0	0	0	-	attempt 4
5252112	SMP	1	0	0	0	0	0	0	-	0	0	0	0	0	0	0	-	attempt 4
