# Supplementary material for: Visual Search Strategies of Soccer Players Executing a Power vs. Placement Penalty Kick
Source: PLoS One. 2014 Dec 17;9(12):e115179. doi: 10.1371/journal.pone.0115179 (PMC4269429; doi:10.1371/journal.pone.0115179)
Supplement: S1 File — Raw visual search data from participant group in each test condition. (ZIP) [file pone.0115179.s001.zip › PLoS ONE Supporting Information/Part 8/Output/S1 attempt 2 LA power GK move.xlsx]

## Sheet: Sheet1
## [BeGaze]
## Converted from:
## Date:	28.07.2013 13:34:52
## Version:	BeGaze 3.2.28
## IDF Version:	10
## Sample Rate:	30
## Separator Type:	Trial
## Trial Count:	1
## Uses Plane File:	FALSE
## Stimulus:	attempt 7
## Number of Samples:	178
## Reversed:	none
## [Run]
## Subject:	Kieran Turner High Anxiety
## Description:	Reference View 13 Kieran Turner High Anxiety 0
## [Calibration]
## Calibration Type:	n.a.
## Calibration Area:	1280	960
## [Geometry]
## Stimulus Dimension [mm]:	1280	960
## Head Distance [mm]:	1450
## [Hardware Setup]
## System ID:
## Operating System :
## IView X Version:
## [Filter Settings]
## Heuristics:	FALSE
## Heuristics Stage:	0
## Bilateral:	FALSE
## Gaze Cursor Filter:	FALSE
## Saccade Length [px]:	0
## Filter Depth [ms]:	0
## Format:	LEFT, RIGHT, POR, AOI, EYEPOSITION, TRIGGER
##
Time	Type	Trial	B POR X [px]	B POR Y [px]	L POR X [px]	L POR Y [px]	R POR X [px]	R POR Y [px]	B Object Hit	L EPOS X	L EPOS Y	L EPOS Z	R EPOS X	R EPOS Y	R EPOS Z	Trigger	B Event Info	Stimulus
20314	SMP	1	292	40.07	570.43	667.21	292	40.07	ball	30.37	-1.31	-26.79	-29.5	-1.91	-25.15	0	-	attempt 7
53573	SMP	1	292	40.07	561.61	677.07	292	40.07	ball	30.37	-1.31	-26.79	-29.5	-1.91	-25.15	0	-	attempt 7
86995	SMP	1	292	40.07	551.07	678.15	292	40.07	ball	30.37	-1.31	-26.79	-29.5	-1.91	-25.15	0	-	attempt 7
120133	SMP	1	292	40.07	551.39	676.05	292	40.07	ball	30.37	-1.31	-26.79	-29.5	-1.91	-25.15	0	-	attempt 7
153407	SMP	1	292	40.07	534.96	687.56	292	40.07	ball	30.37	-1.31	-26.79	-29.5	-1.91	-25.15	0	-	attempt 7
186685	SMP	1	292	40.07	511.34	707.76	292	40.07	ball	30.37	-1.31	-26.79	-29.5	-1.91	-25.15	0	-	attempt 7
220456	SMP	1	292	40.07	504.34	717.75	292	40.07	ball	30.37	-1.31	-26.79	-29.5	-1.91	-25.15	0	-	attempt 7
253122	SMP	1	292	40.07	479.69	701.64	292	40.07	ball	30.37	-1.31	-26.79	-29.5	-1.91	-25.15	0	-	attempt 7
286535	SMP	1	292	40.07	469.79	712.14	292	40.07	ball	30.37	-1.31	-26.79	-29.5	-1.9	-25.15	0	-	attempt 7
319925	SMP	1	292	40.07	459.96	706.16	292	40.07	ball	30.37	-1.31	-26.79	-29.5	-1.9	-25.15	0	-	attempt 7
353181	SMP	1	292	40.07	456.61	668.73	292	40.07	ball	30.37	-1.31	-26.79	-29.5	-1.9	-25.15	0	-	attempt 7
386634	SMP	1	292	40.07	435.26	672.24	292	40.07	ball	30.37	-1.31	-26.79	-29.5	-1.9	-25.15	0	-	attempt 7
420347	SMP	1	292	40.07	432.21	656.91	292	40.07	ball	30.37	-1.31	-26.79	-29.5	-1.9	-25.15	0	-	attempt 7
453149	SMP	1	292	40.07	429.15	620.39	292	40.07	ball	30.37	-1.31	-26.79	-29.5	-1.9	-25.15	0	-	attempt 7
486280	SMP	1	292	40.07	418.49	596.23	292	40.07	ball	30.37	-1.3	-26.79	-29.5	-1.9	-25.15	0	-	attempt 7
519492	SMP	1	292	40.07	411.88	602.8	292	40.07	ball	30.37	-1.3	-26.79	-29.5	-1.9	-25.15	0	-	attempt 7
552585	SMP	1	292	40.07	413.24	591.92	292	40.07	ball	30.37	-1.3	-26.79	-29.5	-1.9	-25.15	0	-	attempt 7
585995	SMP	1	292	40.07	408.4	568.71	292	40.07	ball	30.37	-1.3	-26.79	-29.5	-1.9	-25.15	0	-	attempt 7
619216	SMP	1	292	40.07	406.9	531.91	292	40.07	ball	30.37	-1.3	-26.79	-29.5	-1.9	-25.15	0	-	attempt 7
653037	SMP	1	292	40.07	402.18	508.09	292	40.07	ball	30.37	-1.3	-26.79	-29.5	-1.9	-25.15	0	-	attempt 7
685818	SMP	1	292	40.07	404.98	477.66	292	40.07	ball	30.37	-1.3	-26.8	-29.5	-1.9	-25.15	0	-	attempt 7
719509	SMP	1	292	40.07	391.53	473.71	292	40.07	ball	30.37	-1.3	-26.8	-29.5	-1.9	-25.15	0	-	attempt 7
753240	SMP	1	292	40.07	374.59	447.7	292	40.07	ball	30.37	-1.3	-26.8	-29.5	-1.9	-25.15	0	-	attempt 7
785994	SMP	1	292	40.07	344.49	445.29	292	40.07	ball	30.37	-1.3	-26.8	-29.5	-1.9	-25.15	0	-	attempt 7
818900	SMP	1	292	40.07	308.92	438.86	292	40.07	ball	30.37	-1.3	-26.8	-29.5	-1.9	-25.15	0	-	attempt 7
852846	SMP	1	292	40.07	298.07	445.95	292	40.07	ball	30.37	-1.3	-26.8	-29.5	-1.9	-25.15	0	-	attempt 7
885359	SMP	1	289	97.07	0	0	289	97.07	Other	0	0	0	-29.5	-1.9	-25.15	0	-	attempt 7
918592	SMP	1	289	97.07	298.07	445.95	289	97.07	Other	30.37	-1.3	-26.8	-29.5	-1.9	-25.15	0	-	attempt 7
952030	SMP	1	289	97.07	1197.19	598.32	289	97.07	Other	30.37	-1.3	-26.8	0	0	0	0	-	attempt 7
986269	SMP	1	289	97.07	298.07	445.95	289	97.07	Other	30.37	-1.3	-26.8	-29.5	-1.9	-25.15	0	-	attempt 7
1018554	SMP	1	292	108.07	1182.03	940.46	292	108.07	Other	30.37	-1.3	-26.8	-29.5	-1.9	-25.15	0	-	attempt 7
1051776	SMP	1	292	108.07	1049.73	912.91	292	108.07	Other	30.37	-1.3	-26.8	-29.5	-1.9	-25.15	0	-	attempt 7
1085142	SMP	1	292	108.07	1030.35	830.32	292	108.07	Other	30.37	-1.3	-26.8	-29.5	-1.9	-25.15	0	-	attempt 7
1118425	SMP	1	292	108.07	896.06	873.94	292	108.07	Other	30.37	-1.3	-26.8	-29.5	-1.9	-25.15	0	-	attempt 7
1151796	SMP	1	292	108.07	883.96	865.37	292	108.07	Other	30.37	-1.3	-26.8	-29.5	-1.9	-25.15	0	-	attempt 7
1184836	SMP	1	292	108.07	867.72	814.82	292	108.07	Other	30.37	-1.3	-26.8	-29.5	-1.9	-25.15	0	-	attempt 7
1218192	SMP	1	292	108.07	876.05	804.93	292	108.07	Other	30.37	-1.3	-26.8	-29.5	-1.9	-25.15	0	-	attempt 7
1268879	SMP	1	292	108.07	860.48	743.77	292	108.07	Other	30.37	-1.3	-26.8	-29.5	-1.9	-25.15	0	-	attempt 7
1318059	SMP	1	292	108.07	843.43	693.34	292	108.07	Other	30.37	-1.3	-26.79	-29.5	-1.9	-25.15	0	-	attempt 7
1351314	SMP	1	292	108.07	829.93	676.29	292	108.07	Other	30.37	-1.3	-26.79	-29.5	-1.9	-25.15	0	-	attempt 7
1384851	SMP	1	292	108.07	823.32	667.74	292	108.07	Other	30.37	-1.3	-26.79	-29.5	-1.9	-25.15	0	-	attempt 7
1417887	SMP	1	292	108.07	811.04	669.79	292	108.07	Other	30.37	-1.3	-26.79	-29.5	-1.9	-25.15	0	-	attempt 7
1451853	SMP	1	292	108.07	818.1	694.78	292	108.07	Other	30.37	-1.3	-26.79	-29.5	-1.9	-25.15	0	-	attempt 7
1484577	SMP	1	292	108.07	824.56	711.53	292	108.07	Other	30.37	-1.3	-26.79	-29.5	-1.9	-25.15	0	-	attempt 7
1517701	SMP	1	292	108.07	757.01	708.41	292	108.07	Other	30.37	-1.3	-26.79	-29.5	-1.9	-25.15	0	-	attempt 7
1551233	SMP	1	292	108.07	593.33	408.58	292	108.07	Other	30.37	-1.3	-26.79	-29.5	-1.9	-25.15	0	-	attempt 7
1584142	SMP	1	292	108.07	0	0	292	108.07	Other	0	0	0	0	0	0	0	-	attempt 7
1617536	SMP	1	292	102.07	310.33	419.3	292	102.07	Other	30.37	-1.3	-26.79	-29.5	-1.9	-25.15	0	-	attempt 7
1650775	SMP	1	292	102.07	216.66	444.57	292	102.07	Other	30.37	-1.3	-26.79	-29.5	-1.9	-25.15	0	-	attempt 7
1684116	SMP	1	292	102.07	295.5	616.27	292	102.07	Other	30.37	-1.3	-26.79	-29.5	-1.9	-25.15	0	-	attempt 7
1717982	SMP	1	292	102.07	203.66	492.38	292	102.07	other	30.37	-1.3	-26.79	-29.5	-1.9	-25.15	0	-	attempt 7
1750936	SMP	1	292	102.07	285.52	501.07	292	102.07	ball	30.37	-1.3	-26.79	-29.5	-1.9	-25.15	0	-	attempt 7
1783824	SMP	1	292	102.07	343.58	504.37	292	102.07	ball	30.37	-1.3	-26.79	-29.5	-1.9	-25.15	0	-	attempt 7
1817174	SMP	1	292	102.07	388	499.77	292	102.07	ball	30.37	-1.3	-26.79	-29.5	-1.9	-25.15	0	-	attempt 7
1850699	SMP	1	298	104.07	427.61	498.93	298	104.07	ball	30.37	-1.3	-26.79	-29.5	-1.9	-25.15	0	-	attempt 7
1883838	SMP	1	298	104.07	470.37	436.37	298	104.07	ball	30.37	-1.3	-26.79	-29.5	-1.9	-25.15	0	-	attempt 7
1916991	SMP	1	298	104.07	486.34	510.41	298	104.07	ball	30.37	-1.3	-26.79	-29.5	-1.9	-25.15	0	-	attempt 7
1950186	SMP	1	298	104.07	506.07	523.82	298	104.07	ball	30.37	-1.3	-26.79	-29.5	-1.9	-25.15	0	-	attempt 7
1983549	SMP	1	298	104.07	524.08	533.66	298	104.07	ball	30.37	-1.3	-26.79	-29.5	-1.9	-25.15	0	-	attempt 7
2016846	SMP	1	298	104.07	527.05	561	298	104.07	ball	30.37	-1.3	-26.8	-29.5	-1.9	-25.15	0	-	attempt 7
2050072	SMP	1	295	107.07	572.26	456.19	295	107.07	ball	30.37	-1.3	-26.8	-29.5	-1.9	-25.15	0	-	attempt 7
2083243	SMP	1	289	107.07	570.32	464.04	289	107.07	ball	30.37	-1.3	-26.8	-29.5	-1.9	-25.15	0	-	attempt 7
2116648	SMP	1	288	38.07	524.34	601.86	288	38.07	ball	30.37	-1.3	-26.8	-29.5	-1.9	-25.15	0	-	attempt 7
2149897	SMP	1	288	38.07	529.27	603.15	288	38.07	ball	30.37	-1.3	-26.8	-29.5	-1.9	-25.15	0	-	attempt 7
2183066	SMP	1	288	38.07	531.99	602.35	288	38.07	ball	30.37	-1.3	-26.8	-29.5	-1.9	-25.15	0	-	attempt 7
2217077	SMP	1	288	38.07	533.25	607.69	288	38.07	ball	30.37	-1.3	-26.8	-29.5	-1.9	-25.15	0	-	attempt 7
2249858	SMP	1	288	38.07	533.95	601.83	288	38.07	ball	30.37	-1.3	-26.8	-29.5	-1.9	-25.15	0	-	attempt 7
2283168	SMP	1	286	42.07	535.27	608.99	286	42.07	ball	30.37	-1.3	-26.8	-29.5	-1.9	-25.15	0	-	attempt 7
2316242	SMP	1	286	42.07	530.23	623.9	286	42.07	ball	30.37	-1.3	-26.8	-29.5	-1.9	-25.15	0	-	attempt 7
2349543	SMP	1	286	42.07	530.23	626.15	286	42.07	ball	30.37	-1.3	-26.8	-29.5	-1.9	-25.15	0	-	attempt 7
2382800	SMP	1	292	104.07	674.43	457.42	292	104.07	Other	30.37	-1.3	-26.8	-29.5	-1.9	-25.15	0	-	attempt 7
2416176	SMP	1	292	104.07	854.33	261.77	292	104.07	Other	30.37	-1.3	-26.8	-29.5	-1.9	-25.15	0	-	attempt 7
2449412	SMP	1	148	127.07	815.53	266.81	148	127.07	Front middle	30.37	-1.3	-26.8	-29.5	-1.9	-25.15	0	-	attempt 7
2482648	SMP	1	142	114.07	771.75	268.37	142	114.07	Front middle	30.37	-1.3	-26.8	-29.5	-1.9	-25.15	0	-	attempt 7
2516186	SMP	1	419	118.07	749.81	280.45	419	118.07	Keeper	30.37	-1.3	-26.8	-29.5	-1.9	-25.15	0	-	attempt 7
2549302	SMP	1	419	118.07	742.1	284.55	419	118.07	Keeper	30.37	-1.3	-26.8	-29.5	-1.9	-25.15	0	-	attempt 7
2582487	SMP	1	146	114.07	731.58	305.2	146	114.07	keeper	30.37	-1.3	-26.8	-29.5	-1.9	-25.15	0	-	attempt 7
2615630	SMP	1	420	116.07	724.37	317.1	420	116.07	Keeper	30.37	-1.3	-26.8	-29.5	-1.9	-25.15	0	-	attempt 7
2649701	SMP	1	420	116.07	713.66	321.65	420	116.07	Keeper	30.37	-1.3	-26.8	-29.5	-1.9	-25.15	0	-	attempt 7
2682325	SMP	1	420	116.07	704.69	322.47	420	116.07	Keeper	30.37	-1.3	-26.8	-29.5	-1.9	-25.15	0	-	attempt 7
2715807	SMP	1	420	116.07	699.08	322.34	420	116.07	Keeper	30.37	-1.3	-26.8	-29.5	-1.9	-25.15	0	-	attempt 7
2748778	SMP	1	420	116.07	686.19	339.71	420	116.07	Keeper	30.37	-1.3	-26.8	-29.5	-1.9	-25.15	0	-	attempt 7
2788780	SMP	1	145	114.07	682.63	343.03	145	114.07	keeper	30.37	-1.3	-26.8	-29.5	-1.9	-25.15	0	-	attempt 7
2826523	SMP	1	421	114.07	676.99	363.03	421	114.07	Keeper	30.37	-1.3	-26.8	-29.5	-1.9	-25.15	0	-	attempt 7
2882468	SMP	1	419	114.07	668.73	381.92	419	114.07	Keeper	30.37	-1.3	-26.8	-29.5	-1.9	-25.15	0	-	attempt 7
2915440	SMP	1	416	112.07	665.54	381.17	416	112.07	Keeper	30.37	-1.3	-26.8	-29.5	-1.9	-25.15	0	-	attempt 7
2948570	SMP	1	386	62.07	655.75	320.47	386	62.07	Keeper	30.37	-1.3	-26.8	-29.5	-1.9	-25.15	0	-	attempt 7
2982163	SMP	1	387	55.07	650.97	299.95	387	55.07	Keeper	30.37	-1.3	-26.8	-29.5	-1.9	-25.15	0	-	attempt 7
3015393	SMP	1	387	57.07	648.57	304.94	387	57.07	Keeper	30.37	-1.3	-26.8	-29.5	-1.9	-25.15	0	-	attempt 7
3048443	SMP	1	387	57.07	645.74	307.23	387	57.07	Keeper	30.37	-1.3	-26.8	-29.5	-1.9	-25.15	0	-	attempt 7
3081602	SMP	1	387	55.07	643.1	307.43	387	55.07	Keeper	30.37	-1.3	-26.8	-29.5	-1.9	-25.15	0	-	attempt 7
3114983	SMP	1	387	55.07	639.66	316.02	387	55.07	Keeper	30.37	-1.3	-26.8	-29.5	-1.9	-25.15	0	-	attempt 7
3148150	SMP	1	391	53.07	644.76	306.39	391	53.07	Keeper	30.37	-1.3	-26.8	-29.5	-1.9	-25.15	0	-	attempt 7
3181386	SMP	1	389	50.07	649.6	298.75	389	50.07	Keeper	30.37	-1.3	-26.8	-29.5	-1.9	-25.15	0	-	attempt 7
3214688	SMP	1	388	42.07	645.16	299.91	388	42.07	Keeper	30.37	-1.3	-26.8	-29.5	-1.9	-25.15	0	-	attempt 7
3248549	SMP	1	387	36.07	650.9	285.45	387	36.07	Keeper	30.37	-1.3	-26.8	-29.5	-1.9	-25.15	0	-	attempt 7
3281460	SMP	1	390	49.07	656.86	288.17	390	49.07	Keeper	30.37	-1.3	-26.8	-29.5	-1.9	-25.15	0	-	attempt 7
3314566	SMP	1	292	103.07	671.96	415.47	292	103.07	Other	30.37	-1.3	-26.8	-29.5	-1.9	-25.15	0	-	attempt 7
3348096	SMP	1	292	103.07	642.45	532.44	292	103.07	Other	30.37	-1.3	-26.8	-29.5	-1.9	-25.15	0	-	attempt 7
3381750	SMP	1	292	103.07	646.07	512.36	292	103.07	Other	30.37	-1.3	-26.8	-29.5	-1.9	-25.15	0	-	attempt 7
3414575	SMP	1	292	103.07	651.96	502.66	292	103.07	Other	30.37	-1.3	-26.8	-29.5	-1.9	-25.15	0	-	attempt 7
3448162	SMP	1	292	103.07	659.04	494.71	292	103.07	Other	30.37	-1.3	-26.8	-29.5	-1.9	-25.15	0	-	attempt 7
3480836	SMP	1	292	103.07	665	394.7	292	103.07	Other	30.37	-1.3	-26.8	-29.5	-1.9	-25.15	0	-	attempt 7
3514181	SMP	1	292	104.07	662.42	397.67	292	104.07	Other	30.37	-1.3	-26.8	-29.5	-1.9	-25.15	0	-	attempt 7
3547526	SMP	1	292	104.07	673.48	413.27	292	104.07	Other	30.37	-1.3	-26.8	-29.5	-1.9	-25.15	0	-	attempt 7
3580606	SMP	1	397	82.07	722.3	228.23	397	82.07	Keeper	30.37	-1.3	-26.8	-29.5	-1.9	-25.15	0	-	attempt 7
3613951	SMP	1	411	97.07	698.63	260.64	411	97.07	Keeper	30.37	-1.3	-26.8	-29.5	-1.9	-25.15	0	-	attempt 7
3647426	SMP	1	394	106.07	690.86	249.62	394	106.07	Keeper	30.37	-1.3	-26.8	-29.5	-1.9	-25.15	0	-	attempt 7
3680789	SMP	1	390	85.07	684.66	249.83	390	85.07	Keeper	30.37	-1.3	-26.8	-29.5	-1.9	-25.15	0	-	attempt 7
3714151	SMP	1	398	85.07	681.78	249.57	398	85.07	Keeper	30.37	-1.3	-26.8	-29.5	-1.9	-25.15	0	-	attempt 7
3747610	SMP	1	408	96.07	677.04	248.9	408	96.07	Keeper	30.37	-1.3	-26.8	-29.5	-1.9	-25.15	0	-	attempt 7
3780304	SMP	1	389	68.07	673.39	216.86	389	68.07	Keeper	30.37	-1.3	-26.8	-29.5	-1.9	-25.15	0	-	attempt 7
3814480	SMP	1	390	51.07	673.42	206.5	390	51.07	Keeper	30.37	-1.3	-26.8	-29.5	-1.9	-25.15	0	-	attempt 7
3847461	SMP	1	390	51.07	679.93	203.27	390	51.07	Keeper	30.37	-1.3	-26.8	-29.5	-1.9	-25.15	0	-	attempt 7
3880693	SMP	1	390	51.07	675.68	208.92	390	51.07	Keeper	30.37	-1.3	-26.8	-29.5	-1.9	-25.15	0	-	attempt 7
3913435	SMP	1	390	58.07	675.88	209.97	390	58.07	Keeper	30.37	-1.3	-26.8	-29.5	-1.9	-25.15	0	-	attempt 7
3947060	SMP	1	393	52.07	673.51	215.13	393	52.07	Keeper	30.37	-1.3	-26.8	-29.5	-1.9	-25.15	0	-	attempt 7
3980020	SMP	1	395	60.07	674.72	219.93	395	60.07	Keeper	30.37	-1.3	-26.8	-29.5	-1.9	-25.15	0	-	attempt 7
4021694	SMP	1	392	58.07	673.11	220.66	392	58.07	Keeper	30.37	-1.3	-26.8	-29.5	-1.9	-25.15	0	-	attempt 7
4046621	SMP	1	394	54.07	680.1	220.3	394	54.07	Keeper	30.37	-1.3	-26.8	-29.5	-1.9	-25.15	0	-	attempt 7
4079985	SMP	1	394	54.07	671.14	234.91	394	54.07	Keeper	30.37	-1.3	-26.8	-29.5	-1.91	-25.15	0	-	attempt 7
4114668	SMP	1	394	54.07	673.89	243.43	394	54.07	Keeper	30.37	-1.3	-26.8	-29.5	-1.91	-25.15	0	-	attempt 7
4147436	SMP	1	394	54.07	675.06	251.02	394	54.07	Keeper	30.37	-1.3	-26.8	-29.5	-1.91	-25.15	0	-	attempt 7
4180378	SMP	1	394	54.07	677.57	257.83	394	54.07	Keeper	30.37	-1.3	-26.8	-29.5	-1.91	-25.15	0	-	attempt 7
4213154	SMP	1	394	54.07	680.36	256.41	394	54.07	Keeper	30.37	-1.3	-26.8	-29.5	-1.91	-25.15	0	-	attempt 7
4246212	SMP	1	395	52.07	688.38	244.96	395	52.07	Keeper	30.37	-1.3	-26.8	-29.5	-1.91	-25.15	0	-	attempt 7
4279522	SMP	1	396	50.07	701.63	237.62	396	50.07	Keeper	30.37	-1.3	-26.8	-29.5	-1.91	-25.15	0	-	attempt 7
4312783	SMP	1	356	122.07	613.37	356.55	356	122.07	Keeper	30.37	-1.3	-26.8	-29.5	-1.91	-25.15	0	-	attempt 7
4346639	SMP	1	295	99.07	525.2	453.69	295	99.07	other	30.37	-1.3	-26.8	-29.5	-1.91	-25.15	0	-	attempt 7
4379423	SMP	1	295	99.07	468.26	615.2	295	99.07	ball	30.37	-1.3	-26.8	-29.5	-1.91	-25.15	0	-	attempt 7
4412534	SMP	1	295	99.07	490.71	593.89	295	99.07	ball	30.37	-1.3	-26.8	-29.5	-1.91	-25.15	0	-	attempt 7
4445976	SMP	1	295	99.07	498.25	588.1	295	99.07	ball	30.37	-1.3	-26.8	-29.5	-1.91	-25.15	0	-	attempt 7
4479237	SMP	1	295	99.07	505.59	576.16	295	99.07	ball	30.37	-1.3	-26.8	-29.5	-1.91	-25.15	0	-	attempt 7
4512440	SMP	1	295	99.07	503.25	568.58	295	99.07	ball	30.37	-1.3	-26.8	-29.5	-1.9	-25.15	0	-	attempt 7
4546370	SMP	1	295	99.07	607.54	390.2	295	99.07	Other	30.37	-1.3	-26.8	-29.5	-1.9	-25.15	0	-	attempt 7
4579286	SMP	1	0	0	0	0	0	0	-	0	0	0	0	0	0	0	-	attempt 7
4612535	SMP	1	293	101.07	710.79	262.69	293	101.07	Other	30.37	-1.3	-26.8	-29.5	-1.9	-25.15	0	-	attempt 7
4645563	SMP	1	108	122.07	691.02	256.63	108	122.07	Front middle	30.37	-1.3	-26.8	-29.5	-1.91	-25.15	0	-	attempt 7
4678697	SMP	1	108	124.07	679.78	254.04	108	124.07	Front middle	30.37	-1.3	-26.8	-29.5	-1.91	-25.15	0	-	attempt 7
4712092	SMP	1	108	124.07	679.71	258.03	108	124.07	Front middle	30.37	-1.3	-26.8	-29.5	-1.91	-25.15	0	-	attempt 7
4745916	SMP	1	113	124.07	683.52	257.91	113	124.07	Front middle	30.37	-1.3	-26.8	-29.5	-1.91	-25.14	0	-	attempt 7
4778759	SMP	1	113	124.07	699	254.12	113	124.07	Front middle	30.37	-1.3	-26.8	-29.5	-1.91	-25.14	0	-	attempt 7
4811917	SMP	1	113	124.07	721.23	251.65	113	124.07	Front middle	30.37	-1.3	-26.8	-29.5	-1.91	-25.14	0	-	attempt 7
4845417	SMP	1	296	103.07	595.31	438.38	296	103.07	Other	30.37	-1.3	-26.8	0	0	0	0	-	attempt 7
4878549	SMP	1	296	103.07	595.32	438.37	296	103.07	Other	30.37	-1.3	-26.8	-29.5	-1.91	-25.14	0	-	attempt 7
4911742	SMP	1	296	103.07	535.46	620.12	296	103.07	ball	30.37	-1.3	-26.8	-29.5	-1.91	-25.14	0	-	attempt 7
4944938	SMP	1	290	39.07	572.32	597.61	290	39.07	ball	30.37	-1.3	-26.8	-29.5	-1.91	-25.14	0	-	attempt 7
4978654	SMP	1	290	39.07	579.2	577.48	290	39.07	ball	30.37	-1.3	-26.8	-29.5	-1.9	-25.14	0	-	attempt 7
5011632	SMP	1	292	101.07	597.5	606.74	292	101.07	ball	30.37	-1.3	-26.8	-29.5	-1.9	-25.14	0	-	attempt 7
5044964	SMP	1	292	101.07	612.26	586.26	292	101.07	ball	30.37	-1.3	-26.8	-29.5	-1.9	-25.14	0	-	attempt 7
5078692	SMP	1	292	101.07	639.82	607.74	292	101.07	ball	30.37	-1.3	-26.8	-29.5	-1.9	-25.14	0	-	attempt 7
5111326	SMP	1	292	101.07	656.71	622.38	292	101.07	ball	30.37	-1.3	-26.8	-29.5	-1.9	-25.14	0	-	attempt 7
5144812	SMP	1	292	101.07	668.6	638.33	292	101.07	ball	30.37	-1.3	-26.8	-29.5	-1.9	-25.14	0	-	attempt 7
5177921	SMP	1	292	101.07	696.4	508.35	292	101.07	ball	30.37	-1.3	-26.8	-29.5	-1.9	-25.14	0	-	attempt 7
5211273	SMP	1	292	101.07	667.23	630.57	292	101.07	ball	30.37	-1.3	-26.8	-29.5	-1.9	-25.14	0	-	attempt 7
5244460	SMP	1	287	40.07	659.29	662.38	287	40.07	ball	30.37	-1.3	-26.8	-29.5	-1.9	-25.14	0	-	attempt 7
5279134	SMP	1	291	43.07	648.32	725.85	291	43.07	ball	30.37	-1.3	-26.8	-29.5	-1.9	-25.14	0	-	attempt 7
5311171	SMP	1	291	43.07	652.94	721.01	291	43.07	ball	30.37	-1.3	-26.8	-29.5	-1.9	-25.14	0	-	attempt 7
5344306	SMP	1	287	42.07	669.56	733.27	287	42.07	ball	30.37	-1.3	-26.8	-29.5	-1.9	-25.14	0	-	attempt 7
5377594	SMP	1	292	102.07	683.68	719.4	292	102.07	ball	30.37	-1.3	-26.8	-29.5	-1.9	-25.14	0	-	attempt 7
5410711	SMP	1	292	102.07	720.09	720.24	292	102.07	ball	30.37	-1.3	-26.8	-29.5	-1.9	-25.14	0	-	attempt 7
5444079	SMP	1	292	102.07	735.84	737.89	292	102.07	ball	30.37	-1.3	-26.8	0	0	0	0	-	attempt 7
5477839	SMP	1	292	102.07	0	0	292	102.07	ball	0	0	0	-29.5	-1.9	-25.14	0	-	attempt 7
5511270	SMP	1	0	0	0	0	0	0	-	0	0	0	0	0	0	0	-	attempt 7
5544496	SMP	1	0	0	0	0	0	0	-	0	0	0	0	0	0	0	-	attempt 7
5577273	SMP	1	0	0	0	0	0	0	-	0	0	0	0	0	0	0	-	attempt 7
5610522	SMP	1	0	0	0	0	0	0	-	0	0	0	0	0	0	0	-	attempt 7
5643774	SMP	1	0	0	0	0	0	0	-	0	0	0	0	0	0	0	-	attempt 7
5676915	SMP	1	0	0	0	0	0	0	-	0	0	0	0	0	0	0	-	attempt 7
5710266	SMP	1	0	0	0	0	0	0	-	0	0	0	0	0	0	0	-	attempt 7
5743864	SMP	1	0	0	0	0	0	0	-	0	0	0	0	0	0	0	-	attempt 7
5776951	SMP	1	0	0	0	0	0	0	-	0	0	0	0	0	0	0	-	attempt 7
5812783	SMP	1	434	60.07	702.75	422.32	434	60.07	Keeper	30.37	-1.3	-26.8	-29.5	-1.9	-25.14	0	-	attempt 7
5844016	SMP	1	0	0	0	0	0	0	-	0	0	0	0	0	0	0	-	attempt 7
5876698	SMP	1	0	0	0	0	0	0	-	0	0	0	0	0	0	0	-	attempt 7
5911353	SMP	1	0	0	0	0	0	0	-	0	0	0	0	0	0	0	-	attempt 7
5976802	SMP	1	0	0	0	0	0	0	-	0	0	0	0	0	0	0	-	attempt 7
6010207	SMP	1	0	0	0	0	0	0	-	0	0	0	0	0	0	0	-	attempt 7
