# Supplementary material for: Visual Search Strategies of Soccer Players Executing a Power vs. Placement Penalty Kick
Source: PLoS One. 2014 Dec 17;9(12):e115179. doi: 10.1371/journal.pone.0115179 (PMC4269429; doi:10.1371/journal.pone.0115179)
Supplement: S1 File — Raw visual search data from participant group in each test condition. (ZIP) [file pone.0115179.s001.zip › PLoS ONE Supporting Information/Part 8/Output/S1 attempt 2 LA power no GK.xlsx]

## Sheet: Sheet1
## [BeGaze]
## Converted from:
## Date:	19.07.2013 18:12:22
## Version:	BeGaze 3.2.28
## IDF Version:	10
## Sample Rate:	30
## Separator Type:	Trial
## Trial Count:	1
## Uses Plane File:	FALSE
## Stimulus:	attempt 2
## Number of Samples:	157
## Reversed:	none
## [Run]
## Subject:	Kieran Turner Low Anxiety
## Description:	Reference View 3 Kieran Turner Low Anxiety 0
## [Calibration]
## Calibration Type:	n.a.
## Calibration Area:	1280	960
## [Geometry]
## Stimulus Dimension [mm]:	1280	960
## Head Distance [mm]:	1450
## [Hardware Setup]
## System ID:
## Operating System :
## IView X Version:
## [Filter Settings]
## Heuristics:	FALSE
## Heuristics Stage:	0
## Bilateral:	FALSE
## Gaze Cursor Filter:	FALSE
## Saccade Length [px]:	0
## Filter Depth [ms]:	0
## Format:	LEFT, RIGHT, POR, AOI, EYEPOSITION, TRIGGER
##
Time	Type	Trial	B POR X [px]	B POR Y [px]	L POR X [px]	L POR Y [px]	R POR X [px]	R POR Y [px]	L Object Hit	R Object Hit	L EPOS X	L EPOS Y	L EPOS Z	R EPOS X	R EPOS Y	R EPOS Z	Trigger	L Event Info	R Event Info	Stimulus
12212	SMP	1	0	0	0	0	0	0	-	-	0	0	0	0	0	0	0	-	-	attempt 2
46788	SMP	1	292	104.07	1139.37	624.67	292	104.07	Other	Other	30.35	-1.31	-27.09	-29.65	-2	-25.28	0	-	-	attempt 2
82354	SMP	1	292	104.07	1298.67	732.82	292	104.07	Other	Other	30.35	-1.31	-27.09	-29.65	-2	-25.28	0	-	-	attempt 2
144983	SMP	1	292	104.07	1199.92	629.85	292	104.07	Other	Other	30.35	-1.31	-27.09	-29.65	-2	-25.28	0	-	-	attempt 2
177956	SMP	1	292	104.07	1115.22	554.01	292	104.07	Other	Other	30.35	-1.31	-27.09	-29.65	-2	-25.28	0	-	-	attempt 2
211355	SMP	1	292	104.07	1052.83	516.38	292	104.07	Other	Other	30.35	-1.31	-27.09	-29.65	-2	-25.28	0	-	-	attempt 2
244794	SMP	1	292	104.07	1013.66	469.45	292	104.07	Other	Other	30.35	-1.31	-27.09	-29.65	-2	-25.28	0	-	-	attempt 2
278124	SMP	1	292	104.07	974.74	442.18	292	104.07	Other	Other	30.35	-1.31	-27.09	-29.65	-2	-25.28	0	-	-	attempt 2
311137	SMP	1	292	104.07	941.64	441.37	292	104.07	Other	Other	30.35	-1.31	-27.09	-29.65	-2	-25.28	0	-	-	attempt 2
345171	SMP	1	292	104.07	905.71	418.96	292	104.07	Other	Other	30.35	-1.31	-27.09	-29.65	-2	-25.28	0	-	-	attempt 2
377776	SMP	1	292	104.07	885.4	407.89	292	104.07	Other	Other	30.35	-1.31	-27.09	-29.65	-2	-25.28	0	-	-	attempt 2
411092	SMP	1	292	104.07	905.71	440.62	292	104.07	Other	Other	30.35	-1.31	-27.09	-29.65	-2	-25.28	0	-	-	attempt 2
444274	SMP	1	292	104.07	945.65	481.6	292	104.07	Other	Other	30.35	-1.31	-27.09	-29.65	-2	-25.28	0	-	-	attempt 2
477822	SMP	1	292	104.07	769.3	419.75	292	104.07	Other	Other	30.35	-1.31	-27.09	-29.65	-2	-25.28	0	-	-	attempt 2
510842	SMP	1	292	104.07	618.56	186.31	292	104.07	Other	Other	30.35	-1.31	-27.09	-29.65	-2	-25.28	0	-	-	attempt 2
544029	SMP	1	292	104.07	0	0	292	104.07	Other	Other	0	0	0	0	0	0	0	-	-	attempt 2
577301	SMP	1	292	104.07	0	0	292	104.07	Other	Other	0	0	0	-29.65	-2	-25.28	0	-	-	attempt 2
645444	SMP	1	292	104.07	707.77	1023.69	292	104.07	Other	Other	30.35	-1.31	-27.09	-29.65	-2	-25.28	0	-	-	attempt 2
677577	SMP	1	295	43.07	234.15	522.2	295	43.07	ball	ball	30.35	-1.31	-27.09	-29.65	-2	-25.28	0	-	-	attempt 2
743743	SMP	1	290	42.07	375.72	503.33	290	42.07	ball	ball	30.35	-1.31	-27.09	-29.65	-2	-25.28	0	-	-	attempt 2
777042	SMP	1	290	42.07	423.52	502.33	290	42.07	ball	ball	30.35	-1.31	-27.09	-29.65	-2	-25.28	0	-	-	attempt 2
810879	SMP	1	290	42.07	471.88	489.67	290	42.07	ball	ball	30.35	-1.31	-27.09	-29.65	-2	-25.28	0	-	-	attempt 2
843604	SMP	1	290	42.07	510.76	473.66	290	42.07	ball	ball	30.35	-1.31	-27.09	-29.65	-2	-25.28	0	-	-	attempt 2
876716	SMP	1	290	42.07	547.99	465.31	290	42.07	ball	ball	30.35	-1.31	-27.09	-29.65	-2	-25.28	0	-	-	attempt 2
910141	SMP	1	290	42.07	564.35	457.82	290	42.07	ball	ball	30.35	-1.31	-27.09	-29.65	-2	-25.28	0	-	-	attempt 2
943385	SMP	1	290	42.07	565.34	443.86	290	42.07	ball	ball	30.35	-1.31	-27.09	-29.65	-2	-25.28	0	-	-	attempt 2
976515	SMP	1	290	42.07	557.58	445.17	290	42.07	ball	ball	30.35	-1.31	-27.09	-29.65	-2	-25.28	0	-	-	attempt 2
1009813	SMP	1	290	42.07	546.22	440.83	290	42.07	ball	ball	30.35	-1.31	-27.09	-29.65	-2	-25.28	0	-	-	attempt 2
1043268	SMP	1	290	42.07	538.94	440.7	290	42.07	ball	ball	30.35	-1.31	-27.09	-29.65	-2	-25.28	0	-	-	attempt 2
1076578	SMP	1	290	42.07	531.67	446.02	290	42.07	ball	ball	30.35	-1.31	-27.09	-29.65	-2	-25.28	0	-	-	attempt 2
1109988	SMP	1	290	42.07	526.34	454.13	290	42.07	ball	ball	30.35	-1.31	-27.09	-29.65	-2	-25.28	0	-	-	attempt 2
1143031	SMP	1	292	102.07	605.67	387.78	292	102.07	ball	ball	30.35	-1.31	-27.09	-29.65	-2	-25.28	0	-	-	attempt 2
1176375	SMP	1	292	102.07	808.11	122.38	292	102.07	Other	Other	30.35	-1.31	-27.09	-29.65	-2	-25.28	0	-	-	attempt 2
1209426	SMP	1	0	0	0	0	0	0	-	-	0	0	0	0	0	0	0	-	-	attempt 2
1243000	SMP	1	292	105.07	796.02	64.09	292	105.07	Other	Other	30.35	-1.31	-27.09	-29.65	-2	-25.28	0	-	-	attempt 2
1276077	SMP	1	292	105.07	762.93	79.16	292	105.07	Other	Other	30.35	-1.31	-27.09	-29.65	-2	-25.28	0	-	-	attempt 2
1312892	SMP	1	292	105.07	732.19	99.48	292	105.07	Other	Other	30.35	-1.31	-27.09	-29.65	-2	-25.28	0	-	-	attempt 2
1342629	SMP	1	292	105.07	710.62	122.07	292	105.07	Other	Other	30.35	-1.31	-27.09	-29.65	-2	-25.28	0	-	-	attempt 2
1376011	SMP	1	292	105.07	701.78	139.64	292	105.07	Other	Other	30.35	-1.31	-27.09	-29.65	-2	-25.28	0	-	-	attempt 2
1409159	SMP	1	292	105.07	689.87	150.16	292	105.07	Other	Other	30.35	-1.31	-27.09	-29.65	-2	-25.28	0	-	-	attempt 2
1442548	SMP	1	292	105.07	688.56	169.59	292	105.07	Other	Other	30.35	-1.31	-27.09	-29.65	-2	-25.28	0	-	-	attempt 2
1476347	SMP	1	292	105.07	685.66	173.11	292	105.07	Other	Other	30.35	-1.31	-27.09	-29.65	-2	-25.28	0	-	-	attempt 2
1509246	SMP	1	292	105.07	687.29	177.36	292	105.07	Other	Other	30.35	-1.31	-27.09	-29.65	-2	-25.28	0	-	-	attempt 2
1542791	SMP	1	153	115.07	700.59	151.32	153	115.07	Front middle	Front middle	30.35	-1.31	-27.09	-29.65	-2	-25.28	0	-	-	attempt 2
1575586	SMP	1	152	89.07	723.87	99.34	152	89.07	Bottom Middle	Bottom Middle	30.35	-1.31	-27.09	-29.65	-2	-25.28	0	-	-	attempt 2
1608916	SMP	1	152	89.07	721.86	98.79	152	89.07	Bottom Middle	Bottom Middle	30.35	-1.31	-27.09	-29.65	-2	-25.28	0	-	-	attempt 2
1642341	SMP	1	153	89.07	722.69	94.7	153	89.07	Bottom Middle	Bottom Middle	30.35	-1.31	-27.09	-29.65	-2	-25.28	0	-	-	attempt 2
1675451	SMP	1	154	92.07	726.23	91.31	154	92.07	Bottom Middle	Bottom Middle	30.35	-1.31	-27.09	-29.65	-2	-25.28	0	-	-	attempt 2
1709000	SMP	1	155	92.07	732.21	88.47	155	92.07	Bottom Middle	Bottom Middle	30.35	-1.31	-27.09	-29.65	-2	-25.28	0	-	-	attempt 2
1742113	SMP	1	157	92.07	741.83	77.79	157	92.07	Bottom Middle	Bottom Middle	30.35	-1.31	-27.09	-29.65	-2	-25.28	0	-	-	attempt 2
1775486	SMP	1	295	98.07	752.85	77.72	295	98.07	Bottom Middle	Bottom Middle	30.35	-1.31	-27.09	-29.65	-2	-25.28	0	-	-	attempt 2
1808402	SMP	1	295	98.07	557.94	355.84	295	98.07	Other	Other	30.35	-1.31	-27.09	-29.65	-2	-25.28	0	-	-	attempt 2
1841737	SMP	1	288	43.07	451.76	545.09	288	43.07	ball	ball	30.35	-1.31	-27.09	-29.65	-2	-25.28	0	-	-	attempt 2
1875501	SMP	1	288	43.07	479.37	484.76	288	43.07	ball	ball	30.35	-1.31	-27.09	-29.65	-2	-25.28	0	-	-	attempt 2
1908468	SMP	1	288	43.07	493.3	451.56	288	43.07	ball	ball	30.35	-1.31	-27.09	-29.65	-2	-25.28	0	-	-	attempt 2
1941639	SMP	1	288	43.07	509.91	430.36	288	43.07	ball	ball	30.35	-1.31	-27.09	-29.65	-2	-25.28	0	-	-	attempt 2
1974885	SMP	1	288	43.07	523.6	417.76	288	43.07	ball	ball	30.35	-1.31	-27.09	-29.65	-2	-25.28	0	-	-	attempt 2
2008114	SMP	1	288	43.07	537.68	397.92	288	43.07	ball	ball	30.35	-1.31	-27.09	-29.65	-2	-25.28	0	-	-	attempt 2
2042657	SMP	1	288	43.07	549.12	389.45	288	43.07	ball	ball	30.35	-1.31	-27.09	-29.65	-2	-25.28	0	-	-	attempt 2
2074757	SMP	1	288	43.07	558.99	387.12	288	43.07	ball	ball	30.35	-1.31	-27.09	-29.65	-2	-25.28	0	-	-	attempt 2
2108135	SMP	1	288	43.07	567.6	387.56	288	43.07	ball	ball	30.35	-1.31	-27.09	-29.65	-2	-25.28	0	-	-	attempt 2
2141310	SMP	1	288	43.07	576.17	372.38	288	43.07	ball	ball	30.35	-1.31	-27.09	-29.65	-2	-25.28	0	-	-	attempt 2
2174518	SMP	1	288	43.07	583.39	365.32	288	43.07	ball	ball	30.35	-1.31	-27.09	-29.65	-2	-25.28	0	-	-	attempt 2
2208118	SMP	1	288	43.07	585.47	356.4	288	43.07	ball	ball	30.35	-1.31	-27.09	-29.65	-2	-25.28	0	-	-	attempt 2
2240987	SMP	1	288	43.07	590.25	351.98	288	43.07	ball	ball	30.35	-1.31	-27.09	-29.65	-2	-25.28	0	-	-	attempt 2
2274425	SMP	1	288	43.07	589.66	348.8	288	43.07	ball	ball	30.35	-1.31	-27.09	-29.65	-2	-25.28	0	-	-	attempt 2
2307659	SMP	1	288	43.07	591.76	342.22	288	43.07	ball	ball	30.35	-1.31	-27.09	-29.65	-2	-25.28	0	-	-	attempt 2
2341308	SMP	1	288	43.07	581.3	337.58	288	43.07	ball	ball	30.35	-1.31	-27.09	-29.65	-2	-25.28	0	-	-	attempt 2
2374245	SMP	1	288	43.07	572.08	342.73	288	43.07	ball	ball	30.35	-1.31	-27.09	-29.65	-2	-25.28	0	-	-	attempt 2
2407588	SMP	1	288	43.07	565.84	351.48	288	43.07	ball	ball	30.35	-1.31	-27.09	-29.65	-2	-25.28	0	-	-	attempt 2
2440683	SMP	1	288	43.07	564.36	368.54	288	43.07	ball	ball	30.35	-1.31	-27.09	-29.65	-2	-25.28	0	-	-	attempt 2
2474061	SMP	1	288	43.07	568.61	390.53	288	43.07	ball	ball	30.35	-1.31	-27.09	-29.65	-2	-25.28	0	-	-	attempt 2
2507523	SMP	1	288	43.07	575.48	399.41	288	43.07	ball	ball	30.35	-1.31	-27.09	-29.65	-2	-25.28	0	-	-	attempt 2
2540492	SMP	1	292	41.07	585.18	403.29	292	41.07	ball	ball	30.35	-1.31	-27.09	-29.65	-2	-25.28	0	-	-	attempt 2
2573957	SMP	1	292	41.07	586.58	408.46	292	41.07	ball	ball	30.35	-1.31	-27.09	-29.65	-2	-25.28	0	-	-	attempt 2
2607162	SMP	1	292	41.07	584.9	403.53	292	41.07	ball	ball	30.35	-1.31	-27.09	-29.65	-2	-25.28	0	-	-	attempt 2
2640894	SMP	1	292	41.07	580.02	407.73	292	41.07	ball	ball	30.35	-1.31	-27.09	-29.65	-2	-25.28	0	-	-	attempt 2
2673639	SMP	1	292	41.07	572.36	414.67	292	41.07	ball	ball	30.35	-1.31	-27.09	-29.65	-2	-25.28	0	-	-	attempt 2
2707164	SMP	1	292	41.07	559.19	429.56	292	41.07	ball	ball	30.35	-1.31	-27.09	-29.65	-2	-25.28	0	-	-	attempt 2
2740873	SMP	1	292	98.07	692.85	335.25	292	98.07	Other	Other	30.35	-1.31	-27.09	-29.65	-2	-25.28	0	-	-	attempt 2
2773462	SMP	1	292	98.07	914.62	148.14	292	98.07	Other	Other	30.35	-1.31	-27.09	-29.65	-2	-25.28	0	-	-	attempt 2
2806776	SMP	1	297	101.07	1094.26	91.25	297	101.07	Front middle	Front middle	30.35	-1.31	-27.09	-29.65	-2	-25.28	0	-	-	attempt 2
2840114	SMP	1	166	116.07	979.8	134.85	166	116.07	Front middle	Front middle	30.35	-1.31	-27.09	-29.65	-2	-25.28	0	-	-	attempt 2
2873251	SMP	1	159	122.07	926.8	149.16	159	122.07	Front middle	Front middle	30.35	-1.31	-27.09	-29.65	-2	-25.28	0	-	-	attempt 2
2906540	SMP	1	160	121.07	888.18	166.82	160	121.07	Front middle	Front middle	30.35	-1.31	-27.09	-29.65	-2	-25.28	0	-	-	attempt 2
2939761	SMP	1	157	114.07	858.77	178	157	114.07	Front middle	Front middle	30.35	-1.31	-27.09	-29.65	-2	-25.28	0	-	-	attempt 2
2973829	SMP	1	168	116.07	841	187.24	168	116.07	Front middle	Front middle	30.35	-1.31	-27.09	-29.65	-2	-25.28	0	-	-	attempt 2
3006411	SMP	1	170	113.07	829.14	192.72	170	113.07	Front middle	Front middle	30.35	-1.31	-27.09	-29.65	-2	-25.28	0	-	-	attempt 2
3040213	SMP	1	170	113.07	820.71	205.02	170	113.07	Front middle	Front middle	30.35	-1.31	-27.09	-29.65	-2	-25.28	0	-	-	attempt 2
3072933	SMP	1	170	116.07	811.79	207.78	170	116.07	Front middle	Front middle	30.35	-1.31	-27.09	-29.65	-2	-25.28	0	-	-	attempt 2
3112823	SMP	1	170	116.07	801.59	213.8	170	116.07	Front middle	Front middle	30.35	-1.31	-27.09	-29.65	-2	-25.28	0	-	-	attempt 2
3140654	SMP	1	168	116.07	792.38	217.6	168	116.07	Front middle	Front middle	30.35	-1.31	-27.09	-29.65	-2	-25.28	0	-	-	attempt 2
3182896	SMP	1	172	116.07	784.18	218.15	172	116.07	Front right	Front right	30.35	-1.31	-27.09	-29.65	-2	-25.28	0	-	-	attempt 2
3206318	SMP	1	173	115.07	779.22	215	173	115.07	Front right	Front right	30.35	-1.31	-27.09	-29.65	-2	-25.28	0	-	-	attempt 2
3241804	SMP	1	130	89.07	716.02	174.04	130	89.07	Bottom Middle	Bottom Middle	30.35	-1.31	-27.09	-29.65	-2	-25.28	0	-	-	attempt 2
3282853	SMP	1	139	89.07	710.93	166.89	139	89.07	Bottom Middle	Bottom Middle	30.35	-1.31	-27.09	-29.65	-2	-25.28	0	-	-	attempt 2
3339209	SMP	1	139	85.07	698.33	149.28	139	85.07	Bottom Middle	Bottom Middle	30.35	-1.31	-27.09	-29.65	-2	-25.28	0	-	-	attempt 2
3372380	SMP	1	135	86.07	690.84	148.68	135	86.07	Bottom Middle	Bottom Middle	30.35	-1.31	-27.09	-29.65	-2	-25.28	0	-	-	attempt 2
3405828	SMP	1	135	86.07	682.71	143.66	135	86.07	Bottom Middle	Bottom Middle	30.35	-1.31	-27.09	-29.65	-2	-25.28	0	-	-	attempt 2
3439351	SMP	1	135	86.07	674.2	142.59	135	86.07	Bottom Middle	Bottom Middle	30.35	-1.31	-27.09	-29.65	-2	-25.28	0	-	-	attempt 2
3472151	SMP	1	135	86.07	667.24	141.23	135	86.07	Bottom Middle	Bottom Middle	30.35	-1.31	-27.09	-29.65	-2	-25.28	0	-	-	attempt 2
3505496	SMP	1	135	86.07	668.05	134.92	135	86.07	Bottom Middle	Bottom Middle	30.35	-1.31	-27.09	-29.65	-2	-25.28	0	-	-	attempt 2
3538910	SMP	1	144	87.07	681.94	126.17	144	87.07	Bottom Middle	Bottom Middle	30.35	-1.31	-27.09	-29.65	-2	-25.28	0	-	-	attempt 2
3572534	SMP	1	289	100.07	550.94	287.3	289	100.07	Other	Other	30.35	-1.31	-27.09	0	0	0	0	-	-	attempt 2
3605365	SMP	1	289	100.07	334.21	523.61	289	100.07	ball	ball	30.35	-1.31	-27.09	-29.65	-2	-25.28	0	-	-	attempt 2
3638694	SMP	1	291	41.07	326.74	480.84	291	41.07	ball	ball	30.35	-1.31	-27.09	-29.65	-2	-25.28	0	-	-	attempt 2
3672409	SMP	1	291	41.07	382.19	456.39	291	41.07	ball	ball	30.35	-1.31	-27.09	-29.65	-2	-25.28	0	-	-	attempt 2
3705350	SMP	1	290	103.07	427.76	446.61	290	103.07	ball	ball	30.35	-1.31	-27.09	-29.65	-2	-25.28	0	-	-	attempt 2
3738349	SMP	1	288	39.07	459.57	451.69	288	39.07	ball	ball	30.35	-1.31	-27.09	-29.65	-2	-25.28	0	-	-	attempt 2
3771608	SMP	1	288	39.07	485.37	436.45	288	39.07	ball	ball	30.35	-1.31	-27.09	-29.65	-2	-25.28	0	-	-	attempt 2
3805100	SMP	1	288	39.07	507.51	425.06	288	39.07	ball	ball	30.35	-1.31	-27.09	-29.65	-2	-25.28	0	-	-	attempt 2
3838455	SMP	1	288	39.07	516.05	442.77	288	39.07	ball	ball	30.35	-1.31	-27.09	-29.65	-2	-25.28	0	-	-	attempt 2
3871774	SMP	1	288	39.07	524.96	439.9	288	39.07	ball	ball	30.35	-1.31	-27.09	-29.65	-2	-25.28	0	-	-	attempt 2
3904880	SMP	1	288	39.07	530.47	444.65	288	39.07	ball	ball	30.35	-1.31	-27.09	-29.65	-2	-25.28	0	-	-	attempt 2
3938153	SMP	1	288	39.07	534.03	454.58	288	39.07	ball	ball	30.35	-1.31	-27.09	-29.65	-2	-25.28	0	-	-	attempt 2
3971515	SMP	1	288	39.07	537.96	452.44	288	39.07	ball	ball	30.35	-1.31	-27.09	-29.65	-2	-25.28	0	-	-	attempt 2
4004710	SMP	1	288	39.07	542.67	454.42	288	39.07	ball	ball	30.35	-1.3	-27.09	-29.65	-2	-25.28	0	-	-	attempt 2
4037950	SMP	1	288	39.07	549.96	488.36	288	39.07	ball	ball	30.35	-1.3	-27.09	-29.65	-2	-25.28	0	-	-	attempt 2
4071358	SMP	1	288	39.07	554.64	489.13	288	39.07	ball	ball	30.35	-1.3	-27.09	-29.65	-2	-25.28	0	-	-	attempt 2
4104385	SMP	1	288	39.07	558.77	489.29	288	39.07	ball	ball	30.35	-1.3	-27.09	-29.65	-2	-25.28	0	-	-	attempt 2
4137772	SMP	1	288	39.07	555.66	494.75	288	39.07	ball	ball	30.35	-1.3	-27.09	-29.65	-2	-25.28	0	-	-	attempt 2
4171891	SMP	1	288	39.07	553.14	491.48	288	39.07	ball	ball	30.35	-1.3	-27.09	-29.65	-2	-25.28	0	-	-	attempt 2
4204205	SMP	1	288	39.07	551.83	500.3	288	39.07	ball	ball	30.35	-1.3	-27.09	-29.65	-2	-25.28	0	-	-	attempt 2
4237518	SMP	1	288	39.07	569.87	511.64	288	39.07	ball	ball	30.35	-1.3	-27.09	-29.65	-2	-25.28	0	-	-	attempt 2
4270778	SMP	1	288	39.07	589.46	534.51	288	39.07	ball	ball	30.35	-1.3	-27.09	-29.65	-2	-25.28	0	-	-	attempt 2
4304268	SMP	1	288	39.07	600.1	548.18	288	39.07	ball	ball	30.35	-1.3	-27.09	-29.65	-2	-25.28	0	-	-	attempt 2
4338201	SMP	1	288	39.07	610.88	553.08	288	39.07	ball	ball	30.35	-1.3	-27.09	-29.65	-2	-25.28	0	-	-	attempt 2
4370668	SMP	1	288	39.07	620.07	578.96	288	39.07	ball	ball	30.35	-1.3	-27.09	-29.65	-2	-25.28	0	-	-	attempt 2
4404059	SMP	1	288	39.07	626.61	567.52	288	39.07	ball	ball	30.35	-1.3	-27.09	-29.65	-2	-25.28	0	-	-	attempt 2
4437158	SMP	1	293	103.07	593.43	631.2	293	103.07	ball	ball	30.35	-1.3	-27.09	-29.65	-2	-25.28	0	-	-	attempt 2
4470517	SMP	1	290	103.07	590.21	587.2	290	103.07	ball	ball	30.35	-1.3	-27.09	-29.65	-2	-25.28	0	-	-	attempt 2
4503858	SMP	1	286	44.07	585.5	601.89	286	44.07	ball	ball	30.35	-1.3	-27.09	-29.65	-2	-25.28	0	-	-	attempt 2
4537771	SMP	1	286	44.07	585	641.27	286	44.07	ball	ball	30.35	-1.3	-27.09	-29.65	-2	-25.28	0	-	-	attempt 2
4571092	SMP	1	286	44.07	607.75	583.61	286	44.07	ball	ball	30.35	-1.3	-27.09	-29.65	-2	-25.28	0	-	-	attempt 2
4603608	SMP	1	290	98.07	648.04	571.44	290	98.07	ball	ball	30.35	-1.3	-27.09	-29.65	-2	-25.28	0	-	-	attempt 2
4637143	SMP	1	288	98.07	706.42	600.4	288	98.07	ball	ball	30.35	-1.3	-27.09	-29.65	-2	-25.28	0	-	-	attempt 2
4670285	SMP	1	288	98.07	828.84	562	288	98.07	ball	ball	30.35	-1.3	-27.09	-29.65	-2	-25.28	0	-	-	attempt 2
4703472	SMP	1	288	98.07	877.64	496.34	288	98.07	ball	ball	30.35	-1.3	-27.09	-29.65	-2	-25.28	0	-	-	attempt 2
4736723	SMP	1	0	0	0	0	0	0	-	-	0	0	0	0	0	0	0	-	-	attempt 2
4769885	SMP	1	0	0	0	0	0	0	-	-	0	0	0	0	0	0	0	-	-	attempt 2
4803619	SMP	1	0	0	0	0	0	0	-	-	0	0	0	0	0	0	0	-	-	attempt 2
4836570	SMP	1	0	0	0	0	0	0	-	-	0	0	0	0	0	0	0	-	-	attempt 2
4869846	SMP	1	0	0	0	0	0	0	-	-	0	0	0	0	0	0	0	-	-	attempt 2
4903097	SMP	1	0	0	0	0	0	0	-	-	0	0	0	0	0	0	0	-	-	attempt 2
4936369	SMP	1	0	0	0	0	0	0	-	-	0	0	0	0	0	0	0	-	-	attempt 2
4969694	SMP	1	0	0	0	0	0	0	-	-	0	0	0	0	0	0	0	-	-	attempt 2
5003580	SMP	1	0	0	0	0	0	0	-	-	0	0	0	0	0	0	0	-	-	attempt 2
5036214	SMP	1	132	58.07	747.67	341.14	132	58.07	Middle Middle	Middle Middle	30.35	-1.3	-27.09	-29.65	-2	-25.28	0	-	-	attempt 2
5069615	SMP	1	0	0	0	0	0	0	-	-	0	0	0	0	0	0	0	-	-	attempt 2
5102757	SMP	1	0	0	0	0	0	0	-	-	0	0	0	0	0	0	0	-	-	attempt 2
5136457	SMP	1	0	0	0	0	0	0	-	-	0	0	0	0	0	0	0	-	-	attempt 2
5169765	SMP	1	0	0	0	0	0	0	-	-	0	0	0	0	0	0	0	-	-	attempt 2
5202526	SMP	1	0	0	0	0	0	0	-	-	0	0	0	0	0	0	0	-	-	attempt 2
5235818	SMP	1	0	0	0	0	0	0	-	-	0	0	0	0	0	0	0	-	-	attempt 2
5269294	SMP	1	0	0	0	0	0	0	-	-	0	0	0	0	0	0	0	-	-	attempt 2
5302444	SMP	1	0	0	0	0	0	0	-	-	0	0	0	0	0	0	0	-	-	attempt 2
5335761	SMP	1	0	0	0	0	0	0	-	-	0	0	0	0	0	0	0	-	-	attempt 2
