# Supplementary material for: Visual Search Strategies of Soccer Players Executing a Power vs. Placement Penalty Kick
Source: PLoS One. 2014 Dec 17;9(12):e115179. doi: 10.1371/journal.pone.0115179 (PMC4269429; doi:10.1371/journal.pone.0115179)
Supplement: S1 File — Raw visual search data from participant group in each test condition. (ZIP) [file pone.0115179.s001.zip › PLoS ONE Supporting Information/Part 9/Output/S1 attempt 1 LA placement GK move.xlsx]

## Sheet: Sheet1
## [BeGaze]
## Converted from:
## Date:	19.07.2013 18:12:27
## Version:	BeGaze 3.2.28
## IDF Version:	10
## Sample Rate:	30
## Separator Type:	Trial
## Trial Count:	1
## Uses Plane File:	FALSE
## Stimulus:	attempt 3
## Number of Samples:	168
## Reversed:	none
## [Run]
## Subject:	Lex Low Anxiety
## Description:	Reference View 4 Lex Low Anxiety 0
## [Calibration]
## Calibration Type:	n.a.
## Calibration Area:	1280	960
## [Geometry]
## Stimulus Dimension [mm]:	1280	960
## Head Distance [mm]:	1450
## [Hardware Setup]
## System ID:
## Operating System :
## IView X Version:
## [Filter Settings]
## Heuristics:	FALSE
## Heuristics Stage:	0
## Bilateral:	FALSE
## Gaze Cursor Filter:	FALSE
## Saccade Length [px]:	0
## Filter Depth [ms]:	0
## Format:	LEFT, RIGHT, POR, AOI, EYEPOSITION, TRIGGER
##
Time	Type	Trial	B POR X [px]	B POR Y [px]	L POR X [px]	L POR Y [px]	R POR X [px]	R POR Y [px]	B Object Hit	L EPOS X	L EPOS Y	L EPOS Z	R EPOS X	R EPOS Y	R EPOS Z	Trigger	B Event Info	Stimulus
6492	SMP	1	290	105.07	812.42	824.64	290	105.07	ball	31.37	0.3	-27.36	-30.36	2.25	-27.01	0	-	attempt 3
39801	SMP	1	290	105.07	809.79	823.95	290	105.07	ball	31.37	0.3	-27.36	-30.36	2.25	-27.01	0	-	attempt 3
73132	SMP	1	290	105.07	811.79	821.21	290	105.07	ball	31.37	0.3	-27.36	-30.36	2.25	-27.01	0	-	attempt 3
106371	SMP	1	292	105.07	812.18	820.32	292	105.07	ball	31.37	0.3	-27.36	-30.36	2.25	-27.01	0	-	attempt 3
139569	SMP	1	285	43.07	815.33	822.98	285	43.07	ball	31.37	0.3	-27.36	-30.36	2.25	-27.01	0	-	attempt 3
172854	SMP	1	285	43.07	814.51	828.83	285	43.07	ball	31.37	0.3	-27.36	-30.36	2.25	-27.01	0	-	attempt 3
206261	SMP	1	285	43.07	811.37	823.73	285	43.07	ball	31.37	0.3	-27.36	-30.36	2.25	-27.01	0	-	attempt 3
240023	SMP	1	285	43.07	806.38	819.6	285	43.07	ball	31.37	0.3	-27.36	-30.36	2.25	-27.01	0	-	attempt 3
273116	SMP	1	285	43.07	805.06	830.98	285	43.07	ball	31.37	0.3	-27.36	-30.36	2.25	-27.01	0	-	attempt 3
305953	SMP	1	285	43.07	807.67	845.39	285	43.07	ball	31.37	0.3	-27.36	-30.36	2.25	-27.01	0	-	attempt 3
339600	SMP	1	285	43.07	814.67	866.95	285	43.07	ball	31.37	0.3	-27.36	-30.36	2.25	-27.01	0	-	attempt 3
372579	SMP	1	292	103.07	824.71	876.82	292	103.07	ball	31.37	0.3	-27.36	-30.36	2.25	-27.01	0	-	attempt 3
405898	SMP	1	292	103.07	831.76	892.92	292	103.07	ball	31.37	0.3	-27.36	-30.36	2.25	-27.01	0	-	attempt 3
472889	SMP	1	297	105.07	823.42	962.16	297	105.07	ball	31.37	0.3	-27.36	-30.36	2.25	-27.01	0	-	attempt 3
505823	SMP	1	290	106.07	811	1012.47	290	106.07	ball	31.37	0.3	-27.36	-30.36	2.25	-27.01	0	-	attempt 3
538995	SMP	1	290	106.07	797.2	1060.1	290	106.07	ball	31.37	0.3	-27.36	-30.36	2.25	-27.01	0	-	attempt 3
572204	SMP	1	290	106.07	806.8	1036.86	290	106.07	ball	31.37	0.3	-27.36	-30.36	2.25	-27.01	0	-	attempt 3
605484	SMP	1	290	106.07	797.29	1043.84	290	106.07	ball	31.37	0.3	-27.36	-30.36	2.25	-27.01	0	-	attempt 3
638929	SMP	1	290	106.07	767.29	1062.98	290	106.07	ball	31.37	0.3	-27.36	-30.36	2.25	-27.01	0	-	attempt 3
672197	SMP	1	290	106.07	754.94	1027.62	290	106.07	ball	31.37	0.3	-27.36	-30.36	2.25	-27.01	0	-	attempt 3
705235	SMP	1	290	40.07	750.63	979.06	290	40.07	ball	31.37	0.3	-27.36	-30.36	2.25	-27.01	0	-	attempt 3
738985	SMP	1	290	40.07	704.78	897.87	290	40.07	ball	31.37	0.3	-27.36	-30.36	2.25	-27.01	0	-	attempt 3
772488	SMP	1	290	40.07	780.57	834.09	290	40.07	ball	31.37	0.3	-27.36	-30.36	2.25	-27.01	0	-	attempt 3
805200	SMP	1	290	103.07	780.18	811.42	290	103.07	ball	31.37	0.3	-27.36	-30.36	2.25	-27.01	0	-	attempt 3
838580	SMP	1	290	40.07	786.39	829.56	290	40.07	ball	31.37	0.3	-27.36	-30.36	2.25	-27.01	0	-	attempt 3
871736	SMP	1	288	40.07	779.39	808.82	288	40.07	ball	31.37	0.3	-27.36	-30.36	2.25	-27.01	0	-	attempt 3
904961	SMP	1	288	40.07	770.11	787.17	288	40.07	ball	31.37	0.3	-27.36	-30.36	2.25	-27.01	0	-	attempt 3
938293	SMP	1	290	44.07	762.98	755.27	290	44.07	ball	31.37	0.3	-27.36	-30.36	2.25	-27.01	0	-	attempt 3
971530	SMP	1	290	44.07	760.44	740.99	290	44.07	ball	31.37	0.3	-27.36	-30.36	2.25	-27.01	0	-	attempt 3
1004784	SMP	1	290	44.07	763.36	747.44	290	44.07	ball	31.37	0.3	-27.36	-30.36	2.25	-27.01	0	-	attempt 3
1038660	SMP	1	290	44.07	769.24	741.08	290	44.07	ball	31.37	0.3	-27.36	-30.36	2.25	-27.01	0	-	attempt 3
1071587	SMP	1	290	44.07	775.54	737.62	290	44.07	ball	31.37	0.3	-27.36	-30.36	2.25	-27.01	0	-	attempt 3
1104898	SMP	1	290	44.07	776.94	734.21	290	44.07	ball	31.37	0.3	-27.36	-30.36	2.25	-27.01	0	-	attempt 3
1138282	SMP	1	290	44.07	778.36	737.3	290	44.07	ball	31.37	0.3	-27.36	-30.36	2.25	-27.01	0	-	attempt 3
1171151	SMP	1	290	44.07	779.06	745.1	290	44.07	ball	31.37	0.3	-27.36	-30.36	2.24	-27.01	0	-	attempt 3
1204794	SMP	1	290	44.07	780.38	733.71	290	44.07	ball	31.37	0.3	-27.36	-30.36	2.24	-27.01	0	-	attempt 3
1238400	SMP	1	290	44.07	781.6	738.92	290	44.07	ball	31.37	0.3	-27.36	-30.36	2.24	-27.01	0	-	attempt 3
1270926	SMP	1	290	44.07	777.99	745.69	290	44.07	ball	31.37	0.3	-27.36	-30.36	2.24	-27.01	0	-	attempt 3
1304261	SMP	1	294	107.07	554.66	640.79	294	107.07	Other	31.37	0.3	-27.36	-30.36	2.24	-27.01	0	-	attempt 3
1337618	SMP	1	288	103.07	399.35	523.3	288	103.07	Other	31.37	0.3	-27.36	-30.36	2.24	-27.01	0	-	attempt 3
1405068	SMP	1	288	103.07	494.63	440.19	288	103.07	Other	31.37	0.3	-27.36	-30.36	2.24	-27.01	0	-	attempt 3
1437480	SMP	1	288	103.07	548.53	458.28	288	103.07	Other	31.37	0.3	-27.36	-30.36	2.24	-27.01	0	-	attempt 3
1470822	SMP	1	288	103.07	588.39	477.5	288	103.07	Other	31.37	0.3	-27.36	-30.36	2.24	-27.01	0	-	attempt 3
1503929	SMP	1	44	123.07	546.61	467.57	44	123.07	Front Left	31.37	0.3	-27.36	-30.36	2.24	-27.01	0	-	attempt 3
1537371	SMP	1	44	123.07	566.43	474.29	44	123.07	Front Left	31.37	0.3	-27.36	-30.36	2.24	-27.01	0	-	attempt 3
1570459	SMP	1	44	123.07	578.46	480.1	44	123.07	Front Left	31.37	0.3	-27.36	-30.36	2.24	-27.01	0	-	attempt 3
1603675	SMP	1	44	123.07	587.94	482.16	44	123.07	Front Left	31.37	0.3	-27.36	-30.36	2.24	-27.01	0	-	attempt 3
1637861	SMP	1	40	114.07	592.07	479.33	40	114.07	Front Left	31.37	0.3	-27.36	-30.36	2.24	-27.01	0	-	attempt 3
1670510	SMP	1	39	89.07	607.07	439.9	39	89.07	Bottom Left	31.37	0.3	-27.36	-30.36	2.24	-27.01	0	-	attempt 3
1703559	SMP	1	33	88.07	592.4	436.1	33	88.07	Bottom Left	31.37	0.3	-27.36	-30.36	2.24	-27.01	0	-	attempt 3
1736778	SMP	1	33	88.07	576.22	427.19	33	88.07	Bottom Left	31.37	0.3	-27.36	-30.36	2.24	-27.01	0	-	attempt 3
1770202	SMP	1	27	87.07	551.87	413	27	87.07	Bottom Left	31.37	0.3	-27.36	-30.36	2.24	-27.01	0	-	attempt 3
1803315	SMP	1	27	87.07	524.63	394.05	27	87.07	Bottom Left	31.37	0.3	-27.36	-30.36	2.24	-27.01	0	-	attempt 3
1846860	SMP	1	293	101.07	746.96	548.12	293	101.07	Other	31.37	0.3	-27.36	-30.36	2.24	-27.01	0	-	attempt 3
1870338	SMP	1	286	38.07	897.28	688.18	286	38.07	ball	31.37	0.3	-27.36	-30.36	2.24	-27.01	0	-	attempt 3
1903156	SMP	1	290	102.07	746.01	596.41	290	102.07	ball	31.37	0.3	-27.36	-30.36	2.24	-27.01	0	-	attempt 3
1936564	SMP	1	290	41.07	678.34	561.52	290	41.07	ball	31.37	0.3	-27.36	-30.36	2.24	-27.01	0	-	attempt 3
1969715	SMP	1	290	41.07	642.26	542.19	290	41.07	ball	31.37	0.3	-27.36	-30.36	2.24	-27.01	0	-	attempt 3
2003419	SMP	1	290	41.07	634.41	535.41	290	41.07	ball	31.37	0.3	-27.37	-30.35	2.24	-27.01	0	-	attempt 3
2036204	SMP	1	290	41.07	644.79	524.19	290	41.07	ball	31.37	0.3	-27.37	-30.35	2.24	-27.01	0	-	attempt 3
2069830	SMP	1	290	41.07	667.42	535.61	290	41.07	ball	31.37	0.3	-27.37	-30.35	2.24	-27.01	0	-	attempt 3
2103410	SMP	1	286	110.07	692.68	547.76	286	110.07	ball	31.37	0.3	-27.37	-30.35	2.24	-27.01	0	-	attempt 3
2136080	SMP	1	292	44.07	699.17	541.11	292	44.07	ball	31.37	0.3	-27.37	-30.35	2.24	-27.01	0	-	attempt 3
2169603	SMP	1	292	44.07	703.19	541.49	292	44.07	ball	31.37	0.3	-27.37	-30.35	2.24	-27.01	0	-	attempt 3
2202682	SMP	1	292	44.07	699.08	544.07	292	44.07	ball	31.37	0.3	-27.37	-30.35	2.24	-27.01	0	-	attempt 3
2236494	SMP	1	292	44.07	696.19	545.92	292	44.07	ball	31.37	0.3	-27.37	-30.35	2.24	-27.01	0	-	attempt 3
2269266	SMP	1	292	44.07	693.65	539.5	292	44.07	ball	31.37	0.3	-27.37	-30.35	2.24	-27.01	0	-	attempt 3
2310796	SMP	1	290	96.07	703.1	530.02	290	96.07	ball	31.37	0.3	-27.37	-30.35	2.24	-27.01	0	-	attempt 3
2371610	SMP	1	290	96.07	710.24	530.51	290	96.07	ball	31.37	0.3	-27.37	-30.35	2.24	-27.01	0	-	attempt 3
2402269	SMP	1	290	96.07	725.83	527.98	290	96.07	ball	31.37	0.3	-27.37	-30.35	2.24	-27.01	0	-	attempt 3
2435692	SMP	1	290	96.07	715.75	522.23	290	96.07	ball	31.37	0.3	-27.37	-30.35	2.24	-27.01	0	-	attempt 3
2469087	SMP	1	290	96.07	707.82	520.73	290	96.07	ball	31.37	0.3	-27.37	-30.35	2.24	-27.01	0	-	attempt 3
2502654	SMP	1	290	96.07	701.99	523.12	290	96.07	ball	31.37	0.3	-27.37	-30.35	2.24	-27.01	0	-	attempt 3
2535875	SMP	1	290	101.07	706.07	515.55	290	101.07	ball	31.37	0.3	-27.37	-30.35	2.24	-27.01	0	-	attempt 3
2568698	SMP	1	290	101.07	718.29	510.4	290	101.07	ball	31.37	0.3	-27.37	-30.35	2.24	-27.01	0	-	attempt 3
2602503	SMP	1	290	101.07	734.27	514.52	290	101.07	ball	31.37	0.3	-27.37	-30.35	2.24	-27.01	0	-	attempt 3
2635304	SMP	1	290	101.07	552.56	473.7	290	101.07	ball	31.37	0.3	-27.37	-30.35	2.24	-27.01	0	-	attempt 3
2668548	SMP	1	290	101.07	363.69	412.26	290	101.07	Other	31.37	0.3	-27.37	-30.35	2.24	-27.01	0	-	attempt 3
2702436	SMP	1	290	101.07	395.35	384.01	290	101.07	Other	31.37	0.3	-27.37	-30.35	2.24	-27.01	0	-	attempt 3
2735148	SMP	1	290	101.07	451.51	368.87	290	101.07	Other	31.37	0.3	-27.37	-30.35	2.24	-27.01	0	-	attempt 3
2768579	SMP	1	290	101.07	485.96	379.26	290	101.07	Other	31.37	0.3	-27.37	-30.35	2.24	-27.01	0	-	attempt 3
2802120	SMP	1	290	101.07	517.28	330.01	290	101.07	Other	31.37	0.3	-27.37	-30.35	2.24	-27.01	0	-	attempt 3
2834789	SMP	1	290	101.07	557.15	306.71	290	101.07	Other	31.37	0.3	-27.37	-30.35	2.24	-27.01	0	-	attempt 3
2876959	SMP	1	27	114.07	570.4	312.76	27	114.07	Front Left	31.37	0.3	-27.37	-30.35	2.24	-27.01	0	-	attempt 3
2935273	SMP	1	28	108.07	575.79	307.53	28	108.07	Front Left	31.37	0.3	-27.37	-30.35	2.24	-27.01	0	-	attempt 3
2968144	SMP	1	28	102.07	571.56	299.96	28	102.07	Front Left	31.37	0.3	-27.37	-30.35	2.24	-27.01	0	-	attempt 3
3001271	SMP	1	24	98.07	558	280.43	24	98.07	Bottom Left	31.37	0.3	-27.37	-30.35	2.24	-27.01	0	-	attempt 3
3034565	SMP	1	24	100.07	565.2	256.5	24	100.07	Front Left	31.37	0.3	-27.37	-30.35	2.24	-27.01	0	-	attempt 3
3067940	SMP	1	290	100.07	555.1	231.72	290	100.07	Other	31.37	0.3	-27.37	-30.35	2.24	-27.01	0	-	attempt 3
3101129	SMP	1	296	100.07	516.01	228.21	296	100.07	Other	31.37	0.3	-27.37	-30.35	2.24	-27.01	0	-	attempt 3
3134334	SMP	1	293	101.07	489.43	221.05	293	101.07	Other	31.37	0.3	-27.37	-30.35	2.24	-27.01	0	-	attempt 3
3167743	SMP	1	293	101.07	487.7	231.33	293	101.07	Other	31.37	0.3	-27.37	-30.35	2.24	-27.01	0	-	attempt 3
3200879	SMP	1	293	101.07	750.05	395.39	293	101.07	Other	31.37	0.3	-27.37	-30.35	2.24	-27.01	0	-	attempt 3
3234355	SMP	1	294	40.07	902.1	455.65	294	40.07	ball	31.37	0.3	-27.37	-30.35	2.24	-27.01	0	-	attempt 3
3267414	SMP	1	294	40.07	808.38	436.73	294	40.07	ball	31.37	0.3	-27.37	-30.35	2.24	-27.01	0	-	attempt 3
3300952	SMP	1	294	40.07	780.19	421.42	294	40.07	ball	31.37	0.29	-27.37	-30.35	2.24	-27.01	0	-	attempt 3
3333926	SMP	1	294	40.07	753.66	414.68	294	40.07	ball	31.37	0.29	-27.37	-30.35	2.24	-27.01	0	-	attempt 3
3367158	SMP	1	294	40.07	743.48	410.06	294	40.07	ball	31.37	0.29	-27.37	-30.35	2.24	-27.01	0	-	attempt 3
3400535	SMP	1	294	40.07	741.25	404.76	294	40.07	ball	31.37	0.29	-27.37	-30.35	2.24	-27.01	0	-	attempt 3
3434267	SMP	1	294	40.07	752.05	400.31	294	40.07	ball	31.37	0.29	-27.37	-30.35	2.24	-27.01	0	-	attempt 3
3467746	SMP	1	294	40.07	756.32	405.38	294	40.07	ball	31.37	0.29	-27.37	-30.35	2.24	-27.01	0	-	attempt 3
3500447	SMP	1	294	40.07	791.49	410.24	294	40.07	ball	31.37	0.29	-27.37	-30.35	2.24	-27.01	0	-	attempt 3
3533655	SMP	1	294	40.07	814.07	414.39	294	40.07	ball	31.37	0.29	-27.37	-30.35	2.24	-27.01	0	-	attempt 3
3567625	SMP	1	294	40.07	840.37	422.56	294	40.07	ball	31.37	0.29	-27.37	-30.35	2.24	-27.01	0	-	attempt 3
3600644	SMP	1	295	105.07	674.11	400.81	295	105.07	ball	31.37	0.29	-27.37	-30.35	2.24	-27.01	0	-	attempt 3
3633515	SMP	1	295	105.07	426.9	301.13	295	105.07	ball	31.37	0.29	-27.37	-30.35	2.24	-27.01	0	-	attempt 3
3666695	SMP	1	295	105.07	518.53	330.08	295	105.07	ball	31.37	0.29	-27.37	-30.35	2.24	-27.01	0	-	attempt 3
3700039	SMP	1	295	105.07	542.34	347.58	295	105.07	ball	31.37	0.29	-27.37	-30.35	2.24	-27.01	0	-	attempt 3
3733398	SMP	1	295	105.07	492.79	290.63	295	105.07	ball	31.37	0.29	-27.37	-30.35	2.24	-27.01	0	-	attempt 3
3766808	SMP	1	295	105.07	480.29	261.88	295	105.07	ball	31.37	0.29	-27.37	-30.35	2.24	-27.01	0	-	attempt 3
3800062	SMP	1	291	101.07	492.58	270.2	291	101.07	ball	31.37	0.29	-27.37	-30.35	2.24	-27.01	0	-	attempt 3
3833165	SMP	1	292	101.07	496.35	274.02	292	101.07	ball	31.37	0.29	-27.37	-30.35	2.24	-27.01	0	-	attempt 3
3866438	SMP	1	292	103.07	529.8	255.16	292	103.07	ball	31.37	0.29	-27.37	-30.35	2.24	-27.01	0	-	attempt 3
3899704	SMP	1	295	103.07	539.65	239.53	295	103.07	ball	31.37	0.29	-27.37	-30.35	2.24	-27.01	0	-	attempt 3
3933234	SMP	1	295	103.07	544	234.95	295	103.07	ball	31.37	0.29	-27.37	-30.35	2.24	-27.01	0	-	attempt 3
4000421	SMP	1	292	102.07	499.96	217.3	292	102.07	ball	31.37	0.29	-27.37	-30.35	2.24	-27.01	0	-	attempt 3
4033041	SMP	1	292	102.07	646.46	342.82	292	102.07	ball	31.37	0.29	-27.37	-30.35	2.24	-27.01	0	-	attempt 3
4066679	SMP	1	292	102.07	750.47	404.42	292	102.07	ball	31.37	0.29	-27.37	-30.35	2.24	-27.01	0	-	attempt 3
4099928	SMP	1	292	102.07	705.11	384.31	292	102.07	ball	31.37	0.29	-27.37	-30.35	2.24	-27.01	0	-	attempt 3
4132733	SMP	1	292	102.07	685.31	379.5	292	102.07	ball	31.37	0.29	-27.37	-30.35	2.24	-27.01	0	-	attempt 3
4165926	SMP	1	292	102.07	672.75	384.05	292	102.07	ball	31.37	0.29	-27.37	-30.35	2.24	-27.01	0	-	attempt 3
4199104	SMP	1	292	102.07	671.39	379.16	292	102.07	ball	31.37	0.29	-27.37	-30.35	2.24	-27.01	0	-	attempt 3
4232477	SMP	1	293	101.07	668.84	392.89	293	101.07	ball	31.37	0.29	-27.37	-30.35	2.24	-27.01	0	-	attempt 3
4265934	SMP	1	293	101.07	664.17	421.16	293	101.07	ball	31.37	0.29	-27.37	-30.35	2.24	-27.01	0	-	attempt 3
4299018	SMP	1	293	101.07	661.95	451.26	293	101.07	ball	31.37	0.29	-27.37	-30.35	2.24	-27.01	0	-	attempt 3
4332292	SMP	1	293	101.07	653.58	464.15	293	101.07	ball	31.37	0.29	-27.37	-30.35	2.24	-27.01	0	-	attempt 3
4365585	SMP	1	292	105.07	648.37	462.14	292	105.07	ball	31.37	0.29	-27.37	-30.35	2.24	-27.01	0	-	attempt 3
4399157	SMP	1	292	105.07	639.81	472.1	292	105.07	ball	31.37	0.29	-27.37	-30.35	2.24	-27.01	0	-	attempt 3
4432376	SMP	1	292	105.07	661.98	491.94	292	105.07	ball	31.37	0.29	-27.37	-30.35	2.24	-27.01	0	-	attempt 3
4465702	SMP	1	285	107.07	893.85	548.09	285	107.07	ball	31.37	0.29	-27.37	-30.35	2.24	-27.01	0	-	attempt 3
4498667	SMP	1	292	103.07	839.52	548.89	292	103.07	ball	31.37	0.29	-27.37	-30.35	2.24	-27.01	0	-	attempt 3
4531984	SMP	1	292	103.07	792.53	621.23	292	103.07	ball	31.37	0.29	-27.37	-30.35	2.24	-27.01	0	-	attempt 3
4565245	SMP	1	292	103.07	755.28	694.88	292	103.07	ball	31.37	0.29	-27.37	-30.35	2.24	-27.01	0	-	attempt 3
4598576	SMP	1	292	107.07	723.98	650.56	292	107.07	ball	31.37	0.29	-27.37	-30.35	2.24	-27.01	0	-	attempt 3
4631800	SMP	1	297	101.07	736.97	645.08	297	101.07	ball	31.37	0.29	-27.37	-30.35	2.24	-27.01	0	-	attempt 3
4665041	SMP	1	295	103.07	755.56	713.07	295	103.07	ball	31.37	0.29	-27.37	-30.35	2.24	-27.01	0	-	attempt 3
4698713	SMP	1	295	103.07	742.77	682.07	295	103.07	ball	31.37	0.29	-27.37	-30.35	2.24	-27.01	0	-	attempt 3
4731658	SMP	1	298	101.07	780.43	870.92	298	101.07	ball	31.37	0.29	-27.37	-30.35	2.24	-27.01	0	-	attempt 3
4764832	SMP	1	298	101.07	801.83	851.91	298	101.07	ball	31.37	0.29	-27.37	-30.35	2.24	-27.01	0	-	attempt 3
4798215	SMP	1	0	0	0	0	0	0	-	0	0	0	0	0	0	0	-	attempt 3
4831559	SMP	1	0	0	0	0	0	0	-	0	0	0	0	0	0	0	-	attempt 3
4864689	SMP	1	0	0	0	0	0	0	-	0	0	0	0	0	0	0	-	attempt 3
4898452	SMP	1	0	0	0	0	0	0	-	0	0	0	0	0	0	0	-	attempt 3
4931345	SMP	1	0	0	0	0	0	0	-	0	0	0	0	0	0	0	-	attempt 3
4964470	SMP	1	0	0	0	0	0	0	-	0	0	0	0	0	0	0	-	attempt 3
4997788	SMP	1	0	0	0	0	0	0	-	0	0	0	0	0	0	0	-	attempt 3
5031054	SMP	1	0	0	0	0	0	0	-	0	0	0	0	0	0	0	-	attempt 3
5064344	SMP	1	0	0	0	0	0	0	-	0	0	0	0	0	0	0	-	attempt 3
5097501	SMP	1	0	0	0	0	0	0	-	0	0	0	0	0	0	0	-	attempt 3
5130830	SMP	1	405	85.07	647.17	382.43	405	85.07	Keeper	31.37	0.29	-27.37	-30.35	2.24	-27.01	0	-	attempt 3
5164198	SMP	1	0	0	0	0	0	0	-	0	0	0	0	0	0	0	-	attempt 3
5197421	SMP	1	0	0	0	0	0	0	-	0	0	0	0	0	0	0	-	attempt 3
5230873	SMP	1	0	0	0	0	0	0	-	0	0	0	0	0	0	0	-	attempt 3
5264394	SMP	1	0	0	0	0	0	0	-	0	0	0	0	0	0	0	-	attempt 3
5297169	SMP	1	0	0	0	0	0	0	-	0	0	0	0	0	0	0	-	attempt 3
5330524	SMP	1	0	0	0	0	0	0	-	0	0	0	0	0	0	0	-	attempt 3
5363951	SMP	1	0	0	0	0	0	0	-	0	0	0	0	0	0	0	-	attempt 3
5397025	SMP	1	0	0	0	0	0	0	-	0	0	0	0	0	0	0	-	attempt 3
5430373	SMP	1	0	0	0	0	0	0	-	0	0	0	0	0	0	0	-	attempt 3
5463575	SMP	1	0	0	0	0	0	0	-	0	0	0	0	0	0	0	-	attempt 3
5497002	SMP	1	0	0	0	0	0	0	-	0	0	0	0	0	0	0	-	attempt 3
5530173	SMP	1	0	0	0	0	0	0	-	0	0	0	0	0	0	0	-	attempt 3
5563487	SMP	1	0	0	0	0	0	0	-	0	0	0	0	0	0	0	-	attempt 3
5596930	SMP	1	0	0	0	0	0	0	-	0	0	0	0	0	0	0	-	attempt 3
5630160	SMP	1	0	0	0	0	0	0	-	0	0	0	0	0	0	0	-	attempt 3
5663330	SMP	1	0	0	0	0	0	0	-	0	0	0	0	0	0	0	-	attempt 3
5696428	SMP	1	0	0	0	0	0	0	-	0	0	0	0	0	0	0	-	attempt 3
5729905	SMP	1	0	0	0	0	0	0	-	0	0	0	0	0	0	0	-	attempt 3
