# Supplementary material for: Visual Search Strategies of Soccer Players Executing a Power vs. Placement Penalty Kick
Source: PLoS One. 2014 Dec 17;9(12):e115179. doi: 10.1371/journal.pone.0115179 (PMC4269429; doi:10.1371/journal.pone.0115179)
Supplement: S1 File — Raw visual search data from participant group in each test condition. (ZIP) [file pone.0115179.s001.zip › PLoS ONE Supporting Information/Part 9/Output/S1 attempt 1 LA placement no GK.xlsx]

## Sheet: Sheet1
## [BeGaze]
## Converted from:
## Date:	23.07.2013 10:54:07
## Version:	BeGaze 3.2.28
## IDF Version:	10
## Sample Rate:	30
## Separator Type:	Trial
## Trial Count:	1
## Uses Plane File:	FALSE
## Stimulus:	attempt 5
## Number of Samples:	193
## Reversed:	none
## [Run]
## Subject:	Lex Low Anxiety
## Description:	Reference View 6 Lex Low Anxiety 0
## [Calibration]
## Calibration Type:	n.a.
## Calibration Area:	1280	960
## [Geometry]
## Stimulus Dimension [mm]:	1280	960
## Head Distance [mm]:	1450
## [Hardware Setup]
## System ID:
## Operating System :
## IView X Version:
## [Filter Settings]
## Heuristics:	FALSE
## Heuristics Stage:	0
## Bilateral:	FALSE
## Gaze Cursor Filter:	FALSE
## Saccade Length [px]:	0
## Filter Depth [ms]:	0
## Format:	LEFT, RIGHT, POR, AOI, EYEPOSITION, TRIGGER
##
Time	Type	Trial	B POR X [px]	B POR Y [px]	L POR X [px]	L POR Y [px]	R POR X [px]	R POR Y [px]	B Object Hit	L EPOS X	L EPOS Y	L EPOS Z	R EPOS X	R EPOS Y	R EPOS Z	Trigger	B Event Info	Stimulus
7146	SMP	1	288	38.07	896.61	743.26	288	38.07	ball	31.36	0.3	-27.54	-30.27	2.25	-27.1	0	-	attempt 5
40458	SMP	1	286	104.07	892.95	725.22	286	104.07	ball	31.36	0.3	-27.54	-30.27	2.25	-27.1	0	-	attempt 5
73747	SMP	1	286	104.07	883.42	712.81	286	104.07	ball	31.36	0.3	-27.54	-30.27	2.25	-27.1	0	-	attempt 5
106917	SMP	1	286	104.07	880.6	711.91	286	104.07	ball	31.36	0.3	-27.54	-30.27	2.25	-27.1	0	-	attempt 5
140046	SMP	1	286	104.07	878.5	721.6	286	104.07	ball	31.36	0.3	-27.54	-30.27	2.25	-27.1	0	-	attempt 5
173997	SMP	1	292	37.07	910.35	748	292	37.07	ball	31.36	0.3	-27.54	-30.27	2.25	-27.1	0	-	attempt 5
206919	SMP	1	292	37.07	924.07	755.02	292	37.07	ball	31.36	0.3	-27.54	-30.27	2.25	-27.1	0	-	attempt 5
240005	SMP	1	288	102.07	877.91	645	288	102.07	ball	31.36	0.3	-27.54	-30.27	2.25	-27.1	0	-	attempt 5
273320	SMP	1	288	102.07	957.6	751.08	288	102.07	ball	31.36	0.3	-27.54	-30.27	2.25	-27.1	0	-	attempt 5
306551	SMP	1	288	102.07	967.17	744.75	288	102.07	ball	31.36	0.3	-27.54	-30.27	2.25	-27.1	0	-	attempt 5
340913	SMP	1	288	102.07	968.84	752.47	288	102.07	ball	31.36	0.3	-27.54	-30.27	2.25	-27.1	0	-	attempt 5
373162	SMP	1	292	102.07	947.49	780.71	292	102.07	ball	31.36	0.3	-27.54	-30.27	2.25	-27.1	0	-	attempt 5
406483	SMP	1	292	102.07	0	0	292	102.07	ball	0	0	0	-30.27	2.25	-27.1	0	-	attempt 5
439507	SMP	1	292	102.07	0	0	292	102.07	ball	0	0	0	-30.27	2.25	-27.1	0	-	attempt 5
472797	SMP	1	0	0	0	0	0	0	-	0	0	0	0	0	0	0	-	attempt 5
506581	SMP	1	292	102.07	448.53	277.34	292	102.07	Other	31.36	0.3	-27.54	-30.27	2.25	-27.1	0	-	attempt 5
539550	SMP	1	292	102.07	443.05	283.32	292	102.07	Other	31.36	0.3	-27.54	-30.27	2.25	-27.1	0	-	attempt 5
573212	SMP	1	292	102.07	491.45	312.51	292	102.07	Other	31.36	0.3	-27.54	-30.27	2.25	-27.1	0	-	attempt 5
606035	SMP	1	203	123.07	539.95	370.14	203	123.07	Front right	31.36	0.3	-27.54	-30.27	2.25	-27.1	0	-	attempt 5
639323	SMP	1	222	115.07	581.27	409.7	222	115.07	Front right	31.36	0.3	-27.54	-30.27	2.25	-27.1	0	-	attempt 5
672470	SMP	1	225	122.07	615.19	438.91	225	122.07	Front right	31.36	0.3	-27.54	-30.27	2.25	-27.1	0	-	attempt 5
705964	SMP	1	209	93.07	569.35	450.53	209	93.07	Bottom Right	31.36	0.3	-27.54	-30.27	2.25	-27.1	0	-	attempt 5
739355	SMP	1	132	89.07	417.68	458.14	132	89.07	Bottom Middle	31.36	0.3	-27.54	-30.27	2.25	-27.1	0	-	attempt 5
772713	SMP	1	133	85.07	436.02	473.04	133	85.07	Bottom Middle	31.36	0.3	-27.54	-30.27	2.25	-27.1	0	-	attempt 5
805746	SMP	1	132	80.07	455.28	471.31	132	80.07	Bottom Middle	31.36	0.3	-27.54	-30.27	2.25	-27.1	0	-	attempt 5
839489	SMP	1	132	75.07	475.94	468.77	132	75.07	Bottom Middle	31.36	0.3	-27.54	-30.27	2.25	-27.1	0	-	attempt 5
872327	SMP	1	141	68.07	498.97	458.72	141	68.07	Middle Middle	31.36	0.3	-27.54	-30.27	2.25	-27.1	0	-	attempt 5
905541	SMP	1	103	72.07	434.92	475.77	103	72.07	Bottom Middle	31.36	0.3	-27.54	-30.27	2.25	-27.1	0	-	attempt 5
938677	SMP	1	95	69.07	443.65	473.91	95	69.07	Middle Middle	31.36	0.3	-27.54	-30.27	2.25	-27.1	0	-	attempt 5
971976	SMP	1	101	72.07	463.17	465.73	101	72.07	Bottom Middle	31.36	0.3	-27.54	-30.27	2.25	-27.1	0	-	attempt 5
1005794	SMP	1	101	65.07	485.27	455.12	101	65.07	Middle Middle	31.36	0.3	-27.54	-30.27	2.25	-27.1	0	-	attempt 5
1038790	SMP	1	98	61.07	498.85	445.99	98	61.07	Middle Middle	31.36	0.3	-27.54	-30.27	2.25	-27.1	0	-	attempt 5
1072155	SMP	1	96	58.07	516.16	440.99	96	58.07	Middle Middle	31.36	0.3	-27.54	-30.27	2.25	-27.1	0	-	attempt 5
1105226	SMP	1	92	56.07	523.41	439.32	92	56.07	Middle Middle	31.36	0.3	-27.54	-30.27	2.25	-27.1	0	-	attempt 5
1138473	SMP	1	91	56.07	520.8	437.04	91	56.07	Middle Middle	31.36	0.3	-27.54	-30.27	2.25	-27.1	0	-	attempt 5
1171728	SMP	1	90	63.07	509.88	433.76	90	63.07	Middle Middle	31.36	0.3	-27.54	-30.27	2.25	-27.1	0	-	attempt 5
1205480	SMP	1	0	0	0	0	0	0	-	0	0	0	0	0	0	0	-	attempt 5
1238377	SMP	1	0	0	0	0	0	0	-	0	0	0	0	0	0	0	-	attempt 5
1271475	SMP	1	295	105.07	0	0	295	105.07	ball	0	0	0	-30.27	2.25	-27.1	0	-	attempt 5
1304820	SMP	1	295	105.07	943.43	624.16	295	105.07	ball	31.36	0.3	-27.54	-30.27	2.25	-27.1	0	-	attempt 5
1337948	SMP	1	295	105.07	892.07	623.27	295	105.07	ball	31.36	0.3	-27.54	0	0	0	0	-	attempt 5
1371423	SMP	1	295	105.07	863.01	581.09	295	105.07	ball	31.36	0.3	-27.54	-30.27	2.25	-27.1	0	-	attempt 5
1405210	SMP	1	295	105.07	745.54	635.26	295	105.07	ball	31.36	0.3	-27.54	-30.27	2.25	-27.1	0	-	attempt 5
1437865	SMP	1	295	105.07	692.07	643.74	295	105.07	ball	31.36	0.3	-27.54	-30.27	2.25	-27.1	0	-	attempt 5
1471669	SMP	1	295	105.07	653.07	642.98	295	105.07	ball	31.36	0.3	-27.54	-30.27	2.25	-27.1	0	-	attempt 5
1504410	SMP	1	295	105.07	647.18	626.65	295	105.07	ball	31.36	0.3	-27.54	-30.27	2.25	-27.1	0	-	attempt 5
1537652	SMP	1	295	105.07	647.91	615.71	295	105.07	ball	31.36	0.3	-27.54	-30.27	2.25	-27.1	0	-	attempt 5
1571825	SMP	1	295	105.07	652.19	602.05	295	105.07	ball	31.36	0.3	-27.54	-30.27	2.25	-27.1	0	-	attempt 5
1604483	SMP	1	295	105.07	656.45	586.75	295	105.07	ball	31.36	0.3	-27.54	-30.27	2.25	-27.1	0	-	attempt 5
1637551	SMP	1	295	105.07	661.21	582.52	295	105.07	ball	31.36	0.3	-27.54	-30.27	2.25	-27.1	0	-	attempt 5
1671671	SMP	1	295	105.07	652.95	605.66	295	105.07	ball	31.36	0.3	-27.54	-30.27	2.25	-27.1	0	-	attempt 5
1704274	SMP	1	295	105.07	654.17	616.55	295	105.07	ball	31.36	0.3	-27.54	-30.27	2.25	-27.1	0	-	attempt 5
1737256	SMP	1	295	101.07	652.72	622.75	295	101.07	ball	31.36	0.3	-27.54	-30.27	2.25	-27.1	0	-	attempt 5
1770558	SMP	1	295	101.07	652.35	627.67	295	101.07	ball	31.36	0.3	-27.54	-30.27	2.25	-27.1	0	-	attempt 5
1804425	SMP	1	295	101.07	656.45	622.67	295	101.07	ball	31.36	0.3	-27.54	-30.27	2.25	-27.1	0	-	attempt 5
1837213	SMP	1	295	101.07	657.3	624.18	295	101.07	ball	31.36	0.3	-27.54	-30.27	2.25	-27.1	0	-	attempt 5
1870504	SMP	1	295	101.07	660.18	628.81	295	101.07	ball	31.36	0.3	-27.54	-30.27	2.25	-27.1	0	-	attempt 5
1904595	SMP	1	295	101.07	665.9	622.78	295	101.07	ball	31.36	0.3	-27.54	-30.27	2.25	-27.1	0	-	attempt 5
1937040	SMP	1	295	101.07	672.71	596.9	295	101.07	ball	31.36	0.3	-27.54	-30.27	2.25	-27.1	0	-	attempt 5
1970834	SMP	1	295	101.07	680.51	572.76	295	101.07	ball	31.36	0.3	-27.54	-30.27	2.25	-27.1	0	-	attempt 5
2004041	SMP	1	295	101.07	689.76	553.37	295	101.07	ball	31.36	0.3	-27.54	-30.27	2.25	-27.1	0	-	attempt 5
2037220	SMP	1	295	101.07	697.2	540.46	295	101.07	ball	31.36	0.3	-27.54	-30.27	2.25	-27.1	0	-	attempt 5
2070364	SMP	1	295	101.07	704.59	528.74	295	101.07	ball	31.36	0.3	-27.54	-30.27	2.25	-27.1	0	-	attempt 5
2103372	SMP	1	295	101.07	711.48	510.91	295	101.07	ball	31.36	0.3	-27.54	-30.27	2.25	-27.1	0	-	attempt 5
2136697	SMP	1	295	101.07	714.84	505.16	295	101.07	ball	31.36	0.3	-27.54	-30.27	2.25	-27.1	0	-	attempt 5
2170157	SMP	1	295	101.07	727.02	504.96	295	101.07	ball	31.36	0.3	-27.54	-30.27	2.25	-27.1	0	-	attempt 5
2203722	SMP	1	295	101.07	722.11	504.21	295	101.07	ball	31.36	0.3	-27.54	-30.27	2.25	-27.1	0	-	attempt 5
2236953	SMP	1	295	101.07	720.94	503.83	295	101.07	ball	31.36	0.3	-27.54	-30.27	2.25	-27.1	0	-	attempt 5
2269769	SMP	1	295	101.07	719.74	492.93	295	101.07	ball	31.36	0.3	-27.54	-30.27	2.25	-27.1	0	-	attempt 5
2303435	SMP	1	295	101.07	718.28	484.82	295	101.07	ball	31.36	0.3	-27.54	-30.27	2.25	-27.1	0	-	attempt 5
2336905	SMP	1	295	101.07	718.48	488.65	295	101.07	ball	31.36	0.3	-27.54	-30.27	2.25	-27.1	0	-	attempt 5
2369723	SMP	1	295	101.07	717.32	502.39	295	101.07	ball	31.36	0.3	-27.54	-30.27	2.25	-27.1	0	-	attempt 5
2402942	SMP	1	295	101.07	720.26	518.58	295	101.07	ball	31.36	0.3	-27.54	-30.27	2.25	-27.1	0	-	attempt 5
2436163	SMP	1	295	101.07	721.71	541.58	295	101.07	ball	31.36	0.3	-27.54	-30.27	2.25	-27.1	0	-	attempt 5
2469769	SMP	1	295	101.07	726.42	549.86	295	101.07	ball	31.36	0.3	-27.54	-30.27	2.25	-27.1	0	-	attempt 5
2502691	SMP	1	295	101.07	732.16	558.66	295	101.07	ball	31.36	0.3	-27.54	-30.27	2.25	-27.1	0	-	attempt 5
2536216	SMP	1	295	101.07	738.02	584.71	295	101.07	ball	31.36	0.3	-27.54	-30.27	2.25	-27.1	0	-	attempt 5
2569503	SMP	1	295	101.07	752.93	604.1	295	101.07	ball	31.36	0.3	-27.54	-30.27	2.25	-27.1	0	-	attempt 5
2602728	SMP	1	295	101.07	744.23	607.35	295	101.07	ball	31.36	0.3	-27.54	-30.27	2.25	-27.1	0	-	attempt 5
2635723	SMP	1	295	101.07	751.12	613.32	295	101.07	ball	31.36	0.3	-27.54	-30.27	2.25	-27.1	0	-	attempt 5
2669123	SMP	1	295	101.07	754.44	604.83	295	101.07	ball	31.36	0.3	-27.54	-30.27	2.25	-27.1	0	-	attempt 5
2702457	SMP	1	295	101.07	754.14	575.17	295	101.07	ball	31.36	0.3	-27.54	-30.27	2.25	-27.1	0	-	attempt 5
2735540	SMP	1	295	101.07	748.94	546.76	295	101.07	ball	31.36	0.3	-27.54	-30.27	2.25	-27.1	0	-	attempt 5
2768961	SMP	1	295	101.07	746.8	525.58	295	101.07	ball	31.36	0.3	-27.54	-30.27	2.25	-27.1	0	-	attempt 5
2802263	SMP	1	295	101.07	743.46	520.18	295	101.07	ball	31.36	0.3	-27.54	-30.27	2.25	-27.1	0	-	attempt 5
2835530	SMP	1	295	101.07	739.34	518.99	295	101.07	ball	31.36	0.3	-27.54	-30.27	2.25	-27.1	0	-	attempt 5
2868843	SMP	1	295	101.07	734.06	513.65	295	101.07	ball	31.36	0.3	-27.54	-30.27	2.25	-27.1	0	-	attempt 5
2902210	SMP	1	295	101.07	724.98	522.69	295	101.07	ball	31.36	0.3	-27.54	-30.27	2.25	-27.1	0	-	attempt 5
2935408	SMP	1	295	101.07	723.77	515.12	295	101.07	ball	31.36	0.3	-27.54	-30.27	2.25	-27.1	0	-	attempt 5
2968499	SMP	1	295	101.07	719.77	507.67	295	101.07	ball	31.36	0.3	-27.54	-30.27	2.25	-27.1	0	-	attempt 5
3001852	SMP	1	295	101.07	748.42	413.98	295	101.07	Other	31.36	0.3	-27.54	-30.27	2.25	-27.1	0	-	attempt 5
3035529	SMP	1	295	101.07	773	224.84	295	101.07	Other	31.36	0.3	-27.54	-30.27	2.25	-27.1	0	-	attempt 5
3068526	SMP	1	245	58.07	706.21	207.64	245	58.07	Middle Right	31.36	0.3	-27.54	-30.27	2.25	-27.1	0	-	attempt 5
3101961	SMP	1	246	62.07	681.91	226.13	246	62.07	Middle Right	31.36	0.3	-27.54	-30.27	2.25	-27.1	0	-	attempt 5
3134966	SMP	1	288	107.07	676.95	227.11	288	107.07	Other	31.36	0.3	-27.54	-30.27	2.25	-27.1	0	-	attempt 5
3168439	SMP	1	288	107.07	671.34	236.34	288	107.07	Other	31.36	0.3	-27.54	-30.27	2.25	-27.1	0	-	attempt 5
3201457	SMP	1	288	107.07	670.71	239.34	288	107.07	Other	31.36	0.3	-27.54	-30.27	2.25	-27.1	0	-	attempt 5
3234753	SMP	1	288	107.07	679.79	242.6	288	107.07	Other	31.36	0.3	-27.54	-30.27	2.25	-27.1	0	-	attempt 5
3268237	SMP	1	288	107.07	678.46	249.73	288	107.07	Other	31.36	0.3	-27.54	-30.27	2.25	-27.1	0	-	attempt 5
3301400	SMP	1	292	100.07	695	247.2	292	100.07	Other	31.36	0.3	-27.54	-30.27	2.25	-27.1	0	-	attempt 5
3334524	SMP	1	292	100.07	700.71	246.6	292	100.07	Other	31.36	0.3	-27.54	-30.27	2.25	-27.1	0	-	attempt 5
3367768	SMP	1	292	100.07	707.88	251.56	292	100.07	Other	31.36	0.3	-27.54	-30.27	2.25	-27.1	0	-	attempt 5
3401405	SMP	1	292	100.07	731.95	245.09	292	100.07	Other	31.36	0.3	-27.54	-30.27	2.25	-27.1	0	-	attempt 5
3434440	SMP	1	292	100.07	813.74	355.98	292	100.07	Other	31.36	0.3	-27.54	-30.27	2.25	-27.1	0	-	attempt 5
3467717	SMP	1	292	100.07	838.14	470.16	292	100.07	Other	31.36	0.3	-27.54	-30.27	2.25	-27.1	0	-	attempt 5
3501044	SMP	1	292	100.07	824.51	450.86	292	100.07	Other	31.36	0.3	-27.54	-30.27	2.25	-27.1	0	-	attempt 5
3534388	SMP	1	292	100.07	799.2	436.1	292	100.07	ball	31.36	0.3	-27.54	-30.27	2.25	-27.1	0	-	attempt 5
3567620	SMP	1	292	100.07	779.37	417.36	292	100.07	ball	31.36	0.3	-27.54	-30.27	2.24	-27.1	0	-	attempt 5
3600879	SMP	1	292	100.07	763.62	404.19	292	100.07	ball	31.36	0.3	-27.54	-30.27	2.24	-27.1	0	-	attempt 5
3634446	SMP	1	290	103.07	749.89	396.24	290	103.07	ball	31.36	0.3	-27.54	-30.27	2.24	-27.1	0	-	attempt 5
3667347	SMP	1	290	103.07	748.79	403.11	290	103.07	ball	31.36	0.3	-27.54	-30.27	2.24	-27.1	0	-	attempt 5
3700864	SMP	1	290	103.07	743.34	398.22	290	103.07	ball	31.36	0.3	-27.54	-30.27	2.24	-27.1	0	-	attempt 5
3733872	SMP	1	290	103.07	739.29	396.86	290	103.07	ball	31.36	0.3	-27.54	-30.27	2.24	-27.1	0	-	attempt 5
3767464	SMP	1	290	103.07	733.46	403.64	290	103.07	ball	31.36	0.3	-27.54	-30.27	2.24	-27.1	0	-	attempt 5
3800347	SMP	1	290	103.07	730.8	409.48	290	103.07	ball	31.36	0.3	-27.54	-30.27	2.24	-27.1	0	-	attempt 5
3833958	SMP	1	290	103.07	734.83	416.54	290	103.07	ball	31.36	0.3	-27.54	-30.27	2.24	-27.1	0	-	attempt 5
3867034	SMP	1	290	103.07	737.16	422.52	290	103.07	ball	31.36	0.3	-27.54	-30.27	2.24	-27.1	0	-	attempt 5
3900511	SMP	1	290	103.07	734.93	430.49	290	103.07	ball	31.36	0.3	-27.54	-30.27	2.24	-27.1	0	-	attempt 5
3933543	SMP	1	290	103.07	740.17	440.58	290	103.07	ball	31.36	0.3	-27.54	-30.27	2.24	-27.1	0	-	attempt 5
3966893	SMP	1	290	103.07	746.01	453.9	290	103.07	ball	31.36	0.3	-27.54	-30.27	2.24	-27.1	0	-	attempt 5
4000261	SMP	1	290	103.07	756.31	467.89	290	103.07	ball	31.36	0.3	-27.54	-30.27	2.24	-27.1	0	-	attempt 5
4033252	SMP	1	290	103.07	754.41	480.49	290	103.07	ball	31.36	0.3	-27.54	-30.27	2.24	-27.1	0	-	attempt 5
4067083	SMP	1	290	103.07	764.83	485.8	290	103.07	ball	31.36	0.3	-27.54	-30.27	2.24	-27.1	0	-	attempt 5
4100281	SMP	1	290	103.07	768.53	487.68	290	103.07	ball	31.36	0.3	-27.54	-30.27	2.24	-27.1	0	-	attempt 5
4133503	SMP	1	290	103.07	778.55	488.08	290	103.07	ball	31.36	0.3	-27.54	-30.27	2.24	-27.1	0	-	attempt 5
4166479	SMP	1	290	103.07	784.17	482.88	290	103.07	ball	31.36	0.3	-27.54	-30.27	2.24	-27.1	0	-	attempt 5
4199822	SMP	1	290	103.07	783.95	479.65	290	103.07	ball	31.36	0.3	-27.54	-30.27	2.24	-27.1	0	-	attempt 5
4233249	SMP	1	290	103.07	777.36	473.95	290	103.07	ball	31.36	0.3	-27.54	-30.27	2.24	-27.1	0	-	attempt 5
4266553	SMP	1	290	103.07	776.62	468.78	290	103.07	ball	31.36	0.3	-27.54	-30.27	2.24	-27.1	0	-	attempt 5
4299590	SMP	1	290	103.07	761.86	458.22	290	103.07	ball	31.36	0.29	-27.54	-30.27	2.24	-27.1	0	-	attempt 5
4332818	SMP	1	290	103.07	758.97	446.44	290	103.07	ball	31.36	0.29	-27.54	-30.27	2.24	-27.1	0	-	attempt 5
4366132	SMP	1	290	103.07	748.22	441.08	290	103.07	ball	31.36	0.29	-27.54	-30.27	2.24	-27.1	0	-	attempt 5
4399325	SMP	1	290	103.07	683.72	362.62	290	103.07	ball	31.36	0.29	-27.54	-30.27	2.24	-27.1	0	-	attempt 5
4433185	SMP	1	293	99.07	542.69	220.84	293	99.07	ball	31.36	0.29	-27.54	-30.27	2.24	-27.1	0	-	attempt 5
4466354	SMP	1	298	105.07	513.57	157.3	298	105.07	Other	31.36	0.29	-27.54	-30.27	2.24	-27.1	0	-	attempt 5
4499469	SMP	1	298	105.07	511.19	153.23	298	105.07	Other	31.36	0.29	-27.54	-30.27	2.24	-27.1	0	-	attempt 5
4532523	SMP	1	298	105.07	515.74	157.18	298	105.07	Other	31.36	0.29	-27.54	-30.27	2.24	-27.1	0	-	attempt 5
4565773	SMP	1	298	105.07	506.65	158.06	298	105.07	Other	31.36	0.29	-27.54	-30.27	2.24	-27.1	0	-	attempt 5
4599060	SMP	1	298	105.07	481.66	154.07	298	105.07	Other	31.36	0.29	-27.54	-30.27	2.24	-27.1	0	-	attempt 5
4632372	SMP	1	298	105.07	621.59	254.87	298	105.07	Other	31.36	0.29	-27.54	-30.27	2.24	-27.1	0	-	attempt 5
4665528	SMP	1	298	105.07	720.35	470.2	298	105.07	ball	31.36	0.29	-27.54	-30.27	2.24	-27.1	0	-	attempt 5
4698925	SMP	1	287	35.07	682.29	513.57	287	35.07	ball	31.36	0.29	-27.54	-30.27	2.24	-27.1	0	-	attempt 5
4732127	SMP	1	292	102.07	652.95	505.54	292	102.07	ball	31.36	0.29	-27.54	-30.27	2.24	-27.1	0	-	attempt 5
4765451	SMP	1	292	102.07	635.31	512.55	292	102.07	ball	31.36	0.29	-27.54	-30.27	2.24	-27.1	0	-	attempt 5
4798673	SMP	1	292	102.07	629.41	515.35	292	102.07	ball	31.36	0.29	-27.54	-30.27	2.24	-27.1	0	-	attempt 5
4832045	SMP	1	292	102.07	629.08	517.16	292	102.07	ball	31.36	0.29	-27.54	-30.27	2.24	-27.1	0	-	attempt 5
4865226	SMP	1	292	102.07	633.76	530.23	292	102.07	ball	31.36	0.29	-27.54	-30.27	2.24	-27.1	0	-	attempt 5
4899491	SMP	1	292	102.07	643.65	545.17	292	102.07	ball	31.36	0.29	-27.54	-30.27	2.24	-27.1	0	-	attempt 5
4932309	SMP	1	292	102.07	653.42	574.65	292	102.07	ball	31.36	0.29	-27.54	-30.27	2.24	-27.1	0	-	attempt 5
4965110	SMP	1	292	102.07	659.08	600.32	292	102.07	ball	31.36	0.29	-27.54	-30.27	2.24	-27.1	0	-	attempt 5
4998404	SMP	1	292	102.07	667.38	615.97	292	102.07	ball	31.36	0.29	-27.54	-30.27	2.24	-27.1	0	-	attempt 5
5031928	SMP	1	292	102.07	671.86	635.89	292	102.07	ball	31.36	0.29	-27.54	-30.27	2.24	-27.1	0	-	attempt 5
5065085	SMP	1	292	102.07	680.18	629.68	292	102.07	ball	31.36	0.29	-27.54	-30.27	2.24	-27.1	0	-	attempt 5
5098053	SMP	1	292	102.07	695.25	669.77	292	102.07	ball	31.36	0.29	-27.54	-30.27	2.24	-27.1	0	-	attempt 5
5131968	SMP	1	292	102.07	711.55	668.42	292	102.07	ball	31.36	0.29	-27.54	-30.27	2.24	-27.1	0	-	attempt 5
5164806	SMP	1	292	102.07	724.76	662.49	292	102.07	ball	31.36	0.29	-27.54	-30.27	2.24	-27.1	0	-	attempt 5
5198014	SMP	1	292	102.07	740.82	654.95	292	102.07	ball	31.36	0.3	-27.54	-30.27	2.24	-27.1	0	-	attempt 5
5231405	SMP	1	292	102.07	766.52	656.18	292	102.07	ball	31.36	0.3	-27.54	-30.27	2.24	-27.1	0	-	attempt 5
5264491	SMP	1	292	102.07	796.76	681.66	292	102.07	ball	31.36	0.3	-27.54	-30.27	2.24	-27.1	0	-	attempt 5
5297933	SMP	1	292	102.07	812.66	735.03	292	102.07	ball	31.36	0.3	-27.54	-30.27	2.24	-27.1	0	-	attempt 5
5332280	SMP	1	292	102.07	877.43	892.29	292	102.07	ball	31.36	0.3	-27.54	-30.27	2.24	-27.1	0	-	attempt 5
5364342	SMP	1	292	102.07	827.33	893.7	292	102.07	ball	31.36	0.3	-27.54	-30.27	2.24	-27.1	0	-	attempt 5
5399130	SMP	1	281	46.07	812.71	870.6	281	46.07	ball	31.36	0.3	-27.54	-30.27	2.24	-27.1	0	-	attempt 5
5430943	SMP	1	281	46.07	871.96	889.46	281	46.07	ball	31.36	0.3	-27.54	-30.26	2.24	-27.1	0	-	attempt 5
5464940	SMP	1	294	94.07	922.93	948.79	294	94.07	ball	31.36	0.3	-27.54	-30.26	2.24	-27.1	0	-	attempt 5
5497494	SMP	1	294	94.07	834.85	771.97	294	94.07	ball	31.36	0.3	-27.54	-30.26	2.24	-27.1	0	-	attempt 5
5530876	SMP	1	294	94.07	625.14	499.8	294	94.07	ball	31.36	0.3	-27.54	-30.26	2.24	-27.1	0	-	attempt 5
5564033	SMP	1	294	94.07	319.91	424.62	294	94.07	Other	31.36	0.3	-27.54	-30.26	2.24	-27.1	0	-	attempt 5
5597217	SMP	1	0	0	0	0	0	0	-	0	0	0	0	0	0	0	-	attempt 5
5631012	SMP	1	0	0	0	0	0	0	-	0	0	0	0	0	0	0	-	attempt 5
5663900	SMP	1	0	0	0	0	0	0	-	0	0	0	0	0	0	0	-	attempt 5
5697086	SMP	1	0	0	0	0	0	0	-	0	0	0	0	0	0	0	-	attempt 5
5731116	SMP	1	0	0	0	0	0	0	-	0	0	0	0	0	0	0	-	attempt 5
5763581	SMP	1	0	0	0	0	0	0	-	0	0	0	0	0	0	0	-	attempt 5
5796968	SMP	1	0	0	0	0	0	0	-	0	0	0	0	0	0	0	-	attempt 5
5830348	SMP	1	0	0	0	0	0	0	-	0	0	0	0	0	0	0	-	attempt 5
5863680	SMP	1	244	74.07	466.17	344	244	74.07	Bottom Right	31.36	0.29	-27.54	-30.26	2.24	-27.1	0	-	attempt 5
5896776	SMP	1	0	0	0	0	0	0	-	0	0	0	0	0	0	0	-	attempt 5
5930121	SMP	1	0	0	0	0	0	0	-	0	0	0	0	0	0	0	-	attempt 5
5963216	SMP	1	0	0	0	0	0	0	-	0	0	0	0	0	0	0	-	attempt 5
5996549	SMP	1	0	0	0	0	0	0	-	0	0	0	0	0	0	0	-	attempt 5
6030558	SMP	1	0	0	0	0	0	0	-	0	0	0	0	0	0	0	-	attempt 5
6063021	SMP	1	0	0	0	0	0	0	-	0	0	0	0	0	0	0	-	attempt 5
6096511	SMP	1	0	0	0	0	0	0	-	0	0	0	0	0	0	0	-	attempt 5
6129634	SMP	1	0	0	0	0	0	0	-	0	0	0	0	0	0	0	-	attempt 5
6163771	SMP	1	0	0	0	0	0	0	-	0	0	0	0	0	0	0	-	attempt 5
6196204	SMP	1	0	0	0	0	0	0	-	0	0	0	0	0	0	0	-	attempt 5
6229672	SMP	1	0	0	0	0	0	0	-	0	0	0	0	0	0	0	-	attempt 5
6262976	SMP	1	0	0	0	0	0	0	-	0	0	0	0	0	0	0	-	attempt 5
6296083	SMP	1	0	0	0	0	0	0	-	0	0	0	0	0	0	0	-	attempt 5
6329472	SMP	1	0	0	0	0	0	0	-	0	0	0	0	0	0	0	-	attempt 5
6362930	SMP	1	0	0	0	0	0	0	-	0	0	0	0	0	0	0	-	attempt 5
6395913	SMP	1	0	0	0	0	0	0	-	0	0	0	0	0	0	0	-	attempt 5
