# Supplementary material for: Visual Search Strategies of Soccer Players Executing a Power vs. Placement Penalty Kick
Source: PLoS One. 2014 Dec 17;9(12):e115179. doi: 10.1371/journal.pone.0115179 (PMC4269429; doi:10.1371/journal.pone.0115179)
Supplement: S1 File — Raw visual search data from participant group in each test condition. (ZIP) [file pone.0115179.s001.zip › PLoS ONE Supporting Information/Part 9/Output/S1 attempt 1 LA power GK move.xlsx]

## Sheet: Sheet1
## [BeGaze]
## Converted from:
## Date:	19.07.2013 16:54:28
## Version:	BeGaze 3.2.28
## IDF Version:	10
## Sample Rate:	30
## Separator Type:	Trial
## Trial Count:	1
## Uses Plane File:	FALSE
## Stimulus:	attempt 1
## Number of Samples:	125
## Reversed:	none
## [Run]
## Subject:	Lex Low Anxiety
## Description:	Reference View 1 Lex Low Anxiety 0
## [Calibration]
## Calibration Type:	n.a.
## Calibration Area:	1280	960
## [Geometry]
## Stimulus Dimension [mm]:	1280	960
## Head Distance [mm]:	1450
## [Hardware Setup]
## System ID:
## Operating System :
## IView X Version:
## [Filter Settings]
## Heuristics:	FALSE
## Heuristics Stage:	0
## Bilateral:	FALSE
## Gaze Cursor Filter:	FALSE
## Saccade Length [px]:	0
## Filter Depth [ms]:	0
## Format:	LEFT, RIGHT, POR, AOI, EYEPOSITION, TRIGGER
##
Time	Type	Trial	B POR X [px]	B POR Y [px]	L POR X [px]	L POR Y [px]	R POR X [px]	R POR Y [px]	B Object Hit	L EPOS X	L EPOS Y	L EPOS Z	R EPOS X	R EPOS Y	R EPOS Z	Trigger	B Event Info	Stimulus
16927	SMP	1	287	40.07	827.79	685.71	287	40.07	ball	31.39	0.41	-27.32	-30.41	2.28	-27.02	0	-	attempt 1
50021	SMP	1	287	40.07	869.44	713.42	287	40.07	ball	31.39	0.4	-27.32	-30.41	2.28	-27.02	0	-	attempt 1
83271	SMP	1	287	40.07	868.15	710.8	287	40.07	ball	31.39	0.4	-27.32	-30.41	2.28	-27.02	0	-	attempt 1
116971	SMP	1	287	40.07	866.01	711.75	287	40.07	ball	31.39	0.4	-27.32	-30.41	2.28	-27.02	0	-	attempt 1
149858	SMP	1	287	40.07	862	714.85	287	40.07	ball	31.39	0.4	-27.32	-30.41	2.28	-27.02	0	-	attempt 1
183091	SMP	1	287	40.07	857.96	718.44	287	40.07	ball	31.39	0.4	-27.32	-30.41	2.28	-27.02	0	-	attempt 1
216404	SMP	1	287	40.07	849.73	719.84	287	40.07	ball	31.39	0.4	-27.32	-30.41	2.28	-27.02	0	-	attempt 1
250266	SMP	1	287	40.07	844.9	717.1	287	40.07	ball	31.39	0.4	-27.32	-30.41	2.28	-27.02	0	-	attempt 1
283147	SMP	1	287	40.07	836.58	723.27	287	40.07	ball	31.39	0.4	-27.32	-30.41	2.28	-27.02	0	-	attempt 1
316214	SMP	1	287	40.07	853.95	725.52	287	40.07	ball	31.39	0.4	-27.32	-30.41	2.28	-27.02	0	-	attempt 1
349639	SMP	1	287	40.07	854.15	737.15	287	40.07	ball	31.39	0.4	-27.32	-30.41	2.28	-27.02	0	-	attempt 1
382821	SMP	1	287	40.07	861.34	766.43	287	40.07	ball	31.39	0.4	-27.32	-30.41	2.28	-27.02	0	-	attempt 1
416004	SMP	1	287	40.07	862.29	793.13	287	40.07	ball	31.39	0.4	-27.32	-30.41	2.28	-27.02	0	-	attempt 1
454768	SMP	1	287	40.07	858.03	812.93	287	40.07	ball	31.39	0.4	-27.32	-30.41	2.28	-27.02	0	-	attempt 1
482865	SMP	1	287	40.07	850.83	839.89	287	40.07	ball	31.39	0.4	-27.32	-30.41	2.28	-27.02	0	-	attempt 1
516858	SMP	1	287	40.07	838.27	882.68	287	40.07	ball	31.39	0.4	-27.32	-30.41	2.28	-27.02	0	-	attempt 1
582364	SMP	1	287	40.07	810.1	1029.46	287	40.07	ball	31.39	0.4	-27.32	-30.41	2.28	-27.02	0	-	attempt 1
615824	SMP	1	0	0	0	0	0	0		0	0	0	0	0	0	0	-	attempt 1
649012	SMP	1	0	0	0	0	0	0		0	0	0	0	0	0	0	-	attempt 1
682256	SMP	1	0	0	0	0	0	0		0	0	0	0	0	0	0	-	attempt 1
715543	SMP	1	0	0	0	0	0	0		0	0	0	0	0	0	0	-	attempt 1
748779	SMP	1	290	102.07	783.85	983.55	290	102.07	ball	31.39	0.4	-27.32	-30.41	2.28	-27.02	0	-	attempt 1
782235	SMP	1	290	102.07	779.47	947.31	290	102.07	ball	31.39	0.4	-27.32	-30.41	2.28	-27.02	0	-	attempt 1
815651	SMP	1	290	102.07	773.28	926.96	290	102.07	ball	31.39	0.4	-27.32	-30.41	2.28	-27.02	0	-	attempt 1
848685	SMP	1	290	102.07	776.11	843.59	290	102.07	ball	31.39	0.4	-27.32	-30.41	2.28	-27.02	0	-	attempt 1
881848	SMP	1	290	102.07	769.45	791.09	290	102.07	ball	31.39	0.4	-27.32	-30.41	2.28	-27.02	0	-	attempt 1
916375	SMP	1	290	102.07	757.69	779.89	290	102.07	ball	31.39	0.4	-27.32	-30.41	2.28	-27.02	0	-	attempt 1
948710	SMP	1	290	102.07	749.71	782.08	290	102.07	ball	31.39	0.4	-27.32	-30.41	2.28	-27.02	0	-	attempt 1
981693	SMP	1	290	102.07	748	762.98	290	102.07	ball	31.39	0.4	-27.32	-30.41	2.28	-27.02	0	-	attempt 1
1015401	SMP	1	290	102.07	744.43	730.38	290	102.07	ball	31.39	0.4	-27.32	-30.4	2.28	-27.02	0	-	attempt 1
1048370	SMP	1	290	102.07	737.91	704.34	290	102.07	ball	31.39	0.4	-27.32	-30.4	2.28	-27.02	0	-	attempt 1
1081545	SMP	1	290	102.07	735.93	682.76	290	102.07	ball	31.39	0.4	-27.32	-30.4	2.28	-27.02	0	-	attempt 1
1114833	SMP	1	290	102.07	737.85	665.34	290	102.07	ball	31.39	0.4	-27.32	-30.4	2.28	-27.02	0	-	attempt 1
1148048	SMP	1	290	102.07	746.84	668.11	290	102.07	ball	31.39	0.4	-27.32	-30.4	2.28	-27.02	0	-	attempt 1
1181593	SMP	1	290	102.07	742.73	650.53	290	102.07	ball	31.39	0.4	-27.32	-30.4	2.28	-27.02	0	-	attempt 1
1214625	SMP	1	290	102.07	735.86	636.17	290	102.07	ball	31.39	0.4	-27.32	-30.4	2.28	-27.02	0	-	attempt 1
1248425	SMP	1	290	102.07	730.78	629.35	290	102.07	ball	31.39	0.4	-27.32	-30.4	2.28	-27.02	0	-	attempt 1
1281521	SMP	1	290	102.07	728.08	635.78	290	102.07	ball	31.39	0.4	-27.32	-30.4	2.28	-27.02	0	-	attempt 1
1314519	SMP	1	290	102.07	725.84	641.77	290	102.07	ball	31.39	0.4	-27.32	-30.4	2.28	-27.02	0	-	attempt 1
1347695	SMP	1	290	102.07	725.52	642.27	290	102.07	ball	31.39	0.4	-27.32	-30.4	2.28	-27.02	0	-	attempt 1
1380903	SMP	1	290	102.07	728.33	648.93	290	102.07	ball	31.38	0.4	-27.32	-30.4	2.28	-27.02	0	-	attempt 1
1416210	SMP	1	290	102.07	724.23	639.91	290	102.07	ball	31.38	0.4	-27.32	-30.4	2.28	-27.02	0	-	attempt 1
1448005	SMP	1	290	102.07	725.96	637.18	290	102.07	ball	31.38	0.4	-27.32	-30.4	2.28	-27.02	0	-	attempt 1
1515259	SMP	1	290	102.07	727.41	612.04	290	102.07	ball	31.38	0.4	-27.32	-30.4	2.28	-27.02	0	-	attempt 1
1547694	SMP	1	290	102.07	734.94	604.96	290	102.07	ball	31.38	0.4	-27.32	-30.4	2.28	-27.02	0	-	attempt 1
1580678	SMP	1	290	102.07	739.59	597.97	290	102.07	ball	31.38	0.4	-27.32	-30.4	2.28	-27.02	0	-	attempt 1
1614001	SMP	1	290	102.07	742.56	610.28	290	102.07	ball	31.38	0.4	-27.32	-30.4	2.28	-27.02	0	-	attempt 1
1647227	SMP	1	290	102.07	741.38	619.42	290	102.07	ball	31.38	0.4	-27.32	-30.4	2.28	-27.02	0	-	attempt 1
1680541	SMP	1	290	102.07	743.67	618.61	290	102.07	ball	31.38	0.4	-27.32	-30.4	2.28	-27.02	0	-	attempt 1
1714185	SMP	1	290	102.07	743.92	599.2	290	102.07	ball	31.38	0.4	-27.32	-30.4	2.28	-27.02	0	-	attempt 1
1747354	SMP	1	290	102.07	740.83	580.16	290	102.07	ball	31.38	0.4	-27.32	-30.4	2.28	-27.02	0	-	attempt 1
1780355	SMP	1	290	102.07	738.89	558.3	290	102.07	ball	31.38	0.4	-27.32	-30.4	2.28	-27.02	0	-	attempt 1
1813592	SMP	1	290	102.07	734.71	540.48	290	102.07	ball	31.38	0.4	-27.32	-30.4	2.28	-27.02	0	-	attempt 1
1846788	SMP	1	290	102.07	731.64	525.94	290	102.07	ball	31.38	0.4	-27.32	-30.4	2.28	-27.02	0	-	attempt 1
1880217	SMP	1	290	102.07	727.3	516.27	290	102.07	ball	31.38	0.4	-27.32	-30.4	2.28	-27.02	0	-	attempt 1
1913995	SMP	1	290	102.07	726.89	514.24	290	102.07	ball	31.38	0.4	-27.32	-30.4	2.28	-27.02	0	-	attempt 1
1947255	SMP	1	290	102.07	725.39	510.6	290	102.07	ball	31.39	0.4	-27.32	-30.4	2.28	-27.02	0	-	attempt 1
1980216	SMP	1	290	102.07	726.06	508.99	290	102.07	ball	31.39	0.4	-27.32	-30.4	2.28	-27.02	0	-	attempt 1
2013837	SMP	1	290	102.07	728.11	508.3	290	102.07	ball	31.39	0.4	-27.32	-30.4	2.28	-27.02	0	-	attempt 1
2046630	SMP	1	290	102.07	714.13	514.23	290	102.07	ball	31.39	0.4	-27.32	-30.4	2.28	-27.02	0	-	attempt 1
2079693	SMP	1	290	102.07	715.73	512.68	290	102.07	ball	31.39	0.4	-27.32	-30.4	2.28	-27.02	0	-	attempt 1
2113667	SMP	1	290	102.07	716.17	511.81	290	102.07	ball	31.39	0.4	-27.32	-30.4	2.28	-27.02	0	-	attempt 1
2146249	SMP	1	290	102.07	713.73	510.23	290	102.07	ball	31.39	0.4	-27.32	-30.4	2.28	-27.02	0	-	attempt 1
2180177	SMP	1	290	102.07	708.63	506.01	290	102.07	ball	31.39	0.4	-27.32	-30.4	2.28	-27.02	0	-	attempt 1
2213626	SMP	1	290	102.07	700.23	498.08	290	102.07	ball	31.39	0.4	-27.32	-30.4	2.28	-27.02	0	-	attempt 1
2246121	SMP	1	290	102.07	687.51	494.77	290	102.07	ball	31.39	0.4	-27.32	-30.4	2.28	-27.02	0	-	attempt 1
2279713	SMP	1	290	102.07	677.42	491.95	290	102.07	ball	31.39	0.4	-27.32	-30.4	2.28	-27.02	0	-	attempt 1
2312716	SMP	1	290	102.07	669.71	484.03	290	102.07	ball	31.39	0.4	-27.32	-30.4	2.28	-27.02	0	-	attempt 1
2345999	SMP	1	290	102.07	662.57	477.69	290	102.07	ball	31.39	0.4	-27.32	-30.4	2.28	-27.02	0	-	attempt 1
2379174	SMP	1	290	102.07	660.68	472.03	290	102.07	ball	31.39	0.4	-27.32	-30.4	2.28	-27.02	0	-	attempt 1
2412645	SMP	1	290	102.07	657.75	463.89	290	102.07	ball	31.39	0.4	-27.32	-30.4	2.28	-27.02	0	-	attempt 1
2446181	SMP	1	290	102.07	659.54	457.95	290	102.07	ball	31.39	0.4	-27.32	-30.4	2.28	-27.02	0	-	attempt 1
2478993	SMP	1	290	102.07	662.49	449.25	290	102.07	ball	31.39	0.4	-27.32	-30.4	2.28	-27.02	0	-	attempt 1
2512337	SMP	1	290	102.07	665.12	443.5	290	102.07	ball	31.39	0.4	-27.32	-30.4	2.28	-27.02	0	-	attempt 1
2545706	SMP	1	290	102.07	667.26	440.74	290	102.07	ball	31.39	0.4	-27.32	-30.4	2.28	-27.02	0	-	attempt 1
2579221	SMP	1	290	102.07	667.43	433.95	290	102.07	ball	31.39	0.4	-27.32	-30.4	2.28	-27.02	0	-	attempt 1
2612184	SMP	1	290	102.07	670.15	430.6	290	102.07	ball	31.39	0.4	-27.32	-30.4	2.28	-27.02	0	-	attempt 1
2645328	SMP	1	290	102.07	672.13	425.3	290	102.07	ball	31.39	0.4	-27.32	-30.4	2.28	-27.02	0	-	attempt 1
2678719	SMP	1	290	102.07	674.89	421.53	290	102.07	ball	31.39	0.4	-27.32	-30.4	2.28	-27.02	0	-	attempt 1
2712135	SMP	1	290	102.07	679.36	420.29	290	102.07	ball	31.39	0.4	-27.32	-30.4	2.28	-27.02	0	-	attempt 1
2745332	SMP	1	290	102.07	686	420.84	290	102.07	ball	31.39	0.4	-27.32	-30.4	2.28	-27.02	0	-	attempt 1
2778814	SMP	1	290	102.07	694.87	430.19	290	102.07	ball	31.39	0.4	-27.32	-30.4	2.28	-27.02	0	-	attempt 1
2811848	SMP	1	290	102.07	702.82	439.19	290	102.07	ball	31.39	0.4	-27.32	-30.4	2.28	-27.02	0	-	attempt 1
2845124	SMP	1	290	102.07	713.49	465.22	290	102.07	ball	31.39	0.4	-27.32	-30.4	2.28	-27.02	0	-	attempt 1
2878859	SMP	1	290	102.07	730.26	519.07	290	102.07	ball	31.39	0.4	-27.32	-30.4	2.28	-27.02	0	-	attempt 1
2911631	SMP	1	290	102.07	749.9	530.03	290	102.07	ball	31.39	0.4	-27.32	-30.4	2.28	-27.02	0	-	attempt 1
2944919	SMP	1	290	102.07	767.32	549.32	290	102.07	ball	31.39	0.4	-27.32	-30.4	2.28	-27.02	0	-	attempt 1
2978855	SMP	1	290	102.07	789.54	570.78	290	102.07	ball	31.39	0.4	-27.32	-30.4	2.28	-27.02	0	-	attempt 1
3011936	SMP	1	290	102.07	811.54	599.64	290	102.07	ball	31.39	0.4	-27.32	-30.4	2.28	-27.02	0	-	attempt 1
3045302	SMP	1	290	102.07	835.04	639.66	290	102.07	ball	31.39	0.4	-27.32	-30.4	2.28	-27.02	0	-	attempt 1
3078317	SMP	1	290	102.07	885.38	722.05	290	102.07	ball	31.39	0.4	-27.32	-30.4	2.28	-27.02	0	-	attempt 1
3111609	SMP	1	290	102.07	960.15	820.81	290	102.07	ball	31.38	0.4	-27.32	-30.4	2.28	-27.02	0	-	attempt 1
3144722	SMP	1	290	102.07	900.31	749.22	290	102.07	ball	31.38	0.4	-27.32	-30.4	2.28	-27.02	0	-	attempt 1
3177728	SMP	1	290	102.07	921.71	778.75	290	102.07	ball	31.38	0.39	-27.32	-30.4	2.28	-27.02	0	-	attempt 1
3211568	SMP	1	290	102.07	934.47	790.08	290	102.07	ball	31.38	0.39	-27.32	-30.4	2.28	-27.02	0	-	attempt 1
3244673	SMP	1	294	38.07	924.34	807.79	294	38.07	ball	31.38	0.4	-27.32	-30.4	2.28	-27.02	0	-	attempt 1
3277643	SMP	1	290	105.07	1140.99	888.61	290	105.07	ball	31.38	0.4	-27.32	-30.4	2.28	-27.02	0	-	attempt 1
3310987	SMP	1	290	105.07	882.83	851.74	290	105.07	ball	31.38	0.4	-27.32	-30.4	2.28	-27.02	0	-	attempt 1
3344224	SMP	1	290	105.07	500.23	708.12	290	105.07	ball	31.38	0.4	-27.32	-30.4	2.28	-27.02	0	-	attempt 1
3377919	SMP	1	290	105.07	241.64	481.62	290	105.07	ball	31.38	0.4	-27.32	-30.4	2.28	-27.02	0	-	attempt 1
3410787	SMP	1	0	0	0	0	0	0	-	0	0	0	0	0	0	0	-	attempt 1
3444050	SMP	1	0	0	0	0	0	0	-	0	0	0	0	0	0	0	-	attempt 1
3477343	SMP	1	0	0	0	0	0	0	-	0	0	0	0	0	0	0	-	attempt 1
3511059	SMP	1	0	0	0	0	0	0	-	0	0	0	0	0	0	0	-	attempt 1
3544070	SMP	1	0	0	0	0	0	0	-	0	0	0	0	0	0	0	-	attempt 1
3577383	SMP	1	0	0	0	0	0	0	-	0	0	0	0	0	0	0	-	attempt 1
3610458	SMP	1	0	0	0	0	0	0	-	0	0	0	0	0	0	0	-	attempt 1
3644013	SMP	1	355	112.07	443.48	494.87	355	112.07	Keeper	31.38	0.39	-27.32	-30.4	2.28	-27.02	0	-	attempt 1
3677298	SMP	1	0	0	0	0	0	0	-	0	0	0	0	0	0	0	-	attempt 1
3710485	SMP	1	0	0	0	0	0	0	-	0	0	0	0	0	0	0	-	attempt 1
3744082	SMP	1	0	0	0	0	0	0	-	0	0	0	0	0	0	0	-	attempt 1
3776836	SMP	1	0	0	0	0	0	0	-	0	0	0	0	0	0	0	-	attempt 1
3810114	SMP	1	0	0	0	0	0	0	-	0	0	0	0	0	0	0	-	attempt 1
3843325	SMP	1	0	0	0	0	0	0	-	0	0	0	0	0	0	0	-	attempt 1
3877825	SMP	1	0	0	0	0	0	0	-	0	0	0	0	0	0	0	-	attempt 1
3910073	SMP	1	0	0	0	0	0	0	-	0	0	0	0	0	0	0	-	attempt 1
3943200	SMP	1	0	0	0	0	0	0	-	0	0	0	0	0	0	0	-	attempt 1
3976484	SMP	1	0	0	0	0	0	0	-	0	0	0	0	0	0	0	-	attempt 1
4009675	SMP	1	0	0	0	0	0	0	-	0	0	0	0	0	0	0	-	attempt 1
4042962	SMP	1	0	0	0	0	0	0	-	0	0	0	0	0	0	0	-	attempt 1
4076605	SMP	1	0	0	0	0	0	0	-	0	0	0	0	0	0	0	-	attempt 1
4109713	SMP	1	0	0	0	0	0	0	-	0	0	0	0	0	0	0	-	attempt 1
4142858	SMP	1	0	0	0	0	0	0	-	0	0	0	0	0	0	0	-	attempt 1
4176074	SMP	1	0	0	0	0	0	0	-	0	0	0	0	0	0	0	-	attempt 1
4209484	SMP	1	0	0	0	0	0	0	-	0	0	0	0	0	0	0	-	attempt 1
