# Supplementary material for: Visual Search Strategies of Soccer Players Executing a Power vs. Placement Penalty Kick
Source: PLoS One. 2014 Dec 17;9(12):e115179. doi: 10.1371/journal.pone.0115179 (PMC4269429; doi:10.1371/journal.pone.0115179)
Supplement: S1 File — Raw visual search data from participant group in each test condition. (ZIP) [file pone.0115179.s001.zip › PLoS ONE Supporting Information/Part 9/Output/S1 attempt 1 LA power no GK.xlsx]

## Sheet: Sheet1
## [BeGaze]
## Converted from:
## Date:	19.07.2013 18:12:22
## Version:	BeGaze 3.2.28
## IDF Version:	10
## Sample Rate:	30
## Separator Type:	Trial
## Trial Count:	1
## Uses Plane File:	FALSE
## Stimulus:	attempt 2
## Number of Samples:	141
## Reversed:	none
## [Run]
## Subject:	Lex Low Anxiety
## Description:	Reference View 3 Lex Low Anxiety 0
## [Calibration]
## Calibration Type:	n.a.
## Calibration Area:	1280	960
## [Geometry]
## Stimulus Dimension [mm]:	1280	960
## Head Distance [mm]:	1450
## [Hardware Setup]
## System ID:
## Operating System :
## IView X Version:
## [Filter Settings]
## Heuristics:	FALSE
## Heuristics Stage:	0
## Bilateral:	FALSE
## Gaze Cursor Filter:	FALSE
## Saccade Length [px]:	0
## Filter Depth [ms]:	0
## Format:	LEFT, RIGHT, POR, AOI, EYEPOSITION, TRIGGER
##
Time	Type	Trial	B POR X [px]	B POR Y [px]	L POR X [px]	L POR Y [px]	R POR X [px]	R POR Y [px]	B Object Hit	L EPOS X	L EPOS Y	L EPOS Z	R EPOS X	R EPOS Y	R EPOS Z	Trigger	B Event Info	Stimulus
6622	SMP	1	298	104.07	802.75	725.95	298	104.07	ball	31.37	0.36	-27.34	-30.38	2.28	-27.02	0	-	attempt 2
40077	SMP	1	298	104.07	815.62	736.02	298	104.07	ball	31.37	0.36	-27.34	-30.38	2.28	-27.02	0	-	attempt 2
106786	SMP	1	298	104.07	811.88	743.76	298	104.07	ball	31.37	0.36	-27.34	-30.38	2.28	-27.02	0	-	attempt 2
139735	SMP	1	298	104.07	813.55	747.37	298	104.07	ball	31.37	0.36	-27.34	-30.38	2.28	-27.02	0	-	attempt 2
173136	SMP	1	298	104.07	822.03	753.01	298	104.07	ball	31.37	0.36	-27.34	-30.38	2.28	-27.02	0	-	attempt 2
206978	SMP	1	298	104.07	833.11	758.67	298	104.07	ball	31.37	0.36	-27.34	-30.38	2.28	-27.02	0	-	attempt 2
240357	SMP	1	298	104.07	841.5	762.53	298	104.07	ball	31.37	0.36	-27.34	-30.38	2.28	-27.02	0	-	attempt 2
273417	SMP	1	298	104.07	845.1	771.04	298	104.07	ball	31.37	0.36	-27.34	-30.38	2.28	-27.02	0	-	attempt 2
306312	SMP	1	286	40.07	847.6	799.58	286	40.07	ball	31.37	0.36	-27.34	-30.38	2.28	-27.02	0	-	attempt 2
340514	SMP	1	286	40.07	857.01	821.76	286	40.07	ball	31.37	0.36	-27.34	-30.38	2.28	-27.02	0	-	attempt 2
372759	SMP	1	286	40.07	852.24	834.1	286	40.07	ball	31.37	0.36	-27.34	-30.38	2.28	-27.02	0	-	attempt 2
406236	SMP	1	286	40.07	839.73	852.7	286	40.07	ball	31.37	0.36	-27.34	-30.38	2.28	-27.02	0	-	attempt 2
439225	SMP	1	286	40.07	826.23	853.76	286	40.07	ball	31.37	0.36	-27.34	-30.38	2.28	-27.02	0	-	attempt 2
473647	SMP	1	286	40.07	804.22	884.95	286	40.07	ball	31.37	0.36	-27.34	-30.38	2.28	-27.02	0	-	attempt 2
505809	SMP	1	286	40.07	757.78	938.44	286	40.07	ball	31.37	0.36	-27.34	-30.38	2.28	-27.02	0	-	attempt 2
539235	SMP	1	286	40.07	756.45	943.99	286	40.07	ball	31.37	0.36	-27.34	-30.38	2.28	-27.02	0	-	attempt 2
572430	SMP	1	286	40.07	739.42	975.37	286	40.07	ball	31.37	0.36	-27.34	-30.38	2.28	-27.02	0	-	attempt 2
605685	SMP	1	286	40.07	744.06	950.17	286	40.07	ball	31.37	0.36	-27.34	-30.38	2.28	-27.02	0	-	attempt 2
639126	SMP	1	286	40.07	751.32	916.71	286	40.07	ball	31.37	0.36	-27.34	-30.38	2.28	-27.02	0	-	attempt 2
672270	SMP	1	286	40.07	744.52	930.49	286	40.07	ball	31.37	0.36	-27.34	-30.38	2.28	-27.02	0	-	attempt 2
705437	SMP	1	293	103.07	753.36	898.51	293	103.07	ball	31.37	0.36	-27.34	-30.38	2.28	-27.02	0	-	attempt 2
738808	SMP	1	293	103.07	834.67	792.39	293	103.07	ball	31.37	0.36	-27.34	-30.38	2.28	-27.02	0	-	attempt 2
772068	SMP	1	293	103.07	791.16	777.75	293	103.07	ball	31.37	0.36	-27.34	-30.38	2.28	-27.02	0	-	attempt 2
805873	SMP	1	293	103.07	801.71	760.95	293	103.07	ball	31.37	0.36	-27.34	-30.38	2.28	-27.02	0	-	attempt 2
839105	SMP	1	293	103.07	815.65	779.44	293	103.07	ball	31.37	0.36	-27.34	-30.38	2.28	-27.02	0	-	attempt 2
871880	SMP	1	293	103.07	808.51	773.4	293	103.07	ball	31.37	0.36	-27.34	-30.38	2.28	-27.02	0	-	attempt 2
905147	SMP	1	293	103.07	800.77	777.83	293	103.07	ball	31.37	0.36	-27.34	-30.38	2.28	-27.02	0	-	attempt 2
938416	SMP	1	293	103.07	791.76	778.74	293	103.07	ball	31.37	0.36	-27.34	-30.38	2.28	-27.02	0	-	attempt 2
971816	SMP	1	293	103.07	785.39	767.87	293	103.07	ball	31.37	0.36	-27.34	-30.38	2.28	-27.02	0	-	attempt 2
1005012	SMP	1	293	103.07	781.51	762	293	103.07	ball	31.37	0.36	-27.34	-30.38	2.28	-27.02	0	-	attempt 2
1038744	SMP	1	293	103.07	779.85	758.04	293	103.07	ball	31.37	0.36	-27.34	-30.38	2.28	-27.02	0	-	attempt 2
1071991	SMP	1	293	103.07	777.86	753.86	293	103.07	ball	31.37	0.36	-27.34	-30.38	2.28	-27.02	0	-	attempt 2
1104901	SMP	1	293	103.07	776.51	752.15	293	103.07	ball	31.37	0.36	-27.34	-30.38	2.28	-27.02	0	-	attempt 2
1138239	SMP	1	293	103.07	777.19	749.09	293	103.07	ball	31.37	0.36	-27.34	-30.38	2.28	-27.02	0	-	attempt 2
1171842	SMP	1	293	103.07	774.32	738.45	293	103.07	ball	31.37	0.36	-27.34	-30.38	2.28	-27.02	0	-	attempt 2
1204753	SMP	1	293	103.07	773.39	731.04	293	103.07	ball	31.37	0.36	-27.34	-30.38	2.28	-27.02	0	-	attempt 2
1238192	SMP	1	293	103.07	773.65	726.89	293	103.07	ball	31.37	0.36	-27.34	-30.38	2.28	-27.02	0	-	attempt 2
1271470	SMP	1	293	103.07	774.18	707.62	293	103.07	ball	31.37	0.36	-27.34	-30.38	2.28	-27.02	0	-	attempt 2
1304565	SMP	1	293	103.07	766.94	702.11	293	103.07	ball	31.37	0.36	-27.34	-30.38	2.28	-27.02	0	-	attempt 2
1337684	SMP	1	293	103.07	760.19	696.82	293	103.07	ball	31.37	0.36	-27.34	-30.38	2.28	-27.02	0	-	attempt 2
1370902	SMP	1	293	103.07	756.4	682.37	293	103.07	ball	31.37	0.36	-27.34	-30.38	2.28	-27.02	0	-	attempt 2
1404346	SMP	1	293	103.07	756.38	680.43	293	103.07	ball	31.37	0.36	-27.34	-30.38	2.28	-27.02	0	-	attempt 2
1437548	SMP	1	293	103.07	756.49	680.36	293	103.07	ball	31.37	0.36	-27.34	-30.38	2.28	-27.02	0	-	attempt 2
1471332	SMP	1	293	103.07	758.64	685.44	293	103.07	Other	31.37	0.36	-27.34	-30.38	2.28	-27.02	0	-	attempt 2
1504250	SMP	1	293	103.07	760.03	689.5	293	103.07	Other	31.37	0.36	-27.34	-30.38	2.28	-27.02	0	-	attempt 2
1537423	SMP	1	293	103.07	707.26	559.02	293	103.07	Other	31.37	0.36	-27.34	-30.38	2.28	-27.02	0	-	attempt 2
1571000	SMP	1	293	103.07	618.94	355.91	293	103.07	Other	31.37	0.36	-27.34	-30.38	2.28	-27.02	0	-	attempt 2
1603942	SMP	1	292	100.07	566.35	249.44	292	100.07	Other	31.37	0.36	-27.34	-30.38	2.28	-27.02	0	-	attempt 2
1637155	SMP	1	292	100.07	557.51	254.24	292	100.07	Other	31.37	0.36	-27.34	-30.38	2.28	-27.02	0	-	attempt 2
1670806	SMP	1	292	100.07	549.95	260.15	292	100.07	Other	31.37	0.36	-27.34	-30.38	2.28	-27.02	0	-	attempt 2
1703726	SMP	1	292	100.07	555.6	265.91	292	100.07	Other	31.37	0.36	-27.34	-30.38	2.28	-27.02	0	-	attempt 2
1736995	SMP	1	292	100.07	546.47	221.02	292	100.07	Other	31.37	0.36	-27.34	-30.38	2.28	-27.02	0	-	attempt 2
1770759	SMP	1	292	100.07	538.38	201.02	292	100.07	Other	31.37	0.36	-27.34	-30.38	2.28	-27.02	0	-	attempt 2
1845577	SMP	1	292	100.07	538.61	212.17	292	100.07	Other	31.37	0.36	-27.34	-30.38	2.28	-27.02	0	-	attempt 2
1904043	SMP	1	292	100.07	741.7	475.96	292	100.07	Other	31.37	0.36	-27.34	-30.38	2.28	-27.02	0	-	attempt 2
1937249	SMP	1	292	100.07	794.69	638.17	292	100.07	ball	31.37	0.36	-27.34	-30.38	2.28	-27.02	0	-	attempt 2
1970122	SMP	1	292	100.07	778.03	591.3	292	100.07	ball	31.37	0.36	-27.34	-30.38	2.28	-27.02	0	-	attempt 2
2003247	SMP	1	292	100.07	762.79	552.3	292	100.07	ball	31.37	0.36	-27.34	-30.38	2.28	-27.02	0	-	attempt 2
2036625	SMP	1	292	100.07	753.17	527.55	292	100.07	ball	31.37	0.36	-27.34	-30.38	2.28	-27.02	0	-	attempt 2
2070426	SMP	1	292	100.07	747.67	514.58	292	100.07	ball	31.37	0.36	-27.34	-30.38	2.28	-27.02	0	-	attempt 2
2102983	SMP	1	292	100.07	738.26	506.86	292	100.07	ball	31.37	0.36	-27.34	-30.38	2.28	-27.02	0	-	attempt 2
2136439	SMP	1	292	100.07	761.52	535.27	292	100.07	ball	31.37	0.36	-27.34	-30.38	2.28	-27.02	0	-	attempt 2
2169542	SMP	1	295	101.07	754.26	549.75	295	101.07	ball	31.37	0.36	-27.35	-30.38	2.28	-27.02	0	-	attempt 2
2203043	SMP	1	295	101.07	744.34	558.34	295	101.07	ball	31.37	0.36	-27.35	-30.38	2.28	-27.02	0	-	attempt 2
2236161	SMP	1	295	103.07	740.24	564.9	295	103.07	ball	31.37	0.36	-27.35	-30.38	2.28	-27.02	0	-	attempt 2
2269646	SMP	1	297	100.07	738.68	571.62	297	100.07	ball	31.37	0.36	-27.35	-30.38	2.28	-27.02	0	-	attempt 2
2302704	SMP	1	297	100.07	738.65	576.19	297	100.07	ball	31.37	0.36	-27.35	-30.38	2.28	-27.02	0	-	attempt 2
2335985	SMP	1	297	100.07	741.48	570.85	297	100.07	ball	31.37	0.36	-27.35	-30.38	2.28	-27.02	0	-	attempt 2
2369576	SMP	1	297	100.07	747.4	566.81	297	100.07	ball	31.37	0.36	-27.35	-30.38	2.28	-27.02	0	-	attempt 2
2402449	SMP	1	297	100.07	753.23	562.82	297	100.07	ball	31.37	0.36	-27.35	-30.38	2.28	-27.02	0	-	attempt 2
2435954	SMP	1	297	100.07	762.2	560.57	297	100.07	ball	31.37	0.36	-27.35	-30.38	2.28	-27.02	0	-	attempt 2
2469081	SMP	1	297	100.07	772.08	561.48	297	100.07	ball	31.37	0.36	-27.35	-30.38	2.28	-27.02	0	-	attempt 2
2502210	SMP	1	297	100.07	779.82	560.78	297	100.07	ball	31.37	0.36	-27.35	-30.38	2.28	-27.02	0	-	attempt 2
2535608	SMP	1	297	100.07	789.45	582.3	297	100.07	Other	31.37	0.36	-27.35	-30.38	2.28	-27.02	0	-	attempt 2
2568949	SMP	1	297	100.07	729.89	517.53	297	100.07	Other	31.37	0.36	-27.35	-30.38	2.28	-27.02	0	-	attempt 2
2602137	SMP	1	297	100.07	600.5	329.77	297	100.07	Other	31.37	0.36	-27.35	-30.38	2.28	-27.02	0	-	attempt 2
2635302	SMP	1	299	103.07	479.58	225.26	299	103.07	Other	31.37	0.36	-27.35	-30.38	2.28	-27.02	0	-	attempt 2
2669306	SMP	1	299	103.07	487.13	217.73	299	103.07	Other	31.37	0.36	-27.35	-30.38	2.28	-27.02	0	-	attempt 2
2702696	SMP	1	299	103.07	496.68	219.68	299	103.07	Other	31.37	0.36	-27.35	-30.38	2.28	-27.02	0	-	attempt 2
2768783	SMP	1	299	103.07	496.64	222.76	299	103.07	Other	31.37	0.36	-27.35	-30.38	2.28	-27.02	0	-	attempt 2
2802524	SMP	1	299	103.07	486.38	215.83	299	103.07	Other	31.37	0.36	-27.35	-30.38	2.28	-27.02	0	-	attempt 2
2835209	SMP	1	297	102.07	469.42	199.42	297	102.07	Other	31.37	0.36	-27.35	-30.38	2.28	-27.02	0	-	attempt 2
2868473	SMP	1	297	102.07	509.42	234.63	297	102.07	Other	31.37	0.36	-27.35	-30.38	2.28	-27.02	0	-	attempt 2
2901661	SMP	1	297	102.07	726.22	449.29	297	102.07	Other	31.37	0.36	-27.35	-30.38	2.28	-27.02	0	-	attempt 2
2934886	SMP	1	284	44.07	800.39	597.88	284	44.07	ball	31.37	0.36	-27.35	-30.37	2.28	-27.02	0	-	attempt 2
2969117	SMP	1	299	101.07	751.9	559.1	299	101.07	ball	31.37	0.36	-27.35	-30.37	2.28	-27.02	0	-	attempt 2
3001950	SMP	1	290	37.07	714.82	528.23	290	37.07	ball	31.37	0.36	-27.35	-30.37	2.28	-27.02	0	-	attempt 2
3034631	SMP	1	288	38.07	684.61	513.29	288	38.07	ball	31.37	0.36	-27.35	-30.37	2.28	-27.02	0	-	attempt 2
3068102	SMP	1	298	106.07	665.15	509.9	298	106.07	ball	31.37	0.36	-27.35	-30.37	2.28	-27.02	0	-	attempt 2
3101308	SMP	1	289	40.07	643.99	505.17	289	40.07	ball	31.37	0.36	-27.35	-30.37	2.28	-27.02	0	-	attempt 2
3134599	SMP	1	289	40.07	629.91	505.73	289	40.07	ball	31.37	0.36	-27.35	-30.37	2.28	-27.02	0	-	attempt 2
3167856	SMP	1	289	41.07	644.55	501.82	289	41.07	ball	31.37	0.36	-27.35	-30.37	2.28	-27.02	0	-	attempt 2
3201178	SMP	1	289	41.07	630.04	505.15	289	41.07	ball	31.37	0.36	-27.35	-30.37	2.28	-27.02	0	-	attempt 2
3234391	SMP	1	289	41.07	622.89	506.76	289	41.07	ball	31.37	0.36	-27.35	-30.37	2.28	-27.02	0	-	attempt 2
3268238	SMP	1	289	41.07	622.33	502.95	289	41.07	ball	31.37	0.36	-27.35	-30.37	2.28	-27.02	0	-	attempt 2
3301170	SMP	1	289	41.07	622	503.42	289	41.07	ball	31.37	0.36	-27.35	-30.37	2.28	-27.02	0	-	attempt 2
3334113	SMP	1	291	101.07	623.07	504.06	291	101.07	ball	31.37	0.36	-27.35	-30.37	2.28	-27.02	0	-	attempt 2
3367375	SMP	1	291	101.07	627.14	503.77	291	101.07	ball	31.37	0.36	-27.35	-30.37	2.28	-27.02	0	-	attempt 2
3400881	SMP	1	291	101.07	639.11	511.68	291	101.07	ball	31.37	0.36	-27.35	-30.37	2.28	-27.02	0	-	attempt 2
3434009	SMP	1	291	101.07	656.02	525.74	291	101.07	ball	31.37	0.36	-27.35	-30.37	2.28	-27.02	0	-	attempt 2
3468617	SMP	1	291	101.07	667.92	545.12	291	101.07	ball	31.37	0.36	-27.35	-30.37	2.28	-27.02	0	-	attempt 2
3504446	SMP	1	291	101.07	685.12	559.66	291	101.07	ball	31.37	0.36	-27.35	-30.37	2.28	-27.02	0	-	attempt 2
3567315	SMP	1	291	101.07	720.34	606.49	291	101.07	ball	31.37	0.36	-27.35	-30.37	2.28	-27.02	0	-	attempt 2
3600439	SMP	1	291	101.07	741.35	649.95	291	101.07	ball	31.37	0.36	-27.35	-30.37	2.28	-27.02	0	-	attempt 2
3634139	SMP	1	291	101.07	763.05	664.71	291	101.07	ball	31.37	0.36	-27.35	-30.37	2.28	-27.02	0	-	attempt 2
3667592	SMP	1	291	101.07	796.63	672.79	291	101.07	ball	31.37	0.36	-27.35	-30.37	2.28	-27.02	0	-	attempt 2
3700265	SMP	1	291	101.07	839.36	694.67	291	101.07	ball	31.37	0.36	-27.35	-30.37	2.28	-27.02	0	-	attempt 2
3733390	SMP	1	291	101.07	876.45	737.26	291	101.07	ball	31.37	0.36	-27.35	-30.37	2.28	-27.02	0	-	attempt 2
3766843	SMP	1	290	102.07	917.11	830.84	290	102.07	ball	31.37	0.36	-27.35	-30.37	2.28	-27.02	0	-	attempt 2
3800471	SMP	1	290	102.07	946.39	843.7	290	102.07	ball	31.37	0.36	-27.35	-30.37	2.28	-27.02	0	-	attempt 2
3833632	SMP	1	290	102.07	928.05	846.25	290	102.07	ball	31.37	0.36	-27.35	-30.37	2.28	-27.02	0	-	attempt 2
3866689	SMP	1	290	102.07	910.85	855.39	290	102.07	ball	31.37	0.36	-27.35	-30.37	2.28	-27.02	0	-	attempt 2
3899916	SMP	1	290	102.07	907.55	844.82	290	102.07	ball	31.37	0.36	-27.35	-30.37	2.28	-27.02	0	-	attempt 2
3933379	SMP	1	291	40.07	879.79	940.27	291	40.07	ball	31.37	0.36	-27.35	-30.37	2.28	-27.02	0	-	attempt 2
3966503	SMP	1	291	40.07	888.02	965.79	291	40.07	ball	31.37	0.36	-27.35	-30.37	2.28	-27.02	0	-	attempt 2
3999697	SMP	1	0	0	0	0	0	0	-	0	0	0	0	0	0	0	-	attempt 2
4033435	SMP	1	0	0	0	0	0	0	-	0	0	0	0	0	0	0	-	attempt 2
4066369	SMP	1	0	0	0	0	0	0	-	0	0	0	0	0	0	0	-	attempt 2
4099969	SMP	1	0	0	0	0	0	0	-	0	0	0	0	0	0	0	-	attempt 2
4133217	SMP	1	0	0	0	0	0	0	-	0	0	0	0	0	0	0	-	attempt 2
4166069	SMP	1	0	0	0	0	0	0	-	0	0	0	0	0	0	0	-	attempt 2
4199254	SMP	1	0	0	0	0	0	0	-	0	0	0	0	0	0	0	-	attempt 2
4232656	SMP	1	0	0	0	0	0	0	-	0	0	0	0	0	0	0	-	attempt 2
4266027	SMP	1	110	91.07	540	651.24	110	91.07	Bottom Middle	31.37	0.35	-27.35	-30.37	2.28	-27.02	0	-	attempt 2
4299307	SMP	1	0	0	0	0	0	0	-	0	0	0	0	0	0	0	-	attempt 2
4332497	SMP	1	0	0	0	0	0	0	-	0	0	0	0	0	0	0	-	attempt 2
4365934	SMP	1	0	0	0	0	0	0	-	0	0	0	0	0	0	0	-	attempt 2
4399484	SMP	1	0	0	0	0	0	0	-	0	0	0	0	0	0	0	-	attempt 2
4432414	SMP	1	0	0	0	0	0	0	-	0	0	0	0	0	0	0	-	attempt 2
4465695	SMP	1	0	0	0	0	0	0	-	0	0	0	0	0	0	0	-	attempt 2
4499292	SMP	1	0	0	0	0	0	0	-	0	0	0	0	0	0	0	-	attempt 2
4532029	SMP	1	0	0	0	0	0	0	-	0	0	0	0	0	0	0	-	attempt 2
4565312	SMP	1	0	0	0	0	0	0	-	0	0	0	0	0	0	0	-	attempt 2
4598721	SMP	1	0	0	0	0	0	0	-	0	0	0	0	0	0	0	-	attempt 2
4632015	SMP	1	0	0	0	0	0	0	-	0	0	0	0	0	0	0	-	attempt 2
4665254	SMP	1	0	0	0	0	0	0	-	0	0	0	0	0	0	0	-	attempt 2
4698600	SMP	1	0	0	0	0	0	0	-	0	0	0	0	0	0	0	-	attempt 2
4731747	SMP	1	0	0	0	0	0	0	-	0	0	0	0	0	0	0	-	attempt 2
4765010	SMP	1	0	0	0	0	0	0	-	0	0	0	0	0	0	0	-	attempt 2
4798617	SMP	1	0	0	0	0	0	0	-	0	0	0	0	0	0	0	-	attempt 2
4831743	SMP	1	0	0	0	0	0	0	-	0	0	0	0	0	0	0	-	attempt 2
