# Supplementary material for: Visual Search Strategies of Soccer Players Executing a Power vs. Placement Penalty Kick
Source: PLoS One. 2014 Dec 17;9(12):e115179. doi: 10.1371/journal.pone.0115179 (PMC4269429; doi:10.1371/journal.pone.0115179)
Supplement: S1 File — Raw visual search data from participant group in each test condition. (ZIP) [file pone.0115179.s001.zip › PLoS ONE Supporting Information/Part 9/Output/S1 attempt 2 LA placement GK move.xlsx]

## Sheet: Sheet1
## [BeGaze]
## Converted from:
## Date:	22.07.2013 17:02:59
## Version:	BeGaze 3.2.28
## IDF Version:	10
## Sample Rate:	30
## Separator Type:	Trial
## Trial Count:	1
## Uses Plane File:	FALSE
## Stimulus:	attempt 4
## Number of Samples:	140
## Reversed:	none
## [Run]
## Subject:	Lex Low Anxiety
## Description:	Reference View 5 Lex Low Anxiety 0
## [Calibration]
## Calibration Type:	n.a.
## Calibration Area:	1280	960
## [Geometry]
## Stimulus Dimension [mm]:	1280	960
## Head Distance [mm]:	1450
## [Hardware Setup]
## System ID:
## Operating System :
## IView X Version:
## [Filter Settings]
## Heuristics:	FALSE
## Heuristics Stage:	0
## Bilateral:	FALSE
## Gaze Cursor Filter:	FALSE
## Saccade Length [px]:	0
## Filter Depth [ms]:	0
## Format:	LEFT, RIGHT, POR, AOI, EYEPOSITION, TRIGGER
##
Time	Type	Trial	B POR X [px]	B POR Y [px]	L POR X [px]	L POR Y [px]	R POR X [px]	R POR Y [px]	B Object Hit	L EPOS X	L EPOS Y	L EPOS Z	R EPOS X	R EPOS Y	R EPOS Z	Trigger	B Event Info	Stimulus
11264	SMP	1	288	101.07	791.25	668.17	288	101.07	ball	31.37	0.28	-27.42	-30.32	2.24	-27.04	0	-	attempt 4
44296	SMP	1	288	101.07	790.74	680.79	288	101.07	ball	31.37	0.28	-27.42	-30.32	2.24	-27.04	0	-	attempt 4
77322	SMP	1	288	101.07	789.75	691.31	288	101.07	ball	31.37	0.28	-27.42	-30.32	2.24	-27.04	0	-	attempt 4
110565	SMP	1	288	101.07	786	709.18	288	101.07	ball	31.37	0.28	-27.42	-30.32	2.24	-27.04	0	-	attempt 4
144082	SMP	1	288	41.07	779.85	726.75	288	41.07	ball	31.37	0.28	-27.42	-30.32	2.24	-27.04	0	-	attempt 4
177509	SMP	1	288	41.07	770.58	754.61	288	41.07	ball	31.37	0.28	-27.43	-30.32	2.24	-27.04	0	-	attempt 4
210405	SMP	1	288	41.07	767.62	781.97	288	41.07	ball	31.37	0.28	-27.43	-30.32	2.24	-27.04	0	-	attempt 4
243653	SMP	1	288	41.07	764.51	819.29	288	41.07	ball	31.37	0.28	-27.43	-30.31	2.24	-27.04	0	-	attempt 4
276844	SMP	1	288	41.07	767.62	861.56	288	41.07	ball	31.37	0.28	-27.43	-30.31	2.24	-27.04	0	-	attempt 4
310105	SMP	1	288	41.07	777.87	902.01	288	41.07	ball	31.37	0.28	-27.43	-30.31	2.24	-27.04	0	-	attempt 4
346601	SMP	1	288	41.07	795.74	939.82	288	41.07	ball	31.37	0.28	-27.43	-30.31	2.24	-27.04	0	-	attempt 4
378498	SMP	1	295	105.07	810.56	982.31	295	105.07	ball	31.37	0.28	-27.43	-30.31	2.24	-27.04	0	-	attempt 4
417947	SMP	1	295	105.07	828.39	1003.49	295	105.07	ball	31.37	0.28	-27.43	-30.31	2.24	-27.04	0	-	attempt 4
476544	SMP	1	295	105.07	863.91	990.72	295	105.07	ball	31.37	0.28	-27.43	-30.31	2.24	-27.04	0	-	attempt 4
509773	SMP	1	295	105.07	868.36	947.26	295	105.07	ball	31.37	0.28	-27.43	-30.31	2.24	-27.04	0	-	attempt 4
543155	SMP	1	295	105.07	873.18	906.95	295	105.07	ball	31.37	0.28	-27.43	-30.31	2.24	-27.04	0	-	attempt 4
576584	SMP	1	295	105.07	885.62	879.61	295	105.07	ball	31.37	0.28	-27.43	-30.31	2.24	-27.04	0	-	attempt 4
609697	SMP	1	295	105.07	876.29	822.08	295	105.07	ball	31.37	0.28	-27.43	-30.31	2.24	-27.04	0	-	attempt 4
642949	SMP	1	295	105.07	871.53	784.22	295	105.07	ball	31.37	0.28	-27.43	-30.31	2.24	-27.05	0	-	attempt 4
676966	SMP	1	295	105.07	857.13	742.39	295	105.07	ball	31.37	0.28	-27.43	-30.31	2.24	-27.05	0	-	attempt 4
709504	SMP	1	295	105.07	845.69	715.2	295	105.07	ball	31.37	0.28	-27.43	-30.31	2.24	-27.05	0	-	attempt 4
742671	SMP	1	295	105.07	834.54	700.91	295	105.07	ball	31.37	0.28	-27.43	-30.31	2.24	-27.05	0	-	attempt 4
776293	SMP	1	295	105.07	821.01	678.75	295	105.07	ball	31.37	0.28	-27.43	-30.31	2.24	-27.05	0	-	attempt 4
809687	SMP	1	295	105.07	807.85	664.02	295	105.07	ball	31.37	0.28	-27.43	-30.31	2.24	-27.05	0	-	attempt 4
842731	SMP	1	295	105.07	794.94	651.08	295	105.07	ball	31.37	0.28	-27.43	-30.31	2.24	-27.05	0	-	attempt 4
876481	SMP	1	295	105.07	787.26	638	295	105.07	ball	31.37	0.28	-27.43	-30.31	2.24	-27.05	0	-	attempt 4
909158	SMP	1	295	105.07	776.4	654.3	295	105.07	ball	31.37	0.28	-27.43	-30.31	2.24	-27.05	0	-	attempt 4
942420	SMP	1	295	105.07	772.28	647.33	295	105.07	ball	31.37	0.28	-27.43	-30.31	2.24	-27.05	0	-	attempt 4
975806	SMP	1	295	105.07	767.27	638.23	295	105.07	ball	31.37	0.28	-27.43	-30.31	2.24	-27.05	0	-	attempt 4
1009060	SMP	1	295	105.07	763.49	637.75	295	105.07	ball	31.37	0.28	-27.43	-30.31	2.24	-27.05	0	-	attempt 4
1042309	SMP	1	295	105.07	759.25	639.35	295	105.07	ball	31.37	0.28	-27.43	-30.31	2.24	-27.05	0	-	attempt 4
1075671	SMP	1	295	105.07	751.32	631.39	295	105.07	ball	31.37	0.29	-27.43	-30.31	2.24	-27.05	0	-	attempt 4
1108808	SMP	1	295	105.07	737.15	615.53	295	105.07	ball	31.37	0.29	-27.43	-30.31	2.24	-27.05	0	-	attempt 4
1142056	SMP	1	295	105.07	722.87	600.28	295	105.07	ball	31.37	0.29	-27.43	-30.31	2.24	-27.05	0	-	attempt 4
1175602	SMP	1	295	105.07	715.17	589.91	295	105.07	ball	31.37	0.29	-27.43	-30.31	2.24	-27.05	0	-	attempt 4
1209211	SMP	1	295	105.07	697.72	571.05	295	105.07	ball	31.37	0.29	-27.43	-30.31	2.24	-27.05	0	-	attempt 4
1241810	SMP	1	295	105.07	685.56	549.38	295	105.07	ball	31.37	0.29	-27.43	-30.31	2.25	-27.05	0	-	attempt 4
1275332	SMP	1	295	105.07	678.37	537.1	295	105.07	ball	31.37	0.29	-27.43	-30.31	2.25	-27.05	0	-	attempt 4
1308544	SMP	1	295	105.07	666.62	539.34	295	105.07	ball	31.37	0.29	-27.43	-30.31	2.25	-27.05	0	-	attempt 4
1341919	SMP	1	288	40.07	641.34	581.65	288	40.07	ball	31.37	0.29	-27.43	-30.31	2.25	-27.05	0	-	attempt 4
1375281	SMP	1	288	40.07	607.51	652.64	288	40.07	ball	31.37	0.29	-27.43	-30.31	2.25	-27.05	0	-	attempt 4
1408454	SMP	1	288	40.07	570.84	737.5	288	40.07	ball	31.37	0.29	-27.43	-30.31	2.25	-27.05	0	-	attempt 4
1441597	SMP	1	288	40.07	575.99	766.36	288	40.07	ball	31.37	0.29	-27.43	-30.31	2.25	-27.05	0	-	attempt 4
1474897	SMP	1	288	40.07	606.84	774.18	288	40.07	ball	31.37	0.29	-27.43	-30.31	2.25	-27.05	0	-	attempt 4
1508416	SMP	1	292	103.07	640.01	787.57	292	103.07	ball	31.37	0.29	-27.43	-30.31	2.25	-27.05	0	-	attempt 4
1541510	SMP	1	292	103.07	673.05	802.54	292	103.07	ball	31.37	0.29	-27.43	-30.31	2.25	-27.05	0	-	attempt 4
1574908	SMP	1	292	103.07	695.86	812.21	292	103.07	ball	31.37	0.29	-27.43	-30.31	2.25	-27.05	0	-	attempt 4
1607942	SMP	1	292	103.07	707.78	813.94	292	103.07	ball	31.37	0.29	-27.43	-30.31	2.25	-27.05	0	-	attempt 4
1641419	SMP	1	292	103.07	717.53	807.42	292	103.07	ball	31.37	0.29	-27.43	-30.31	2.25	-27.05	0	-	attempt 4
1674689	SMP	1	292	103.07	724.53	816.17	292	103.07	ball	31.37	0.29	-27.43	-30.31	2.25	-27.05	0	-	attempt 4
1708408	SMP	1	292	103.07	731.4	824.28	292	103.07	ball	31.37	0.29	-27.43	-30.31	2.25	-27.05	0	-	attempt 4
1741123	SMP	1	292	103.07	735.7	822.78	292	103.07	ball	31.37	0.29	-27.43	-30.31	2.25	-27.05	0	-	attempt 4
1774315	SMP	1	292	103.07	736.57	800.8	292	103.07	ball	31.37	0.29	-27.43	-30.31	2.25	-27.05	0	-	attempt 4
1807542	SMP	1	292	103.07	733.76	768.76	292	103.07	ball	31.37	0.29	-27.44	-30.31	2.25	-27.05	0	-	attempt 4
1840797	SMP	1	292	103.07	730.23	743.21	292	103.07	ball	31.37	0.29	-27.44	-30.31	2.25	-27.05	0	-	attempt 4
1874122	SMP	1	292	103.07	724.95	719.16	292	103.07	ball	31.37	0.29	-27.44	-30.31	2.25	-27.05	0	-	attempt 4
1907628	SMP	1	292	103.07	709.94	697.43	292	103.07	ball	31.37	0.29	-27.44	-30.31	2.25	-27.05	0	-	attempt 4
1941006	SMP	1	292	103.07	700.77	676.33	292	103.07	ball	31.37	0.29	-27.44	-30.31	2.25	-27.05	0	-	attempt 4
1974355	SMP	1	292	103.07	696.42	668.57	292	103.07	ball	31.37	0.29	-27.44	-30.31	2.25	-27.05	0	-	attempt 4
2007758	SMP	1	292	103.07	692.32	661.23	292	103.07	ball	31.37	0.29	-27.44	-30.31	2.25	-27.05	0	-	attempt 4
2040691	SMP	1	292	103.07	689.3	655.53	292	103.07	ball	31.37	0.29	-27.44	-30.31	2.25	-27.05	0	-	attempt 4
2073823	SMP	1	292	103.07	685.25	645.67	292	103.07	ball	31.37	0.29	-27.44	-30.31	2.25	-27.05	0	-	attempt 4
2107085	SMP	1	292	103.07	684.25	637.51	292	103.07	ball	31.37	0.29	-27.44	-30.31	2.25	-27.05	0	-	attempt 4
2140224	SMP	1	292	103.07	681.28	628.4	292	103.07	ball	31.37	0.29	-27.44	-30.31	2.25	-27.05	0	-	attempt 4
2173574	SMP	1	292	103.07	683.29	618.94	292	103.07	ball	31.37	0.29	-27.44	-30.31	2.25	-27.05	0	-	attempt 4
2206934	SMP	1	292	103.07	688.29	607.76	292	103.07	ball	31.37	0.29	-27.44	-30.31	2.25	-27.05	0	-	attempt 4
2240158	SMP	1	292	103.07	696.16	608.19	292	103.07	ball	31.37	0.29	-27.44	-30.31	2.25	-27.05	0	-	attempt 4
2273402	SMP	1	292	103.07	708.83	613.26	292	103.07	ball	31.37	0.29	-27.44	-30.31	2.25	-27.05	0	-	attempt 4
2307626	SMP	1	292	103.07	718.05	614.28	292	103.07	ball	31.37	0.29	-27.44	-30.31	2.25	-27.05	0	-	attempt 4
2340398	SMP	1	292	103.07	728	610.87	292	103.07	ball	31.37	0.29	-27.44	-30.31	2.25	-27.05	0	-	attempt 4
2373576	SMP	1	292	103.07	735.32	597.21	292	103.07	ball	31.37	0.29	-27.44	-30.31	2.25	-27.05	0	-	attempt 4
2406422	SMP	1	292	103.07	737.23	580.45	292	103.07	ball	31.37	0.29	-27.44	-30.31	2.25	-27.05	0	-	attempt 4
2440367	SMP	1	292	103.07	734.09	563.56	292	103.07	ball	31.37	0.29	-27.44	-30.31	2.25	-27.05	0	-	attempt 4
2473457	SMP	1	292	103.07	726.21	544.55	292	103.07	ball	31.37	0.29	-27.44	-30.31	2.25	-27.05	0	-	attempt 4
2506507	SMP	1	292	103.07	719.53	525.49	292	103.07	ball	31.37	0.29	-27.44	-30.31	2.25	-27.05	0	-	attempt 4
2539627	SMP	1	292	103.07	712.5	511.24	292	103.07	ball	31.37	0.29	-27.44	-30.31	2.25	-27.05	0	-	attempt 4
2572917	SMP	1	292	103.07	705.95	507.6	292	103.07	ball	31.37	0.29	-27.44	-30.31	2.25	-27.05	0	-	attempt 4
2606201	SMP	1	292	103.07	700.95	513.17	292	103.07	ball	31.37	0.29	-27.44	-30.31	2.25	-27.05	0	-	attempt 4
2639409	SMP	1	292	103.07	702.34	496.05	292	103.07	ball	31.37	0.29	-27.44	-30.31	2.25	-27.05	0	-	attempt 4
2673423	SMP	1	292	103.07	656.79	312.27	292	103.07	Other	31.37	0.29	-27.44	-30.31	2.25	-27.05	0	-	attempt 4
2706084	SMP	1	242	115.07	602.1	202.88	242	115.07	Front right	31.37	0.29	-27.44	-30.31	2.25	-27.05	0	-	attempt 4
2739461	SMP	1	0	0	0	0	0	0	-	0	0	0	0	0	0	0	-	attempt 4
2772621	SMP	1	298	99.07	583.16	217.87	298	99.07	Other	31.37	0.29	-27.44	-30.31	2.25	-27.05	0	-	attempt 4
2806165	SMP	1	298	99.07	580.76	214.03	298	99.07	Other	31.37	0.29	-27.44	-30.31	2.25	-27.05	0	-	attempt 4
2839214	SMP	1	298	99.07	577.29	205.38	298	99.07	Other	31.37	0.29	-27.44	-30.31	2.25	-27.05	0	-	attempt 4
2872366	SMP	1	298	99.07	595.3	224.55	298	99.07	Other	31.37	0.29	-27.44	-30.31	2.25	-27.05	0	-	attempt 4
2905517	SMP	1	298	99.07	684.57	412.22	298	99.07	Other	31.37	0.29	-27.44	-30.31	2.25	-27.05	0	-	attempt 4
2939065	SMP	1	291	105.07	715.08	541.73	291	105.07	ball	31.37	0.29	-27.44	-30.31	2.25	-27.06	0	-	attempt 4
2972667	SMP	1	292	101.07	694.26	521.65	292	101.07	ball	31.37	0.29	-27.44	-30.31	2.25	-27.06	0	-	attempt 4
3005543	SMP	1	292	101.07	679.79	513.73	292	101.07	ball	31.37	0.29	-27.44	-30.31	2.25	-27.06	0	-	attempt 4
3038770	SMP	1	292	101.07	670.08	503.12	292	101.07	ball	31.37	0.29	-27.44	-30.31	2.25	-27.06	0	-	attempt 4
3072013	SMP	1	292	101.07	663.42	495.61	292	101.07	ball	31.37	0.29	-27.44	-30.31	2.25	-27.06	0	-	attempt 4
3105517	SMP	1	292	101.07	658.8	491.66	292	101.07	ball	31.37	0.29	-27.44	-30.31	2.25	-27.06	0	-	attempt 4
3138477	SMP	1	292	101.07	654.94	486.52	292	101.07	ball	31.37	0.29	-27.44	-30.31	2.25	-27.06	0	-	attempt 4
3172079	SMP	1	292	101.07	652.39	480.32	292	101.07	ball	31.37	0.29	-27.44	-30.31	2.25	-27.06	0	-	attempt 4
3205725	SMP	1	292	101.07	650.65	478.48	292	101.07	ball	31.37	0.29	-27.44	-30.31	2.25	-27.06	0	-	attempt 4
3238559	SMP	1	292	101.07	649.37	476.44	292	101.07	ball	31.37	0.29	-27.44	-30.31	2.25	-27.06	0	-	attempt 4
3271687	SMP	1	292	101.07	648.98	477.46	292	101.07	ball	31.37	0.29	-27.44	-30.31	2.25	-27.06	0	-	attempt 4
3305056	SMP	1	292	101.07	649.73	478.53	292	101.07	ball	31.37	0.29	-27.44	-30.31	2.25	-27.06	0	-	attempt 4
3338356	SMP	1	292	101.07	648.33	477.81	292	101.07	ball	31.37	0.29	-27.44	-30.31	2.25	-27.06	0	-	attempt 4
3371397	SMP	1	292	101.07	647.59	482.63	292	101.07	ball	31.37	0.29	-27.44	-30.31	2.25	-27.06	0	-	attempt 4
3405265	SMP	1	292	101.07	649.2	480.85	292	101.07	ball	31.37	0.29	-27.44	-30.31	2.25	-27.06	0	-	attempt 4
3438052	SMP	1	292	101.07	649.06	483.35	292	101.07	ball	31.37	0.29	-27.45	-30.31	2.25	-27.06	0	-	attempt 4
3471379	SMP	1	292	101.07	648.49	483.17	292	101.07	ball	31.37	0.29	-27.45	-30.31	2.25	-27.06	0	-	attempt 4
3505124	SMP	1	292	101.07	648.64	480.16	292	101.07	ball	31.37	0.29	-27.45	-30.31	2.25	-27.06	0	-	attempt 4
3537838	SMP	1	292	101.07	647.19	478.63	292	101.07	ball	31.37	0.29	-27.45	-30.31	2.25	-27.06	0	-	attempt 4
3571309	SMP	1	292	101.07	649.58	484.3	292	101.07	ball	31.37	0.29	-27.45	-30.31	2.25	-27.06	0	-	attempt 4
3604717	SMP	1	292	101.07	657.32	485.84	292	101.07	ball	31.37	0.3	-27.45	-30.31	2.25	-27.06	0	-	attempt 4
3637699	SMP	1	292	101.07	665.34	500.39	292	101.07	ball	31.37	0.3	-27.45	-30.31	2.25	-27.06	0	-	attempt 4
3670950	SMP	1	292	101.07	673.92	526.85	292	101.07	ball	31.37	0.3	-27.45	-30.31	2.25	-27.06	0	-	attempt 4
3737415	SMP	1	292	101.07	698.41	566.43	292	101.07	ball	31.37	0.3	-27.45	-30.3	2.25	-27.06	0	-	attempt 4
3770888	SMP	1	293	104.07	712.68	579.75	293	104.07	ball	31.37	0.3	-27.45	-30.3	2.25	-27.06	0	-	attempt 4
3804004	SMP	1	293	104.07	727.93	581.02	293	104.07	ball	31.37	0.3	-27.45	-30.3	2.25	-27.06	0	-	attempt 4
3837382	SMP	1	293	104.07	741.48	595.87	293	104.07	ball	31.37	0.3	-27.45	-30.3	2.25	-27.06	0	-	attempt 4
3870653	SMP	1	293	104.07	760.57	613.61	293	104.07	ball	31.37	0.3	-27.45	-30.3	2.25	-27.06	0	-	attempt 4
3903839	SMP	1	293	104.07	781.08	650.16	293	104.07	ball	31.37	0.3	-27.45	-30.3	2.25	-27.06	0	-	attempt 4
3937176	SMP	1	293	104.07	814.47	737.76	293	104.07	ball	31.37	0.3	-27.45	-30.3	2.25	-27.06	0	-	attempt 4
3970460	SMP	1	293	104.07	873.74	869.18	293	104.07	ball	31.37	0.3	-27.45	-30.3	2.25	-27.06	0	-	attempt 4
4003722	SMP	1	0	0	0	0	0	0		0	0	0	0	0	0	0	-	attempt 4
4037058	SMP	1	292	105.07	874.96	884.08	292	105.07	ball	31.37	0.3	-27.45	-30.3	2.25	-27.06	0	-	attempt 4
4070448	SMP	1	292	105.07	941.57	918.38	292	105.07	ball	31.37	0.3	-27.45	-30.3	2.25	-27.06	0	-	attempt 4
4103565	SMP	1	286	36.07	881.31	819.92	286	36.07	ball	31.37	0.3	-27.45	-30.3	2.25	-27.06	0	-	attempt 4
4137351	SMP	1	288	101.07	623.05	717.25	288	101.07	ball	31.37	0.3	-27.45	-30.3	2.25	-27.06	0	-	attempt 4
4170626	SMP	1	288	101.07	278.45	583.38	288	101.07	ball	31.37	0.3	-27.45	-30.3	2.25	-27.06	0	-	attempt 4
4203450	SMP	1	288	101.07	155.14	282.58	288	101.07	Other	31.37	0.3	-27.45	-30.3	2.25	-27.06	0	-	attempt 4
4236676	SMP	1	0	0	0	0	0	0	-	0	0	0	0	0	0	0	-	attempt 4
4270231	SMP	1	0	0	0	0	0	0	-	0	0	0	0	0	0	0	-	attempt 4
4303252	SMP	1	0	0	0	0	0	0	-	0	0	0	0	0	0	0	-	attempt 4
4336536	SMP	1	0	0	0	0	0	0	-	0	0	0	0	0	0	0	-	attempt 4
4369968	SMP	1	0	0	0	0	0	0	-	0	0	0	0	0	0	0	-	attempt 4
4403286	SMP	1	0	0	0	0	0	0	-	0	0	0	0	0	0	0	-	attempt 4
4436524	SMP	1	0	0	0	0	0	0	-	0	0	0	0	0	0	0	-	attempt 4
4469647	SMP	1	0	0	0	0	0	0	-	0	0	0	0	0	0	0	-	attempt 4
4503467	SMP	1	0	0	0	0	0	0	-	0	0	0	0	0	0	0	-	attempt 4
4536150	SMP	1	57	73.07	376.19	357.13	57	73.07	Bottom Left	31.37	0.3	-27.45	-30.3	2.25	-27.06	0	-	attempt 4
4569460	SMP	1	0	0	0	0	0	0	-	0	0	0	0	0	0	0	-	attempt 4
4602828	SMP	1	0	0	0	0	0	0	-	0	0	0	0	0	0	0	-	attempt 4
4635997	SMP	1	0	0	0	0	0	0	-	0	0	0	0	0	0	0	-	attempt 4
4669187	SMP	1	0	0	0	0	0	0	-	0	0	0	0	0	0	0	-	attempt 4
4702497	SMP	1	0	0	0	0	0	0	-	0	0	0	0	0	0	0	-	attempt 4
