# Supplementary material for: Visual Search Strategies of Soccer Players Executing a Power vs. Placement Penalty Kick
Source: PLoS One. 2014 Dec 17;9(12):e115179. doi: 10.1371/journal.pone.0115179 (PMC4269429; doi:10.1371/journal.pone.0115179)
Supplement: S1 File — Raw visual search data from participant group in each test condition. (ZIP) [file pone.0115179.s001.zip › PLoS ONE Supporting Information/Part 9/Output/S1 attempt 2 LA placement no GK.xlsx]

## Sheet: Sheet1
## [BeGaze]
## Converted from:
## Date:	28.07.2013 13:34:58
## Version:	BeGaze 3.2.28
## IDF Version:	10
## Sample Rate:	30
## Separator Type:	Trial
## Trial Count:	1
## Uses Plane File:	FALSE
## Stimulus:	attempt 8
## Number of Samples:	124
## Reversed:	none
## [Run]
## Subject:	Lex Low Anxiety
## Description:	Reference View 14 Lex Low Anxiety 0
## [Calibration]
## Calibration Type:	n.a.
## Calibration Area:	1280	960
## [Geometry]
## Stimulus Dimension [mm]:	1280	960
## Head Distance [mm]:	1450
## [Hardware Setup]
## System ID:
## Operating System :
## IView X Version:
## [Filter Settings]
## Heuristics:	FALSE
## Heuristics Stage:	0
## Bilateral:	FALSE
## Gaze Cursor Filter:	FALSE
## Saccade Length [px]:	0
## Filter Depth [ms]:	0
## Format:	LEFT, RIGHT, POR, AOI, EYEPOSITION, TRIGGER
##
Time	Type	Trial	B POR X [px]	B POR Y [px]	L POR X [px]	L POR Y [px]	R POR X [px]	R POR Y [px]	B Object Hit	L EPOS X	L EPOS Y	L EPOS Z	R EPOS X	R EPOS Y	R EPOS Z	Trigger	B Event Info	Stimulus
3849	SMP	1	289	40.07	789.13	626	289	40.07	ball	31.33	0.32	-27.71	-30.14	2.29	-27.18	0	-	attempt 8
36652	SMP	1	289	40.07	791.15	636.78	289	40.07	ball	31.33	0.32	-27.71	-30.14	2.29	-27.18	0	-	attempt 8
69842	SMP	1	289	40.07	787.37	652.16	289	40.07	ball	31.33	0.32	-27.71	-30.14	2.3	-27.18	0	-	attempt 8
103510	SMP	1	289	40.07	775.82	666.94	289	40.07	ball	31.33	0.32	-27.71	-30.14	2.3	-27.18	0	-	attempt 8
136339	SMP	1	290	105.07	871.9	699.01	290	105.07	ball	31.33	0.32	-27.71	-30.14	2.3	-27.18	0	-	attempt 8
169818	SMP	1	292	104.07	874.09	703.56	292	104.07	ball	31.33	0.32	-27.71	-30.14	2.3	-27.18	0	-	attempt 8
203349	SMP	1	292	104.07	881.22	729.87	292	104.07	ball	31.33	0.32	-27.71	-30.14	2.3	-27.18	0	-	attempt 8
236443	SMP	1	292	104.07	899.54	762.02	292	104.07	ball	31.33	0.32	-27.71	-30.14	2.3	-27.18	0	-	attempt 8
269923	SMP	1	292	104.07	926.6	790.32	292	104.07	ball	31.33	0.32	-27.71	-30.14	2.3	-27.18	0	-	attempt 8
302821	SMP	1	292	104.07	956.82	810.06	292	104.07	ball	31.33	0.32	-27.71	-30.14	2.3	-27.18	0	-	attempt 8
336039	SMP	1	292	104.07	982.64	813.25	292	104.07	ball	31.33	0.32	-27.71	-30.14	2.3	-27.18	0	-	attempt 8
369494	SMP	1	292	104.07	1001.53	807.13	292	104.07	ball	31.33	0.32	-27.71	-30.14	2.3	-27.18	0	-	attempt 8
402570	SMP	1	292	104.07	1012.66	797.65	292	104.07	ball	31.33	0.32	-27.71	-30.14	2.3	-27.18	0	-	attempt 8
436589	SMP	1	292	104.07	1007.52	754.04	292	104.07	ball	31.33	0.32	-27.71	-30.14	2.3	-27.18	0	-	attempt 8
469340	SMP	1	292	104.07	1045.09	754.82	292	104.07	ball	31.33	0.32	-27.71	-30.14	2.3	-27.18	0	-	attempt 8
503384	SMP	1	292	104.07	1037.61	703.22	292	104.07	ball	31.33	0.32	-27.71	-30.14	2.3	-27.18	0	-	attempt 8
537109	SMP	1	292	104.07	1004.41	662.41	292	104.07	ball	31.33	0.32	-27.71	-30.14	2.3	-27.18	0	-	attempt 8
568953	SMP	1	290	41.07	944.71	708.15	290	41.07	ball	31.33	0.32	-27.71	-30.14	2.3	-27.18	0	-	attempt 8
602420	SMP	1	290	41.07	902.26	679.34	290	41.07	ball	31.33	0.32	-27.71	-30.14	2.3	-27.18	0	-	attempt 8
635589	SMP	1	290	41.07	829.97	752.98	290	41.07	ball	31.33	0.32	-27.71	-30.14	2.3	-27.18	0	-	attempt 8
669457	SMP	1	290	41.07	793.91	751.4	290	41.07	ball	31.33	0.32	-27.71	-30.14	2.3	-27.18	0	-	attempt 8
702513	SMP	1	290	41.07	799.77	770.96	290	41.07	ball	31.33	0.32	-27.71	-30.14	2.3	-27.18	0	-	attempt 8
735472	SMP	1	290	41.07	802.47	761.54	290	41.07	ball	31.33	0.32	-27.71	-30.14	2.3	-27.18	0	-	attempt 8
768641	SMP	1	290	41.07	805.78	765.71	290	41.07	ball	31.33	0.32	-27.71	-30.14	2.3	-27.18	0	-	attempt 8
802633	SMP	1	290	41.07	796.62	782.57	290	41.07	ball	31.33	0.32	-27.71	-30.14	2.3	-27.18	0	-	attempt 8
835301	SMP	1	290	41.07	791.66	793.25	290	41.07	ball	31.33	0.32	-27.71	-30.14	2.3	-27.18	0	-	attempt 8
868789	SMP	1	290	41.07	783.77	795.72	290	41.07	ball	31.33	0.32	-27.71	-30.14	2.3	-27.18	0	-	attempt 8
901762	SMP	1	290	41.07	781.2	790.49	290	41.07	ball	31.33	0.32	-27.71	-30.14	2.3	-27.18	0	-	attempt 8
935183	SMP	1	295	101.07	777.87	787.64	295	101.07	ball	31.33	0.32	-27.71	-30.14	2.3	-27.18	0	-	attempt 8
968736	SMP	1	295	101.07	779.5	789.86	295	101.07	ball	31.33	0.32	-27.71	-30.14	2.3	-27.18	0	-	attempt 8
1001856	SMP	1	295	101.07	782.24	788.58	295	101.07	ball	31.33	0.32	-27.71	-30.14	2.3	-27.18	0	-	attempt 8
1035084	SMP	1	295	101.07	790.04	782.11	295	101.07	ball	31.33	0.33	-27.71	-30.14	2.3	-27.18	0	-	attempt 8
1068059	SMP	1	296	102.07	799.03	765.36	296	102.07	ball	31.33	0.33	-27.71	-30.14	2.3	-27.18	0	-	attempt 8
1101650	SMP	1	296	102.07	802.85	766.36	296	102.07	ball	31.33	0.33	-27.71	-30.14	2.3	-27.18	0	-	attempt 8
1134692	SMP	1	296	102.07	802.99	765.9	296	102.07	ball	31.33	0.33	-27.71	-30.14	2.3	-27.18	0	-	attempt 8
1168429	SMP	1	296	102.07	806.64	753.66	296	102.07	ball	31.33	0.33	-27.71	-30.14	2.3	-27.18	0	-	attempt 8
1201312	SMP	1	296	102.07	797.03	727.79	296	102.07	ball	31.33	0.33	-27.71	-30.14	2.3	-27.18	0	-	attempt 8
1234830	SMP	1	296	102.07	786.86	710.71	296	102.07	ball	31.33	0.33	-27.71	-30.14	2.3	-27.18	0	-	attempt 8
1267813	SMP	1	293	105.07	773.29	687.7	293	105.07	ball	31.33	0.33	-27.71	-30.14	2.3	-27.18	0	-	attempt 8
1301014	SMP	1	293	105.07	761.01	669.68	293	105.07	ball	31.33	0.33	-27.71	-30.14	2.3	-27.18	0	-	attempt 8
1334991	SMP	1	291	105.07	751.28	657.02	291	105.07	ball	31.33	0.33	-27.72	-30.14	2.3	-27.18	0	-	attempt 8
1368505	SMP	1	291	105.07	745.08	643.42	291	105.07	ball	31.33	0.33	-27.72	-30.14	2.3	-27.18	0	-	attempt 8
1400833	SMP	1	291	105.07	741.74	633.81	291	105.07	ball	31.33	0.33	-27.72	-30.14	2.3	-27.18	0	-	attempt 8
1434630	SMP	1	291	105.07	738.05	627	291	105.07	ball	31.33	0.33	-27.72	-30.14	2.3	-27.18	0	-	attempt 8
1467441	SMP	1	291	105.07	737.65	620.03	291	105.07	ball	31.33	0.33	-27.72	-30.14	2.3	-27.18	0	-	attempt 8
1500743	SMP	1	291	105.07	738.07	609.6	291	105.07	ball	31.33	0.33	-27.72	-30.14	2.3	-27.18	0	-	attempt 8
1534010	SMP	1	291	105.07	739.84	599.89	291	105.07	ball	31.33	0.33	-27.72	-30.14	2.3	-27.18	0	-	attempt 8
1567320	SMP	1	291	105.07	744.36	590	291	105.07	ball	31.33	0.33	-27.72	-30.14	2.3	-27.18	0	-	attempt 8
1600497	SMP	1	291	105.07	749.41	584.59	291	105.07	ball	31.33	0.33	-27.72	-30.14	2.3	-27.18	0	-	attempt 8
1633772	SMP	1	291	105.07	742.58	609.27	291	105.07	ball	31.33	0.33	-27.72	-30.14	2.3	-27.18	0	-	attempt 8
1667563	SMP	1	291	105.07	745.12	615.98	291	105.07	ball	31.33	0.33	-27.72	-30.14	2.3	-27.18	0	-	attempt 8
1700309	SMP	1	291	105.07	750.26	622.1	291	105.07	ball	31.33	0.33	-27.72	-30.14	2.3	-27.18	0	-	attempt 8
1733923	SMP	1	291	105.07	752.08	623.79	291	105.07	ball	31.33	0.33	-27.72	-30.14	2.3	-27.18	0	-	attempt 8
1767500	SMP	1	291	105.07	753.85	621.76	291	105.07	ball	31.33	0.33	-27.72	-30.14	2.3	-27.18	0	-	attempt 8
1800341	SMP	1	291	105.07	752.63	610.31	291	105.07	ball	31.33	0.33	-27.72	-30.14	2.3	-27.18	0	-	attempt 8
1833572	SMP	1	291	105.07	752.38	602.69	291	105.07	ball	31.33	0.33	-27.72	-30.14	2.3	-27.18	0	-	attempt 8
1866772	SMP	1	291	105.07	752.38	596.91	291	105.07	ball	31.33	0.33	-27.72	-30.14	2.3	-27.18	0	-	attempt 8
1900518	SMP	1	291	105.07	756.72	584.74	291	105.07	ball	31.33	0.33	-27.72	-30.14	2.3	-27.18	0	-	attempt 8
1933272	SMP	1	291	105.07	758.48	568.98	291	105.07	ball	31.33	0.33	-27.72	-30.14	2.3	-27.18	0	-	attempt 8
1966663	SMP	1	291	105.07	752.51	560.61	291	105.07	ball	31.33	0.33	-27.72	-30.14	2.3	-27.18	0	-	attempt 8
1999878	SMP	1	291	105.07	749.06	557.95	291	105.07	ball	31.33	0.33	-27.72	-30.14	2.3	-27.18	0	-	attempt 8
2033285	SMP	1	291	105.07	619.6	490.16	291	105.07	Other	31.33	0.33	-27.72	-30.14	2.3	-27.18	0	-	attempt 8
2066686	SMP	1	291	105.07	405.09	353.39	291	105.07	Other	31.33	0.33	-27.72	-30.14	2.3	-27.18	0	-	attempt 8
2099688	SMP	1	101	87.07	277.93	287.27	101	87.07	Bottom Middle	31.33	0.33	-27.72	-30.14	2.3	-27.18	0	-	attempt 8
2132899	SMP	1	128	85.07	319.74	280	128	85.07	Bottom Middle	31.33	0.33	-27.72	-30.14	2.3	-27.18	0	-	attempt 8
2166197	SMP	1	101	80.07	352.14	280.47	101	80.07	Bottom Middle	31.33	0.33	-27.72	-30.14	2.3	-27.18	0	-	attempt 8
2199434	SMP	1	123	87.07	372.2	278.94	123	87.07	Bottom Middle	31.33	0.33	-27.72	-30.14	2.3	-27.18	0	-	attempt 8
2233259	SMP	1	122	71.07	374.59	268.43	122	71.07	Bottom Middle	31.33	0.33	-27.72	-30.14	2.3	-27.18	0	-	attempt 8
2266075	SMP	1	119	86.07	390.11	277.37	119	86.07	Bottom Middle	31.33	0.33	-27.72	-30.14	2.3	-27.18	0	-	attempt 8
2299333	SMP	1	295	103.07	684.47	469.56	295	103.07	Other	31.33	0.33	-27.72	-30.14	2.3	-27.18	0	-	attempt 8
2333101	SMP	1	295	104.07	787.02	586.78	295	104.07	ball	31.33	0.33	-27.72	-30.14	2.3	-27.18	0	-	attempt 8
2366014	SMP	1	295	104.07	751.43	495.88	295	104.07	ball	31.33	0.33	-27.72	-30.14	2.3	-27.18	0	-	attempt 8
2399173	SMP	1	295	104.07	712.09	480.45	295	104.07	ball	31.33	0.33	-27.72	-30.14	2.3	-27.18	0	-	attempt 8
2432488	SMP	1	295	104.07	686.52	477.39	295	104.07	ball	31.33	0.33	-27.72	-30.14	2.3	-27.18	0	-	attempt 8
2465767	SMP	1	295	104.07	675.55	483.96	295	104.07	ball	31.33	0.33	-27.72	-30.14	2.3	-27.18	0	-	attempt 8
2499134	SMP	1	295	104.07	669.99	497.21	295	104.07	ball	31.33	0.33	-27.72	-30.14	2.3	-27.18	0	-	attempt 8
2532456	SMP	1	295	104.07	672.22	516.97	295	104.07	ball	31.33	0.33	-27.72	-30.14	2.3	-27.18	0	-	attempt 8
2565736	SMP	1	295	104.07	683.14	533.56	295	104.07	ball	31.33	0.33	-27.72	-30.14	2.3	-27.18	0	-	attempt 8
2599412	SMP	1	295	104.07	717.65	533.66	295	104.07	ball	31.33	0.33	-27.72	-30.14	2.3	-27.18	0	-	attempt 8
2632110	SMP	1	295	104.07	717.08	535.89	295	104.07	ball	31.33	0.33	-27.73	-30.14	2.31	-27.18	0	-	attempt 8
2665409	SMP	1	295	104.07	711.97	544.28	295	104.07	ball	31.33	0.33	-27.73	-30.14	2.31	-27.18	0	-	attempt 8
2699119	SMP	1	295	104.07	705.96	548.58	295	104.07	ball	31.33	0.34	-27.73	-30.14	2.31	-27.18	0	-	attempt 8
2732234	SMP	1	295	104.07	698.94	546.13	295	104.07	ball	31.33	0.34	-27.73	-30.14	2.31	-27.19	0	-	attempt 8
2765182	SMP	1	295	104.07	695.81	540.46	295	104.07	ball	31.33	0.34	-27.73	-30.14	2.31	-27.19	0	-	attempt 8
2798452	SMP	1	295	104.07	703.8	548.95	295	104.07	ball	31.33	0.34	-27.73	-30.14	2.31	-27.19	0	-	attempt 8
2831645	SMP	1	295	104.07	715.33	553.6	295	104.07	ball	31.33	0.34	-27.73	-30.14	2.31	-27.19	0	-	attempt 8
2865106	SMP	1	295	104.07	730.23	566.38	295	104.07	ball	31.33	0.34	-27.73	-30.14	2.31	-27.19	0	-	attempt 8
2898183	SMP	1	295	104.07	746.19	587.16	295	104.07	ball	31.33	0.34	-27.73	-30.14	2.31	-27.19	0	-	attempt 8
2931678	SMP	1	293	104.07	753.51	601.46	293	104.07	ball	31.33	0.34	-27.73	-30.14	2.31	-27.19	0	-	attempt 8
2964876	SMP	1	293	104.07	763.99	612.01	293	104.07	ball	31.33	0.34	-27.73	-30.14	2.31	-27.19	0	-	attempt 8
2998175	SMP	1	293	104.07	776.28	626.51	293	104.07	ball	31.33	0.34	-27.73	-30.14	2.31	-27.19	0	-	attempt 8
3031660	SMP	1	292	104.07	798.07	657.43	292	104.07	ball	31.33	0.34	-27.73	-30.14	2.31	-27.19	0	-	attempt 8
3064870	SMP	1	292	104.07	826.41	731.84	292	104.07	ball	31.33	0.34	-27.73	-30.14	2.31	-27.19	0	-	attempt 8
3098026	SMP	1	292	104.07	866.54	738.96	292	104.07	ball	31.33	0.34	-27.73	-30.14	2.31	-27.19	0	-	attempt 8
3131216	SMP	1	292	104.07	1076.52	794.01	292	104.07	ball	31.33	0.34	-27.73	-30.14	2.31	-27.19	0	-	attempt 8
3164451	SMP	1	292	104.07	1112.29	993.68	292	104.07	ball	31.33	0.34	-27.73	-30.14	2.31	-27.19	0	-	attempt 8
3198011	SMP	1	286	104.07	1101.75	1158.76	286	104.07	ball	31.33	0.34	-27.73	-30.14	2.31	-27.19	0	-	attempt 8
3231076	SMP	1	286	104.07	986.75	1051.18	286	104.07	ball	31.33	0.34	-27.73	-30.14	2.31	-27.19	0	-	attempt 8
3264504	SMP	1	286	104.07	992.57	914.52	286	104.07	ball	31.33	0.34	-27.73	-30.14	2.31	-27.19	0	-	attempt 8
3297604	SMP	1	286	104.07	876.97	775.8	286	104.07	ball	31.33	0.34	-27.73	-30.14	2.31	-27.19	0	-	attempt 8
3331225	SMP	1	286	104.07	636.62	537.51	286	104.07	ball	31.33	0.34	-27.73	-30.14	2.31	-27.19	0	-	attempt 8
3372119	SMP	1	290	104.07	384.93	392.92	290	104.07	other	31.33	0.34	-27.73	-30.14	2.31	-27.19	0	-	attempt 8
3431403	SMP	1	0	0	0	0	0	0	-	0	0	0	0	0	0	0	-	attempt 8
3466595	SMP	1	0	0	0	0	0	0	-	0	0	0	0	0	0	0	-	attempt 8
3530517	SMP	1	0	0	0	0	0	0	-	0	0	0	0	0	0	0	-	attempt 8
3563855	SMP	1	0	0	0	0	0	0	-	0	0	0	0	0	0	0	-	attempt 8
3597135	SMP	1	0	0	0	0	0	0	-	0	0	0	0	0	0	0	-	attempt 8
3630511	SMP	1	0	0	0	0	0	0	-	0	0	0	0	0	0	0	-	attempt 8
3664082	SMP	1	0	0	0	0	0	0	-	0	0	0	0	0	0	0	-	attempt 8
3696899	SMP	1	0	0	0	0	0	0	-	0	0	0	0	0	0	0	-	attempt 8
3730061	SMP	1	80	20.07	520.23	384.89	80	20.07	Top Left	31.33	0.34	-27.74	-30.14	2.31	-27.19	0	-	attempt 8
3763520	SMP	1	0	0	0	0	0	0	-	0	0	0	0	0	0	0	-	attempt 8
3796619	SMP	1	0	0	0	0	0	0	-	0	0	0	0	0	0	0	-	attempt 8
3829886	SMP	1	0	0	0	0	0	0	-	0	0	0	0	0	0	0	-	attempt 8
3863895	SMP	1	0	0	0	0	0	0	-	0	0	0	0	0	0	0	-	attempt 8
3897871	SMP	1	0	0	0	0	0	0	-	0	0	0	0	0	0	0	-	attempt 8
3929882	SMP	1	0	0	0	0	0	0	-	0	0	0	0	0	0	0	-	attempt 8
3963064	SMP	1	0	0	0	0	0	0	-	0	0	0	0	0	0	0	-	attempt 8
3996326	SMP	1	0	0	0	0	0	0	-	0	0	0	0	0	0	0	-	attempt 8
4030318	SMP	1	0	0	0	0	0	0	-	0	0	0	0	0	0	0	-	attempt 8
4063088	SMP	1	0	0	0	0	0	0	-	0	0	0	0	0	0	0	-	attempt 8
4096127	SMP	1	0	0	0	0	0	0	-	0	0	0	0	0	0	0	-	attempt 8
4129410	SMP	1	0	0	0	0	0	0	-	0	0	0	0	0	0	0	-	attempt 8
4162860	SMP	1	0	0	0	0	0	0	-	0	0	0	0	0	0	0	-	attempt 8
