# Supplementary material for: Visual Search Strategies of Soccer Players Executing a Power vs. Placement Penalty Kick
Source: PLoS One. 2014 Dec 17;9(12):e115179. doi: 10.1371/journal.pone.0115179 (PMC4269429; doi:10.1371/journal.pone.0115179)
Supplement: S1 File — Raw visual search data from participant group in each test condition. (ZIP) [file pone.0115179.s001.zip › PLoS ONE Supporting Information/Part 9/Output/S1 attempt 2 LA power GK move.xlsx]

## Sheet: Sheet1
## [BeGaze]
## Converted from:
## Date:	23.07.2013 10:54:17
## Version:	BeGaze 3.2.28
## IDF Version:	10
## Sample Rate:	30
## Separator Type:	Trial
## Trial Count:	1
## Uses Plane File:	FALSE
## Stimulus:	attempt 6
## Number of Samples:	156
## Reversed:	none
## [Run]
## Subject:	Lex Low Anxiety
## Description:	Reference View 8 Lex Low Anxiety 0
## [Calibration]
## Calibration Type:	n.a.
## Calibration Area:	1280	960
## [Geometry]
## Stimulus Dimension [mm]:	1280	960
## Head Distance [mm]:	1450
## [Hardware Setup]
## System ID:
## Operating System :
## IView X Version:
## [Filter Settings]
## Heuristics:	FALSE
## Heuristics Stage:	0
## Bilateral:	FALSE
## Gaze Cursor Filter:	FALSE
## Saccade Length [px]:	0
## Filter Depth [ms]:	0
## Format:	LEFT, RIGHT, POR, AOI, EYEPOSITION, TRIGGER
##
Time	Type	Trial	B POR X [px]	B POR Y [px]	L POR X [px]	L POR Y [px]	R POR X [px]	R POR Y [px]	B Object Hit	L EPOS X	L EPOS Y	L EPOS Z	R EPOS X	R EPOS Y	R EPOS Z	Trigger	B Event Info	Stimulus
12675	SMP	1	296	103.07	860.53	558.82	296	103.07	ball	31.34	0.28	-27.56	-30.24	2.25	-27.09	0	-	attempt 6
46095	SMP	1	296	103.07	855.2	547.61	296	103.07	ball	31.34	0.28	-27.56	-30.24	2.25	-27.09	0	-	attempt 6
79233	SMP	1	296	103.07	853.63	533.21	296	103.07	ball	31.34	0.28	-27.56	-30.24	2.25	-27.09	0	-	attempt 6
112903	SMP	1	296	103.07	852.95	533.19	296	103.07	ball	31.34	0.28	-27.56	-30.24	2.25	-27.09	0	-	attempt 6
145780	SMP	1	296	103.07	851.72	536.21	296	103.07	ball	31.34	0.28	-27.56	-30.24	2.25	-27.09	0	-	attempt 6
179271	SMP	1	296	103.07	850.53	544.32	296	103.07	ball	31.34	0.28	-27.56	-30.24	2.25	-27.09	0	-	attempt 6
212637	SMP	1	296	103.07	844.53	550.55	296	103.07	ball	31.34	0.28	-27.56	-30.24	2.25	-27.09	0	-	attempt 6
245577	SMP	1	296	103.07	838.21	561.41	296	103.07	ball	31.34	0.28	-27.56	-30.24	2.25	-27.09	0	-	attempt 6
278877	SMP	1	296	103.07	831.12	577.49	296	103.07	ball	31.34	0.28	-27.56	-30.24	2.25	-27.09	0	-	attempt 6
312175	SMP	1	296	103.07	816.22	591.51	296	103.07	ball	31.34	0.28	-27.56	-30.24	2.25	-27.09	0	-	attempt 6
345938	SMP	1	296	103.07	799	607.12	296	103.07	ball	31.34	0.28	-27.56	-30.24	2.25	-27.09	0	-	attempt 6
378709	SMP	1	296	103.07	846.04	624.4	296	103.07	ball	31.34	0.28	-27.56	-30.24	2.25	-27.09	0	-	attempt 6
412024	SMP	1	296	103.07	810.54	641.84	296	103.07	ball	31.34	0.28	-27.56	-30.24	2.25	-27.09	0	-	attempt 6
445648	SMP	1	296	103.07	773.17	677.36	296	103.07	ball	31.34	0.28	-27.56	-30.24	2.25	-27.09	0	-	attempt 6
478854	SMP	1	292	38.07	743.28	745.76	292	38.07	ball	31.34	0.28	-27.56	-30.24	2.25	-27.09	0	-	attempt 6
511665	SMP	1	292	42.07	710.13	814.26	292	42.07	ball	31.34	0.28	-27.56	-30.24	2.25	-27.09	0	-	attempt 6
545328	SMP	1	292	42.07	723.46	871.58	292	42.07	ball	31.34	0.28	-27.56	-30.24	2.25	-27.09	0	-	attempt 6
578691	SMP	1	292	42.07	692.35	971.52	292	42.07	ball	31.34	0.28	-27.56	-30.24	2.25	-27.09	0	-	attempt 6
611570	SMP	1	289	40.07	727.21	1012.26	289	40.07	ball	31.34	0.28	-27.56	-30.24	2.25	-27.09	0	-	attempt 6
644970	SMP	1	289	110.07	757.64	1020.44	289	110.07	ball	31.34	0.28	-27.56	-30.24	2.25	-27.09	0	-	attempt 6
679006	SMP	1	290	110.07	795.11	998.64	290	110.07	ball	31.34	0.28	-27.56	-30.24	2.25	-27.09	0	-	attempt 6
712014	SMP	1	290	110.07	834.76	952.5	290	110.07	ball	31.34	0.28	-27.56	-30.24	2.25	-27.09	0	-	attempt 6
744728	SMP	1	290	110.07	856.85	930.51	290	110.07	ball	31.34	0.28	-27.56	-30.24	2.25	-27.09	0	-	attempt 6
778274	SMP	1	290	110.07	870.05	918.32	290	110.07	ball	31.34	0.28	-27.56	-30.24	2.25	-27.09	0	-	attempt 6
811287	SMP	1	290	110.07	876.27	867.12	290	110.07	ball	31.34	0.28	-27.56	-30.24	2.25	-27.09	0	-	attempt 6
844699	SMP	1	290	110.07	853.84	850.62	290	110.07	ball	31.34	0.28	-27.56	-30.24	2.25	-27.09	0	-	attempt 6
878330	SMP	1	290	110.07	857.97	827.35	290	110.07	ball	31.34	0.28	-27.56	-30.24	2.25	-27.09	0	-	attempt 6
911147	SMP	1	290	110.07	849.48	797.46	290	110.07	ball	31.34	0.28	-27.56	-30.24	2.25	-27.09	0	-	attempt 6
944266	SMP	1	290	110.07	840.57	768.6	290	110.07	ball	31.34	0.28	-27.56	-30.24	2.25	-27.09	0	-	attempt 6
977852	SMP	1	290	110.07	823.23	741.78	290	110.07	ball	31.34	0.28	-27.56	-30.24	2.25	-27.09	0	-	attempt 6
1011020	SMP	1	290	110.07	801.42	708.59	290	110.07	ball	31.34	0.28	-27.56	-30.24	2.25	-27.09	0	-	attempt 6
1044353	SMP	1	290	110.07	789.31	694.21	290	110.07	ball	31.34	0.28	-27.56	-30.24	2.25	-27.09	0	-	attempt 6
1077495	SMP	1	290	110.07	776.95	679.37	290	110.07	ball	31.34	0.28	-27.56	-30.24	2.25	-27.09	0	-	attempt 6
1110760	SMP	1	290	110.07	759.07	652.11	290	110.07	ball	31.34	0.28	-27.56	-30.24	2.25	-27.09	0	-	attempt 6
1144103	SMP	1	290	110.07	748.94	635.2	290	110.07	ball	31.34	0.28	-27.56	-30.24	2.25	-27.09	0	-	attempt 6
1177249	SMP	1	290	110.07	744.29	628.62	290	110.07	ball	31.34	0.28	-27.56	-30.24	2.25	-27.09	0	-	attempt 6
1211030	SMP	1	290	110.07	741.69	623.73	290	110.07	ball	31.34	0.28	-27.56	-30.24	2.25	-27.09	0	-	attempt 6
1277137	SMP	1	290	110.07	744.77	623.78	290	110.07	ball	31.34	0.28	-27.56	-30.24	2.25	-27.09	0	-	attempt 6
1310397	SMP	1	290	110.07	751.14	635.51	290	110.07	ball	31.34	0.28	-27.56	-30.24	2.25	-27.09	0	-	attempt 6
1344467	SMP	1	290	110.07	757.52	644.71	290	110.07	ball	31.34	0.28	-27.56	-30.24	2.25	-27.09	0	-	attempt 6
1376963	SMP	1	290	110.07	758.6	646.91	290	110.07	ball	31.34	0.28	-27.56	-30.24	2.25	-27.09	0	-	attempt 6
1410765	SMP	1	290	110.07	767.6	647.76	290	110.07	ball	31.34	0.28	-27.56	-30.24	2.25	-27.09	0	-	attempt 6
1446014	SMP	1	290	110.07	758.9	640.98	290	110.07	ball	31.34	0.28	-27.56	-30.24	2.25	-27.09	0	-	attempt 6
1476733	SMP	1	290	110.07	754	644.14	290	110.07	ball	31.34	0.28	-27.56	-30.24	2.25	-27.09	0	-	attempt 6
1510148	SMP	1	290	110.07	743.27	650.96	290	110.07	ball	31.34	0.28	-27.56	-30.24	2.25	-27.09	0	-	attempt 6
1543428	SMP	1	290	110.07	736.73	654.38	290	110.07	ball	31.34	0.28	-27.56	-30.24	2.25	-27.09	0	-	attempt 6
1576483	SMP	1	290	110.07	730.33	656.52	290	110.07	ball	31.34	0.28	-27.56	-30.23	2.25	-27.09	0	-	attempt 6
1609891	SMP	1	290	110.07	718.58	656.26	290	110.07	ball	31.34	0.28	-27.56	-30.23	2.25	-27.09	0	-	attempt 6
1643148	SMP	1	290	110.07	707.95	656.57	290	110.07	ball	31.34	0.28	-27.56	-30.23	2.25	-27.09	0	-	attempt 6
1676598	SMP	1	290	110.07	700.3	652.41	290	110.07	ball	31.34	0.28	-27.56	-30.23	2.25	-27.09	0	-	attempt 6
1710833	SMP	1	290	110.07	690.18	645.75	290	110.07	ball	31.34	0.28	-27.56	-30.23	2.25	-27.09	0	-	attempt 6
1743160	SMP	1	290	110.07	686.66	642.44	290	110.07	ball	31.34	0.28	-27.56	-30.23	2.25	-27.09	0	-	attempt 6
1776586	SMP	1	290	110.07	685.54	640.34	290	110.07	ball	31.34	0.28	-27.56	-30.23	2.25	-27.09	0	-	attempt 6
1809417	SMP	1	290	110.07	689.85	640.04	290	110.07	ball	31.34	0.28	-27.56	-30.23	2.25	-27.09	0	-	attempt 6
1842753	SMP	1	290	110.07	701.1	635.92	290	110.07	ball	31.34	0.28	-27.56	-30.23	2.25	-27.09	0	-	attempt 6
1876171	SMP	1	290	110.07	714.57	631.13	290	110.07	ball	31.34	0.28	-27.56	-30.23	2.25	-27.09	0	-	attempt 6
1909309	SMP	1	290	110.07	728.93	634.88	290	110.07	ball	31.34	0.28	-27.56	-30.23	2.25	-27.09	0	-	attempt 6
1942714	SMP	1	290	110.07	742.21	631.83	290	110.07	ball	31.34	0.28	-27.56	-30.23	2.25	-27.09	0	-	attempt 6
1977216	SMP	1	290	110.07	753.2	629.48	290	110.07	ball	31.34	0.28	-27.56	-30.23	2.25	-27.09	0	-	attempt 6
2009222	SMP	1	290	110.07	667.71	505.85	290	110.07	Other	31.34	0.28	-27.56	-30.23	2.25	-27.09	0	-	attempt 6
2042521	SMP	1	247	71.07	519.98	329.6	247	71.07	Bottom Right	31.34	0.28	-27.56	-30.23	2.25	-27.09	0	-	attempt 6
2075764	SMP	1	290	110.07	505.06	305.1	290	110.07	Other	31.34	0.28	-27.56	-30.23	2.25	-27.09	0	-	attempt 6
2109382	SMP	1	247	70.07	511.76	295.91	247	70.07	Middle Right	31.34	0.28	-27.56	-30.23	2.25	-27.09	0	-	attempt 6
2142233	SMP	1	247	61.07	518.42	287.95	247	61.07	Middle Right	31.34	0.28	-27.56	-30.23	2.25	-27.09	0	-	attempt 6
2176432	SMP	1	297	103.07	525.49	287.24	297	103.07	Other	31.34	0.28	-27.56	-30.23	2.25	-27.09	0	-	attempt 6
2209250	SMP	1	297	103.07	533.37	291.58	297	103.07	Other	31.34	0.28	-27.56	-30.23	2.25	-27.09	0	-	attempt 6
2242156	SMP	1	297	103.07	540.99	293.88	297	103.07	Other	31.34	0.28	-27.56	-30.23	2.25	-27.09	0	-	attempt 6
2275903	SMP	1	297	103.07	550.4	282.83	297	103.07	Other	31.34	0.28	-27.56	-30.23	2.25	-27.09	0	-	attempt 6
2308608	SMP	1	297	103.07	559.2	266.12	297	103.07	Other	31.34	0.28	-27.56	-30.23	2.25	-27.09	0	-	attempt 6
2341866	SMP	1	297	103.07	610.03	287.73	297	103.07	Other	31.34	0.28	-27.56	-30.23	2.25	-27.09	0	-	attempt 6
2375273	SMP	1	297	103.07	772.51	417.14	297	103.07	Other	31.34	0.28	-27.56	-30.23	2.25	-27.09	0	-	attempt 6
2409275	SMP	1	297	103.07	936.03	519.81	297	103.07	Other	31.34	0.28	-27.56	-30.23	2.25	-27.09	0	-	attempt 6
2441776	SMP	1	297	103.07	899.97	440.39	297	103.07	Other	31.34	0.28	-27.56	-30.23	2.25	-27.09	0	-	attempt 6
2475073	SMP	1	297	103.07	894.52	422.04	297	103.07	Other	31.34	0.28	-27.56	-30.23	2.25	-27.09	0	-	attempt 6
2508604	SMP	1	297	103.07	884.52	415.44	297	103.07	ball	31.34	0.28	-27.56	-30.23	2.25	-27.09	0	-	attempt 6
2541735	SMP	1	297	103.07	877.8	420.24	297	103.07	ball	31.34	0.28	-27.56	-30.23	2.25	-27.09	0	-	attempt 6
2574941	SMP	1	297	103.07	871.09	411.74	297	103.07	ball	31.34	0.28	-27.56	-30.23	2.25	-27.09	0	-	attempt 6
2608068	SMP	1	297	103.07	856.49	405.15	297	103.07	ball	31.34	0.28	-27.56	-30.23	2.25	-27.09	0	-	attempt 6
2641427	SMP	1	297	103.07	836.05	402.18	297	103.07	ball	31.34	0.28	-27.56	-30.23	2.25	-27.09	0	-	attempt 6
2674648	SMP	1	297	103.07	813.23	396.24	297	103.07	ball	31.34	0.28	-27.56	-30.23	2.25	-27.09	0	-	attempt 6
2708655	SMP	1	297	103.07	814.82	390.3	297	103.07	ball	31.34	0.28	-27.56	-30.23	2.25	-27.09	0	-	attempt 6
2741212	SMP	1	297	103.07	804.52	383.78	297	103.07	ball	31.34	0.28	-27.56	-30.23	2.25	-27.09	0	-	attempt 6
2774950	SMP	1	297	103.07	785.45	383.63	297	103.07	ball	31.34	0.28	-27.56	-30.23	2.25	-27.09	0	-	attempt 6
2808011	SMP	1	297	103.07	768.91	382.68	297	103.07	ball	31.34	0.28	-27.56	-30.23	2.25	-27.09	0	-	attempt 6
2841133	SMP	1	297	103.07	755.46	382.42	297	103.07	ball	31.34	0.28	-27.56	-30.23	2.25	-27.09	0	-	attempt 6
2874572	SMP	1	297	103.07	741.33	382.57	297	103.07	ball	31.34	0.28	-27.56	-30.23	2.25	-27.09	0	-	attempt 6
2907613	SMP	1	297	103.07	729.31	384.2	297	103.07	ball	31.34	0.28	-27.56	-30.23	2.25	-27.09	0	-	attempt 6
2941011	SMP	1	297	103.07	721.44	388.1	297	103.07	ball	31.34	0.28	-27.56	-30.23	2.25	-27.09	0	-	attempt 6
2974338	SMP	1	297	103.07	716.25	395.22	297	103.07	ball	31.34	0.28	-27.56	-30.23	2.25	-27.09	0	-	attempt 6
3008106	SMP	1	292	101.07	717.64	398.67	292	101.07	ball	31.34	0.28	-27.56	-30.23	2.25	-27.09	0	-	attempt 6
3041145	SMP	1	292	101.07	717.77	408.47	292	101.07	ball	31.34	0.28	-27.56	-30.23	2.25	-27.09	0	-	attempt 6
3073904	SMP	1	292	101.07	721.15	420.28	292	101.07	ball	31.34	0.28	-27.56	-30.23	2.25	-27.09	0	-	attempt 6
3107266	SMP	1	292	101.07	726.03	422.03	292	101.07	ball	31.34	0.28	-27.56	-30.23	2.25	-27.09	0	-	attempt 6
3140506	SMP	1	292	101.07	726.08	425.4	292	101.07	ball	31.34	0.28	-27.56	-30.23	2.25	-27.09	0	-	attempt 6
3173930	SMP	1	292	101.07	727.76	429.63	292	101.07	ball	31.34	0.28	-27.56	-30.23	2.25	-27.09	0	-	attempt 6
3208323	SMP	1	292	101.07	721.87	428.33	292	101.07	ball	31.34	0.28	-27.56	-30.23	2.25	-27.09	0	-	attempt 6
3241985	SMP	1	292	101.07	718.85	417.2	292	101.07	ball	31.34	0.28	-27.56	-30.23	2.25	-27.09	0	-	attempt 6
3273651	SMP	1	292	101.07	711.51	399.22	292	101.07	ball	31.34	0.28	-27.56	-30.23	2.25	-27.09	0	-	attempt 6
3306888	SMP	1	292	101.07	684.65	398.02	292	101.07	ball	31.34	0.28	-27.56	-30.23	2.25	-27.09	0	-	attempt 6
3341631	SMP	1	292	101.07	675.01	396.01	292	101.07	ball	31.34	0.28	-27.56	-30.23	2.25	-27.09	0	-	attempt 6
3373651	SMP	1	292	101.07	670.15	397.76	292	101.07	ball	31.34	0.28	-27.56	-30.23	2.25	-27.09	0	-	attempt 6
3407108	SMP	1	292	101.07	669.19	394.4	292	101.07	ball	31.34	0.28	-27.56	-30.23	2.25	-27.09	0	-	attempt 6
3440143	SMP	1	292	101.07	667.11	391.58	292	101.07	ball	31.34	0.28	-27.56	-30.23	2.25	-27.09	0	-	attempt 6
3473278	SMP	1	292	101.07	664.75	396.75	292	101.07	ball	31.34	0.28	-27.56	-30.23	2.25	-27.09	0	-	attempt 6
3506481	SMP	1	292	101.07	662.29	396.62	292	101.07	ball	31.34	0.28	-27.56	-30.23	2.25	-27.09	0	-	attempt 6
3539923	SMP	1	292	101.07	662.84	400.48	292	101.07	ball	31.34	0.28	-27.56	-30.23	2.25	-27.09	0	-	attempt 6
3573068	SMP	1	292	101.07	667.11	423.11	292	101.07	ball	31.34	0.28	-27.56	-30.23	2.25	-27.09	0	-	attempt 6
3606298	SMP	1	292	101.07	673.24	425.63	292	101.07	ball	31.34	0.28	-27.56	-30.23	2.25	-27.09	0	-	attempt 6
3640233	SMP	1	292	101.07	671.22	407.75	292	101.07	ball	31.34	0.28	-27.56	-30.23	2.25	-27.09	0	-	attempt 6
3672890	SMP	1	292	101.07	667.01	412.26	292	101.07	ball	31.34	0.28	-27.56	-30.23	2.25	-27.09	0	-	attempt 6
3706378	SMP	1	292	101.07	660.2	419.26	292	101.07	ball	31.34	0.28	-27.56	-30.23	2.25	-27.09	0	-	attempt 6
3739801	SMP	1	292	101.07	655.17	419.03	292	101.07	ball	31.34	0.28	-27.56	-30.23	2.25	-27.09	0	-	attempt 6
3772812	SMP	1	292	101.07	657.67	419.27	292	101.07	ball	31.34	0.28	-27.56	-30.23	2.25	-27.09	0	-	attempt 6
3806038	SMP	1	292	101.07	666.81	418.86	292	101.07	ball	31.34	0.28	-27.56	-30.23	2.25	-27.09	0	-	attempt 6
3839265	SMP	1	292	101.07	679.41	426.54	292	101.07	ball	31.34	0.28	-27.56	-30.23	2.25	-27.09	0	-	attempt 6
3872807	SMP	1	292	101.07	695.7	450.3	292	101.07	ball	31.34	0.28	-27.56	-30.23	2.25	-27.09	0	-	attempt 6
3906169	SMP	1	292	101.07	706.8	491.02	292	101.07	ball	31.34	0.28	-27.56	-30.23	2.25	-27.09	0	-	attempt 6
3939062	SMP	1	295	102.07	724.92	486.31	295	102.07	ball	31.34	0.28	-27.56	-30.23	2.25	-27.09	0	-	attempt 6
3972406	SMP	1	295	102.07	750.74	515.25	295	102.07	ball	31.34	0.28	-27.56	-30.23	2.25	-27.09	0	-	attempt 6
4005789	SMP	1	295	102.07	787.34	541.2	295	102.07	ball	31.34	0.28	-27.56	-30.23	2.25	-27.09	0	-	attempt 6
4038987	SMP	1	295	102.07	821.92	584.42	295	102.07	ball	31.34	0.28	-27.56	-30.23	2.25	-27.09	0	-	attempt 6
4073439	SMP	1	295	102.07	840.06	698.65	295	102.07	ball	31.34	0.28	-27.56	-30.23	2.25	-27.09	0	-	attempt 6
4105552	SMP	1	295	102.07	909.95	863	295	102.07	ball	31.34	0.28	-27.56	-30.23	2.25	-27.09	0	-	attempt 6
4138782	SMP	1	0	0	0	0	0	0	-	0	0	0	0	0	0	0	-	attempt 6
4172107	SMP	1	290	102.07	860.63	923.07	290	102.07	ball	31.34	0.28	-27.56	-30.23	2.25	-27.09	0	-	attempt 6
4205234	SMP	1	292	102.07	847.16	1154.83	292	102.07	ball	31.34	0.28	-27.56	-30.23	2.25	-27.09	0	-	attempt 6
4238620	SMP	1	292	102.07	1158.77	1068.14	292	102.07	ball	31.34	0.28	-27.56	-30.23	2.25	-27.09	0	-	attempt 6
4271906	SMP	1	0	0	0	0	0	0	-	0	0	0	0	0	0	0	-	attempt 6
4305216	SMP	1	290	101.07	1042.59	1047.2	290	101.07	ball	31.34	0.28	-27.56	-30.23	2.25	-27.09	0	-	attempt 6
4338387	SMP	1	290	101.07	1020.77	859.3	290	101.07	ball	31.34	0.28	-27.56	-30.23	2.25	-27.09	0	-	attempt 6
4372030	SMP	1	290	101.07	693.53	540.8	290	101.07	ball	31.34	0.28	-27.56	-30.23	2.25	-27.09	0	-	attempt 6
4404978	SMP	1	290	101.07	251.82	410.19	290	101.07	ball	31.34	0.28	-27.56	0	0	0	0	-	attempt 6
4438373	SMP	1	0	0	0	0	0	0	-	0	0	0	0	0	0	0	-	attempt 6
4471424	SMP	1	0	0	0	0	0	0	-	0	0	0	0	0	0	0	-	attempt 6
4504965	SMP	1	0	0	0	0	0	0	-	0	0	0	0	0	0	0	-	attempt 6
4538624	SMP	1	0	0	0	0	0	0	-	0	0	0	0	0	0	0	-	attempt 6
4571914	SMP	1	0	0	0	0	0	0	-	0	0	0	0	0	0	0	-	attempt 6
4605154	SMP	1	0	0	0	0	0	0	-	0	0	0	0	0	0	0	-	attempt 6
4637966	SMP	1	242	64.07	433.34	399.45	242	64.07	Middle Right	31.34	0.28	-27.56	-30.23	2.25	-27.09	0	-	attempt 6
4671303	SMP	1	0	0	0	0	0	0	-	0	0	0	0	0	0	0	-	attempt 6
4704569	SMP	1	0	0	0	0	0	0	-	0	0	0	0	0	0	0	-	attempt 6
4737716	SMP	1	0	0	0	0	0	0	-	0	0	0	0	0	0	0	-	attempt 6
4770974	SMP	1	0	0	0	0	0	0	-	0	0	0	0	0	0	0	-	attempt 6
4804574	SMP	1	0	0	0	0	0	0	-	0	0	0	0	0	0	0	-	attempt 6
4837521	SMP	1	0	0	0	0	0	0	-	0	0	0	0	0	0	0	-	attempt 6
4871007	SMP	1	0	0	0	0	0	0	-	0	0	0	0	0	0	0	-	attempt 6
4904231	SMP	1	0	0	0	0	0	0	-	0	0	0	0	0	0	0	-	attempt 6
4937484	SMP	1	0	0	0	0	0	0	-	0	0	0	0	0	0	0	-	attempt 6
4970658	SMP	1	0	0	0	0	0	0	-	0	0	0	0	0	0	0	-	attempt 6
5004377	SMP	1	0	0	0	0	0	0	-	0	0	0	0	0	0	0	-	attempt 6
5037692	SMP	1	0	0	0	0	0	0	-	0	0	0	0	0	0	0	-	attempt 6
5070489	SMP	1	0	0	0	0	0	0	-	0	0	0	0	0	0	0	-	attempt 6
5103715	SMP	1	0	0	0	0	0	0	-	0	0	0	0	0	0	0	-	attempt 6
5137665	SMP	1	0	0	0	0	0	0	-	0	0	0	0	0	0	0	-	attempt 6
5170717	SMP	1	0	0	0	0	0	0	-	0	0	0	0	0	0	0	-	attempt 6
5203842	SMP	1	0	0	0	0	0	0	-	0	0	0	0	0	0	0	-	attempt 6
