# Supplementary material for: Visual Search Strategies of Soccer Players Executing a Power vs. Placement Penalty Kick
Source: PLoS One. 2014 Dec 17;9(12):e115179. doi: 10.1371/journal.pone.0115179 (PMC4269429; doi:10.1371/journal.pone.0115179)
Supplement: S1 File — Raw visual search data from participant group in each test condition. (ZIP) [file pone.0115179.s001.zip › PLoS ONE Supporting Information/Part 9/Output/S1 attempt 2 LA power no GK.xlsx]

## Sheet: Sheet1
## [BeGaze]
## Converted from:
## Date:	28.07.2013 13:34:53
## Version:	BeGaze 3.2.28
## IDF Version:	10
## Sample Rate:	30
## Separator Type:	Trial
## Trial Count:	1
## Uses Plane File:	FALSE
## Stimulus:	attempt 7
## Number of Samples:	153
## Reversed:	none
## [Run]
## Subject:	Lex Low Anxiety
## Description:	Reference View 13 Lex Low Anxiety 0
## [Calibration]
## Calibration Type:	n.a.
## Calibration Area:	1280	960
## [Geometry]
## Stimulus Dimension [mm]:	1280	960
## Head Distance [mm]:	1450
## [Hardware Setup]
## System ID:
## Operating System :
## IView X Version:
## [Filter Settings]
## Heuristics:	FALSE
## Heuristics Stage:	0
## Bilateral:	FALSE
## Gaze Cursor Filter:	FALSE
## Saccade Length [px]:	0
## Filter Depth [ms]:	0
## Format:	LEFT, RIGHT, POR, AOI, EYEPOSITION, TRIGGER
##
Time	Type	Trial	B POR X [px]	B POR Y [px]	L POR X [px]	L POR Y [px]	R POR X [px]	R POR Y [px]	B Object Hit	L EPOS X	L EPOS Y	L EPOS Z	R EPOS X	R EPOS Y	R EPOS Z	Trigger	B Event Info	Stimulus
4047	SMP	1	294	103.07	844.23	594.15	294	103.07	ball	31.34	0.31	-27.66	-30.18	2.26	-27.14	0	-	attempt 7
36518	SMP	1	294	103.07	838.46	593.02	294	103.07	ball	31.34	0.31	-27.66	-30.18	2.26	-27.14	0	-	attempt 7
69780	SMP	1	294	103.07	832.99	600.9	294	103.07	ball	31.34	0.31	-27.66	-30.18	2.26	-27.14	0	-	attempt 7
102911	SMP	1	298	104.07	829.38	614.86	298	104.07	ball	31.34	0.31	-27.66	-30.18	2.26	-27.14	0	-	attempt 7
136678	SMP	1	298	104.07	832.23	625.74	298	104.07	ball	31.34	0.31	-27.66	-30.18	2.26	-27.14	0	-	attempt 7
169546	SMP	1	298	104.07	876.39	653.27	298	104.07	ball	31.34	0.31	-27.66	-30.18	2.26	-27.14	0	-	attempt 7
202886	SMP	1	298	104.07	873.1	662.03	298	104.07	ball	31.34	0.31	-27.66	-30.18	2.26	-27.14	0	-	attempt 7
236139	SMP	1	298	104.07	881.58	668.17	298	104.07	ball	31.34	0.31	-27.66	-30.18	2.26	-27.14	0	-	attempt 7
269391	SMP	1	298	104.07	902.39	684.76	298	104.07	ball	31.34	0.31	-27.66	-30.18	2.26	-27.14	0	-	attempt 7
302664	SMP	1	298	104.07	938.03	708.67	298	104.07	ball	31.34	0.31	-27.66	-30.18	2.26	-27.14	0	-	attempt 7
335884	SMP	1	298	104.07	968.32	725.43	298	104.07	ball	31.34	0.31	-27.66	-30.18	2.26	-27.14	0	-	attempt 7
369200	SMP	1	298	104.07	973.99	730.69	298	104.07	ball	31.34	0.31	-27.66	-30.17	2.26	-27.14	0	-	attempt 7
402575	SMP	1	298	104.07	977.02	746.72	298	104.07	ball	31.34	0.31	-27.66	-30.17	2.26	-27.14	0	-	attempt 7
436010	SMP	1	298	104.07	976.21	744.47	298	104.07	ball	31.34	0.31	-27.66	-30.17	2.26	-27.14	0	-	attempt 7
469257	SMP	1	298	104.07	992.8	720.14	298	104.07	ball	31.34	0.31	-27.66	-30.17	2.26	-27.14	0	-	attempt 7
502608	SMP	1	298	104.07	1003.88	703.61	298	104.07	ball	31.34	0.31	-27.66	-30.17	2.26	-27.14	0	-	attempt 7
536148	SMP	1	298	104.07	1027.36	708.96	298	104.07	ball	31.34	0.31	-27.66	-30.17	2.26	-27.14	0	-	attempt 7
569333	SMP	1	298	104.07	988.49	731.91	298	104.07	ball	31.34	0.31	-27.66	-30.17	2.26	-27.14	0	-	attempt 7
602279	SMP	1	298	104.07	946.12	791.25	298	104.07	ball	31.34	0.31	-27.66	-30.17	2.26	-27.14	0	-	attempt 7
635456	SMP	1	298	104.07	906.98	875.48	298	104.07	ball	31.34	0.31	-27.66	-30.17	2.26	-27.14	0	-	attempt 7
668645	SMP	1	292	45.07	859.81	961.21	292	45.07	ball	31.34	0.31	-27.66	-30.17	2.26	-27.14	0	-	attempt 7
701894	SMP	1	287	106.07	1008.04	1083.32	287	106.07	ball	31.34	0.31	-27.66	-30.17	2.26	-27.14	0	-	attempt 7
736213	SMP	1	287	106.07	868.33	1053.4	287	106.07	ball	31.34	0.31	-27.66	-30.17	2.26	-27.14	0	-	attempt 7
768846	SMP	1	287	106.07	879.54	1001.53	287	106.07	ball	31.34	0.31	-27.66	-30.17	2.26	-27.14	0	-	attempt 7
801862	SMP	1	287	106.07	877.84	981.97	287	106.07	ball	31.34	0.31	-27.66	-30.17	2.26	-27.14	0	-	attempt 7
835199	SMP	1	287	106.07	785.49	1018.12	287	106.07	ball	31.34	0.31	-27.66	-30.17	2.26	-27.14	0	-	attempt 7
868256	SMP	1	286	106.07	831.48	1084.16	286	106.07	ball	31.34	0.31	-27.66	-30.17	2.26	-27.14	0	-	attempt 7
934820	SMP	1	286	106.07	924.27	774.67	286	106.07	ball	31.34	0.31	-27.66	-30.17	2.26	-27.14	0	-	attempt 7
969011	SMP	1	286	106.07	879.34	826.28	286	106.07	ball	31.34	0.31	-27.66	-30.17	2.26	-27.14	0	-	attempt 7
1001448	SMP	1	286	106.07	867.41	802.61	286	106.07	ball	31.34	0.31	-27.66	-30.17	2.26	-27.14	0	-	attempt 7
1034654	SMP	1	286	106.07	822.1	807.72	286	106.07	ball	31.34	0.31	-27.66	-30.17	2.26	-27.14	0	-	attempt 7
1068154	SMP	1	286	106.07	808.57	755.85	286	106.07	ball	31.34	0.31	-27.66	-30.17	2.26	-27.14	0	-	attempt 7
1101276	SMP	1	286	106.07	797.44	702.67	286	106.07	ball	31.34	0.31	-27.66	-30.17	2.26	-27.14	0	-	attempt 7
1134665	SMP	1	286	106.07	792.76	661.81	286	106.07	ball	31.34	0.31	-27.66	-30.17	2.26	-27.14	0	-	attempt 7
1168378	SMP	1	286	106.07	780.28	636.2	286	106.07	ball	31.34	0.31	-27.66	-30.17	2.26	-27.14	0	-	attempt 7
1200975	SMP	1	286	106.07	771.87	617.12	286	106.07	ball	31.34	0.31	-27.66	-30.17	2.26	-27.14	0	-	attempt 7
1234949	SMP	1	286	106.07	764.18	609.34	286	106.07	ball	31.34	0.31	-27.66	-30.17	2.26	-27.14	0	-	attempt 7
1267692	SMP	1	286	106.07	767.91	625.19	286	106.07	ball	31.34	0.31	-27.66	-30.17	2.26	-27.14	0	-	attempt 7
1301043	SMP	1	286	106.07	762.21	618.6	286	106.07	ball	31.34	0.31	-27.66	-30.17	2.26	-27.14	0	-	attempt 7
1334177	SMP	1	286	106.07	758.02	616.09	286	106.07	ball	31.34	0.31	-27.66	-30.17	2.26	-27.14	0	-	attempt 7
1367715	SMP	1	286	106.07	759.16	617.61	286	106.07	ball	31.34	0.31	-27.66	-30.17	2.26	-27.14	0	-	attempt 7
1400819	SMP	1	286	106.07	762.7	631.37	286	106.07	ball	31.34	0.31	-27.66	-30.17	2.26	-27.14	0	-	attempt 7
1434270	SMP	1	286	106.07	763.46	640.06	286	106.07	ball	31.34	0.31	-27.66	-30.17	2.26	-27.14	0	-	attempt 7
1467291	SMP	1	286	106.07	760.4	642.45	286	106.07	ball	31.34	0.31	-27.66	-30.17	2.26	-27.14	0	-	attempt 7
1500547	SMP	1	286	106.07	752.38	645.39	286	106.07	ball	31.34	0.31	-27.66	-30.17	2.26	-27.14	0	-	attempt 7
1534082	SMP	1	286	106.07	741.53	650.37	286	106.07	ball	31.34	0.31	-27.66	-30.17	2.26	-27.14	0	-	attempt 7
1567140	SMP	1	286	106.07	731.11	646.22	286	106.07	ball	31.34	0.31	-27.66	-30.17	2.26	-27.14	0	-	attempt 7
1633685	SMP	1	286	106.07	712.47	639.07	286	106.07	ball	31.34	0.31	-27.66	-30.17	2.26	-27.14	0	-	attempt 7
1666886	SMP	1	286	106.07	704.01	636.8	286	106.07	ball	31.34	0.31	-27.66	-30.17	2.26	-27.14	0	-	attempt 7
1700339	SMP	1	286	106.07	694.64	633.54	286	106.07	ball	31.34	0.31	-27.66	-30.17	2.26	-27.14	0	-	attempt 7
1733735	SMP	1	286	106.07	689.06	636.66	286	106.07	ball	31.34	0.31	-27.66	-30.17	2.26	-27.14	0	-	attempt 7
1766961	SMP	1	286	106.07	686.08	641.33	286	106.07	ball	31.34	0.31	-27.66	-30.17	2.26	-27.14	0	-	attempt 7
1800042	SMP	1	286	106.07	685.58	641.35	286	106.07	ball	31.34	0.31	-27.66	-30.17	2.26	-27.14	0	-	attempt 7
1833374	SMP	1	286	106.07	684.65	643.08	286	106.07	ball	31.34	0.32	-27.66	-30.17	2.26	-27.14	0	-	attempt 7
1866930	SMP	1	286	106.07	685.21	641.64	286	106.07	ball	31.34	0.32	-27.66	-30.17	2.26	-27.14	0	-	attempt 7
1900050	SMP	1	286	106.07	685.78	640.45	286	106.07	ball	31.34	0.32	-27.66	-30.17	2.26	-27.14	0	-	attempt 7
1933041	SMP	1	286	106.07	688.09	629.92	286	106.07	ball	31.34	0.32	-27.67	-30.17	2.27	-27.14	0	-	attempt 7
1979901	SMP	1	286	106.07	689.14	633.91	286	106.07	ball	31.34	0.32	-27.67	-30.17	2.27	-27.14	0	-	attempt 7
2033040	SMP	1	286	106.07	693.49	608.91	286	106.07	ball	31.34	0.32	-27.67	-30.17	2.27	-27.14	0	-	attempt 7
2066949	SMP	1	286	106.07	696.14	583.99	286	106.07	ball	31.34	0.32	-27.67	-30.17	2.27	-27.14	0	-	attempt 7
2099588	SMP	1	286	106.07	698.37	567.84	286	106.07	ball	31.34	0.32	-27.67	-30.17	2.27	-27.14	0	-	attempt 7
2166633	SMP	1	286	106.07	704.54	544.92	286	106.07	ball	31.34	0.32	-27.67	-30.17	2.27	-27.14	0	-	attempt 7
2199264	SMP	1	286	106.07	702.05	541.26	286	106.07	ball	31.34	0.32	-27.67	-30.17	2.27	-27.14	0	-	attempt 7
2233054	SMP	1	286	106.07	698.99	546.68	286	106.07	ball	31.34	0.32	-27.67	-30.17	2.27	-27.14	0	-	attempt 7
2266099	SMP	1	286	106.07	696.95	553.45	286	106.07	ball	31.34	0.32	-27.67	-30.17	2.27	-27.14	0	-	attempt 7
2299168	SMP	1	286	106.07	695.8	558.8	286	106.07	ball	31.34	0.32	-27.67	-30.17	2.27	-27.14	0	-	attempt 7
2332456	SMP	1	286	106.07	694.41	558.12	286	106.07	ball	31.34	0.32	-27.67	-30.17	2.27	-27.14	0	-	attempt 7
2365649	SMP	1	286	106.07	694.02	558.7	286	106.07	ball	31.34	0.32	-27.67	-30.17	2.27	-27.14	0	-	attempt 7
2398956	SMP	1	286	106.07	694.88	561.17	286	106.07	ball	31.34	0.32	-27.67	-30.17	2.27	-27.14	0	-	attempt 7
2432437	SMP	1	286	106.07	696.64	562.26	286	106.07	ball	31.34	0.32	-27.67	-30.17	2.27	-27.14	0	-	attempt 7
2465675	SMP	1	286	106.07	703.71	574.16	286	106.07	ball	31.34	0.32	-27.67	-30.17	2.27	-27.14	0	-	attempt 7
2499297	SMP	1	286	106.07	712.85	586.15	286	106.07	ball	31.34	0.32	-27.67	-30.17	2.27	-27.14	0	-	attempt 7
2532212	SMP	1	286	106.07	715.78	588.18	286	106.07	ball	31.34	0.32	-27.67	-30.17	2.27	-27.14	0	-	attempt 7
2571513	SMP	1	286	106.07	716.13	577.65	286	106.07	ball	31.34	0.32	-27.67	-30.17	2.27	-27.14	0	-	attempt 7
2637917	SMP	1	286	106.07	696.44	532.68	286	106.07	ball	31.34	0.32	-27.67	-30.17	2.27	-27.14	0	-	attempt 7
2698548	SMP	1	286	106.07	681.62	489.17	286	106.07	ball	31.34	0.32	-27.67	-30.17	2.27	-27.14	0	-	attempt 7
2732504	SMP	1	286	106.07	673.74	479.28	286	106.07	ball	31.34	0.32	-27.67	-30.17	2.27	-27.14	0	-	attempt 7
2765046	SMP	1	286	106.07	669.71	471.2	286	106.07	ball	31.34	0.32	-27.67	-30.17	2.27	-27.14	0	-	attempt 7
2798314	SMP	1	286	106.07	665.33	466.6	286	106.07	ball	31.34	0.32	-27.67	-30.17	2.27	-27.14	0	-	attempt 7
2831596	SMP	1	286	106.07	664.17	455.47	286	106.07	ball	31.34	0.32	-27.67	-30.17	2.27	-27.14	0	-	attempt 7
2865277	SMP	1	286	106.07	659.57	444.7	286	106.07	ball	31.34	0.32	-27.67	-30.17	2.27	-27.14	0	-	attempt 7
2899164	SMP	1	286	106.07	654.83	433.61	286	106.07	ball	31.34	0.32	-27.67	-30.17	2.27	-27.14	0	-	attempt 7
2931802	SMP	1	286	106.07	650.42	421.39	286	106.07	ball	31.34	0.32	-27.67	-30.17	2.27	-27.14	0	-	attempt 7
2964657	SMP	1	286	106.07	644.25	415.29	286	106.07	ball	31.34	0.32	-27.67	-30.17	2.27	-27.14	0	-	attempt 7
2998103	SMP	1	286	106.07	640.41	410.85	286	106.07	ball	31.34	0.32	-27.67	-30.17	2.27	-27.14	0	-	attempt 7
3032017	SMP	1	286	106.07	640.32	412.29	286	106.07	ball	31.34	0.32	-27.67	-30.17	2.27	-27.14	0	-	attempt 7
3064476	SMP	1	286	106.07	647.01	428.93	286	106.07	ball	31.34	0.32	-27.67	-30.17	2.27	-27.14	0	-	attempt 7
3097768	SMP	1	286	106.07	636.26	439.23	286	106.07	ball	31.34	0.32	-27.67	-30.17	2.27	-27.14	0	-	attempt 7
3131066	SMP	1	286	106.07	631	441.36	286	106.07	ball	31.34	0.32	-27.67	-30.17	2.27	-27.14	0	-	attempt 7
3164712	SMP	1	286	106.07	624.16	435.57	286	106.07	ball	31.34	0.32	-27.67	-30.17	2.27	-27.14	0	-	attempt 7
3197540	SMP	1	286	106.07	621.65	430.83	286	106.07	ball	31.34	0.32	-27.67	-30.17	2.27	-27.14	0	-	attempt 7
3230872	SMP	1	286	106.07	622.6	427.31	286	106.07	ball	31.34	0.32	-27.67	-30.17	2.27	-27.14	0	-	attempt 7
3264255	SMP	1	286	106.07	623.42	430.61	286	106.07	ball	31.34	0.32	-27.67	-30.17	2.27	-27.14	0	-	attempt 7
3297945	SMP	1	286	106.07	627.65	434.37	286	106.07	ball	31.34	0.32	-27.67	-30.17	2.27	-27.14	0	-	attempt 7
3330707	SMP	1	286	106.07	632.97	441.58	286	106.07	ball	31.34	0.32	-27.67	-30.17	2.27	-27.14	0	-	attempt 7
3364148	SMP	1	286	106.07	637.11	448.84	286	106.07	ball	31.34	0.32	-27.67	-30.17	2.27	-27.14	0	-	attempt 7
3397392	SMP	1	286	106.07	640.59	455.9	286	106.07	ball	31.34	0.32	-27.67	-30.17	2.27	-27.14	0	-	attempt 7
3430545	SMP	1	286	106.07	645.92	467.49	286	106.07	ball	31.34	0.32	-27.67	-30.17	2.27	-27.14	0	-	attempt 7
3463854	SMP	1	286	106.07	657	471.71	286	106.07	ball	31.34	0.32	-27.67	-30.17	2.27	-27.14	0	-	attempt 7
3497616	SMP	1	286	106.07	660.28	480.3	286	106.07	ball	31.34	0.32	-27.67	-30.17	2.27	-27.14	0	-	attempt 7
3530346	SMP	1	286	106.07	658.95	483.47	286	106.07	ball	31.34	0.32	-27.67	-30.17	2.27	-27.14	0	-	attempt 7
3563716	SMP	1	286	106.07	657.35	484.03	286	106.07	ball	31.34	0.32	-27.67	-30.17	2.27	-27.14	0	-	attempt 7
3596926	SMP	1	286	106.07	652.41	481.67	286	106.07	ball	31.34	0.32	-27.67	-30.17	2.27	-27.14	0	-	attempt 7
3630198	SMP	1	286	106.07	643.67	469.44	286	106.07	ball	31.34	0.32	-27.67	-30.17	2.27	-27.14	0	-	attempt 7
3663696	SMP	1	286	106.07	633.58	457.81	286	106.07	ball	31.34	0.32	-27.67	-30.17	2.27	-27.14	0	-	attempt 7
3696673	SMP	1	286	106.07	626.94	449.07	286	106.07	ball	31.34	0.32	-27.67	-30.17	2.27	-27.14	0	-	attempt 7
3729959	SMP	1	286	106.07	621.63	436.59	286	106.07	ball	31.34	0.32	-27.67	-30.17	2.27	-27.14	0	-	attempt 7
3763260	SMP	1	286	106.07	607.92	425.89	286	106.07	ball	31.34	0.32	-27.68	-30.17	2.27	-27.14	0	-	attempt 7
3796538	SMP	1	286	106.07	593.29	413.79	286	106.07	ball	31.34	0.32	-27.68	-30.17	2.27	-27.14	0	-	attempt 7
3829930	SMP	1	286	106.07	571.29	414.39	286	106.07	ball	31.34	0.32	-27.68	-30.17	2.27	-27.14	0	-	attempt 7
3863672	SMP	1	286	106.07	549.89	412.07	286	106.07	ball	31.34	0.32	-27.68	-30.17	2.27	-27.14	0	-	attempt 7
3897563	SMP	1	286	106.07	533.53	399.69	286	106.07	ball	31.34	0.32	-27.68	-30.17	2.27	-27.14	0	-	attempt 7
3929641	SMP	1	286	106.07	525.34	396.67	286	106.07	ball	31.34	0.32	-27.68	-30.17	2.27	-27.14	0	-	attempt 7
3963026	SMP	1	286	106.07	520.43	392.25	286	106.07	ball	31.34	0.32	-27.68	-30.17	2.27	-27.14	0	-	attempt 7
3996413	SMP	1	286	106.07	515.72	383.39	286	106.07	ball	31.34	0.32	-27.68	-30.17	2.27	-27.14	0	-	attempt 7
4029454	SMP	1	286	106.07	518.68	372.42	286	106.07	ball	31.34	0.32	-27.68	-30.17	2.27	-27.14	0	-	attempt 7
4062602	SMP	1	286	106.07	527.25	375.22	286	106.07	ball	31.34	0.32	-27.68	-30.17	2.27	-27.14	0	-	attempt 7
4095995	SMP	1	286	106.07	543.65	371.17	286	106.07	ball	31.34	0.32	-27.68	-30.17	2.27	-27.14	0	-	attempt 7
4129223	SMP	1	286	106.07	560.53	374.01	286	106.07	ball	31.34	0.32	-27.68	-30.17	2.27	-27.14	0	-	attempt 7
4162645	SMP	1	286	106.07	574.91	393.6	286	106.07	ball	31.34	0.32	-27.68	-30.17	2.27	-27.14	0	-	attempt 7
4195815	SMP	1	301	105.07	588.59	397.81	301	105.07	ball	31.34	0.32	-27.68	-30.17	2.27	-27.14	0	-	attempt 7
4229369	SMP	1	298	105.07	607.97	419.07	298	105.07	ball	31.34	0.32	-27.68	-30.17	2.27	-27.14	0	-	attempt 7
4263103	SMP	1	298	105.07	633.21	444.26	298	105.07	ball	31.34	0.32	-27.68	-30.17	2.27	-27.14	0	-	attempt 7
4295640	SMP	1	298	105.07	655.08	463.24	298	105.07	ball	31.34	0.32	-27.68	-30.17	2.27	-27.14	0	-	attempt 7
4328989	SMP	1	298	105.07	685.85	480.96	298	105.07	ball	31.34	0.32	-27.68	-30.17	2.27	-27.14	0	-	attempt 7
4362347	SMP	1	298	105.07	732.57	504.18	298	105.07	ball	31.34	0.32	-27.68	-30.17	2.27	-27.14	0	-	attempt 7
4395615	SMP	1	298	105.07	776.14	536.28	298	105.07	ball	31.34	0.32	-27.68	-30.17	2.27	-27.14	0	-	attempt 7
4428794	SMP	1	298	105.07	817.58	614.55	298	105.07	ball	31.34	0.32	-27.68	-30.17	2.27	-27.14	0	-	attempt 7
4462001	SMP	1	298	105.07	878.53	801.73	298	105.07	ball	31.34	0.32	-27.68	-30.17	2.27	-27.14	0	-	attempt 7
4495845	SMP	1	298	105.07	880.38	1368.1	298	105.07	ball	31.34	0.32	-27.68	-30.17	2.27	-27.14	0	-	attempt 7
4528921	SMP	1	298	105.07	846.46	825.24	298	105.07	ball	31.34	0.32	-27.68	-30.17	2.27	-27.14	0	-	attempt 7
4561902	SMP	1	290	44.07	869.73	958.44	290	44.07	ball	31.34	0.32	-27.68	-30.17	2.27	-27.14	0	-	attempt 7
4595067	SMP	1	290	44.07	1065.72	946.32	290	44.07	ball	31.34	0.32	-27.68	-30.17	2.27	-27.14	0	-	attempt 7
4629112	SMP	1	290	105.07	1071.82	931.78	290	105.07	ball	31.34	0.32	-27.68	-30.17	2.27	-27.14	0	-	attempt 7
4662119	SMP	1	288	103.07	998.97	1021.61	288	103.07	ball	31.34	0.32	-27.68	-30.17	2.27	-27.14	0	-	attempt 7
4695074	SMP	1	0	0	0	0	0	0	-	0	0	0	0	0	0	0	-	attempt 7
4728246	SMP	1	0	0	0	0	0	0	-	0	0	0	0	0	0	0	-	attempt 7
4762862	SMP	1	0	0	0	0	0	0	-	0	0	0	0	0	0	0	-	attempt 7
4828114	SMP	1	0	0	0	0	0	0	-	0	0	0	0	0	0	0	-	attempt 7
4861317	SMP	1	0	0	0	0	0	0	-	0	0	0	0	0	0	0	-	attempt 7
4894601	SMP	1	0	0	0	0	0	0	-	0	0	0	0	0	0	0	-	attempt 7
4928569	SMP	1	0	0	0	0	0	0	-	0	0	0	0	0	0	0	-	attempt 7
4961121	SMP	1	0	0	0	0	0	0	-	0	0	0	0	0	0	0	-	attempt 7
4994414	SMP	1	36	87.07	377.94	518.87	36	87.07	Bottom Left	31.34	0.32	-27.68	-30.17	2.27	-27.14	0	-	attempt 7
5028258	SMP	1	0	0	0	0	0	0	-	0	0	0	0	0	0	0	-	attempt 7
5061008	SMP	1	0	0	0	0	0	0	-	0	0	0	0	0	0	0	-	attempt 7
5094287	SMP	1	0	0	0	0	0	0	-	0	0	0	0	0	0	0	-	attempt 7
5127613	SMP	1	0	0	0	0	0	0	-	0	0	0	0	0	0	0	-	attempt 7
5160900	SMP	1	0	0	0	0	0	0	-	0	0	0	0	0	0	0	-	attempt 7
5194159	SMP	1	0	0	0	0	0	0	-	0	0	0	0	0	0	0	-	attempt 7
5227403	SMP	1	0	0	0	0	0	0	-	0	0	0	0	0	0	0	-	attempt 7
5260657	SMP	1	0	0	0	0	0	0	-	0	0	0	0	0	0	0	-	attempt 7
5293911	SMP	1	0	0	0	0	0	0	-	0	0	0	0	0	0	0	-	attempt 7
